# Supplementary material for: Synthesis, In Vitro Profiling, and In Vivo Evaluation of Benzohomoadamantane-Based Ureas for Visceral Pain: A New Indication for Soluble Epoxide Hydrolase Inhibitors
Source: J Med Chem. 2022 Oct 12;65(20):13660–80. doi: 10.1021/acs.jmedchem.2c00515 (PMC9620236; doi:10.1021/acs.jmedchem.2c00515)
Supplement: Supplementary file 2 — jm2c00515_si_002.pdb [file jm2c00515_si_002.pdb]

CRYST1   73.232   67.893   69.204  90.00  90.00  90.00               1
ATOM      1  N   THR     1      11.780  22.197  32.501  1.00  0.00           N  
ATOM      2  H1  THR     1      10.986  21.793  32.976  1.00  0.00           H  
ATOM      3  H2  THR     1      12.205  22.872  33.121  1.00  0.00           H  
ATOM      4  H3  THR     1      12.463  21.457  32.429  1.00  0.00           H  
ATOM      5  CA  THR     1      11.573  22.684  31.124  1.00  0.00           C  
ATOM      6  HA  THR     1      12.635  22.700  30.882  1.00  0.00           H  
ATOM      7  CB  THR     1      10.853  21.682  30.235  1.00  0.00           C  
ATOM      8  HB  THR     1       9.868  21.332  30.545  1.00  0.00           H  
ATOM      9  CG2 THR     1      10.641  22.339  28.826  1.00  0.00           C  
ATOM     10 HG21 THR     1      10.337  21.668  28.022  1.00  0.00           H  
ATOM     11 HG22 THR     1       9.848  23.081  28.919  1.00  0.00           H  
ATOM     12 HG23 THR     1      11.577  22.760  28.459  1.00  0.00           H  
ATOM     13  OG1 THR     1      11.635  20.501  29.946  1.00  0.00           O  
ATOM     14  HG1 THR     1      11.133  19.930  29.360  1.00  0.00           H  
ATOM     15  C   THR     1      10.960  24.088  31.264  1.00  0.00           C  
ATOM     16  O   THR     1       9.816  24.271  31.000  1.00  0.00           O  
ATOM     17  N   SER     2      11.831  25.117  31.480  1.00  0.00           N  
ATOM     18  H   SER     2      12.797  24.885  31.664  1.00  0.00           H  
ATOM     19  CA  SER     2      11.440  26.467  31.730  1.00  0.00           C  
ATOM     20  HA  SER     2      10.563  26.777  31.161  1.00  0.00           H  
ATOM     21  CB  SER     2      10.920  26.613  33.230  1.00  0.00           C  
ATOM     22  HB2 SER     2      10.002  26.058  33.423  1.00  0.00           H  
ATOM     23  HB3 SER     2      11.687  26.354  33.960  1.00  0.00           H  
ATOM     24  OG  SER     2      10.646  27.978  33.486  1.00  0.00           O  
ATOM     25  HG  SER     2      10.415  28.048  34.415  1.00  0.00           H  
ATOM     26  C   SER     2      12.566  27.410  31.466  1.00  0.00           C  
ATOM     27  O   SER     2      13.689  27.139  31.810  1.00  0.00           O  
ATOM     28  N   CYS     3      12.250  28.635  30.940  1.00  0.00           N  
ATOM     29  H   CYS     3      11.282  28.729  30.666  1.00  0.00           H  
ATOM     30  CA  CYS     3      13.203  29.776  30.822  1.00  0.00           C  
ATOM     31  HA  CYS     3      14.233  29.420  30.808  1.00  0.00           H  
ATOM     32  CB  CYS     3      12.781  30.385  29.462  1.00  0.00           C  
ATOM     33  HB2 CYS     3      11.780  30.810  29.390  1.00  0.00           H  
ATOM     34  HB3 CYS     3      13.459  31.210  29.244  1.00  0.00           H  
ATOM     35  SG  CYS     3      12.862  29.054  28.174  1.00  0.00           S  
ATOM     36  HG  CYS     3      11.646  28.690  28.591  1.00  0.00           H  
ATOM     37  C   CYS     3      12.938  30.837  31.866  1.00  0.00           C  
ATOM     38  O   CYS     3      13.544  31.878  31.780  1.00  0.00           O  
ATOM     39  N   ASN     4      12.052  30.680  32.868  1.00  0.00           N  
ATOM     40  H   ASN     4      11.598  29.782  32.961  1.00  0.00           H  
ATOM     41  CA  ASN     4      11.735  31.757  33.815  1.00  0.00           C  
ATOM     42  HA  ASN     4      11.493  32.640  33.225  1.00  0.00           H  
ATOM     43  CB  ASN     4      10.556  31.287  34.634  1.00  0.00           C  
ATOM     44  HB2 ASN     4       9.753  30.827  34.057  1.00  0.00           H  
ATOM     45  HB3 ASN     4      10.789  30.550  35.402  1.00  0.00           H  
ATOM     46  CG  ASN     4      10.066  32.536  35.336  1.00  0.00           C  
ATOM     47  OD1 ASN     4      10.586  32.958  36.375  1.00  0.00           O  
ATOM     48  ND2 ASN     4       9.046  33.126  34.870  1.00  0.00           N  
ATOM     49 HD21 ASN     4       8.715  33.990  35.277  1.00  0.00           H  
ATOM     50 HD22 ASN     4       8.613  32.733  34.047  1.00  0.00           H  
ATOM     51  C   ASN     4      12.996  32.041  34.823  1.00  0.00           C  
ATOM     52  O   ASN     4      13.448  31.118  35.488  1.00  0.00           O  
ATOM     53  N   PRO     5      13.470  33.298  34.974  1.00  0.00           N  
ATOM     54  CD  PRO     5      13.072  34.529  34.231  1.00  0.00           C  
ATOM     55  HD2 PRO     5      12.043  34.745  34.519  1.00  0.00           H  
ATOM     56  HD3 PRO     5      13.083  34.345  33.157  1.00  0.00           H  
ATOM     57  CG  PRO     5      14.114  35.517  34.713  1.00  0.00           C  
ATOM     58  HG2 PRO     5      13.776  36.550  34.793  1.00  0.00           H  
ATOM     59  HG3 PRO     5      14.936  35.342  34.019  1.00  0.00           H  
ATOM     60  CB  PRO     5      14.524  35.074  36.132  1.00  0.00           C  
ATOM     61  HB2 PRO     5      13.767  35.501  36.790  1.00  0.00           H  
ATOM     62  HB3 PRO     5      15.537  35.418  36.342  1.00  0.00           H  
ATOM     63  CA  PRO     5      14.450  33.583  35.986  1.00  0.00           C  
ATOM     64  HA  PRO     5      15.462  33.323  35.676  1.00  0.00           H  
ATOM     65  C   PRO     5      14.221  32.937  37.435  1.00  0.00           C  
ATOM     66  O   PRO     5      15.217  32.577  38.090  1.00  0.00           O  
ATOM     67  N   SER     6      12.948  32.949  37.877  1.00  0.00           N  
ATOM     68  H   SER     6      12.210  33.142  37.215  1.00  0.00           H  
ATOM     69  CA  SER     6      12.476  32.404  39.227  1.00  0.00           C  
ATOM     70  HA  SER     6      13.042  32.888  40.023  1.00  0.00           H  
ATOM     71  CB  SER     6      11.016  32.621  39.557  1.00  0.00           C  
ATOM     72  HB2 SER     6      10.892  32.388  40.615  1.00  0.00           H  
ATOM     73  HB3 SER     6      10.916  33.692  39.381  1.00  0.00           H  
ATOM     74  OG  SER     6      10.184  31.877  38.644  1.00  0.00           O  
ATOM     75  HG  SER     6      10.238  32.446  37.873  1.00  0.00           H  
ATOM     76  C   SER     6      12.681  30.898  39.362  1.00  0.00           C  
ATOM     77  O   SER     6      12.690  30.369  40.477  1.00  0.00           O  
ATOM     78  N   ASP     7      12.807  30.193  38.162  1.00  0.00           N  
ATOM     79  H   ASP     7      12.893  30.741  37.319  1.00  0.00           H  
ATOM     80  CA  ASP     7      13.115  28.720  38.005  1.00  0.00           C  
ATOM     81  HA  ASP     7      12.745  28.208  38.893  1.00  0.00           H  
ATOM     82  CB  ASP     7      12.230  28.177  36.865  1.00  0.00           C  
ATOM     83  HB2 ASP     7      12.413  28.676  35.913  1.00  0.00           H  
ATOM     84  HB3 ASP     7      12.624  27.168  36.739  1.00  0.00           H  
ATOM     85  CG  ASP     7      10.736  28.075  37.138  1.00  0.00           C  
ATOM     86  OD1 ASP     7      10.327  27.824  38.303  1.00  0.00           O  
ATOM     87  OD2 ASP     7       9.934  28.128  36.143  1.00  0.00           O  
ATOM     88  C   ASP     7      14.614  28.440  37.793  1.00  0.00           C  
ATOM     89  O   ASP     7      14.931  27.233  37.569  1.00  0.00           O  
ATOM     90  N   MET     8      15.556  29.371  37.910  1.00  0.00           N  
ATOM     91  H   MET     8      15.267  30.328  38.050  1.00  0.00           H  
ATOM     92  CA  MET     8      17.009  29.007  38.136  1.00  0.00           C  
ATOM     93  HA  MET     8      17.365  28.470  37.256  1.00  0.00           H  
ATOM     94  CB  MET     8      17.813  30.300  38.117  1.00  0.00           C  
ATOM     95  HB2 MET     8      17.365  31.080  38.732  1.00  0.00           H  
ATOM     96  HB3 MET     8      18.803  30.072  38.510  1.00  0.00           H  
ATOM     97  CG  MET     8      17.967  30.739  36.638  1.00  0.00           C  
ATOM     98  HG2 MET     8      18.225  29.887  36.009  1.00  0.00           H  
ATOM     99  HG3 MET     8      17.007  31.130  36.301  1.00  0.00           H  
ATOM    100  SD  MET     8      19.209  32.091  36.337  1.00  0.00           S  
ATOM    101  CE  MET     8      18.544  33.442  37.260  1.00  0.00           C  
ATOM    102  HE1 MET     8      18.367  33.037  38.256  1.00  0.00           H  
ATOM    103  HE2 MET     8      19.302  34.224  37.306  1.00  0.00           H  
ATOM    104  HE3 MET     8      17.530  33.683  36.939  1.00  0.00           H  
ATOM    105  C   MET     8      17.179  28.203  39.449  1.00  0.00           C  
ATOM    106  O   MET     8      17.597  28.756  40.482  1.00  0.00           O  
ATOM    107  N   SER     9      17.023  26.874  39.370  1.00  0.00           N  
ATOM    108  H   SER     9      17.032  26.559  38.411  1.00  0.00           H  
ATOM    109  CA  SER     9      16.993  25.921  40.506  1.00  0.00           C  
ATOM    110  HA  SER     9      16.592  26.461  41.365  1.00  0.00           H  
ATOM    111  CB  SER     9      16.109  24.667  40.323  1.00  0.00           C  
ATOM    112  HB2 SER     9      15.067  24.944  40.162  1.00  0.00           H  
ATOM    113  HB3 SER     9      16.513  24.122  39.469  1.00  0.00           H  
ATOM    114  OG  SER     9      16.124  23.946  41.575  1.00  0.00           O  
ATOM    115  HG  SER     9      16.444  23.048  41.460  1.00  0.00           H  
ATOM    116  C   SER     9      18.491  25.513  40.824  1.00  0.00           C  
ATOM    117  O   SER     9      19.275  25.306  39.894  1.00  0.00           O  
ATOM    118  N   HIE    10      18.903  25.633  42.075  1.00  0.00           N  
ATOM    119  H   HIE    10      18.207  25.977  42.720  1.00  0.00           H  
ATOM    120  CA  HIE    10      20.263  25.368  42.579  1.00  0.00           C  
ATOM    121  HA  HIE    10      20.922  25.740  41.795  1.00  0.00           H  
ATOM    122  CB  HIE    10      20.480  26.088  43.892  1.00  0.00           C  
ATOM    123  HB2 HIE    10      19.642  25.828  44.539  1.00  0.00           H  
ATOM    124  HB3 HIE    10      21.395  25.695  44.335  1.00  0.00           H  
ATOM    125  CG  HIE    10      20.634  27.578  43.807  1.00  0.00           C  
ATOM    126  ND1 HIE    10      21.544  28.336  44.495  1.00  0.00           N  
ATOM    127  CE1 HIE    10      21.339  29.607  44.108  1.00  0.00           C  
ATOM    128  HE1 HIE    10      21.874  30.501  44.393  1.00  0.00           H  
ATOM    129  NE2 HIE    10      20.327  29.635  43.168  1.00  0.00           N  
ATOM    130  HE2 HIE    10      20.024  30.455  42.662  1.00  0.00           H  
ATOM    131  CD2 HIE    10      19.797  28.396  43.126  1.00  0.00           C  
ATOM    132  HD2 HIE    10      18.941  28.079  42.549  1.00  0.00           H  
ATOM    133  C   HIE    10      20.700  23.986  42.800  1.00  0.00           C  
ATOM    134  O   HIE    10      19.824  23.251  43.258  1.00  0.00           O  
ATOM    135  N   GLY    11      21.989  23.649  42.761  1.00  0.00           N  
ATOM    136  H   GLY    11      22.693  24.246  42.352  1.00  0.00           H  
ATOM    137  CA  GLY    11      22.456  22.348  43.104  1.00  0.00           C  
ATOM    138  HA2 GLY    11      22.072  22.215  44.116  1.00  0.00           H  
ATOM    139  HA3 GLY    11      22.074  21.607  42.402  1.00  0.00           H  
ATOM    140  C   GLY    11      24.002  22.297  43.309  1.00  0.00           C  
ATOM    141  O   GLY    11      24.779  23.273  43.189  1.00  0.00           O  
ATOM    142  N   TYR    12      24.423  21.046  43.569  1.00  0.00           N  
ATOM    143  H   TYR    12      23.726  20.317  43.520  1.00  0.00           H  
ATOM    144  CA  TYR    12      25.811  20.675  43.966  1.00  0.00           C  
ATOM    145  HA  TYR    12      26.530  21.416  43.618  1.00  0.00           H  
ATOM    146  CB  TYR    12      25.735  20.656  45.479  1.00  0.00           C  
ATOM    147  HB2 TYR    12      24.923  19.975  45.731  1.00  0.00           H  
ATOM    148  HB3 TYR    12      26.622  20.168  45.884  1.00  0.00           H  
ATOM    149  CG  TYR    12      25.669  22.045  46.159  1.00  0.00           C  
ATOM    150  CD1 TYR    12      24.385  22.522  46.521  1.00  0.00           C  
ATOM    151  HD1 TYR    12      23.612  21.777  46.403  1.00  0.00           H  
ATOM    152  CE1 TYR    12      24.152  23.743  47.151  1.00  0.00           C  
ATOM    153  HE1 TYR    12      23.163  24.133  47.343  1.00  0.00           H  
ATOM    154  CZ  TYR    12      25.287  24.537  47.497  1.00  0.00           C  
ATOM    155  OH  TYR    12      24.985  25.744  48.163  1.00  0.00           O  
ATOM    156  HH  TYR    12      24.162  26.078  47.797  1.00  0.00           H  
ATOM    157  CE2 TYR    12      26.625  24.154  47.060  1.00  0.00           C  
ATOM    158  HE2 TYR    12      27.496  24.766  47.247  1.00  0.00           H  
ATOM    159  CD2 TYR    12      26.761  22.890  46.402  1.00  0.00           C  
ATOM    160  HD2 TYR    12      27.753  22.552  46.141  1.00  0.00           H  
ATOM    161  C   TYR    12      26.387  19.415  43.422  1.00  0.00           C  
ATOM    162  O   TYR    12      25.558  18.498  43.245  1.00  0.00           O  
ATOM    163  N   VAL    13      27.658  19.290  43.130  1.00  0.00           N  
ATOM    164  H   VAL    13      28.186  20.099  43.426  1.00  0.00           H  
ATOM    165  CA  VAL    13      28.284  18.078  42.459  1.00  0.00           C  
ATOM    166  HA  VAL    13      27.671  17.177  42.483  1.00  0.00           H  
ATOM    167  CB  VAL    13      28.500  18.298  40.955  1.00  0.00           C  
ATOM    168  HB  VAL    13      29.100  19.194  40.792  1.00  0.00           H  
ATOM    169  CG1 VAL    13      29.330  17.178  40.356  1.00  0.00           C  
ATOM    170 HG11 VAL    13      28.934  16.225  40.705  1.00  0.00           H  
ATOM    171 HG12 VAL    13      29.394  17.207  39.268  1.00  0.00           H  
ATOM    172 HG13 VAL    13      30.366  17.102  40.686  1.00  0.00           H  
ATOM    173  CG2 VAL    13      27.147  18.494  40.289  1.00  0.00           C  
ATOM    174 HG21 VAL    13      26.464  19.073  40.910  1.00  0.00           H  
ATOM    175 HG22 VAL    13      27.300  19.015  39.344  1.00  0.00           H  
ATOM    176 HG23 VAL    13      26.721  17.493  40.218  1.00  0.00           H  
ATOM    177  C   VAL    13      29.568  17.827  43.190  1.00  0.00           C  
ATOM    178  O   VAL    13      30.412  18.662  43.313  1.00  0.00           O  
ATOM    179  N   THR    14      29.687  16.607  43.737  1.00  0.00           N  
ATOM    180  H   THR    14      28.925  15.949  43.655  1.00  0.00           H  
ATOM    181  CA  THR    14      30.949  16.245  44.386  1.00  0.00           C  
ATOM    182  HA  THR    14      31.477  17.063  44.876  1.00  0.00           H  
ATOM    183  CB  THR    14      30.630  15.141  45.400  1.00  0.00           C  
ATOM    184  HB  THR    14      30.145  14.234  45.038  1.00  0.00           H  
ATOM    185  CG2 THR    14      31.908  14.600  46.090  1.00  0.00           C  
ATOM    186 HG21 THR    14      32.583  14.276  45.297  1.00  0.00           H  
ATOM    187 HG22 THR    14      32.269  15.411  46.723  1.00  0.00           H  
ATOM    188 HG23 THR    14      31.495  13.888  46.804  1.00  0.00           H  
ATOM    189  OG1 THR    14      29.775  15.649  46.414  1.00  0.00           O  
ATOM    190  HG1 THR    14      28.893  15.366  46.164  1.00  0.00           H  
ATOM    191  C   THR    14      31.924  15.682  43.336  1.00  0.00           C  
ATOM    192  O   THR    14      31.623  14.805  42.571  1.00  0.00           O  
ATOM    193  N   VAL    15      33.017  16.493  43.074  1.00  0.00           N  
ATOM    194  H   VAL    15      33.204  17.357  43.564  1.00  0.00           H  
ATOM    195  CA  VAL    15      33.996  16.105  42.025  1.00  0.00           C  
ATOM    196  HA  VAL    15      33.485  15.427  41.341  1.00  0.00           H  
ATOM    197  CB  VAL    15      34.594  17.210  41.190  1.00  0.00           C  
ATOM    198  HB  VAL    15      35.540  17.016  40.684  1.00  0.00           H  
ATOM    199  CG1 VAL    15      33.599  17.774  40.095  1.00  0.00           C  
ATOM    200 HG11 VAL    15      33.416  16.900  39.470  1.00  0.00           H  
ATOM    201 HG12 VAL    15      32.625  18.020  40.521  1.00  0.00           H  
ATOM    202 HG13 VAL    15      33.973  18.676  39.611  1.00  0.00           H  
ATOM    203  CG2 VAL    15      34.845  18.425  42.114  1.00  0.00           C  
ATOM    204 HG21 VAL    15      35.262  19.206  41.478  1.00  0.00           H  
ATOM    205 HG22 VAL    15      33.914  18.855  42.486  1.00  0.00           H  
ATOM    206 HG23 VAL    15      35.535  18.175  42.920  1.00  0.00           H  
ATOM    207  C   VAL    15      35.132  15.196  42.571  1.00  0.00           C  
ATOM    208  O   VAL    15      35.684  14.269  41.947  1.00  0.00           O  
ATOM    209  N   LYS    16      35.401  15.414  43.881  1.00  0.00           N  
ATOM    210  H   LYS    16      35.002  16.237  44.311  1.00  0.00           H  
ATOM    211  CA  LYS    16      36.264  14.586  44.723  1.00  0.00           C  
ATOM    212  HA  LYS    16      36.046  13.540  44.511  1.00  0.00           H  
ATOM    213  CB  LYS    16      37.783  14.796  44.337  1.00  0.00           C  
ATOM    214  HB2 LYS    16      38.376  14.096  44.926  1.00  0.00           H  
ATOM    215  HB3 LYS    16      37.873  14.592  43.270  1.00  0.00           H  
ATOM    216  CG  LYS    16      38.172  16.286  44.611  1.00  0.00           C  
ATOM    217  HG2 LYS    16      37.647  16.920  43.897  1.00  0.00           H  
ATOM    218  HG3 LYS    16      37.781  16.553  45.593  1.00  0.00           H  
ATOM    219  CD  LYS    16      39.768  16.476  44.577  1.00  0.00           C  
ATOM    220  HD2 LYS    16      40.276  15.799  45.263  1.00  0.00           H  
ATOM    221  HD3 LYS    16      40.052  16.343  43.533  1.00  0.00           H  
ATOM    222  CE  LYS    16      40.025  17.918  44.851  1.00  0.00           C  
ATOM    223  HE2 LYS    16      39.293  18.480  44.272  1.00  0.00           H  
ATOM    224  HE3 LYS    16      39.993  18.113  45.922  1.00  0.00           H  
ATOM    225  NZ  LYS    16      41.422  18.275  44.398  1.00  0.00           N  
ATOM    226  HZ1 LYS    16      41.825  19.123  44.770  1.00  0.00           H  
ATOM    227  HZ2 LYS    16      42.018  17.496  44.638  1.00  0.00           H  
ATOM    228  HZ3 LYS    16      41.209  18.346  43.413  1.00  0.00           H  
ATOM    229  C   LYS    16      36.011  14.688  46.288  1.00  0.00           C  
ATOM    230  O   LYS    16      35.323  15.595  46.687  1.00  0.00           O  
ATOM    231  N   PRO    17      36.649  13.782  47.141  1.00  0.00           N  
ATOM    232  CD  PRO    17      37.319  12.549  46.799  1.00  0.00           C  
ATOM    233  HD2 PRO    17      38.351  12.856  46.632  1.00  0.00           H  
ATOM    234  HD3 PRO    17      36.951  12.138  45.859  1.00  0.00           H  
ATOM    235  CG  PRO    17      37.157  11.553  47.935  1.00  0.00           C  
ATOM    236  HG2 PRO    17      38.036  10.909  47.968  1.00  0.00           H  
ATOM    237  HG3 PRO    17      36.222  11.052  47.683  1.00  0.00           H  
ATOM    238  CB  PRO    17      37.015  12.549  49.167  1.00  0.00           C  
ATOM    239  HB2 PRO    17      37.985  12.861  49.555  1.00  0.00           H  
ATOM    240  HB3 PRO    17      36.469  12.038  49.960  1.00  0.00           H  
ATOM    241  CA  PRO    17      36.271  13.681  48.587  1.00  0.00           C  
ATOM    242  HA  PRO    17      35.243  13.320  48.541  1.00  0.00           H  
ATOM    243  C   PRO    17      36.313  15.012  49.379  1.00  0.00           C  
ATOM    244  O   PRO    17      35.494  15.201  50.282  1.00  0.00           O  
ATOM    245  N   ARG    18      37.179  15.941  48.928  1.00  0.00           N  
ATOM    246  H   ARG    18      37.633  15.814  48.035  1.00  0.00           H  
ATOM    247  CA  ARG    18      37.357  17.279  49.544  1.00  0.00           C  
ATOM    248  HA  ARG    18      36.968  17.312  50.561  1.00  0.00           H  
ATOM    249  CB  ARG    18      38.848  17.364  49.815  1.00  0.00           C  
ATOM    250  HB2 ARG    18      39.169  16.538  50.449  1.00  0.00           H  
ATOM    251  HB3 ARG    18      39.407  17.180  48.898  1.00  0.00           H  
ATOM    252  CG  ARG    18      39.334  18.580  50.579  1.00  0.00           C  
ATOM    253  HG2 ARG    18      39.609  19.277  49.787  1.00  0.00           H  
ATOM    254  HG3 ARG    18      38.553  19.038  51.187  1.00  0.00           H  
ATOM    255  CD  ARG    18      40.660  18.336  51.302  1.00  0.00           C  
ATOM    256  HD2 ARG    18      40.556  17.732  52.203  1.00  0.00           H  
ATOM    257  HD3 ARG    18      41.316  17.806  50.611  1.00  0.00           H  
ATOM    258  NE  ARG    18      41.171  19.610  51.752  1.00  0.00           N  
ATOM    259  HE  ARG    18      41.041  19.872  52.719  1.00  0.00           H  
ATOM    260  CZ  ARG    18      41.988  20.401  50.998  1.00  0.00           C  
ATOM    261  NH1 ARG    18      42.142  20.257  49.691  1.00  0.00           N  
ATOM    262 HH11 ARG    18      41.966  19.321  49.355  1.00  0.00           H  
ATOM    263 HH12 ARG    18      42.887  20.784  49.259  1.00  0.00           H  
ATOM    264  NH2 ARG    18      42.401  21.519  51.516  1.00  0.00           N  
ATOM    265 HH21 ARG    18      42.184  21.809  52.459  1.00  0.00           H  
ATOM    266 HH22 ARG    18      43.029  22.127  51.011  1.00  0.00           H  
ATOM    267  C   ARG    18      36.825  18.424  48.790  1.00  0.00           C  
ATOM    268  O   ARG    18      36.819  19.545  49.306  1.00  0.00           O  
ATOM    269  N   VAL    19      36.349  18.195  47.616  1.00  0.00           N  
ATOM    270  H   VAL    19      36.364  17.284  47.181  1.00  0.00           H  
ATOM    271  CA  VAL    19      35.844  19.354  46.779  1.00  0.00           C  
ATOM    272  HA  VAL    19      35.767  20.199  47.463  1.00  0.00           H  
ATOM    273  CB  VAL    19      36.842  19.717  45.707  1.00  0.00           C  
ATOM    274  HB  VAL    19      37.075  18.806  45.155  1.00  0.00           H  
ATOM    275  CG1 VAL    19      36.358  20.774  44.744  1.00  0.00           C  
ATOM    276 HG11 VAL    19      37.194  21.061  44.106  1.00  0.00           H  
ATOM    277 HG12 VAL    19      35.620  20.470  44.002  1.00  0.00           H  
ATOM    278 HG13 VAL    19      36.002  21.641  45.301  1.00  0.00           H  
ATOM    279  CG2 VAL    19      38.131  20.320  46.452  1.00  0.00           C  
ATOM    280 HG21 VAL    19      37.865  21.060  47.207  1.00  0.00           H  
ATOM    281 HG22 VAL    19      38.637  19.509  46.976  1.00  0.00           H  
ATOM    282 HG23 VAL    19      38.663  20.890  45.690  1.00  0.00           H  
ATOM    283  C   VAL    19      34.428  19.089  46.291  1.00  0.00           C  
ATOM    284  O   VAL    19      34.211  18.225  45.492  1.00  0.00           O  
ATOM    285  N   ARG    20      33.473  20.038  46.436  1.00  0.00           N  
ATOM    286  H   ARG    20      33.834  20.887  46.848  1.00  0.00           H  
ATOM    287  CA  ARG    20      32.238  20.048  45.626  1.00  0.00           C  
ATOM    288  HA  ARG    20      32.266  19.377  44.766  1.00  0.00           H  
ATOM    289  CB  ARG    20      31.069  19.545  46.473  1.00  0.00           C  
ATOM    290  HB2 ARG    20      30.197  19.392  45.837  1.00  0.00           H  
ATOM    291  HB3 ARG    20      31.279  18.627  47.022  1.00  0.00           H  
ATOM    292  CG  ARG    20      30.643  20.570  47.560  1.00  0.00           C  
ATOM    293  HG2 ARG    20      31.333  20.783  48.377  1.00  0.00           H  
ATOM    294  HG3 ARG    20      30.506  21.573  47.156  1.00  0.00           H  
ATOM    295  CD  ARG    20      29.267  20.191  48.073  1.00  0.00           C  
ATOM    296  HD2 ARG    20      28.730  20.093  47.129  1.00  0.00           H  
ATOM    297  HD3 ARG    20      29.187  19.262  48.637  1.00  0.00           H  
ATOM    298  NE  ARG    20      28.718  21.245  48.934  1.00  0.00           N  
ATOM    299  HE  ARG    20      29.380  21.978  49.142  1.00  0.00           H  
ATOM    300  CZ  ARG    20      27.425  21.337  49.390  1.00  0.00           C  
ATOM    301  NH1 ARG    20      26.529  20.434  49.099  1.00  0.00           N  
ATOM    302 HH11 ARG    20      26.811  19.565  48.670  1.00  0.00           H  
ATOM    303 HH12 ARG    20      25.550  20.684  49.117  1.00  0.00           H  
ATOM    304  NH2 ARG    20      27.072  22.390  50.109  1.00  0.00           N  
ATOM    305 HH21 ARG    20      27.868  22.906  50.454  1.00  0.00           H  
ATOM    306 HH22 ARG    20      26.293  22.191  50.721  1.00  0.00           H  
ATOM    307  C   ARG    20      32.021  21.377  44.982  1.00  0.00           C  
ATOM    308  O   ARG    20      32.487  22.422  45.545  1.00  0.00           O  
ATOM    309  N   LEU    21      31.447  21.461  43.801  1.00  0.00           N  
ATOM    310  H   LEU    21      31.217  20.563  43.401  1.00  0.00           H  
ATOM    311  CA  LEU    21      31.001  22.741  43.139  1.00  0.00           C  
ATOM    312  HA  LEU    21      31.450  23.590  43.654  1.00  0.00           H  
ATOM    313  CB  LEU    21      31.463  22.773  41.628  1.00  0.00           C  
ATOM    314  HB2 LEU    21      30.953  22.042  41.000  1.00  0.00           H  
ATOM    315  HB3 LEU    21      31.185  23.720  41.165  1.00  0.00           H  
ATOM    316  CG  LEU    21      32.919  22.561  41.390  1.00  0.00           C  
ATOM    317  HG  LEU    21      33.271  21.756  42.035  1.00  0.00           H  
ATOM    318  CD1 LEU    21      33.167  22.322  39.811  1.00  0.00           C  
ATOM    319 HD11 LEU    21      32.657  21.386  39.581  1.00  0.00           H  
ATOM    320 HD12 LEU    21      32.832  23.172  39.218  1.00  0.00           H  
ATOM    321 HD13 LEU    21      34.218  22.196  39.551  1.00  0.00           H  
ATOM    322  CD2 LEU    21      33.768  23.743  41.666  1.00  0.00           C  
ATOM    323 HD21 LEU    21      33.801  23.970  42.732  1.00  0.00           H  
ATOM    324 HD22 LEU    21      34.810  23.508  41.449  1.00  0.00           H  
ATOM    325 HD23 LEU    21      33.542  24.582  41.008  1.00  0.00           H  
ATOM    326  C   LEU    21      29.541  22.973  43.444  1.00  0.00           C  
ATOM    327  O   LEU    21      28.760  22.040  43.579  1.00  0.00           O  
ATOM    328  N   HIP    22      29.250  24.279  43.611  1.00  0.00           N  
ATOM    329  H   HIP    22      30.001  24.948  43.517  1.00  0.00           H  
ATOM    330  CA  HIP    22      27.863  24.754  43.517  1.00  0.00           C  
ATOM    331  HA  HIP    22      27.102  24.070  43.894  1.00  0.00           H  
ATOM    332  CB  HIP    22      27.783  26.096  44.342  1.00  0.00           C  
ATOM    333  HB2 HIP    22      27.980  25.934  45.401  1.00  0.00           H  
ATOM    334  HB3 HIP    22      28.642  26.714  44.080  1.00  0.00           H  
ATOM    335  CG  HIP    22      26.465  26.883  44.211  1.00  0.00           C  
ATOM    336  ND1 HIP    22      26.310  28.234  43.854  1.00  0.00           N  
ATOM    337  HD1 HIP    22      27.110  28.777  43.564  1.00  0.00           H  
ATOM    338  CE1 HIP    22      24.988  28.567  44.021  1.00  0.00           C  
ATOM    339  HE1 HIP    22      24.569  29.553  43.882  1.00  0.00           H  
ATOM    340  NE2 HIP    22      24.288  27.507  44.403  1.00  0.00           N  
ATOM    341  HE2 HIP    22      23.358  27.433  44.790  1.00  0.00           H  
ATOM    342  CD2 HIP    22      25.186  26.375  44.482  1.00  0.00           C  
ATOM    343  HD2 HIP    22      24.979  25.328  44.652  1.00  0.00           H  
ATOM    344  C   HIP    22      27.616  25.077  42.049  1.00  0.00           C  
ATOM    345  O   HIP    22      28.462  25.691  41.441  1.00  0.00           O  
ATOM    346  N   PHE    23      26.414  24.765  41.529  1.00  0.00           N  
ATOM    347  H   PHE    23      25.758  24.286  42.129  1.00  0.00           H  
ATOM    348  CA  PHE    23      25.912  25.206  40.260  1.00  0.00           C  
ATOM    349  HA  PHE    23      26.456  26.096  39.942  1.00  0.00           H  
ATOM    350  CB  PHE    23      26.050  24.090  39.222  1.00  0.00           C  
ATOM    351  HB2 PHE    23      26.025  24.631  38.276  1.00  0.00           H  
ATOM    352  HB3 PHE    23      27.028  23.608  39.224  1.00  0.00           H  
ATOM    353  CG  PHE    23      25.040  22.964  39.237  1.00  0.00           C  
ATOM    354  CD1 PHE    23      25.209  21.870  40.153  1.00  0.00           C  
ATOM    355  HD1 PHE    23      26.086  21.805  40.781  1.00  0.00           H  
ATOM    356  CE1 PHE    23      24.217  20.864  40.177  1.00  0.00           C  
ATOM    357  HE1 PHE    23      24.282  19.967  40.775  1.00  0.00           H  
ATOM    358  CZ  PHE    23      23.225  20.818  39.195  1.00  0.00           C  
ATOM    359  HZ  PHE    23      22.523  19.998  39.151  1.00  0.00           H  
ATOM    360  CE2 PHE    23      23.029  21.898  38.340  1.00  0.00           C  
ATOM    361  HE2 PHE    23      22.287  21.955  37.557  1.00  0.00           H  
ATOM    362  CD2 PHE    23      23.841  23.034  38.466  1.00  0.00           C  
ATOM    363  HD2 PHE    23      23.734  23.822  37.736  1.00  0.00           H  
ATOM    364  C   PHE    23      24.393  25.714  40.225  1.00  0.00           C  
ATOM    365  O   PHE    23      23.675  25.459  41.200  1.00  0.00           O  
ATOM    366  N   VAL    24      23.997  26.463  39.216  1.00  0.00           N  
ATOM    367  H   VAL    24      24.665  26.726  38.506  1.00  0.00           H  
ATOM    368  CA  VAL    24      22.584  26.911  39.086  1.00  0.00           C  
ATOM    369  HA  VAL    24      21.929  26.308  39.714  1.00  0.00           H  
ATOM    370  CB  VAL    24      22.328  28.372  39.476  1.00  0.00           C  
ATOM    371  HB  VAL    24      23.007  28.969  38.867  1.00  0.00           H  
ATOM    372  CG1 VAL    24      20.871  28.832  39.307  1.00  0.00           C  
ATOM    373 HG11 VAL    24      20.760  29.854  39.671  1.00  0.00           H  
ATOM    374 HG12 VAL    24      20.624  28.843  38.246  1.00  0.00           H  
ATOM    375 HG13 VAL    24      20.181  28.148  39.800  1.00  0.00           H  
ATOM    376  CG2 VAL    24      22.734  28.481  40.988  1.00  0.00           C  
ATOM    377 HG21 VAL    24      23.779  28.212  41.138  1.00  0.00           H  
ATOM    378 HG22 VAL    24      22.566  29.481  41.386  1.00  0.00           H  
ATOM    379 HG23 VAL    24      21.990  27.935  41.568  1.00  0.00           H  
ATOM    380  C   VAL    24      22.253  26.711  37.595  1.00  0.00           C  
ATOM    381  O   VAL    24      23.117  26.697  36.713  1.00  0.00           O  
ATOM    382  N   GLU    25      20.985  26.291  37.336  1.00  0.00           N  
ATOM    383  H   GLU    25      20.237  26.367  38.011  1.00  0.00           H  
ATOM    384  CA  GLU    25      20.599  25.969  35.894  1.00  0.00           C  
ATOM    385  HA  GLU    25      21.362  26.396  35.243  1.00  0.00           H  
ATOM    386  CB  GLU    25      20.889  24.415  35.623  1.00  0.00           C  
ATOM    387  HB2 GLU    25      20.852  24.225  34.550  1.00  0.00           H  
ATOM    388  HB3 GLU    25      21.940  24.328  35.899  1.00  0.00           H  
ATOM    389  CG  GLU    25      20.022  23.499  36.506  1.00  0.00           C  
ATOM    390  HG2 GLU    25      20.398  23.435  37.527  1.00  0.00           H  
ATOM    391  HG3 GLU    25      19.054  23.997  36.558  1.00  0.00           H  
ATOM    392  CD  GLU    25      19.865  22.093  35.973  1.00  0.00           C  
ATOM    393  OE1 GLU    25      19.352  21.905  34.805  1.00  0.00           O  
ATOM    394  OE2 GLU    25      20.051  21.160  36.768  1.00  0.00           O  
ATOM    395  C   GLU    25      19.173  26.359  35.398  1.00  0.00           C  
ATOM    396  O   GLU    25      18.305  26.569  36.217  1.00  0.00           O  
ATOM    397  N   LEU    26      19.111  26.451  34.097  1.00  0.00           N  
ATOM    398  H   LEU    26      19.938  26.298  33.537  1.00  0.00           H  
ATOM    399  CA  LEU    26      17.880  26.756  33.359  1.00  0.00           C  
ATOM    400  HA  LEU    26      17.047  26.422  33.977  1.00  0.00           H  
ATOM    401  CB  LEU    26      17.886  28.248  33.123  1.00  0.00           C  
ATOM    402  HB2 LEU    26      18.472  28.689  33.929  1.00  0.00           H  
ATOM    403  HB3 LEU    26      18.335  28.476  32.156  1.00  0.00           H  
ATOM    404  CG  LEU    26      16.485  28.886  33.180  1.00  0.00           C  
ATOM    405  HG  LEU    26      15.898  28.542  32.328  1.00  0.00           H  
ATOM    406  CD1 LEU    26      15.794  28.708  34.568  1.00  0.00           C  
ATOM    407 HD11 LEU    26      14.771  28.982  34.310  1.00  0.00           H  
ATOM    408 HD12 LEU    26      15.737  27.676  34.914  1.00  0.00           H  
ATOM    409 HD13 LEU    26      16.310  29.363  35.269  1.00  0.00           H  
ATOM    410  CD2 LEU    26      16.689  30.377  32.992  1.00  0.00           C  
ATOM    411 HD21 LEU    26      17.208  30.811  33.847  1.00  0.00           H  
ATOM    412 HD22 LEU    26      17.254  30.439  32.062  1.00  0.00           H  
ATOM    413 HD23 LEU    26      15.784  30.986  32.983  1.00  0.00           H  
ATOM    414  C   LEU    26      17.709  25.933  32.031  1.00  0.00           C  
ATOM    415  O   LEU    26      18.749  25.529  31.473  1.00  0.00           O  
ATOM    416  N   GLY    27      16.504  25.731  31.530  1.00  0.00           N  
ATOM    417  H   GLY    27      15.718  25.900  32.141  1.00  0.00           H  
ATOM    418  CA  GLY    27      16.320  25.114  30.215  1.00  0.00           C  
ATOM    419  HA2 GLY    27      15.276  25.273  29.946  1.00  0.00           H  
ATOM    420  HA3 GLY    27      16.999  25.594  29.510  1.00  0.00           H  
ATOM    421  C   GLY    27      16.506  23.561  30.172  1.00  0.00           C  
ATOM    422  O   GLY    27      16.539  22.877  31.194  1.00  0.00           O  
ATOM    423  N   SER    28      16.652  23.014  28.957  1.00  0.00           N  
ATOM    424  H   SER    28      16.402  23.559  28.144  1.00  0.00           H  
ATOM    425  CA  SER    28      16.767  21.534  28.768  1.00  0.00           C  
ATOM    426  HA  SER    28      17.467  21.144  29.507  1.00  0.00           H  
ATOM    427  CB  SER    28      15.546  20.752  29.118  1.00  0.00           C  
ATOM    428  HB2 SER    28      15.754  19.693  28.969  1.00  0.00           H  
ATOM    429  HB3 SER    28      15.285  20.929  30.161  1.00  0.00           H  
ATOM    430  OG  SER    28      14.490  21.093  28.292  1.00  0.00           O  
ATOM    431  HG  SER    28      13.763  20.784  28.839  1.00  0.00           H  
ATOM    432  C   SER    28      17.228  21.163  27.383  1.00  0.00           C  
ATOM    433  O   SER    28      17.203  21.949  26.419  1.00  0.00           O  
ATOM    434  N   GLY    29      17.845  19.974  27.336  1.00  0.00           N  
ATOM    435  H   GLY    29      17.904  19.378  28.149  1.00  0.00           H  
ATOM    436  CA  GLY    29      18.587  19.478  26.161  1.00  0.00           C  
ATOM    437  HA2 GLY    29      18.379  18.418  26.016  1.00  0.00           H  
ATOM    438  HA3 GLY    29      18.063  19.986  25.351  1.00  0.00           H  
ATOM    439  C   GLY    29      20.089  19.737  26.123  1.00  0.00           C  
ATOM    440  O   GLY    29      20.818  19.417  27.116  1.00  0.00           O  
ATOM    441  N   PRO    30      20.545  20.247  24.966  1.00  0.00           N  
ATOM    442  CD  PRO    30      19.757  20.662  23.795  1.00  0.00           C  
ATOM    443  HD2 PRO    30      19.043  21.381  24.196  1.00  0.00           H  
ATOM    444  HD3 PRO    30      19.212  19.801  23.407  1.00  0.00           H  
ATOM    445  CG  PRO    30      20.705  21.373  22.903  1.00  0.00           C  
ATOM    446  HG2 PRO    30      20.729  22.455  23.032  1.00  0.00           H  
ATOM    447  HG3 PRO    30      20.453  21.331  21.843  1.00  0.00           H  
ATOM    448  CB  PRO    30      22.003  20.663  23.167  1.00  0.00           C  
ATOM    449  HB2 PRO    30      22.918  21.218  22.960  1.00  0.00           H  
ATOM    450  HB3 PRO    30      22.108  19.732  22.610  1.00  0.00           H  
ATOM    451  CA  PRO    30      21.922  20.295  24.733  1.00  0.00           C  
ATOM    452  HA  PRO    30      22.310  19.293  24.912  1.00  0.00           H  
ATOM    453  C   PRO    30      22.647  21.277  25.713  1.00  0.00           C  
ATOM    454  O   PRO    30      22.252  22.385  25.963  1.00  0.00           O  
ATOM    455  N   ALA    31      23.760  20.854  26.315  1.00  0.00           N  
ATOM    456  H   ALA    31      24.149  19.986  25.976  1.00  0.00           H  
ATOM    457  CA  ALA    31      24.227  21.540  27.559  1.00  0.00           C  
ATOM    458  HA  ALA    31      23.262  21.855  27.957  1.00  0.00           H  
ATOM    459  CB  ALA    31      24.867  20.565  28.502  1.00  0.00           C  
ATOM    460  HB1 ALA    31      24.254  19.668  28.581  1.00  0.00           H  
ATOM    461  HB2 ALA    31      25.846  20.289  28.110  1.00  0.00           H  
ATOM    462  HB3 ALA    31      25.016  20.988  29.495  1.00  0.00           H  
ATOM    463  C   ALA    31      25.098  22.706  27.168  1.00  0.00           C  
ATOM    464  O   ALA    31      26.014  22.580  26.381  1.00  0.00           O  
ATOM    465  N   VAL    32      25.068  23.815  27.981  1.00  0.00           N  
ATOM    466  H   VAL    32      24.379  23.891  28.716  1.00  0.00           H  
ATOM    467  CA  VAL    32      25.950  24.992  27.903  1.00  0.00           C  
ATOM    468  HA  VAL    32      26.790  24.930  27.212  1.00  0.00           H  
ATOM    469  CB  VAL    32      25.185  26.186  27.318  1.00  0.00           C  
ATOM    470  HB  VAL    32      24.329  26.385  27.963  1.00  0.00           H  
ATOM    471  CG1 VAL    32      26.044  27.429  27.380  1.00  0.00           C  
ATOM    472 HG11 VAL    32      26.194  27.645  28.438  1.00  0.00           H  
ATOM    473 HG12 VAL    32      27.014  27.298  26.900  1.00  0.00           H  
ATOM    474 HG13 VAL    32      25.489  28.190  26.832  1.00  0.00           H  
ATOM    475  CG2 VAL    32      24.765  25.856  25.929  1.00  0.00           C  
ATOM    476 HG21 VAL    32      25.636  25.487  25.388  1.00  0.00           H  
ATOM    477 HG22 VAL    32      24.004  25.077  25.899  1.00  0.00           H  
ATOM    478 HG23 VAL    32      24.351  26.713  25.395  1.00  0.00           H  
ATOM    479  C   VAL    32      26.492  25.302  29.325  1.00  0.00           C  
ATOM    480  O   VAL    32      25.702  25.716  30.155  1.00  0.00           O  
ATOM    481  N   CYS    33      27.797  25.209  29.586  1.00  0.00           N  
ATOM    482  H   CYS    33      28.369  24.954  28.794  1.00  0.00           H  
ATOM    483  CA  CYS    33      28.517  25.321  30.875  1.00  0.00           C  
ATOM    484  HA  CYS    33      27.814  25.344  31.708  1.00  0.00           H  
ATOM    485  CB  CYS    33      29.419  24.111  31.157  1.00  0.00           C  
ATOM    486  HB2 CYS    33      30.175  24.112  30.372  1.00  0.00           H  
ATOM    487  HB3 CYS    33      29.951  24.135  32.108  1.00  0.00           H  
ATOM    488  SG  CYS    33      28.495  22.572  31.150  1.00  0.00           S  
ATOM    489  HG  CYS    33      29.557  21.793  31.373  1.00  0.00           H  
ATOM    490  C   CYS    33      29.212  26.683  30.896  1.00  0.00           C  
ATOM    491  O   CYS    33      30.244  26.974  30.244  1.00  0.00           O  
ATOM    492  N   LEU    34      28.706  27.600  31.761  1.00  0.00           N  
ATOM    493  H   LEU    34      27.836  27.297  32.175  1.00  0.00           H  
ATOM    494  CA  LEU    34      29.271  28.998  31.905  1.00  0.00           C  
ATOM    495  HA  LEU    34      29.778  29.301  30.989  1.00  0.00           H  
ATOM    496  CB  LEU    34      28.074  29.892  32.236  1.00  0.00           C  
ATOM    497  HB2 LEU    34      27.706  29.509  33.188  1.00  0.00           H  
ATOM    498  HB3 LEU    34      28.382  30.882  32.572  1.00  0.00           H  
ATOM    499  CG  LEU    34      26.991  30.115  31.179  1.00  0.00           C  
ATOM    500  HG  LEU    34      26.806  29.266  30.520  1.00  0.00           H  
ATOM    501  CD1 LEU    34      25.709  30.567  31.839  1.00  0.00           C  
ATOM    502 HD11 LEU    34      25.279  29.716  32.367  1.00  0.00           H  
ATOM    503 HD12 LEU    34      25.985  31.358  32.535  1.00  0.00           H  
ATOM    504 HD13 LEU    34      24.961  30.874  31.108  1.00  0.00           H  
ATOM    505  CD2 LEU    34      27.418  31.310  30.309  1.00  0.00           C  
ATOM    506 HD21 LEU    34      28.468  31.040  30.198  1.00  0.00           H  
ATOM    507 HD22 LEU    34      26.920  31.316  29.340  1.00  0.00           H  
ATOM    508 HD23 LEU    34      27.278  32.146  30.995  1.00  0.00           H  
ATOM    509  C   LEU    34      30.257  28.987  33.080  1.00  0.00           C  
ATOM    510  O   LEU    34      29.901  28.561  34.231  1.00  0.00           O  
ATOM    511  N   CYS    35      31.365  29.687  32.923  1.00  0.00           N  
ATOM    512  H   CYS    35      31.617  30.004  31.998  1.00  0.00           H  
ATOM    513  CA  CYS    35      32.448  29.860  33.978  1.00  0.00           C  
ATOM    514  HA  CYS    35      32.053  29.520  34.935  1.00  0.00           H  
ATOM    515  CB  CYS    35      33.656  29.056  33.509  1.00  0.00           C  
ATOM    516  HB2 CYS    35      34.080  29.438  32.580  1.00  0.00           H  
ATOM    517  HB3 CYS    35      34.431  29.208  34.260  1.00  0.00           H  
ATOM    518  SG  CYS    35      33.419  27.243  33.488  1.00  0.00           S  
ATOM    519  HG  CYS    35      33.546  27.059  34.805  1.00  0.00           H  
ATOM    520  C   CYS    35      32.944  31.316  34.168  1.00  0.00           C  
ATOM    521  O   CYS    35      33.306  32.066  33.297  1.00  0.00           O  
ATOM    522  N   HID    36      32.729  31.833  35.378  1.00  0.00           N  
ATOM    523  H   HID    36      32.403  31.252  36.137  1.00  0.00           H  
ATOM    524  CA  HID    36      33.070  33.218  35.663  1.00  0.00           C  
ATOM    525  HA  HID    36      32.854  33.900  34.840  1.00  0.00           H  
ATOM    526  CB  HID    36      32.172  33.754  36.761  1.00  0.00           C  
ATOM    527  HB2 HID    36      32.348  34.792  37.043  1.00  0.00           H  
ATOM    528  HB3 HID    36      31.122  33.714  36.473  1.00  0.00           H  
ATOM    529  CG  HID    36      32.297  33.060  38.114  1.00  0.00           C  
ATOM    530  ND1 HID    36      33.442  33.243  38.898  1.00  0.00           N  
ATOM    531  HD1 HID    36      34.169  33.942  38.838  1.00  0.00           H  
ATOM    532  CE1 HID    36      33.250  32.454  39.965  1.00  0.00           C  
ATOM    533  HE1 HID    36      33.759  32.607  40.904  1.00  0.00           H  
ATOM    534  NE2 HID    36      32.161  31.723  39.837  1.00  0.00           N  
ATOM    535  CD2 HID    36      31.524  32.117  38.679  1.00  0.00           C  
ATOM    536  HD2 HID    36      30.561  31.817  38.294  1.00  0.00           H  
ATOM    537  C   HID    36      34.565  33.399  36.131  1.00  0.00           C  
ATOM    538  O   HID    36      35.262  32.406  36.380  1.00  0.00           O  
ATOM    539  N   GLY    37      35.056  34.613  36.230  1.00  0.00           N  
ATOM    540  H   GLY    37      34.422  35.386  36.088  1.00  0.00           H  
ATOM    541  CA  GLY    37      36.404  34.971  36.643  1.00  0.00           C  
ATOM    542  HA2 GLY    37      36.972  34.055  36.483  1.00  0.00           H  
ATOM    543  HA3 GLY    37      36.826  35.678  35.929  1.00  0.00           H  
ATOM    544  C   GLY    37      36.581  35.527  38.069  1.00  0.00           C  
ATOM    545  O   GLY    37      36.014  34.978  38.994  1.00  0.00           O  
ATOM    546  N   PHE    38      37.473  36.491  38.321  1.00  0.00           N  
ATOM    547  H   PHE    38      37.904  36.905  37.507  1.00  0.00           H  
ATOM    548  CA  PHE    38      37.692  37.247  39.582  1.00  0.00           C  
ATOM    549  HA  PHE    38      37.358  36.599  40.393  1.00  0.00           H  
ATOM    550  CB  PHE    38      39.226  37.269  39.809  1.00  0.00           C  
ATOM    551  HB2 PHE    38      39.558  36.231  39.835  1.00  0.00           H  
ATOM    552  HB3 PHE    38      39.746  37.921  39.107  1.00  0.00           H  
ATOM    553  CG  PHE    38      39.699  37.895  41.204  1.00  0.00           C  
ATOM    554  CD1 PHE    38      39.973  39.283  41.243  1.00  0.00           C  
ATOM    555  HD1 PHE    38      39.721  39.893  40.388  1.00  0.00           H  
ATOM    556  CE1 PHE    38      40.487  39.849  42.432  1.00  0.00           C  
ATOM    557  HE1 PHE    38      40.825  40.875  42.416  1.00  0.00           H  
ATOM    558  CZ  PHE    38      40.866  39.061  43.506  1.00  0.00           C  
ATOM    559  HZ  PHE    38      41.245  39.335  44.480  1.00  0.00           H  
ATOM    560  CE2 PHE    38      40.627  37.694  43.421  1.00  0.00           C  
ATOM    561  HE2 PHE    38      40.924  37.011  44.204  1.00  0.00           H  
ATOM    562  CD2 PHE    38      40.101  37.078  42.316  1.00  0.00           C  
ATOM    563  HD2 PHE    38      40.136  36.002  42.229  1.00  0.00           H  
ATOM    564  C   PHE    38      37.062  38.635  39.659  1.00  0.00           C  
ATOM    565  O   PHE    38      37.101  39.418  38.681  1.00  0.00           O  
ATOM    566  N   PRO    39      36.421  38.989  40.802  1.00  0.00           N  
ATOM    567  CD  PRO    39      35.784  40.301  41.069  1.00  0.00           C  
ATOM    568  HD2 PRO    39      34.859  40.384  40.498  1.00  0.00           H  
ATOM    569  HD3 PRO    39      36.468  41.080  40.732  1.00  0.00           H  
ATOM    570  CG  PRO    39      35.485  40.403  42.564  1.00  0.00           C  
ATOM    571  HG2 PRO    39      34.420  40.175  42.529  1.00  0.00           H  
ATOM    572  HG3 PRO    39      35.768  41.368  42.985  1.00  0.00           H  
ATOM    573  CB  PRO    39      36.358  39.241  43.167  1.00  0.00           C  
ATOM    574  HB2 PRO    39      35.899  38.933  44.106  1.00  0.00           H  
ATOM    575  HB3 PRO    39      37.378  39.597  43.311  1.00  0.00           H  
ATOM    576  CA  PRO    39      36.264  38.155  42.007  1.00  0.00           C  
ATOM    577  HA  PRO    39      37.126  37.501  42.141  1.00  0.00           H  
ATOM    578  C   PRO    39      34.882  37.447  41.989  1.00  0.00           C  
ATOM    579  O   PRO    39      34.267  37.439  43.070  1.00  0.00           O  
ATOM    580  N   GLU    40      34.370  36.967  40.809  1.00  0.00           N  
ATOM    581  H   GLU    40      34.961  36.855  39.997  1.00  0.00           H  
ATOM    582  CA  GLU    40      32.960  36.720  40.454  1.00  0.00           C  
ATOM    583  HA  GLU    40      32.438  37.583  40.868  1.00  0.00           H  
ATOM    584  CB  GLU    40      32.843  36.772  38.943  1.00  0.00           C  
ATOM    585  HB2 GLU    40      33.650  36.148  38.561  1.00  0.00           H  
ATOM    586  HB3 GLU    40      31.937  36.249  38.637  1.00  0.00           H  
ATOM    587  CG  GLU    40      32.790  38.181  38.284  1.00  0.00           C  
ATOM    588  HG2 GLU    40      31.779  38.565  38.418  1.00  0.00           H  
ATOM    589  HG3 GLU    40      33.426  38.938  38.744  1.00  0.00           H  
ATOM    590  CD  GLU    40      33.203  38.027  36.788  1.00  0.00           C  
ATOM    591  OE1 GLU    40      33.201  36.953  36.171  1.00  0.00           O  
ATOM    592  OE2 GLU    40      33.560  39.045  36.174  1.00  0.00           O  
ATOM    593  C   GLU    40      32.337  35.436  41.137  1.00  0.00           C  
ATOM    594  O   GLU    40      32.986  34.768  41.966  1.00  0.00           O  
ATOM    595  N   SER    41      31.113  35.179  40.765  1.00  0.00           N  
ATOM    596  H   SER    41      30.702  35.833  40.115  1.00  0.00           H  
ATOM    597  CA  SER    41      30.244  34.059  41.163  1.00  0.00           C  
ATOM    598  HA  SER    41      30.890  33.266  41.541  1.00  0.00           H  
ATOM    599  CB  SER    41      29.458  34.449  42.442  1.00  0.00           C  
ATOM    600  HB2 SER    41      30.161  34.658  43.249  1.00  0.00           H  
ATOM    601  HB3 SER    41      28.910  35.355  42.185  1.00  0.00           H  
ATOM    602  OG  SER    41      28.563  33.402  42.842  1.00  0.00           O  
ATOM    603  HG  SER    41      29.036  32.569  42.770  1.00  0.00           H  
ATOM    604  C   SER    41      29.263  33.705  40.057  1.00  0.00           C  
ATOM    605  O   SER    41      29.097  34.437  39.072  1.00  0.00           O  
ATOM    606  N   TRP    42      28.626  32.528  40.118  1.00  0.00           N  
ATOM    607  H   TRP    42      28.814  31.968  40.937  1.00  0.00           H  
ATOM    608  CA  TRP    42      27.481  32.085  39.226  1.00  0.00           C  
ATOM    609  HA  TRP    42      27.862  31.762  38.258  1.00  0.00           H  
ATOM    610  CB  TRP    42      26.562  30.957  39.867  1.00  0.00           C  
ATOM    611  HB2 TRP    42      26.140  30.350  39.066  1.00  0.00           H  
ATOM    612  HB3 TRP    42      27.276  30.275  40.328  1.00  0.00           H  
ATOM    613  CG  TRP    42      25.478  31.355  40.831  1.00  0.00           C  
ATOM    614  CD1 TRP    42      25.566  31.451  42.170  1.00  0.00           C  
ATOM    615  HD1 TRP    42      26.400  31.159  42.791  1.00  0.00           H  
ATOM    616  NE1 TRP    42      24.322  31.820  42.676  1.00  0.00           N  
ATOM    617  HE1 TRP    42      24.119  31.977  43.653  1.00  0.00           H  
ATOM    618  CE2 TRP    42      23.456  32.084  41.654  1.00  0.00           C  
ATOM    619  CZ2 TRP    42      22.115  32.527  41.629  1.00  0.00           C  
ATOM    620  HZ2 TRP    42      21.671  32.819  42.570  1.00  0.00           H  
ATOM    621  CH2 TRP    42      21.350  32.676  40.430  1.00  0.00           C  
ATOM    622  HH2 TRP    42      20.301  32.919  40.344  1.00  0.00           H  
ATOM    623  CZ3 TRP    42      22.107  32.339  39.211  1.00  0.00           C  
ATOM    624  HZ3 TRP    42      21.631  32.623  38.284  1.00  0.00           H  
ATOM    625  CE3 TRP    42      23.447  31.936  39.184  1.00  0.00           C  
ATOM    626  HE3 TRP    42      23.953  31.856  38.233  1.00  0.00           H  
ATOM    627  CD2 TRP    42      24.156  31.801  40.440  1.00  0.00           C  
ATOM    628  C   TRP    42      26.566  33.275  38.972  1.00  0.00           C  
ATOM    629  O   TRP    42      26.122  33.622  37.876  1.00  0.00           O  
ATOM    630  N   TYR    43      26.305  33.961  40.053  1.00  0.00           N  
ATOM    631  H   TYR    43      26.524  33.559  40.954  1.00  0.00           H  
ATOM    632  CA  TYR    43      25.514  35.197  40.074  1.00  0.00           C  
ATOM    633  HA  TYR    43      24.505  34.862  39.836  1.00  0.00           H  
ATOM    634  CB  TYR    43      25.554  35.782  41.484  1.00  0.00           C  
ATOM    635  HB2 TYR    43      25.402  34.997  42.225  1.00  0.00           H  
ATOM    636  HB3 TYR    43      26.490  36.275  41.746  1.00  0.00           H  
ATOM    637  CG  TYR    43      24.369  36.712  41.703  1.00  0.00           C  
ATOM    638  CD1 TYR    43      23.160  36.052  42.113  1.00  0.00           C  
ATOM    639  HD1 TYR    43      23.139  34.973  42.151  1.00  0.00           H  
ATOM    640  CE1 TYR    43      22.103  36.799  42.555  1.00  0.00           C  
ATOM    641  HE1 TYR    43      21.251  36.259  42.941  1.00  0.00           H  
ATOM    642  CZ  TYR    43      22.153  38.156  42.692  1.00  0.00           C  
ATOM    643  OH  TYR    43      20.989  38.754  43.082  1.00  0.00           O  
ATOM    644  HH  TYR    43      20.274  38.114  43.128  1.00  0.00           H  
ATOM    645  CE2 TYR    43      23.325  38.859  42.302  1.00  0.00           C  
ATOM    646  HE2 TYR    43      23.355  39.926  42.465  1.00  0.00           H  
ATOM    647  CD2 TYR    43      24.465  38.108  41.824  1.00  0.00           C  
ATOM    648  HD2 TYR    43      25.360  38.706  41.734  1.00  0.00           H  
ATOM    649  C   TYR    43      25.891  36.265  38.960  1.00  0.00           C  
ATOM    650  O   TYR    43      25.074  37.111  38.646  1.00  0.00           O  
ATOM    651  N   SER    44      27.094  36.210  38.367  1.00  0.00           N  
ATOM    652  H   SER    44      27.812  35.567  38.669  1.00  0.00           H  
ATOM    653  CA  SER    44      27.439  37.147  37.238  1.00  0.00           C  
ATOM    654  HA  SER    44      27.060  38.155  37.409  1.00  0.00           H  
ATOM    655  CB  SER    44      28.942  37.325  37.259  1.00  0.00           C  
ATOM    656  HB2 SER    44      29.271  37.937  36.419  1.00  0.00           H  
ATOM    657  HB3 SER    44      29.342  37.668  38.213  1.00  0.00           H  
ATOM    658  OG  SER    44      29.517  36.070  36.928  1.00  0.00           O  
ATOM    659  HG  SER    44      29.513  35.491  37.693  1.00  0.00           H  
ATOM    660  C   SER    44      26.967  36.752  35.871  1.00  0.00           C  
ATOM    661  O   SER    44      27.060  37.586  34.972  1.00  0.00           O  
ATOM    662  N   TRP    45      26.402  35.553  35.668  1.00  0.00           N  
ATOM    663  H   TRP    45      26.539  34.877  36.405  1.00  0.00           H  
ATOM    664  CA  TRP    45      25.999  35.088  34.372  1.00  0.00           C  
ATOM    665  HA  TRP    45      26.435  35.748  33.622  1.00  0.00           H  
ATOM    666  CB  TRP    45      26.593  33.670  34.108  1.00  0.00           C  
ATOM    667  HB2 TRP    45      26.437  33.186  35.072  1.00  0.00           H  
ATOM    668  HB3 TRP    45      25.990  33.319  33.271  1.00  0.00           H  
ATOM    669  CG  TRP    45      28.001  33.603  33.685  1.00  0.00           C  
ATOM    670  CD1 TRP    45      28.938  33.027  34.500  1.00  0.00           C  
ATOM    671  HD1 TRP    45      28.664  32.546  35.427  1.00  0.00           H  
ATOM    672  NE1 TRP    45      30.084  33.108  33.807  1.00  0.00           N  
ATOM    673  HE1 TRP    45      30.949  32.668  34.087  1.00  0.00           H  
ATOM    674  CE2 TRP    45      29.926  33.564  32.503  1.00  0.00           C  
ATOM    675  CZ2 TRP    45      30.776  33.687  31.485  1.00  0.00           C  
ATOM    676  HZ2 TRP    45      31.771  33.282  31.593  1.00  0.00           H  
ATOM    677  CH2 TRP    45      30.422  34.319  30.252  1.00  0.00           C  
ATOM    678  HH2 TRP    45      31.265  34.507  29.605  1.00  0.00           H  
ATOM    679  CZ3 TRP    45      29.248  34.906  30.243  1.00  0.00           C  
ATOM    680  HZ3 TRP    45      28.859  35.310  29.320  1.00  0.00           H  
ATOM    681  CE3 TRP    45      28.292  34.669  31.248  1.00  0.00           C  
ATOM    682  HE3 TRP    45      27.295  35.024  31.032  1.00  0.00           H  
ATOM    683  CD2 TRP    45      28.636  34.073  32.453  1.00  0.00           C  
ATOM    684  C   TRP    45      24.423  35.070  34.252  1.00  0.00           C  
ATOM    685  O   TRP    45      23.720  34.864  33.252  1.00  0.00           O  
ATOM    686  N   ARG    46      23.781  35.584  35.328  1.00  0.00           N  
ATOM    687  H   ARG    46      24.416  35.763  36.092  1.00  0.00           H  
ATOM    688  CA  ARG    46      22.313  35.609  35.528  1.00  0.00           C  
ATOM    689  HA  ARG    46      22.007  34.574  35.377  1.00  0.00           H  
ATOM    690  CB  ARG    46      21.989  36.103  36.943  1.00  0.00           C  
ATOM    691  HB2 ARG    46      20.968  35.891  37.262  1.00  0.00           H  
ATOM    692  HB3 ARG    46      22.551  35.466  37.627  1.00  0.00           H  
ATOM    693  CG  ARG    46      22.245  37.537  37.160  1.00  0.00           C  
ATOM    694  HG2 ARG    46      23.249  37.839  36.864  1.00  0.00           H  
ATOM    695  HG3 ARG    46      21.596  38.122  36.508  1.00  0.00           H  
ATOM    696  CD  ARG    46      21.920  38.010  38.558  1.00  0.00           C  
ATOM    697  HD2 ARG    46      20.891  37.719  38.770  1.00  0.00           H  
ATOM    698  HD3 ARG    46      22.612  37.505  39.233  1.00  0.00           H  
ATOM    699  NE  ARG    46      21.993  39.466  38.769  1.00  0.00           N  
ATOM    700  HE  ARG    46      21.107  39.940  38.862  1.00  0.00           H  
ATOM    701  CZ  ARG    46      23.022  40.227  39.143  1.00  0.00           C  
ATOM    702  NH1 ARG    46      24.240  39.789  39.171  1.00  0.00           N  
ATOM    703 HH11 ARG    46      24.419  38.801  39.065  1.00  0.00           H  
ATOM    704 HH12 ARG    46      24.999  40.362  39.511  1.00  0.00           H  
ATOM    705  NH2 ARG    46      22.785  41.359  39.707  1.00  0.00           N  
ATOM    706 HH21 ARG    46      21.810  41.619  39.765  1.00  0.00           H  
ATOM    707 HH22 ARG    46      23.562  41.897  40.063  1.00  0.00           H  
ATOM    708  C   ARG    46      21.433  36.327  34.432  1.00  0.00           C  
ATOM    709  O   ARG    46      20.255  36.204  34.499  1.00  0.00           O  
ATOM    710  N   TYR    47      21.974  37.101  33.476  1.00  0.00           N  
ATOM    711  H   TYR    47      22.938  37.363  33.625  1.00  0.00           H  
ATOM    712  CA  TYR    47      21.257  37.722  32.339  1.00  0.00           C  
ATOM    713  HA  TYR    47      20.185  37.773  32.531  1.00  0.00           H  
ATOM    714  CB  TYR    47      21.729  39.181  32.180  1.00  0.00           C  
ATOM    715  HB2 TYR    47      22.698  39.184  31.680  1.00  0.00           H  
ATOM    716  HB3 TYR    47      21.014  39.650  31.503  1.00  0.00           H  
ATOM    717  CG  TYR    47      21.930  40.103  33.400  1.00  0.00           C  
ATOM    718  CD1 TYR    47      23.066  40.884  33.662  1.00  0.00           C  
ATOM    719  HD1 TYR    47      23.852  40.834  32.923  1.00  0.00           H  
ATOM    720  CE1 TYR    47      23.158  41.747  34.721  1.00  0.00           C  
ATOM    721  HE1 TYR    47      24.116  42.232  34.835  1.00  0.00           H  
ATOM    722  CZ  TYR    47      22.122  41.733  35.659  1.00  0.00           C  
ATOM    723  OH  TYR    47      22.249  42.467  36.794  1.00  0.00           O  
ATOM    724  HH  TYR    47      23.172  42.670  36.965  1.00  0.00           H  
ATOM    725  CE2 TYR    47      21.010  40.882  35.540  1.00  0.00           C  
ATOM    726  HE2 TYR    47      20.216  40.802  36.268  1.00  0.00           H  
ATOM    727  CD2 TYR    47      20.848  40.160  34.328  1.00  0.00           C  
ATOM    728  HD2 TYR    47      19.950  39.584  34.161  1.00  0.00           H  
ATOM    729  C   TYR    47      21.409  36.918  30.988  1.00  0.00           C  
ATOM    730  O   TYR    47      20.546  36.966  30.166  1.00  0.00           O  
ATOM    731  N   GLN    48      22.404  36.041  30.915  1.00  0.00           N  
ATOM    732  H   GLN    48      23.029  35.939  31.702  1.00  0.00           H  
ATOM    733  CA  GLN    48      22.563  35.129  29.832  1.00  0.00           C  
ATOM    734  HA  GLN    48      22.174  35.396  28.850  1.00  0.00           H  
ATOM    735  CB  GLN    48      24.059  34.731  29.723  1.00  0.00           C  
ATOM    736  HB2 GLN    48      24.457  34.416  30.688  1.00  0.00           H  
ATOM    737  HB3 GLN    48      24.135  33.868  29.061  1.00  0.00           H  
ATOM    738  CG  GLN    48      24.926  35.823  29.157  1.00  0.00           C  
ATOM    739  HG2 GLN    48      25.903  35.392  28.939  1.00  0.00           H  
ATOM    740  HG3 GLN    48      24.588  36.125  28.166  1.00  0.00           H  
ATOM    741  CD  GLN    48      25.141  37.067  29.992  1.00  0.00           C  
ATOM    742  OE1 GLN    48      25.494  37.070  31.153  1.00  0.00           O  
ATOM    743  NE2 GLN    48      24.740  38.262  29.587  1.00  0.00           N  
ATOM    744 HE21 GLN    48      24.832  38.961  30.310  1.00  0.00           H  
ATOM    745 HE22 GLN    48      24.170  38.366  28.760  1.00  0.00           H  
ATOM    746  C   GLN    48      21.720  33.871  30.041  1.00  0.00           C  
ATOM    747  O   GLN    48      21.060  33.382  29.125  1.00  0.00           O  
ATOM    748  N   ILE    49      21.754  33.359  31.259  1.00  0.00           N  
ATOM    749  H   ILE    49      22.341  33.860  31.911  1.00  0.00           H  
ATOM    750  CA  ILE    49      21.118  32.097  31.574  1.00  0.00           C  
ATOM    751  HA  ILE    49      21.658  31.328  31.022  1.00  0.00           H  
ATOM    752  CB  ILE    49      21.229  31.754  33.098  1.00  0.00           C  
ATOM    753  HB  ILE    49      20.838  32.538  33.746  1.00  0.00           H  
ATOM    754  CG2 ILE    49      20.424  30.438  33.350  1.00  0.00           C  
ATOM    755 HG21 ILE    49      20.536  29.997  34.341  1.00  0.00           H  
ATOM    756 HG22 ILE    49      19.363  30.550  33.132  1.00  0.00           H  
ATOM    757 HG23 ILE    49      20.793  29.750  32.589  1.00  0.00           H  
ATOM    758  CG1 ILE    49      22.679  31.658  33.552  1.00  0.00           C  
ATOM    759 HG12 ILE    49      23.153  30.775  33.124  1.00  0.00           H  
ATOM    760 HG13 ILE    49      23.234  32.524  33.193  1.00  0.00           H  
ATOM    761  CD1 ILE    49      22.778  31.621  35.099  1.00  0.00           C  
ATOM    762 HD11 ILE    49      23.769  31.982  35.376  1.00  0.00           H  
ATOM    763 HD12 ILE    49      21.923  32.226  35.403  1.00  0.00           H  
ATOM    764 HD13 ILE    49      22.554  30.621  35.469  1.00  0.00           H  
ATOM    765  C   ILE    49      19.635  32.012  31.044  1.00  0.00           C  
ATOM    766  O   ILE    49      19.222  31.110  30.321  1.00  0.00           O  
ATOM    767  N   PRO    50      18.750  33.018  31.243  1.00  0.00           N  
ATOM    768  CD  PRO    50      18.743  34.057  32.298  1.00  0.00           C  
ATOM    769  HD2 PRO    50      19.723  34.534  32.268  1.00  0.00           H  
ATOM    770  HD3 PRO    50      18.694  33.619  33.295  1.00  0.00           H  
ATOM    771  CG  PRO    50      17.641  35.009  32.017  1.00  0.00           C  
ATOM    772  HG2 PRO    50      18.021  35.792  31.361  1.00  0.00           H  
ATOM    773  HG3 PRO    50      17.325  35.359  33.000  1.00  0.00           H  
ATOM    774  CB  PRO    50      16.608  34.113  31.386  1.00  0.00           C  
ATOM    775  HB2 PRO    50      15.948  34.660  30.713  1.00  0.00           H  
ATOM    776  HB3 PRO    50      15.961  33.666  32.140  1.00  0.00           H  
ATOM    777  CA  PRO    50      17.381  33.008  30.634  1.00  0.00           C  
ATOM    778  HA  PRO    50      16.846  32.095  30.895  1.00  0.00           H  
ATOM    779  C   PRO    50      17.309  33.323  29.127  1.00  0.00           C  
ATOM    780  O   PRO    50      16.471  32.713  28.437  1.00  0.00           O  
ATOM    781  N   ALA    51      18.281  34.042  28.484  1.00  0.00           N  
ATOM    782  H   ALA    51      18.975  34.462  29.086  1.00  0.00           H  
ATOM    783  CA  ALA    51      18.296  34.192  27.051  1.00  0.00           C  
ATOM    784  HA  ALA    51      17.274  34.401  26.737  1.00  0.00           H  
ATOM    785  CB  ALA    51      19.186  35.476  26.938  1.00  0.00           C  
ATOM    786  HB1 ALA    51      18.768  36.296  27.522  1.00  0.00           H  
ATOM    787  HB2 ALA    51      20.205  35.270  27.267  1.00  0.00           H  
ATOM    788  HB3 ALA    51      19.231  35.875  25.925  1.00  0.00           H  
ATOM    789  C   ALA    51      18.833  33.012  26.252  1.00  0.00           C  
ATOM    790  O   ALA    51      18.334  32.758  25.164  1.00  0.00           O  
ATOM    791  N   LEU    52      19.770  32.285  26.901  1.00  0.00           N  
ATOM    792  H   LEU    52      20.102  32.729  27.745  1.00  0.00           H  
ATOM    793  CA  LEU    52      20.268  31.001  26.411  1.00  0.00           C  
ATOM    794  HA  LEU    52      20.305  31.206  25.341  1.00  0.00           H  
ATOM    795  CB  LEU    52      21.627  30.642  27.051  1.00  0.00           C  
ATOM    796  HB2 LEU    52      21.476  30.656  28.130  1.00  0.00           H  
ATOM    797  HB3 LEU    52      21.812  29.609  26.757  1.00  0.00           H  
ATOM    798  CG  LEU    52      22.866  31.579  26.831  1.00  0.00           C  
ATOM    799  HG  LEU    52      22.741  32.656  26.943  1.00  0.00           H  
ATOM    800  CD1 LEU    52      23.862  31.268  27.960  1.00  0.00           C  
ATOM    801 HD11 LEU    52      24.712  31.938  27.830  1.00  0.00           H  
ATOM    802 HD12 LEU    52      23.434  31.593  28.908  1.00  0.00           H  
ATOM    803 HD13 LEU    52      24.097  30.208  27.871  1.00  0.00           H  
ATOM    804  CD2 LEU    52      23.562  31.472  25.519  1.00  0.00           C  
ATOM    805 HD21 LEU    52      24.399  32.171  25.496  1.00  0.00           H  
ATOM    806 HD22 LEU    52      23.994  30.482  25.372  1.00  0.00           H  
ATOM    807 HD23 LEU    52      22.895  31.778  24.714  1.00  0.00           H  
ATOM    808  C   LEU    52      19.291  29.867  26.573  1.00  0.00           C  
ATOM    809  O   LEU    52      19.142  28.941  25.741  1.00  0.00           O  
ATOM    810  N   ALA    53      18.445  29.889  27.657  1.00  0.00           N  
ATOM    811  H   ALA    53      18.575  30.568  28.393  1.00  0.00           H  
ATOM    812  CA  ALA    53      17.376  28.958  27.811  1.00  0.00           C  
ATOM    813  HA  ALA    53      17.826  27.968  27.733  1.00  0.00           H  
ATOM    814  CB  ALA    53      16.709  29.068  29.161  1.00  0.00           C  
ATOM    815  HB1 ALA    53      16.427  30.116  29.266  1.00  0.00           H  
ATOM    816  HB2 ALA    53      15.800  28.471  29.098  1.00  0.00           H  
ATOM    817  HB3 ALA    53      17.391  28.850  29.983  1.00  0.00           H  
ATOM    818  C   ALA    53      16.345  29.099  26.690  1.00  0.00           C  
ATOM    819  O   ALA    53      15.890  28.054  26.163  1.00  0.00           O  
ATOM    820  N   GLN    54      15.898  30.327  26.295  1.00  0.00           N  
ATOM    821  H   GLN    54      16.304  31.086  26.823  1.00  0.00           H  
ATOM    822  CA  GLN    54      14.906  30.668  25.330  1.00  0.00           C  
ATOM    823  HA  GLN    54      13.937  30.221  25.552  1.00  0.00           H  
ATOM    824  CB  GLN    54      14.619  32.189  25.386  1.00  0.00           C  
ATOM    825  HB2 GLN    54      15.551  32.706  25.158  1.00  0.00           H  
ATOM    826  HB3 GLN    54      14.002  32.469  24.533  1.00  0.00           H  
ATOM    827  CG  GLN    54      13.907  32.564  26.712  1.00  0.00           C  
ATOM    828  HG2 GLN    54      14.256  31.857  27.465  1.00  0.00           H  
ATOM    829  HG3 GLN    54      14.172  33.580  27.006  1.00  0.00           H  
ATOM    830  CD  GLN    54      12.421  32.380  26.634  1.00  0.00           C  
ATOM    831  OE1 GLN    54      11.882  31.557  25.968  1.00  0.00           O  
ATOM    832  NE2 GLN    54      11.684  33.191  27.333  1.00  0.00           N  
ATOM    833 HE21 GLN    54      10.726  33.213  27.015  1.00  0.00           H  
ATOM    834 HE22 GLN    54      12.185  33.994  27.685  1.00  0.00           H  
ATOM    835  C   GLN    54      15.284  30.278  23.951  1.00  0.00           C  
ATOM    836  O   GLN    54      14.385  29.943  23.080  1.00  0.00           O  
ATOM    837  N   ALA    55      16.604  30.130  23.692  1.00  0.00           N  
ATOM    838  H   ALA    55      17.182  30.458  24.452  1.00  0.00           H  
ATOM    839  CA  ALA    55      17.256  29.577  22.511  1.00  0.00           C  
ATOM    840  HA  ALA    55      16.758  30.022  21.649  1.00  0.00           H  
ATOM    841  CB  ALA    55      18.774  30.042  22.527  1.00  0.00           C  
ATOM    842  HB1 ALA    55      19.257  29.618  23.407  1.00  0.00           H  
ATOM    843  HB2 ALA    55      19.322  29.780  21.622  1.00  0.00           H  
ATOM    844  HB3 ALA    55      18.945  31.118  22.536  1.00  0.00           H  
ATOM    845  C   ALA    55      17.233  28.069  22.371  1.00  0.00           C  
ATOM    846  O   ALA    55      17.601  27.477  21.374  1.00  0.00           O  
ATOM    847  N   GLY    56      16.831  27.384  23.461  1.00  0.00           N  
ATOM    848  H   GLY    56      16.641  27.933  24.287  1.00  0.00           H  
ATOM    849  CA  GLY    56      16.532  25.943  23.424  1.00  0.00           C  
ATOM    850  HA2 GLY    56      15.604  25.806  23.979  1.00  0.00           H  
ATOM    851  HA3 GLY    56      16.195  25.701  22.416  1.00  0.00           H  
ATOM    852  C   GLY    56      17.721  25.049  23.778  1.00  0.00           C  
ATOM    853  O   GLY    56      17.957  24.004  23.176  1.00  0.00           O  
ATOM    854  N   TYR    57      18.382  25.432  24.853  1.00  0.00           N  
ATOM    855  H   TYR    57      18.174  26.085  25.595  1.00  0.00           H  
ATOM    856  CA  TYR    57      19.539  24.601  25.301  1.00  0.00           C  
ATOM    857  HA  TYR    57      19.605  23.574  24.942  1.00  0.00           H  
ATOM    858  CB  TYR    57      20.828  25.397  24.999  1.00  0.00           C  
ATOM    859  HB2 TYR    57      20.744  26.335  25.548  1.00  0.00           H  
ATOM    860  HB3 TYR    57      21.540  24.873  25.638  1.00  0.00           H  
ATOM    861  CG  TYR    57      21.262  25.497  23.532  1.00  0.00           C  
ATOM    862  CD1 TYR    57      22.208  24.561  23.087  1.00  0.00           C  
ATOM    863  HD1 TYR    57      22.582  23.778  23.730  1.00  0.00           H  
ATOM    864  CE1 TYR    57      22.679  24.676  21.686  1.00  0.00           C  
ATOM    865  HE1 TYR    57      23.515  24.048  21.415  1.00  0.00           H  
ATOM    866  CZ  TYR    57      22.182  25.702  20.873  1.00  0.00           C  
ATOM    867  OH  TYR    57      22.666  25.832  19.579  1.00  0.00           O  
ATOM    868  HH  TYR    57      22.248  26.540  19.084  1.00  0.00           H  
ATOM    869  CE2 TYR    57      21.187  26.582  21.371  1.00  0.00           C  
ATOM    870  HE2 TYR    57      20.796  27.360  20.731  1.00  0.00           H  
ATOM    871  CD2 TYR    57      20.716  26.474  22.703  1.00  0.00           C  
ATOM    872  HD2 TYR    57      20.067  27.241  23.099  1.00  0.00           H  
ATOM    873  C   TYR    57      19.445  24.552  26.832  1.00  0.00           C  
ATOM    874  O   TYR    57      18.663  25.205  27.506  1.00  0.00           O  
ATOM    875  N   ARG    58      20.182  23.575  27.437  1.00  0.00           N  
ATOM    876  H   ARG    58      20.876  23.129  26.855  1.00  0.00           H  
ATOM    877  CA  ARG    58      20.303  23.412  28.888  1.00  0.00           C  
ATOM    878  HA  ARG    58      19.534  23.925  29.466  1.00  0.00           H  
ATOM    879  CB  ARG    58      20.455  21.957  29.319  1.00  0.00           C  
ATOM    880  HB2 ARG    58      19.739  21.289  28.839  1.00  0.00           H  
ATOM    881  HB3 ARG    58      21.465  21.564  29.209  1.00  0.00           H  
ATOM    882  CG  ARG    58      20.102  21.793  30.829  1.00  0.00           C  
ATOM    883  HG2 ARG    58      20.761  22.369  31.477  1.00  0.00           H  
ATOM    884  HG3 ARG    58      19.072  22.077  31.044  1.00  0.00           H  
ATOM    885  CD  ARG    58      20.316  20.305  31.241  1.00  0.00           C  
ATOM    886  HD2 ARG    58      19.570  19.703  30.721  1.00  0.00           H  
ATOM    887  HD3 ARG    58      21.349  20.008  31.060  1.00  0.00           H  
ATOM    888  NE  ARG    58      20.284  20.160  32.712  1.00  0.00           N  
ATOM    889  HE  ARG    58      20.050  20.902  33.356  1.00  0.00           H  
ATOM    890  CZ  ARG    58      20.702  19.114  33.465  1.00  0.00           C  
ATOM    891  NH1 ARG    58      20.977  18.004  32.925  1.00  0.00           N  
ATOM    892 HH11 ARG    58      20.869  17.977  31.921  1.00  0.00           H  
ATOM    893 HH12 ARG    58      21.411  17.283  33.482  1.00  0.00           H  
ATOM    894  NH2 ARG    58      20.674  19.065  34.816  1.00  0.00           N  
ATOM    895 HH21 ARG    58      20.474  19.885  35.371  1.00  0.00           H  
ATOM    896 HH22 ARG    58      21.064  18.238  35.243  1.00  0.00           H  
ATOM    897  C   ARG    58      21.540  24.225  29.401  1.00  0.00           C  
ATOM    898  O   ARG    58      22.658  23.864  29.092  1.00  0.00           O  
ATOM    899  N   VAL    59      21.316  25.286  30.195  1.00  0.00           N  
ATOM    900  H   VAL    59      20.346  25.479  30.398  1.00  0.00           H  
ATOM    901  CA  VAL    59      22.221  26.250  30.593  1.00  0.00           C  
ATOM    902  HA  VAL    59      23.094  26.052  29.971  1.00  0.00           H  
ATOM    903  CB  VAL    59      21.666  27.673  30.270  1.00  0.00           C  
ATOM    904  HB  VAL    59      21.194  28.093  31.158  1.00  0.00           H  
ATOM    905  CG1 VAL    59      22.915  28.578  29.902  1.00  0.00           C  
ATOM    906 HG11 VAL    59      23.767  28.391  30.556  1.00  0.00           H  
ATOM    907 HG12 VAL    59      23.327  28.325  28.925  1.00  0.00           H  
ATOM    908 HG13 VAL    59      22.737  29.653  29.918  1.00  0.00           H  
ATOM    909  CG2 VAL    59      20.644  27.821  29.204  1.00  0.00           C  
ATOM    910 HG21 VAL    59      19.707  27.276  29.321  1.00  0.00           H  
ATOM    911 HG22 VAL    59      20.364  28.862  29.043  1.00  0.00           H  
ATOM    912 HG23 VAL    59      21.108  27.483  28.277  1.00  0.00           H  
ATOM    913  C   VAL    59      22.619  26.112  32.074  1.00  0.00           C  
ATOM    914  O   VAL    59      21.719  26.136  32.895  1.00  0.00           O  
ATOM    915  N   LEU    60      23.906  25.822  32.408  1.00  0.00           N  
ATOM    916  H   LEU    60      24.504  25.522  31.651  1.00  0.00           H  
ATOM    917  CA  LEU    60      24.452  25.649  33.786  1.00  0.00           C  
ATOM    918  HA  LEU    60      23.563  25.755  34.407  1.00  0.00           H  
ATOM    919  CB  LEU    60      25.148  24.286  33.801  1.00  0.00           C  
ATOM    920  HB2 LEU    60      25.847  24.241  32.965  1.00  0.00           H  
ATOM    921  HB3 LEU    60      25.777  24.374  34.686  1.00  0.00           H  
ATOM    922  CG  LEU    60      24.163  23.070  33.751  1.00  0.00           C  
ATOM    923  HG  LEU    60      23.179  23.291  34.164  1.00  0.00           H  
ATOM    924  CD1 LEU    60      24.174  22.409  32.320  1.00  0.00           C  
ATOM    925 HD11 LEU    60      23.356  21.689  32.314  1.00  0.00           H  
ATOM    926 HD12 LEU    60      23.814  23.103  31.561  1.00  0.00           H  
ATOM    927 HD13 LEU    60      25.140  21.977  32.060  1.00  0.00           H  
ATOM    928  CD2 LEU    60      24.836  21.914  34.557  1.00  0.00           C  
ATOM    929 HD21 LEU    60      24.247  20.998  34.583  1.00  0.00           H  
ATOM    930 HD22 LEU    60      25.815  21.557  34.239  1.00  0.00           H  
ATOM    931 HD23 LEU    60      24.847  22.355  35.554  1.00  0.00           H  
ATOM    932  C   LEU    60      25.489  26.726  33.908  1.00  0.00           C  
ATOM    933  O   LEU    60      26.295  26.959  32.980  1.00  0.00           O  
ATOM    934  N   ALA    61      25.398  27.420  35.024  1.00  0.00           N  
ATOM    935  H   ALA    61      24.562  27.204  35.548  1.00  0.00           H  
ATOM    936  CA  ALA    61      26.235  28.431  35.605  1.00  0.00           C  
ATOM    937  HA  ALA    61      27.088  28.581  34.943  1.00  0.00           H  
ATOM    938  CB  ALA    61      25.508  29.778  35.710  1.00  0.00           C  
ATOM    939  HB1 ALA    61      26.145  30.536  36.166  1.00  0.00           H  
ATOM    940  HB2 ALA    61      25.376  30.144  34.692  1.00  0.00           H  
ATOM    941  HB3 ALA    61      24.526  29.574  36.137  1.00  0.00           H  
ATOM    942  C   ALA    61      26.797  27.937  36.908  1.00  0.00           C  
ATOM    943  O   ALA    61      26.112  27.894  37.889  1.00  0.00           O  
ATOM    944  N   MET    62      28.069  27.552  36.990  1.00  0.00           N  
ATOM    945  H   MET    62      28.560  27.544  36.107  1.00  0.00           H  
ATOM    946  CA  MET    62      28.827  26.999  38.120  1.00  0.00           C  
ATOM    947  HA  MET    62      28.128  26.557  38.830  1.00  0.00           H  
ATOM    948  CB  MET    62      29.783  25.864  37.668  1.00  0.00           C  
ATOM    949  HB2 MET    62      30.525  26.265  36.978  1.00  0.00           H  
ATOM    950  HB3 MET    62      30.434  25.614  38.506  1.00  0.00           H  
ATOM    951  CG  MET    62      29.151  24.686  36.926  1.00  0.00           C  
ATOM    952  HG2 MET    62      29.873  23.971  37.321  1.00  0.00           H  
ATOM    953  HG3 MET    62      28.194  24.428  37.381  1.00  0.00           H  
ATOM    954  SD  MET    62      29.093  24.756  35.143  1.00  0.00           S  
ATOM    955  CE  MET    62      30.845  24.287  34.810  1.00  0.00           C  
ATOM    956  HE1 MET    62      30.994  24.723  33.823  1.00  0.00           H  
ATOM    957  HE2 MET    62      31.600  24.737  35.455  1.00  0.00           H  
ATOM    958  HE3 MET    62      31.030  23.213  34.783  1.00  0.00           H  
ATOM    959  C   MET    62      29.559  28.130  38.817  1.00  0.00           C  
ATOM    960  O   MET    62      30.120  29.013  38.202  1.00  0.00           O  
ATOM    961  N   ASP    63      29.680  28.021  40.137  1.00  0.00           N  
ATOM    962  H   ASP    63      29.232  27.216  40.552  1.00  0.00           H  
ATOM    963  CA  ASP    63      30.690  28.729  40.941  1.00  0.00           C  
ATOM    964  HA  ASP    63      30.841  29.681  40.432  1.00  0.00           H  
ATOM    965  CB  ASP    63      30.390  28.891  42.426  1.00  0.00           C  
ATOM    966  HB2 ASP    63      29.978  27.927  42.727  1.00  0.00           H  
ATOM    967  HB3 ASP    63      31.344  29.060  42.925  1.00  0.00           H  
ATOM    968  CG  ASP    63      29.369  29.952  42.863  1.00  0.00           C  
ATOM    969  OD1 ASP    63      29.307  31.095  42.264  1.00  0.00           O  
ATOM    970  OD2 ASP    63      28.658  29.616  43.846  1.00  0.00           O  
ATOM    971  C   ASP    63      32.066  28.095  40.686  1.00  0.00           C  
ATOM    972  O   ASP    63      32.161  26.881  40.704  1.00  0.00           O  
ATOM    973  N   MET    64      33.122  28.817  40.380  1.00  0.00           N  
ATOM    974  H   MET    64      33.078  29.822  40.469  1.00  0.00           H  
ATOM    975  CA  MET    64      34.447  28.270  40.213  1.00  0.00           C  
ATOM    976  HA  MET    64      34.322  27.337  39.663  1.00  0.00           H  
ATOM    977  CB  MET    64      35.370  29.184  39.348  1.00  0.00           C  
ATOM    978  HB2 MET    64      35.533  30.144  39.837  1.00  0.00           H  
ATOM    979  HB3 MET    64      36.256  28.550  39.318  1.00  0.00           H  
ATOM    980  CG  MET    64      34.920  29.561  37.952  1.00  0.00           C  
ATOM    981  HG2 MET    64      34.166  30.346  38.001  1.00  0.00           H  
ATOM    982  HG3 MET    64      35.750  30.063  37.455  1.00  0.00           H  
ATOM    983  SD  MET    64      34.464  28.231  36.775  1.00  0.00           S  
ATOM    984  CE  MET    64      32.837  27.655  37.200  1.00  0.00           C  
ATOM    985  HE1 MET    64      32.914  26.942  38.021  1.00  0.00           H  
ATOM    986  HE2 MET    64      32.075  28.424  37.320  1.00  0.00           H  
ATOM    987  HE3 MET    64      32.503  27.040  36.364  1.00  0.00           H  
ATOM    988  C   MET    64      34.992  27.931  41.609  1.00  0.00           C  
ATOM    989  O   MET    64      34.540  28.541  42.606  1.00  0.00           O  
ATOM    990  N   LYS    65      36.019  27.141  41.677  1.00  0.00           N  
ATOM    991  H   LYS    65      36.255  26.587  40.866  1.00  0.00           H  
ATOM    992  CA  LYS    65      36.742  26.899  42.934  1.00  0.00           C  
ATOM    993  HA  LYS    65      36.043  26.528  43.684  1.00  0.00           H  
ATOM    994  CB  LYS    65      37.799  25.832  42.636  1.00  0.00           C  
ATOM    995  HB2 LYS    65      37.335  24.913  42.278  1.00  0.00           H  
ATOM    996  HB3 LYS    65      38.491  26.138  41.851  1.00  0.00           H  
ATOM    997  CG  LYS    65      38.686  25.540  43.856  1.00  0.00           C  
ATOM    998  HG2 LYS    65      38.982  26.484  44.312  1.00  0.00           H  
ATOM    999  HG3 LYS    65      38.091  25.103  44.658  1.00  0.00           H  
ATOM   1000  CD  LYS    65      39.851  24.555  43.716  1.00  0.00           C  
ATOM   1001  HD2 LYS    65      40.613  24.920  43.027  1.00  0.00           H  
ATOM   1002  HD3 LYS    65      40.361  24.365  44.661  1.00  0.00           H  
ATOM   1003  CE  LYS    65      39.490  23.195  43.148  1.00  0.00           C  
ATOM   1004  HE2 LYS    65      38.864  22.666  43.867  1.00  0.00           H  
ATOM   1005  HE3 LYS    65      39.025  23.284  42.166  1.00  0.00           H  
ATOM   1006  NZ  LYS    65      40.702  22.358  42.874  1.00  0.00           N  
ATOM   1007  HZ1 LYS    65      40.444  21.532  42.352  1.00  0.00           H  
ATOM   1008  HZ2 LYS    65      41.476  22.816  42.413  1.00  0.00           H  
ATOM   1009  HZ3 LYS    65      41.072  21.905  43.698  1.00  0.00           H  
ATOM   1010  C   LYS    65      37.377  28.202  43.509  1.00  0.00           C  
ATOM   1011  O   LYS    65      38.222  28.855  42.925  1.00  0.00           O  
ATOM   1012  N   GLY    66      36.952  28.475  44.719  1.00  0.00           N  
ATOM   1013  H   GLY    66      36.379  27.814  45.224  1.00  0.00           H  
ATOM   1014  CA  GLY    66      37.218  29.683  45.451  1.00  0.00           C  
ATOM   1015  HA2 GLY    66      37.768  29.465  46.366  1.00  0.00           H  
ATOM   1016  HA3 GLY    66      37.887  30.341  44.896  1.00  0.00           H  
ATOM   1017  C   GLY    66      36.091  30.636  45.764  1.00  0.00           C  
ATOM   1018  O   GLY    66      36.324  31.519  46.568  1.00  0.00           O  
ATOM   1019  N   TYR    67      34.861  30.351  45.216  1.00  0.00           N  
ATOM   1020  H   TYR    67      34.807  29.581  44.566  1.00  0.00           H  
ATOM   1021  CA  TYR    67      33.847  31.390  45.106  1.00  0.00           C  
ATOM   1022  HA  TYR    67      34.060  32.208  45.794  1.00  0.00           H  
ATOM   1023  CB  TYR    67      33.839  31.962  43.734  1.00  0.00           C  
ATOM   1024  HB2 TYR    67      33.453  31.131  43.143  1.00  0.00           H  
ATOM   1025  HB3 TYR    67      33.050  32.695  43.563  1.00  0.00           H  
ATOM   1026  CG  TYR    67      35.078  32.489  43.091  1.00  0.00           C  
ATOM   1027  CD1 TYR    67      35.483  33.876  43.268  1.00  0.00           C  
ATOM   1028  HD1 TYR    67      34.829  34.548  43.802  1.00  0.00           H  
ATOM   1029  CE1 TYR    67      36.651  34.336  42.773  1.00  0.00           C  
ATOM   1030  HE1 TYR    67      37.010  35.320  43.035  1.00  0.00           H  
ATOM   1031  CZ  TYR    67      37.497  33.507  41.968  1.00  0.00           C  
ATOM   1032  OH  TYR    67      38.707  34.001  41.595  1.00  0.00           O  
ATOM   1033  HH  TYR    67      39.362  33.328  41.394  1.00  0.00           H  
ATOM   1034  CE2 TYR    67      37.077  32.137  41.725  1.00  0.00           C  
ATOM   1035  HE2 TYR    67      37.695  31.389  41.249  1.00  0.00           H  
ATOM   1036  CD2 TYR    67      35.895  31.635  42.296  1.00  0.00           C  
ATOM   1037  HD2 TYR    67      35.576  30.609  42.187  1.00  0.00           H  
ATOM   1038  C   TYR    67      32.433  30.899  45.465  1.00  0.00           C  
ATOM   1039  O   TYR    67      32.205  29.682  45.388  1.00  0.00           O  
ATOM   1040  N   GLY    68      31.556  31.837  45.860  1.00  0.00           N  
ATOM   1041  H   GLY    68      31.940  32.661  46.298  1.00  0.00           H  
ATOM   1042  CA  GLY    68      30.130  31.573  45.989  1.00  0.00           C  
ATOM   1043  HA2 GLY    68      29.576  32.467  46.276  1.00  0.00           H  
ATOM   1044  HA3 GLY    68      29.661  31.180  45.087  1.00  0.00           H  
ATOM   1045  C   GLY    68      29.803  30.509  46.975  1.00  0.00           C  
ATOM   1046  O   GLY    68      29.784  30.685  48.202  1.00  0.00           O  
ATOM   1047  N   GLU    69      29.580  29.246  46.526  1.00  0.00           N  
ATOM   1048  H   GLU    69      29.480  29.122  45.528  1.00  0.00           H  
ATOM   1049  CA  GLU    69      29.305  28.080  47.446  1.00  0.00           C  
ATOM   1050  HA  GLU    69      29.712  28.249  48.442  1.00  0.00           H  
ATOM   1051  CB  GLU    69      27.797  27.745  47.584  1.00  0.00           C  
ATOM   1052  HB2 GLU    69      27.372  27.621  46.588  1.00  0.00           H  
ATOM   1053  HB3 GLU    69      27.617  26.880  48.224  1.00  0.00           H  
ATOM   1054  CG  GLU    69      26.973  28.895  48.167  1.00  0.00           C  
ATOM   1055  HG2 GLU    69      27.330  29.829  47.733  1.00  0.00           H  
ATOM   1056  HG3 GLU    69      25.903  28.752  48.019  1.00  0.00           H  
ATOM   1057  CD  GLU    69      27.159  28.932  49.715  1.00  0.00           C  
ATOM   1058  OE1 GLU    69      28.076  28.398  50.359  1.00  0.00           O  
ATOM   1059  OE2 GLU    69      26.368  29.647  50.410  1.00  0.00           O  
ATOM   1060  C   GLU    69      30.135  26.891  46.932  1.00  0.00           C  
ATOM   1061  O   GLU    69      30.101  25.780  47.475  1.00  0.00           O  
ATOM   1062  N   SER    70      30.970  27.029  45.939  1.00  0.00           N  
ATOM   1063  H   SER    70      31.153  27.965  45.607  1.00  0.00           H  
ATOM   1064  CA  SER    70      32.015  26.076  45.625  1.00  0.00           C  
ATOM   1065  HA  SER    70      31.523  25.104  45.636  1.00  0.00           H  
ATOM   1066  CB  SER    70      32.594  26.346  44.211  1.00  0.00           C  
ATOM   1067  HB2 SER    70      32.693  27.429  44.140  1.00  0.00           H  
ATOM   1068  HB3 SER    70      33.529  25.788  44.158  1.00  0.00           H  
ATOM   1069  OG  SER    70      31.630  25.952  43.246  1.00  0.00           O  
ATOM   1070  HG  SER    70      31.753  26.549  42.505  1.00  0.00           H  
ATOM   1071  C   SER    70      33.194  26.106  46.624  1.00  0.00           C  
ATOM   1072  O   SER    70      33.550  27.129  47.108  1.00  0.00           O  
ATOM   1073  N   SER    71      33.789  24.920  46.848  1.00  0.00           N  
ATOM   1074  H   SER    71      33.292  24.100  46.533  1.00  0.00           H  
ATOM   1075  CA  SER    71      34.895  24.756  47.784  1.00  0.00           C  
ATOM   1076  HA  SER    71      34.504  25.053  48.757  1.00  0.00           H  
ATOM   1077  CB  SER    71      35.254  23.248  47.803  1.00  0.00           C  
ATOM   1078  HB2 SER    71      35.710  22.921  46.868  1.00  0.00           H  
ATOM   1079  HB3 SER    71      36.016  23.060  48.560  1.00  0.00           H  
ATOM   1080  OG  SER    71      34.135  22.416  48.074  1.00  0.00           O  
ATOM   1081  HG  SER    71      33.896  22.342  49.001  1.00  0.00           H  
ATOM   1082  C   SER    71      36.067  25.711  47.445  1.00  0.00           C  
ATOM   1083  O   SER    71      36.456  25.908  46.232  1.00  0.00           O  
ATOM   1084  N   ALA    72      36.725  26.284  48.482  1.00  0.00           N  
ATOM   1085  H   ALA    72      36.638  25.849  49.390  1.00  0.00           H  
ATOM   1086  CA  ALA    72      37.712  27.352  48.467  1.00  0.00           C  
ATOM   1087  HA  ALA    72      37.928  27.612  47.431  1.00  0.00           H  
ATOM   1088  CB  ALA    72      37.020  28.601  49.084  1.00  0.00           C  
ATOM   1089  HB1 ALA    72      36.793  28.360  50.122  1.00  0.00           H  
ATOM   1090  HB2 ALA    72      37.713  29.442  49.084  1.00  0.00           H  
ATOM   1091  HB3 ALA    72      36.165  28.904  48.478  1.00  0.00           H  
ATOM   1092  C   ALA    72      39.005  27.004  49.163  1.00  0.00           C  
ATOM   1093  O   ALA    72      39.413  27.672  50.061  1.00  0.00           O  
ATOM   1094  N   PRO    73      39.506  25.756  48.957  1.00  0.00           N  
ATOM   1095  CD  PRO    73      39.227  24.837  47.878  1.00  0.00           C  
ATOM   1096  HD2 PRO    73      38.915  25.307  46.946  1.00  0.00           H  
ATOM   1097  HD3 PRO    73      38.463  24.106  48.144  1.00  0.00           H  
ATOM   1098  CG  PRO    73      40.502  24.106  47.715  1.00  0.00           C  
ATOM   1099  HG2 PRO    73      41.336  24.639  47.259  1.00  0.00           H  
ATOM   1100  HG3 PRO    73      40.351  23.197  47.134  1.00  0.00           H  
ATOM   1101  CB  PRO    73      40.899  23.918  49.185  1.00  0.00           C  
ATOM   1102  HB2 PRO    73      41.958  23.688  49.302  1.00  0.00           H  
ATOM   1103  HB3 PRO    73      40.316  23.058  49.513  1.00  0.00           H  
ATOM   1104  CA  PRO    73      40.509  25.221  49.790  1.00  0.00           C  
ATOM   1105  HA  PRO    73      40.097  25.070  50.787  1.00  0.00           H  
ATOM   1106  C   PRO    73      41.690  26.213  49.871  1.00  0.00           C  
ATOM   1107  O   PRO    73      42.167  26.772  48.912  1.00  0.00           O  
ATOM   1108  N   PRO    74      42.358  26.378  51.044  1.00  0.00           N  
ATOM   1109  CD  PRO    74      41.982  25.884  52.374  1.00  0.00           C  
ATOM   1110  HD2 PRO    74      42.605  25.031  52.644  1.00  0.00           H  
ATOM   1111  HD3 PRO    74      40.943  25.553  52.394  1.00  0.00           H  
ATOM   1112  CG  PRO    74      42.198  27.103  53.250  1.00  0.00           C  
ATOM   1113  HG2 PRO    74      42.361  26.938  54.315  1.00  0.00           H  
ATOM   1114  HG3 PRO    74      41.310  27.734  53.223  1.00  0.00           H  
ATOM   1115  CB  PRO    74      43.365  27.889  52.549  1.00  0.00           C  
ATOM   1116  HB2 PRO    74      44.302  27.535  52.977  1.00  0.00           H  
ATOM   1117  HB3 PRO    74      43.121  28.943  52.686  1.00  0.00           H  
ATOM   1118  CA  PRO    74      43.291  27.488  51.106  1.00  0.00           C  
ATOM   1119  HA  PRO    74      42.824  28.327  50.590  1.00  0.00           H  
ATOM   1120  C   PRO    74      44.700  27.373  50.401  1.00  0.00           C  
ATOM   1121  O   PRO    74      45.326  28.421  50.152  1.00  0.00           O  
ATOM   1122  N   GLU    75      45.240  26.221  50.133  1.00  0.00           N  
ATOM   1123  H   GLU    75      44.696  25.394  50.336  1.00  0.00           H  
ATOM   1124  CA  GLU    75      46.504  25.801  49.480  1.00  0.00           C  
ATOM   1125  HA  GLU    75      47.323  26.310  49.989  1.00  0.00           H  
ATOM   1126  CB  GLU    75      46.655  24.276  49.684  1.00  0.00           C  
ATOM   1127  HB2 GLU    75      47.661  24.012  49.360  1.00  0.00           H  
ATOM   1128  HB3 GLU    75      46.577  23.980  50.730  1.00  0.00           H  
ATOM   1129  CG  GLU    75      45.779  23.412  48.804  1.00  0.00           C  
ATOM   1130  HG2 GLU    75      45.258  24.031  48.074  1.00  0.00           H  
ATOM   1131  HG3 GLU    75      46.366  22.695  48.230  1.00  0.00           H  
ATOM   1132  CD  GLU    75      44.764  22.630  49.626  1.00  0.00           C  
ATOM   1133  OE1 GLU    75      44.631  21.395  49.411  1.00  0.00           O  
ATOM   1134  OE2 GLU    75      44.169  23.239  50.531  1.00  0.00           O  
ATOM   1135  C   GLU    75      46.615  26.228  48.043  1.00  0.00           C  
ATOM   1136  O   GLU    75      45.662  26.311  47.295  1.00  0.00           O  
ATOM   1137  N   ILE    76      47.916  26.258  47.614  1.00  0.00           N  
ATOM   1138  H   ILE    76      48.715  26.266  48.232  1.00  0.00           H  
ATOM   1139  CA  ILE    76      48.220  26.660  46.238  1.00  0.00           C  
ATOM   1140  HA  ILE    76      47.502  27.447  46.006  1.00  0.00           H  
ATOM   1141  CB  ILE    76      49.567  27.428  46.154  1.00  0.00           C  
ATOM   1142  HB  ILE    76      50.262  26.709  46.587  1.00  0.00           H  
ATOM   1143  CG2 ILE    76      50.118  27.779  44.755  1.00  0.00           C  
ATOM   1144 HG21 ILE    76      51.157  28.108  44.782  1.00  0.00           H  
ATOM   1145 HG22 ILE    76      50.159  26.830  44.222  1.00  0.00           H  
ATOM   1146 HG23 ILE    76      49.445  28.446  44.216  1.00  0.00           H  
ATOM   1147  CG1 ILE    76      49.526  28.730  46.981  1.00  0.00           C  
ATOM   1148 HG12 ILE    76      49.111  29.490  46.318  1.00  0.00           H  
ATOM   1149 HG13 ILE    76      48.938  28.680  47.898  1.00  0.00           H  
ATOM   1150  CD1 ILE    76      50.935  29.254  47.446  1.00  0.00           C  
ATOM   1151 HD11 ILE    76      51.551  29.598  46.614  1.00  0.00           H  
ATOM   1152 HD12 ILE    76      50.806  30.149  48.055  1.00  0.00           H  
ATOM   1153 HD13 ILE    76      51.461  28.579  48.120  1.00  0.00           H  
ATOM   1154  C   ILE    76      48.120  25.459  45.273  1.00  0.00           C  
ATOM   1155  O   ILE    76      47.631  25.577  44.121  1.00  0.00           O  
ATOM   1156  N   GLU    77      48.244  24.216  45.779  1.00  0.00           N  
ATOM   1157  H   GLU    77      48.622  24.314  46.711  1.00  0.00           H  
ATOM   1158  CA  GLU    77      48.316  22.906  45.158  1.00  0.00           C  
ATOM   1159  HA  GLU    77      49.096  22.931  44.397  1.00  0.00           H  
ATOM   1160  CB  GLU    77      48.757  21.788  46.175  1.00  0.00           C  
ATOM   1161  HB2 GLU    77      47.978  21.550  46.899  1.00  0.00           H  
ATOM   1162  HB3 GLU    77      48.931  20.885  45.591  1.00  0.00           H  
ATOM   1163  CG  GLU    77      50.032  22.200  46.994  1.00  0.00           C  
ATOM   1164  HG2 GLU    77      49.669  22.875  47.769  1.00  0.00           H  
ATOM   1165  HG3 GLU    77      50.410  21.283  47.446  1.00  0.00           H  
ATOM   1166  CD  GLU    77      51.081  22.784  46.159  1.00  0.00           C  
ATOM   1167  OE1 GLU    77      51.559  22.061  45.321  1.00  0.00           O  
ATOM   1168  OE2 GLU    77      51.403  24.013  46.252  1.00  0.00           O  
ATOM   1169  C   GLU    77      47.006  22.479  44.530  1.00  0.00           C  
ATOM   1170  O   GLU    77      46.835  21.280  44.122  1.00  0.00           O  
ATOM   1171  N   GLU    78      46.007  23.356  44.440  1.00  0.00           N  
ATOM   1172  H   GLU    78      46.169  24.325  44.676  1.00  0.00           H  
ATOM   1173  CA  GLU    78      44.620  23.012  44.032  1.00  0.00           C  
ATOM   1174  HA  GLU    78      44.337  21.986  43.797  1.00  0.00           H  
ATOM   1175  CB  GLU    78      43.712  23.352  45.185  1.00  0.00           C  
ATOM   1176  HB2 GLU    78      44.132  24.243  45.652  1.00  0.00           H  
ATOM   1177  HB3 GLU    78      42.714  23.531  44.786  1.00  0.00           H  
ATOM   1178  CG  GLU    78      43.746  22.190  46.188  1.00  0.00           C  
ATOM   1179  HG2 GLU    78      44.799  21.976  46.369  1.00  0.00           H  
ATOM   1180  HG3 GLU    78      43.185  22.512  47.066  1.00  0.00           H  
ATOM   1181  CD  GLU    78      43.055  20.908  45.665  1.00  0.00           C  
ATOM   1182  OE1 GLU    78      43.594  19.808  45.922  1.00  0.00           O  
ATOM   1183  OE2 GLU    78      42.151  21.016  44.877  1.00  0.00           O  
ATOM   1184  C   GLU    78      44.196  23.822  42.819  1.00  0.00           C  
ATOM   1185  O   GLU    78      43.075  23.631  42.242  1.00  0.00           O  
ATOM   1186  N   TYR    79      45.000  24.833  42.390  1.00  0.00           N  
ATOM   1187  H   TYR    79      45.922  24.952  42.784  1.00  0.00           H  
ATOM   1188  CA  TYR    79      44.555  25.867  41.469  1.00  0.00           C  
ATOM   1189  HA  TYR    79      43.557  25.685  41.072  1.00  0.00           H  
ATOM   1190  CB  TYR    79      44.517  27.300  42.171  1.00  0.00           C  
ATOM   1191  HB2 TYR    79      45.495  27.620  42.532  1.00  0.00           H  
ATOM   1192  HB3 TYR    79      44.276  28.090  41.460  1.00  0.00           H  
ATOM   1193  CG  TYR    79      43.513  27.432  43.260  1.00  0.00           C  
ATOM   1194  CD1 TYR    79      43.891  26.911  44.533  1.00  0.00           C  
ATOM   1195  HD1 TYR    79      44.823  26.375  44.635  1.00  0.00           H  
ATOM   1196  CE1 TYR    79      43.009  26.914  45.629  1.00  0.00           C  
ATOM   1197  HE1 TYR    79      43.322  26.618  46.620  1.00  0.00           H  
ATOM   1198  CZ  TYR    79      41.749  27.528  45.491  1.00  0.00           C  
ATOM   1199  OH  TYR    79      40.827  27.512  46.542  1.00  0.00           O  
ATOM   1200  HH  TYR    79      41.191  27.237  47.387  1.00  0.00           H  
ATOM   1201  CE2 TYR    79      41.377  28.101  44.310  1.00  0.00           C  
ATOM   1202  HE2 TYR    79      40.473  28.686  44.227  1.00  0.00           H  
ATOM   1203  CD2 TYR    79      42.242  28.069  43.165  1.00  0.00           C  
ATOM   1204  HD2 TYR    79      41.874  28.409  42.208  1.00  0.00           H  
ATOM   1205  C   TYR    79      45.295  25.906  40.147  1.00  0.00           C  
ATOM   1206  O   TYR    79      45.156  26.900  39.488  1.00  0.00           O  
ATOM   1207  N   CYS    80      46.099  24.899  39.776  1.00  0.00           N  
ATOM   1208  H   CYS    80      46.283  24.104  40.372  1.00  0.00           H  
ATOM   1209  CA  CYS    80      46.480  24.763  38.437  1.00  0.00           C  
ATOM   1210  HA  CYS    80      46.912  25.682  38.042  1.00  0.00           H  
ATOM   1211  CB  CYS    80      47.584  23.709  38.311  1.00  0.00           C  
ATOM   1212  HB2 CYS    80      48.294  24.036  39.070  1.00  0.00           H  
ATOM   1213  HB3 CYS    80      47.232  22.722  38.613  1.00  0.00           H  
ATOM   1214  SG  CYS    80      48.329  23.783  36.613  1.00  0.00           S  
ATOM   1215  HG  CYS    80      48.602  25.086  36.501  1.00  0.00           H  
ATOM   1216  C   CYS    80      45.316  24.475  37.495  1.00  0.00           C  
ATOM   1217  O   CYS    80      44.438  23.657  37.831  1.00  0.00           O  
ATOM   1218  N   MET    81      45.394  25.016  36.249  1.00  0.00           N  
ATOM   1219  H   MET    81      46.145  25.635  35.981  1.00  0.00           H  
ATOM   1220  CA  MET    81      44.552  24.631  35.133  1.00  0.00           C  
ATOM   1221  HA  MET    81      43.550  24.978  35.386  1.00  0.00           H  
ATOM   1222  CB  MET    81      45.094  25.349  33.906  1.00  0.00           C  
ATOM   1223  HB2 MET    81      46.167  25.179  33.821  1.00  0.00           H  
ATOM   1224  HB3 MET    81      44.540  25.089  33.004  1.00  0.00           H  
ATOM   1225  CG  MET    81      44.792  26.824  34.020  1.00  0.00           C  
ATOM   1226  HG2 MET    81      45.410  27.178  34.845  1.00  0.00           H  
ATOM   1227  HG3 MET    81      45.200  27.392  33.183  1.00  0.00           H  
ATOM   1228  SD  MET    81      43.031  27.247  34.142  1.00  0.00           S  
ATOM   1229  CE  MET    81      43.492  28.945  34.499  1.00  0.00           C  
ATOM   1230  HE1 MET    81      44.485  29.154  34.101  1.00  0.00           H  
ATOM   1231  HE2 MET    81      42.823  29.637  33.989  1.00  0.00           H  
ATOM   1232  HE3 MET    81      43.489  29.180  35.563  1.00  0.00           H  
ATOM   1233  C   MET    81      44.490  23.153  34.936  1.00  0.00           C  
ATOM   1234  O   MET    81      43.405  22.602  34.669  1.00  0.00           O  
ATOM   1235  N   GLU    82      45.639  22.444  35.122  1.00  0.00           N  
ATOM   1236  H   GLU    82      46.555  22.816  35.327  1.00  0.00           H  
ATOM   1237  CA  GLU    82      45.559  20.915  35.107  1.00  0.00           C  
ATOM   1238  HA  GLU    82      45.167  20.643  34.127  1.00  0.00           H  
ATOM   1239  CB  GLU    82      46.928  20.274  35.317  1.00  0.00           C  
ATOM   1240  HB2 GLU    82      47.626  20.655  34.571  1.00  0.00           H  
ATOM   1241  HB3 GLU    82      47.470  20.595  36.206  1.00  0.00           H  
ATOM   1242  CG  GLU    82      46.856  18.734  35.163  1.00  0.00           C  
ATOM   1243  HG2 GLU    82      46.366  18.271  36.020  1.00  0.00           H  
ATOM   1244  HG3 GLU    82      46.275  18.518  34.266  1.00  0.00           H  
ATOM   1245  CD  GLU    82      48.280  18.158  34.983  1.00  0.00           C  
ATOM   1246  OE1 GLU    82      48.433  17.236  34.131  1.00  0.00           O  
ATOM   1247  OE2 GLU    82      49.246  18.371  35.758  1.00  0.00           O  
ATOM   1248  C   GLU    82      44.552  20.240  36.035  1.00  0.00           C  
ATOM   1249  O   GLU    82      43.686  19.484  35.654  1.00  0.00           O  
ATOM   1250  N   VAL    83      44.552  20.729  37.280  1.00  0.00           N  
ATOM   1251  H   VAL    83      45.080  21.553  37.528  1.00  0.00           H  
ATOM   1252  CA  VAL    83      43.826  20.230  38.438  1.00  0.00           C  
ATOM   1253  HA  VAL    83      43.847  19.140  38.440  1.00  0.00           H  
ATOM   1254  CB  VAL    83      44.410  20.757  39.740  1.00  0.00           C  
ATOM   1255  HB  VAL    83      44.520  21.840  39.682  1.00  0.00           H  
ATOM   1256  CG1 VAL    83      43.515  20.526  40.976  1.00  0.00           C  
ATOM   1257 HG11 VAL    83      42.486  20.831  40.786  1.00  0.00           H  
ATOM   1258 HG12 VAL    83      43.589  19.464  41.212  1.00  0.00           H  
ATOM   1259 HG13 VAL    83      43.945  20.977  41.871  1.00  0.00           H  
ATOM   1260  CG2 VAL    83      45.751  20.206  40.189  1.00  0.00           C  
ATOM   1261 HG21 VAL    83      46.328  20.119  39.269  1.00  0.00           H  
ATOM   1262 HG22 VAL    83      46.230  20.794  40.972  1.00  0.00           H  
ATOM   1263 HG23 VAL    83      45.673  19.217  40.643  1.00  0.00           H  
ATOM   1264  C   VAL    83      42.310  20.607  38.199  1.00  0.00           C  
ATOM   1265  O   VAL    83      41.422  19.767  38.426  1.00  0.00           O  
ATOM   1266  N   LEU    84      42.127  21.873  37.801  1.00  0.00           N  
ATOM   1267  H   LEU    84      42.958  22.442  37.726  1.00  0.00           H  
ATOM   1268  CA  LEU    84      40.745  22.422  37.714  1.00  0.00           C  
ATOM   1269  HA  LEU    84      40.205  22.197  38.634  1.00  0.00           H  
ATOM   1270  CB  LEU    84      40.763  23.938  37.625  1.00  0.00           C  
ATOM   1271  HB2 LEU    84      41.200  24.163  36.653  1.00  0.00           H  
ATOM   1272  HB3 LEU    84      39.690  24.108  37.533  1.00  0.00           H  
ATOM   1273  CG  LEU    84      41.389  24.863  38.724  1.00  0.00           C  
ATOM   1274  HG  LEU    84      42.286  24.359  39.084  1.00  0.00           H  
ATOM   1275  CD1 LEU    84      41.827  26.277  38.261  1.00  0.00           C  
ATOM   1276 HD11 LEU    84      42.147  26.831  39.143  1.00  0.00           H  
ATOM   1277 HD12 LEU    84      42.675  26.197  37.581  1.00  0.00           H  
ATOM   1278 HD13 LEU    84      41.019  26.797  37.747  1.00  0.00           H  
ATOM   1279  CD2 LEU    84      40.373  25.092  39.877  1.00  0.00           C  
ATOM   1280 HD21 LEU    84      39.981  24.112  40.148  1.00  0.00           H  
ATOM   1281 HD22 LEU    84      40.799  25.613  40.734  1.00  0.00           H  
ATOM   1282 HD23 LEU    84      39.598  25.735  39.458  1.00  0.00           H  
ATOM   1283  C   LEU    84      40.018  21.706  36.567  1.00  0.00           C  
ATOM   1284  O   LEU    84      38.839  21.335  36.595  1.00  0.00           O  
ATOM   1285  N   CYS    85      40.659  21.428  35.447  1.00  0.00           N  
ATOM   1286  H   CYS    85      41.537  21.924  35.392  1.00  0.00           H  
ATOM   1287  CA  CYS    85      40.075  20.732  34.222  1.00  0.00           C  
ATOM   1288  HA  CYS    85      39.086  21.185  34.157  1.00  0.00           H  
ATOM   1289  CB  CYS    85      40.835  21.084  32.929  1.00  0.00           C  
ATOM   1290  HB2 CYS    85      41.862  20.730  33.018  1.00  0.00           H  
ATOM   1291  HB3 CYS    85      40.253  20.698  32.092  1.00  0.00           H  
ATOM   1292  SG  CYS    85      40.837  22.883  32.857  1.00  0.00           S  
ATOM   1293  HG  CYS    85      41.838  23.123  33.708  1.00  0.00           H  
ATOM   1294  C   CYS    85      39.954  19.191  34.453  1.00  0.00           C  
ATOM   1295  O   CYS    85      38.948  18.657  33.930  1.00  0.00           O  
ATOM   1296  N   LYS    86      40.864  18.523  35.157  1.00  0.00           N  
ATOM   1297  H   LYS    86      41.714  18.956  35.491  1.00  0.00           H  
ATOM   1298  CA  LYS    86      40.630  17.115  35.659  1.00  0.00           C  
ATOM   1299  HA  LYS    86      40.368  16.521  34.783  1.00  0.00           H  
ATOM   1300  CB  LYS    86      41.784  16.531  36.470  1.00  0.00           C  
ATOM   1301  HB2 LYS    86      42.581  16.436  35.733  1.00  0.00           H  
ATOM   1302  HB3 LYS    86      42.119  17.166  37.290  1.00  0.00           H  
ATOM   1303  CG  LYS    86      41.516  15.128  37.043  1.00  0.00           C  
ATOM   1304  HG2 LYS    86      42.390  14.922  37.662  1.00  0.00           H  
ATOM   1305  HG3 LYS    86      40.538  15.189  37.520  1.00  0.00           H  
ATOM   1306  CD  LYS    86      41.464  14.138  35.928  1.00  0.00           C  
ATOM   1307  HD2 LYS    86      40.659  14.391  35.238  1.00  0.00           H  
ATOM   1308  HD3 LYS    86      42.353  14.080  35.299  1.00  0.00           H  
ATOM   1309  CE  LYS    86      41.206  12.715  36.472  1.00  0.00           C  
ATOM   1310  HE2 LYS    86      41.894  12.502  37.290  1.00  0.00           H  
ATOM   1311  HE3 LYS    86      40.260  12.709  37.014  1.00  0.00           H  
ATOM   1312  NZ  LYS    86      41.098  11.655  35.444  1.00  0.00           N  
ATOM   1313  HZ1 LYS    86      40.447  12.004  34.756  1.00  0.00           H  
ATOM   1314  HZ2 LYS    86      41.973  11.403  35.006  1.00  0.00           H  
ATOM   1315  HZ3 LYS    86      40.692  10.787  35.765  1.00  0.00           H  
ATOM   1316  C   LYS    86      39.339  17.080  36.486  1.00  0.00           C  
ATOM   1317  O   LYS    86      38.511  16.215  36.408  1.00  0.00           O  
ATOM   1318  N   GLU    87      39.115  18.091  37.314  1.00  0.00           N  
ATOM   1319  H   GLU    87      39.888  18.730  37.425  1.00  0.00           H  
ATOM   1320  CA  GLU    87      37.909  18.160  38.174  1.00  0.00           C  
ATOM   1321  HA  GLU    87      37.881  17.238  38.755  1.00  0.00           H  
ATOM   1322  CB  GLU    87      38.042  19.264  39.224  1.00  0.00           C  
ATOM   1323  HB2 GLU    87      38.403  20.190  38.776  1.00  0.00           H  
ATOM   1324  HB3 GLU    87      37.092  19.513  39.698  1.00  0.00           H  
ATOM   1325  CG  GLU    87      38.942  18.811  40.360  1.00  0.00           C  
ATOM   1326  HG2 GLU    87      38.402  18.007  40.861  1.00  0.00           H  
ATOM   1327  HG3 GLU    87      39.872  18.380  39.987  1.00  0.00           H  
ATOM   1328  CD  GLU    87      39.300  20.000  41.296  1.00  0.00           C  
ATOM   1329  OE1 GLU    87      38.784  21.164  41.222  1.00  0.00           O  
ATOM   1330  OE2 GLU    87      40.072  19.751  42.249  1.00  0.00           O  
ATOM   1331  C   GLU    87      36.642  18.373  37.351  1.00  0.00           C  
ATOM   1332  O   GLU    87      35.577  17.792  37.626  1.00  0.00           O  
ATOM   1333  N   MET    88      36.718  19.099  36.274  1.00  0.00           N  
ATOM   1334  H   MET    88      37.606  19.572  36.184  1.00  0.00           H  
ATOM   1335  CA  MET    88      35.577  19.499  35.380  1.00  0.00           C  
ATOM   1336  HA  MET    88      34.645  19.718  35.902  1.00  0.00           H  
ATOM   1337  CB  MET    88      36.107  20.645  34.516  1.00  0.00           C  
ATOM   1338  HB2 MET    88      36.715  21.307  35.132  1.00  0.00           H  
ATOM   1339  HB3 MET    88      36.841  20.219  33.832  1.00  0.00           H  
ATOM   1340  CG  MET    88      35.073  21.438  33.748  1.00  0.00           C  
ATOM   1341  HG2 MET    88      35.439  22.423  33.458  1.00  0.00           H  
ATOM   1342  HG3 MET    88      34.736  20.887  32.870  1.00  0.00           H  
ATOM   1343  SD  MET    88      33.543  21.788  34.677  1.00  0.00           S  
ATOM   1344  CE  MET    88      34.096  23.145  35.827  1.00  0.00           C  
ATOM   1345  HE1 MET    88      34.244  24.076  35.280  1.00  0.00           H  
ATOM   1346  HE2 MET    88      33.347  23.319  36.600  1.00  0.00           H  
ATOM   1347  HE3 MET    88      35.077  22.856  36.206  1.00  0.00           H  
ATOM   1348  C   MET    88      35.131  18.480  34.403  1.00  0.00           C  
ATOM   1349  O   MET    88      33.945  18.481  34.035  1.00  0.00           O  
ATOM   1350  N   VAL    89      36.077  17.581  33.957  1.00  0.00           N  
ATOM   1351  H   VAL    89      37.057  17.726  34.154  1.00  0.00           H  
ATOM   1352  CA  VAL    89      35.667  16.413  33.152  1.00  0.00           C  
ATOM   1353  HA  VAL    89      34.995  16.878  32.431  1.00  0.00           H  
ATOM   1354  CB  VAL    89      36.774  15.633  32.390  1.00  0.00           C  
ATOM   1355  HB  VAL    89      37.340  16.311  31.751  1.00  0.00           H  
ATOM   1356  CG1 VAL    89      37.775  15.057  33.305  1.00  0.00           C  
ATOM   1357 HG11 VAL    89      38.586  14.635  32.712  1.00  0.00           H  
ATOM   1358 HG12 VAL    89      38.227  15.858  33.890  1.00  0.00           H  
ATOM   1359 HG13 VAL    89      37.314  14.298  33.937  1.00  0.00           H  
ATOM   1360  CG2 VAL    89      36.102  14.550  31.477  1.00  0.00           C  
ATOM   1361 HG21 VAL    89      36.902  14.105  30.886  1.00  0.00           H  
ATOM   1362 HG22 VAL    89      35.554  13.745  31.966  1.00  0.00           H  
ATOM   1363 HG23 VAL    89      35.385  15.099  30.866  1.00  0.00           H  
ATOM   1364  C   VAL    89      34.877  15.489  34.080  1.00  0.00           C  
ATOM   1365  O   VAL    89      33.787  15.019  33.695  1.00  0.00           O  
ATOM   1366  N   THR    90      35.309  15.389  35.349  1.00  0.00           N  
ATOM   1367  H   THR    90      36.191  15.834  35.558  1.00  0.00           H  
ATOM   1368  CA  THR    90      34.556  14.732  36.450  1.00  0.00           C  
ATOM   1369  HA  THR    90      34.366  13.716  36.104  1.00  0.00           H  
ATOM   1370  CB  THR    90      35.503  14.594  37.680  1.00  0.00           C  
ATOM   1371  HB  THR    90      35.745  15.563  38.117  1.00  0.00           H  
ATOM   1372  CG2 THR    90      34.974  13.621  38.843  1.00  0.00           C  
ATOM   1373 HG21 THR    90      35.802  13.152  39.374  1.00  0.00           H  
ATOM   1374 HG22 THR    90      34.289  14.172  39.488  1.00  0.00           H  
ATOM   1375 HG23 THR    90      34.467  12.817  38.309  1.00  0.00           H  
ATOM   1376  OG1 THR    90      36.805  14.081  37.359  1.00  0.00           O  
ATOM   1377  HG1 THR    90      37.307  14.773  36.923  1.00  0.00           H  
ATOM   1378  C   THR    90      33.175  15.378  36.677  1.00  0.00           C  
ATOM   1379  O   THR    90      32.213  14.640  36.793  1.00  0.00           O  
ATOM   1380  N   PHE    91      33.029  16.733  36.701  1.00  0.00           N  
ATOM   1381  H   PHE    91      33.736  17.454  36.720  1.00  0.00           H  
ATOM   1382  CA  PHE    91      31.714  17.368  36.889  1.00  0.00           C  
ATOM   1383  HA  PHE    91      31.294  17.094  37.856  1.00  0.00           H  
ATOM   1384  CB  PHE    91      31.821  18.864  36.911  1.00  0.00           C  
ATOM   1385  HB2 PHE    91      32.452  19.196  37.736  1.00  0.00           H  
ATOM   1386  HB3 PHE    91      32.345  19.190  36.013  1.00  0.00           H  
ATOM   1387  CG  PHE    91      30.514  19.736  37.043  1.00  0.00           C  
ATOM   1388  CD1 PHE    91      30.214  20.350  38.271  1.00  0.00           C  
ATOM   1389  HD1 PHE    91      30.936  20.221  39.064  1.00  0.00           H  
ATOM   1390  CE1 PHE    91      29.056  21.179  38.282  1.00  0.00           C  
ATOM   1391  HE1 PHE    91      28.707  21.677  39.174  1.00  0.00           H  
ATOM   1392  CZ  PHE    91      28.251  21.425  37.145  1.00  0.00           C  
ATOM   1393  HZ  PHE    91      27.313  21.950  37.246  1.00  0.00           H  
ATOM   1394  CE2 PHE    91      28.646  20.887  35.956  1.00  0.00           C  
ATOM   1395  HE2 PHE    91      28.048  20.970  35.061  1.00  0.00           H  
ATOM   1396  CD2 PHE    91      29.767  20.000  35.921  1.00  0.00           C  
ATOM   1397  HD2 PHE    91      30.044  19.517  34.996  1.00  0.00           H  
ATOM   1398  C   PHE    91      30.714  16.912  35.801  1.00  0.00           C  
ATOM   1399  O   PHE    91      29.682  16.412  36.132  1.00  0.00           O  
ATOM   1400  N   LEU    92      31.109  16.985  34.522  1.00  0.00           N  
ATOM   1401  H   LEU    92      32.092  17.185  34.404  1.00  0.00           H  
ATOM   1402  CA  LEU    92      30.332  16.405  33.405  1.00  0.00           C  
ATOM   1403  HA  LEU    92      29.383  16.935  33.480  1.00  0.00           H  
ATOM   1404  CB  LEU    92      30.945  16.596  32.026  1.00  0.00           C  
ATOM   1405  HB2 LEU    92      31.891  16.075  32.174  1.00  0.00           H  
ATOM   1406  HB3 LEU    92      30.419  16.123  31.197  1.00  0.00           H  
ATOM   1407  CG  LEU    92      31.232  18.023  31.612  1.00  0.00           C  
ATOM   1408  HG  LEU    92      31.835  18.443  32.417  1.00  0.00           H  
ATOM   1409  CD1 LEU    92      31.964  17.994  30.345  1.00  0.00           C  
ATOM   1410 HD11 LEU    92      31.286  17.796  29.515  1.00  0.00           H  
ATOM   1411 HD12 LEU    92      32.282  19.032  30.250  1.00  0.00           H  
ATOM   1412 HD13 LEU    92      32.782  17.274  30.305  1.00  0.00           H  
ATOM   1413  CD2 LEU    92      30.042  19.011  31.343  1.00  0.00           C  
ATOM   1414 HD21 LEU    92      29.355  18.631  30.587  1.00  0.00           H  
ATOM   1415 HD22 LEU    92      29.408  19.155  32.217  1.00  0.00           H  
ATOM   1416 HD23 LEU    92      30.305  20.005  30.982  1.00  0.00           H  
ATOM   1417  C   LEU    92      29.925  14.938  33.685  1.00  0.00           C  
ATOM   1418  O   LEU    92      28.733  14.659  33.628  1.00  0.00           O  
ATOM   1419  N   ASP    93      30.869  14.022  33.963  1.00  0.00           N  
ATOM   1420  H   ASP    93      31.829  14.334  33.990  1.00  0.00           H  
ATOM   1421  CA  ASP    93      30.497  12.604  34.339  1.00  0.00           C  
ATOM   1422  HA  ASP    93      30.008  12.135  33.485  1.00  0.00           H  
ATOM   1423  CB  ASP    93      31.786  11.699  34.640  1.00  0.00           C  
ATOM   1424  HB2 ASP    93      32.502  12.207  35.286  1.00  0.00           H  
ATOM   1425  HB3 ASP    93      31.442  10.848  35.228  1.00  0.00           H  
ATOM   1426  CG  ASP    93      32.537  11.276  33.409  1.00  0.00           C  
ATOM   1427  OD1 ASP    93      32.468  11.848  32.322  1.00  0.00           O  
ATOM   1428  OD2 ASP    93      33.087  10.172  33.452  1.00  0.00           O  
ATOM   1429  C   ASP    93      29.487  12.560  35.528  1.00  0.00           C  
ATOM   1430  O   ASP    93      28.521  11.878  35.423  1.00  0.00           O  
ATOM   1431  N   LYS    94      29.768  13.346  36.622  1.00  0.00           N  
ATOM   1432  H   LYS    94      30.545  13.989  36.569  1.00  0.00           H  
ATOM   1433  CA  LYS    94      28.929  13.345  37.736  1.00  0.00           C  
ATOM   1434  HA  LYS    94      28.920  12.274  37.937  1.00  0.00           H  
ATOM   1435  CB  LYS    94      29.687  13.990  38.878  1.00  0.00           C  
ATOM   1436  HB2 LYS    94      30.163  14.900  38.514  1.00  0.00           H  
ATOM   1437  HB3 LYS    94      29.051  14.240  39.727  1.00  0.00           H  
ATOM   1438  CG  LYS    94      30.761  13.097  39.596  1.00  0.00           C  
ATOM   1439  HG2 LYS    94      31.646  12.875  39.001  1.00  0.00           H  
ATOM   1440  HG3 LYS    94      31.115  13.743  40.399  1.00  0.00           H  
ATOM   1441  CD  LYS    94      30.354  11.851  40.237  1.00  0.00           C  
ATOM   1442  HD2 LYS    94      29.529  12.091  40.908  1.00  0.00           H  
ATOM   1443  HD3 LYS    94      29.986  11.168  39.472  1.00  0.00           H  
ATOM   1444  CE  LYS    94      31.443  11.269  41.052  1.00  0.00           C  
ATOM   1445  HE2 LYS    94      31.064  10.295  41.364  1.00  0.00           H  
ATOM   1446  HE3 LYS    94      32.341  11.203  40.438  1.00  0.00           H  
ATOM   1447  NZ  LYS    94      31.656  12.004  42.345  1.00  0.00           N  
ATOM   1448  HZ1 LYS    94      30.850  12.088  42.948  1.00  0.00           H  
ATOM   1449  HZ2 LYS    94      32.506  11.758  42.833  1.00  0.00           H  
ATOM   1450  HZ3 LYS    94      32.031  12.931  42.200  1.00  0.00           H  
ATOM   1451  C   LYS    94      27.543  13.908  37.512  1.00  0.00           C  
ATOM   1452  O   LYS    94      26.762  13.926  38.440  1.00  0.00           O  
ATOM   1453  N   LEU    95      27.165  14.250  36.261  1.00  0.00           N  
ATOM   1454  H   LEU    95      27.981  14.175  35.670  1.00  0.00           H  
ATOM   1455  CA  LEU    95      25.907  14.815  35.643  1.00  0.00           C  
ATOM   1456  HA  LEU    95      25.063  14.644  36.311  1.00  0.00           H  
ATOM   1457  CB  LEU    95      26.021  16.316  35.427  1.00  0.00           C  
ATOM   1458  HB2 LEU    95      26.893  16.499  34.798  1.00  0.00           H  
ATOM   1459  HB3 LEU    95      25.136  16.650  34.886  1.00  0.00           H  
ATOM   1460  CG  LEU    95      26.019  17.291  36.686  1.00  0.00           C  
ATOM   1461  HG  LEU    95      26.956  17.150  37.225  1.00  0.00           H  
ATOM   1462  CD1 LEU    95      26.051  18.793  36.336  1.00  0.00           C  
ATOM   1463 HD11 LEU    95      26.905  18.909  35.669  1.00  0.00           H  
ATOM   1464 HD12 LEU    95      25.068  19.078  35.960  1.00  0.00           H  
ATOM   1465 HD13 LEU    95      26.337  19.367  37.217  1.00  0.00           H  
ATOM   1466  CD2 LEU    95      24.796  17.162  37.640  1.00  0.00           C  
ATOM   1467 HD21 LEU    95      24.980  17.455  38.674  1.00  0.00           H  
ATOM   1468 HD22 LEU    95      23.931  17.555  37.106  1.00  0.00           H  
ATOM   1469 HD23 LEU    95      24.590  16.129  37.921  1.00  0.00           H  
ATOM   1470  C   LEU    95      25.518  14.102  34.375  1.00  0.00           C  
ATOM   1471  O   LEU    95      24.505  14.416  33.784  1.00  0.00           O  
ATOM   1472  N   GLY    96      26.232  13.073  33.969  1.00  0.00           N  
ATOM   1473  H   GLY    96      26.934  12.821  34.650  1.00  0.00           H  
ATOM   1474  CA  GLY    96      26.019  12.165  32.760  1.00  0.00           C  
ATOM   1475  HA2 GLY    96      26.820  11.428  32.801  1.00  0.00           H  
ATOM   1476  HA3 GLY    96      25.025  11.717  32.763  1.00  0.00           H  
ATOM   1477  C   GLY    96      26.019  12.783  31.403  1.00  0.00           C  
ATOM   1478  O   GLY    96      25.620  12.204  30.387  1.00  0.00           O  
ATOM   1479  N   LEU    97      26.634  13.974  31.353  1.00  0.00           N  
ATOM   1480  H   LEU    97      26.863  14.422  32.229  1.00  0.00           H  
ATOM   1481  CA  LEU    97      26.803  14.806  30.245  1.00  0.00           C  
ATOM   1482  HA  LEU    97      25.881  14.725  29.670  1.00  0.00           H  
ATOM   1483  CB  LEU    97      26.943  16.291  30.787  1.00  0.00           C  
ATOM   1484  HB2 LEU    97      27.819  16.378  31.429  1.00  0.00           H  
ATOM   1485  HB3 LEU    97      26.975  16.951  29.920  1.00  0.00           H  
ATOM   1486  CG  LEU    97      25.787  16.780  31.668  1.00  0.00           C  
ATOM   1487  HG  LEU    97      25.824  16.193  32.587  1.00  0.00           H  
ATOM   1488  CD1 LEU    97      25.886  18.310  31.960  1.00  0.00           C  
ATOM   1489 HD11 LEU    97      26.921  18.640  32.048  1.00  0.00           H  
ATOM   1490 HD12 LEU    97      25.518  18.899  31.119  1.00  0.00           H  
ATOM   1491 HD13 LEU    97      25.347  18.544  32.878  1.00  0.00           H  
ATOM   1492  CD2 LEU    97      24.417  16.574  31.030  1.00  0.00           C  
ATOM   1493 HD21 LEU    97      24.404  16.968  30.014  1.00  0.00           H  
ATOM   1494 HD22 LEU    97      24.012  15.563  30.998  1.00  0.00           H  
ATOM   1495 HD23 LEU    97      23.642  17.069  31.615  1.00  0.00           H  
ATOM   1496  C   LEU    97      27.945  14.256  29.392  1.00  0.00           C  
ATOM   1497  O   LEU    97      29.093  14.268  29.833  1.00  0.00           O  
ATOM   1498  N   SER    98      27.645  13.823  28.160  1.00  0.00           N  
ATOM   1499  H   SER    98      26.706  13.873  27.790  1.00  0.00           H  
ATOM   1500  CA  SER    98      28.714  13.390  27.297  1.00  0.00           C  
ATOM   1501  HA  SER    98      29.424  12.781  27.857  1.00  0.00           H  
ATOM   1502  CB  SER    98      28.058  12.446  26.247  1.00  0.00           C  
ATOM   1503  HB2 SER    98      28.865  12.104  25.600  1.00  0.00           H  
ATOM   1504  HB3 SER    98      27.678  11.516  26.668  1.00  0.00           H  
ATOM   1505  OG  SER    98      26.975  13.090  25.625  1.00  0.00           O  
ATOM   1506  HG  SER    98      27.245  13.522  24.811  1.00  0.00           H  
ATOM   1507  C   SER    98      29.413  14.579  26.673  1.00  0.00           C  
ATOM   1508  O   SER    98      30.640  14.699  26.690  1.00  0.00           O  
ATOM   1509  N   GLN    99      28.694  15.606  26.159  1.00  0.00           N  
ATOM   1510  H   GLN    99      27.694  15.501  26.253  1.00  0.00           H  
ATOM   1511  CA  GLN    99      29.323  16.818  25.674  1.00  0.00           C  
ATOM   1512  HA  GLN    99      30.340  16.983  26.030  1.00  0.00           H  
ATOM   1513  CB  GLN    99      29.415  16.821  24.189  1.00  0.00           C  
ATOM   1514  HB2 GLN    99      29.996  17.692  23.887  1.00  0.00           H  
ATOM   1515  HB3 GLN    99      29.976  15.905  24.002  1.00  0.00           H  
ATOM   1516  CG  GLN    99      28.112  16.798  23.412  1.00  0.00           C  
ATOM   1517  HG2 GLN    99      27.257  17.179  23.971  1.00  0.00           H  
ATOM   1518  HG3 GLN    99      28.263  17.378  22.502  1.00  0.00           H  
ATOM   1519  CD  GLN    99      27.625  15.419  22.885  1.00  0.00           C  
ATOM   1520  OE1 GLN    99      27.954  14.382  23.468  1.00  0.00           O  
ATOM   1521  NE2 GLN    99      26.852  15.309  21.854  1.00  0.00           N  
ATOM   1522 HE21 GLN    99      26.741  14.413  21.403  1.00  0.00           H  
ATOM   1523 HE22 GLN    99      26.443  16.122  21.416  1.00  0.00           H  
ATOM   1524  C   GLN    99      28.466  18.004  26.066  1.00  0.00           C  
ATOM   1525  O   GLN    99      27.226  17.967  26.238  1.00  0.00           O  
ATOM   1526  N   ALA   100      29.187  19.088  26.281  1.00  0.00           N  
ATOM   1527  H   ALA   100      30.188  18.956  26.268  1.00  0.00           H  
ATOM   1528  CA  ALA   100      28.791  20.403  26.593  1.00  0.00           C  
ATOM   1529  HA  ALA   100      27.741  20.465  26.307  1.00  0.00           H  
ATOM   1530  CB  ALA   100      28.817  20.543  28.145  1.00  0.00           C  
ATOM   1531  HB1 ALA   100      29.886  20.635  28.337  1.00  0.00           H  
ATOM   1532  HB2 ALA   100      28.283  21.462  28.387  1.00  0.00           H  
ATOM   1533  HB3 ALA   100      28.409  19.626  28.572  1.00  0.00           H  
ATOM   1534  C   ALA   100      29.530  21.520  25.794  1.00  0.00           C  
ATOM   1535  O   ALA   100      30.715  21.371  25.555  1.00  0.00           O  
ATOM   1536  N   VAL   101      28.866  22.627  25.471  1.00  0.00           N  
ATOM   1537  H   VAL   101      27.891  22.614  25.732  1.00  0.00           H  
ATOM   1538  CA  VAL   101      29.394  23.919  25.046  1.00  0.00           C  
ATOM   1539  HA  VAL   101      30.287  23.699  24.462  1.00  0.00           H  
ATOM   1540  CB  VAL   101      28.423  24.754  24.273  1.00  0.00           C  
ATOM   1541  HB  VAL   101      27.549  24.792  24.923  1.00  0.00           H  
ATOM   1542  CG1 VAL   101      28.941  26.124  23.891  1.00  0.00           C  
ATOM   1543 HG11 VAL   101      28.285  26.730  23.266  1.00  0.00           H  
ATOM   1544 HG12 VAL   101      29.199  26.791  24.714  1.00  0.00           H  
ATOM   1545 HG13 VAL   101      29.868  25.945  23.346  1.00  0.00           H  
ATOM   1546  CG2 VAL   101      27.929  24.060  22.991  1.00  0.00           C  
ATOM   1547 HG21 VAL   101      27.465  23.083  23.125  1.00  0.00           H  
ATOM   1548 HG22 VAL   101      27.276  24.731  22.432  1.00  0.00           H  
ATOM   1549 HG23 VAL   101      28.820  23.874  22.391  1.00  0.00           H  
ATOM   1550  C   VAL   101      29.891  24.701  26.281  1.00  0.00           C  
ATOM   1551  O   VAL   101      29.220  24.708  27.331  1.00  0.00           O  
ATOM   1552  N   PHE   102      30.984  25.444  26.228  1.00  0.00           N  
ATOM   1553  H   PHE   102      31.424  25.626  25.338  1.00  0.00           H  
ATOM   1554  CA  PHE   102      31.590  26.008  27.429  1.00  0.00           C  
ATOM   1555  HA  PHE   102      30.938  25.970  28.302  1.00  0.00           H  
ATOM   1556  CB  PHE   102      32.892  25.408  27.742  1.00  0.00           C  
ATOM   1557  HB2 PHE   102      33.375  25.197  26.788  1.00  0.00           H  
ATOM   1558  HB3 PHE   102      33.448  26.180  28.274  1.00  0.00           H  
ATOM   1559  CG  PHE   102      32.863  24.148  28.611  1.00  0.00           C  
ATOM   1560  CD1 PHE   102      32.808  22.857  28.092  1.00  0.00           C  
ATOM   1561  HD1 PHE   102      32.746  22.711  27.023  1.00  0.00           H  
ATOM   1562  CE1 PHE   102      32.899  21.735  28.914  1.00  0.00           C  
ATOM   1563  HE1 PHE   102      32.951  20.778  28.417  1.00  0.00           H  
ATOM   1564  CZ  PHE   102      32.781  21.864  30.307  1.00  0.00           C  
ATOM   1565  HZ  PHE   102      32.824  20.967  30.906  1.00  0.00           H  
ATOM   1566  CE2 PHE   102      32.750  23.164  30.891  1.00  0.00           C  
ATOM   1567  HE2 PHE   102      32.669  23.300  31.959  1.00  0.00           H  
ATOM   1568  CD2 PHE   102      32.835  24.279  30.029  1.00  0.00           C  
ATOM   1569  HD2 PHE   102      32.711  25.285  30.402  1.00  0.00           H  
ATOM   1570  C   PHE   102      31.714  27.490  27.071  1.00  0.00           C  
ATOM   1571  O   PHE   102      32.231  27.820  25.969  1.00  0.00           O  
ATOM   1572  N   ILE   103      31.416  28.372  28.026  1.00  0.00           N  
ATOM   1573  H   ILE   103      30.877  28.091  28.833  1.00  0.00           H  
ATOM   1574  CA  ILE   103      31.568  29.853  27.827  1.00  0.00           C  
ATOM   1575  HA  ILE   103      32.292  29.982  27.022  1.00  0.00           H  
ATOM   1576  CB  ILE   103      30.168  30.380  27.599  1.00  0.00           C  
ATOM   1577  HB  ILE   103      29.583  30.227  28.506  1.00  0.00           H  
ATOM   1578  CG2 ILE   103      30.471  31.812  27.235  1.00  0.00           C  
ATOM   1579 HG21 ILE   103      29.575  32.432  27.257  1.00  0.00           H  
ATOM   1580 HG22 ILE   103      31.186  32.350  27.856  1.00  0.00           H  
ATOM   1581 HG23 ILE   103      30.741  31.752  26.180  1.00  0.00           H  
ATOM   1582  CG1 ILE   103      29.439  29.751  26.387  1.00  0.00           C  
ATOM   1583 HG12 ILE   103      30.105  29.882  25.535  1.00  0.00           H  
ATOM   1584 HG13 ILE   103      29.295  28.686  26.571  1.00  0.00           H  
ATOM   1585  CD1 ILE   103      28.129  30.345  25.985  1.00  0.00           C  
ATOM   1586 HD11 ILE   103      28.229  30.867  25.034  1.00  0.00           H  
ATOM   1587 HD12 ILE   103      27.446  29.577  25.622  1.00  0.00           H  
ATOM   1588 HD13 ILE   103      27.710  30.983  26.763  1.00  0.00           H  
ATOM   1589  C   ILE   103      32.236  30.477  29.078  1.00  0.00           C  
ATOM   1590  O   ILE   103      31.797  30.319  30.220  1.00  0.00           O  
ATOM   1591  N   GLY   104      33.376  31.193  28.853  1.00  0.00           N  
ATOM   1592  H   GLY   104      33.806  31.147  27.940  1.00  0.00           H  
ATOM   1593  CA  GLY   104      34.163  31.791  29.919  1.00  0.00           C  
ATOM   1594  HA2 GLY   104      33.902  31.295  30.854  1.00  0.00           H  
ATOM   1595  HA3 GLY   104      35.205  31.508  29.774  1.00  0.00           H  
ATOM   1596  C   GLY   104      34.099  33.287  30.004  1.00  0.00           C  
ATOM   1597  O   GLY   104      33.969  34.043  29.042  1.00  0.00           O  
ATOM   1598  N   HIP   105      34.385  33.793  31.187  1.00  0.00           N  
ATOM   1599  H   HIP   105      34.432  33.196  32.001  1.00  0.00           H  
ATOM   1600  CA  HIP   105      34.788  35.245  31.383  1.00  0.00           C  
ATOM   1601  HA  HIP   105      35.005  35.758  30.446  1.00  0.00           H  
ATOM   1602  CB  HIP   105      33.585  36.007  31.999  1.00  0.00           C  
ATOM   1603  HB2 HIP   105      32.697  36.042  31.366  1.00  0.00           H  
ATOM   1604  HB3 HIP   105      33.221  35.497  32.890  1.00  0.00           H  
ATOM   1605  CG  HIP   105      33.942  37.420  32.380  1.00  0.00           C  
ATOM   1606  ND1 HIP   105      34.065  37.937  33.594  1.00  0.00           N  
ATOM   1607  HD1 HIP   105      33.777  37.516  34.465  1.00  0.00           H  
ATOM   1608  CE1 HIP   105      34.421  39.209  33.444  1.00  0.00           C  
ATOM   1609  HE1 HIP   105      34.616  39.914  34.239  1.00  0.00           H  
ATOM   1610  NE2 HIP   105      34.559  39.530  32.154  1.00  0.00           N  
ATOM   1611  HE2 HIP   105      35.045  40.345  31.808  1.00  0.00           H  
ATOM   1612  CD2 HIP   105      34.301  38.375  31.418  1.00  0.00           C  
ATOM   1613  HD2 HIP   105      34.449  38.248  30.356  1.00  0.00           H  
ATOM   1614  C   HIP   105      36.063  35.390  32.278  1.00  0.00           C  
ATOM   1615  O   HIP   105      36.158  34.661  33.280  1.00  0.00           O  
ATOM   1616  N   ASP   106      36.967  36.301  31.944  1.00  0.00           N  
ATOM   1617  H   ASP   106      36.750  36.788  31.087  1.00  0.00           H  
ATOM   1618  CA  ASP   106      38.161  36.690  32.734  1.00  0.00           C  
ATOM   1619  HA  ASP   106      38.846  37.314  32.161  1.00  0.00           H  
ATOM   1620  CB  ASP   106      37.663  37.635  33.823  1.00  0.00           C  
ATOM   1621  HB2 ASP   106      37.477  38.630  33.417  1.00  0.00           H  
ATOM   1622  HB3 ASP   106      36.751  37.241  34.271  1.00  0.00           H  
ATOM   1623  CG  ASP   106      38.733  37.894  34.957  1.00  0.00           C  
ATOM   1624  OD1 ASP   106      39.443  38.935  34.854  1.00  0.00           O  
ATOM   1625  OD2 ASP   106      38.791  37.074  35.948  1.00  0.00           O  
ATOM   1626  C   ASP   106      38.964  35.416  33.087  1.00  0.00           C  
ATOM   1627  O   ASP   106      39.354  34.648  32.152  1.00  0.00           O  
ATOM   1628  N   TRP   107      39.302  34.968  34.320  1.00  0.00           N  
ATOM   1629  H   TRP   107      39.092  35.500  35.152  1.00  0.00           H  
ATOM   1630  CA  TRP   107      39.973  33.690  34.618  1.00  0.00           C  
ATOM   1631  HA  TRP   107      40.916  33.610  34.077  1.00  0.00           H  
ATOM   1632  CB  TRP   107      40.142  33.470  36.123  1.00  0.00           C  
ATOM   1633  HB2 TRP   107      39.289  33.863  36.677  1.00  0.00           H  
ATOM   1634  HB3 TRP   107      40.047  32.422  36.408  1.00  0.00           H  
ATOM   1635  CG  TRP   107      41.449  33.998  36.632  1.00  0.00           C  
ATOM   1636  CD1 TRP   107      41.585  35.003  37.587  1.00  0.00           C  
ATOM   1637  HD1 TRP   107      40.741  35.561  37.965  1.00  0.00           H  
ATOM   1638  NE1 TRP   107      42.923  35.190  37.930  1.00  0.00           N  
ATOM   1639  HE1 TRP   107      43.139  35.985  38.514  1.00  0.00           H  
ATOM   1640  CE2 TRP   107      43.716  34.267  37.239  1.00  0.00           C  
ATOM   1641  CZ2 TRP   107      45.078  34.027  37.209  1.00  0.00           C  
ATOM   1642  HZ2 TRP   107      45.729  34.743  37.688  1.00  0.00           H  
ATOM   1643  CH2 TRP   107      45.595  32.965  36.418  1.00  0.00           C  
ATOM   1644  HH2 TRP   107      46.653  32.788  36.292  1.00  0.00           H  
ATOM   1645  CZ3 TRP   107      44.715  32.097  35.714  1.00  0.00           C  
ATOM   1646  HZ3 TRP   107      45.135  31.356  35.049  1.00  0.00           H  
ATOM   1647  CE3 TRP   107      43.316  32.435  35.737  1.00  0.00           C  
ATOM   1648  HE3 TRP   107      42.753  31.901  34.986  1.00  0.00           H  
ATOM   1649  CD2 TRP   107      42.811  33.538  36.478  1.00  0.00           C  
ATOM   1650  C   TRP   107      39.226  32.438  34.185  1.00  0.00           C  
ATOM   1651  O   TRP   107      39.784  31.405  33.774  1.00  0.00           O  
ATOM   1652  N   GLY   108      37.882  32.526  34.169  1.00  0.00           N  
ATOM   1653  H   GLY   108      37.453  33.373  34.514  1.00  0.00           H  
ATOM   1654  CA  GLY   108      37.013  31.394  33.742  1.00  0.00           C  
ATOM   1655  HA2 GLY   108      37.239  30.436  34.211  1.00  0.00           H  
ATOM   1656  HA3 GLY   108      35.988  31.606  34.046  1.00  0.00           H  
ATOM   1657  C   GLY   108      36.842  31.283  32.251  1.00  0.00           C  
ATOM   1658  O   GLY   108      36.574  30.168  31.719  1.00  0.00           O  
ATOM   1659  N   GLY   109      37.221  32.300  31.487  1.00  0.00           N  
ATOM   1660  H   GLY   109      37.378  33.177  31.963  1.00  0.00           H  
ATOM   1661  CA  GLY   109      37.857  32.262  30.140  1.00  0.00           C  
ATOM   1662  HA2 GLY   109      37.086  31.886  29.467  1.00  0.00           H  
ATOM   1663  HA3 GLY   109      38.145  33.239  29.752  1.00  0.00           H  
ATOM   1664  C   GLY   109      38.976  31.252  30.064  1.00  0.00           C  
ATOM   1665  O   GLY   109      38.972  30.294  29.349  1.00  0.00           O  
ATOM   1666  N   MET   110      40.102  31.579  30.778  1.00  0.00           N  
ATOM   1667  H   MET   110      40.193  32.422  31.327  1.00  0.00           H  
ATOM   1668  CA  MET   110      41.281  30.788  30.575  1.00  0.00           C  
ATOM   1669  HA  MET   110      41.401  30.788  29.492  1.00  0.00           H  
ATOM   1670  CB  MET   110      42.431  31.418  31.290  1.00  0.00           C  
ATOM   1671  HB2 MET   110      42.634  32.428  30.935  1.00  0.00           H  
ATOM   1672  HB3 MET   110      42.331  31.384  32.375  1.00  0.00           H  
ATOM   1673  CG  MET   110      43.782  30.765  30.995  1.00  0.00           C  
ATOM   1674  HG2 MET   110      44.342  31.231  31.805  1.00  0.00           H  
ATOM   1675  HG3 MET   110      43.773  29.691  31.181  1.00  0.00           H  
ATOM   1676  SD  MET   110      44.387  31.022  29.275  1.00  0.00           S  
ATOM   1677  CE  MET   110      44.731  32.815  29.492  1.00  0.00           C  
ATOM   1678  HE1 MET   110      43.751  33.263  29.330  1.00  0.00           H  
ATOM   1679  HE2 MET   110      45.015  33.034  30.521  1.00  0.00           H  
ATOM   1680  HE3 MET   110      45.551  33.176  28.872  1.00  0.00           H  
ATOM   1681  C   MET   110      41.042  29.348  31.032  1.00  0.00           C  
ATOM   1682  O   MET   110      41.749  28.447  30.495  1.00  0.00           O  
ATOM   1683  N   LEU   111      40.147  29.078  31.994  1.00  0.00           N  
ATOM   1684  H   LEU   111      39.766  29.815  32.571  1.00  0.00           H  
ATOM   1685  CA  LEU   111      39.668  27.708  32.277  1.00  0.00           C  
ATOM   1686  HA  LEU   111      40.532  27.115  32.578  1.00  0.00           H  
ATOM   1687  CB  LEU   111      38.551  27.676  33.409  1.00  0.00           C  
ATOM   1688  HB2 LEU   111      38.851  28.365  34.198  1.00  0.00           H  
ATOM   1689  HB3 LEU   111      37.557  28.042  33.150  1.00  0.00           H  
ATOM   1690  CG  LEU   111      38.402  26.253  33.951  1.00  0.00           C  
ATOM   1691  HG  LEU   111      39.384  25.785  34.019  1.00  0.00           H  
ATOM   1692  CD1 LEU   111      38.069  26.154  35.447  1.00  0.00           C  
ATOM   1693 HD11 LEU   111      38.339  25.163  35.814  1.00  0.00           H  
ATOM   1694 HD12 LEU   111      38.752  26.834  35.956  1.00  0.00           H  
ATOM   1695 HD13 LEU   111      37.053  26.491  35.654  1.00  0.00           H  
ATOM   1696  CD2 LEU   111      37.365  25.382  33.216  1.00  0.00           C  
ATOM   1697 HD21 LEU   111      36.383  25.855  33.206  1.00  0.00           H  
ATOM   1698 HD22 LEU   111      37.649  25.240  32.174  1.00  0.00           H  
ATOM   1699 HD23 LEU   111      37.469  24.392  33.659  1.00  0.00           H  
ATOM   1700  C   LEU   111      39.013  27.067  31.026  1.00  0.00           C  
ATOM   1701  O   LEU   111      39.574  26.026  30.578  1.00  0.00           O  
ATOM   1702  N   VAL   112      37.899  27.590  30.427  1.00  0.00           N  
ATOM   1703  H   VAL   112      37.426  28.372  30.857  1.00  0.00           H  
ATOM   1704  CA  VAL   112      37.291  26.948  29.221  1.00  0.00           C  
ATOM   1705  HA  VAL   112      36.824  26.026  29.568  1.00  0.00           H  
ATOM   1706  CB  VAL   112      36.093  27.671  28.665  1.00  0.00           C  
ATOM   1707  HB  VAL   112      35.537  27.068  27.947  1.00  0.00           H  
ATOM   1708  CG1 VAL   112      34.977  27.829  29.759  1.00  0.00           C  
ATOM   1709 HG11 VAL   112      35.410  28.396  30.583  1.00  0.00           H  
ATOM   1710 HG12 VAL   112      34.098  28.390  29.438  1.00  0.00           H  
ATOM   1711 HG13 VAL   112      34.706  26.861  30.180  1.00  0.00           H  
ATOM   1712  CG2 VAL   112      36.287  29.080  28.033  1.00  0.00           C  
ATOM   1713 HG21 VAL   112      35.474  29.444  27.404  1.00  0.00           H  
ATOM   1714 HG22 VAL   112      36.533  29.730  28.872  1.00  0.00           H  
ATOM   1715 HG23 VAL   112      37.156  29.176  27.383  1.00  0.00           H  
ATOM   1716  C   VAL   112      38.372  26.751  28.128  1.00  0.00           C  
ATOM   1717  O   VAL   112      38.291  25.808  27.338  1.00  0.00           O  
ATOM   1718  N   TRP   113      39.419  27.562  28.005  1.00  0.00           N  
ATOM   1719  H   TRP   113      39.523  28.306  28.680  1.00  0.00           H  
ATOM   1720  CA  TRP   113      40.578  27.439  27.047  1.00  0.00           C  
ATOM   1721  HA  TRP   113      40.110  27.127  26.113  1.00  0.00           H  
ATOM   1722  CB  TRP   113      41.360  28.730  26.869  1.00  0.00           C  
ATOM   1723  HB2 TRP   113      41.688  29.035  27.863  1.00  0.00           H  
ATOM   1724  HB3 TRP   113      42.246  28.607  26.247  1.00  0.00           H  
ATOM   1725  CG  TRP   113      40.612  29.877  26.257  1.00  0.00           C  
ATOM   1726  CD1 TRP   113      40.510  31.085  26.810  1.00  0.00           C  
ATOM   1727  HD1 TRP   113      41.060  31.348  27.701  1.00  0.00           H  
ATOM   1728  NE1 TRP   113      40.027  32.002  25.902  1.00  0.00           N  
ATOM   1729  HE1 TRP   113      39.993  32.985  26.131  1.00  0.00           H  
ATOM   1730  CE2 TRP   113      39.590  31.334  24.785  1.00  0.00           C  
ATOM   1731  CZ2 TRP   113      38.923  31.698  23.565  1.00  0.00           C  
ATOM   1732  HZ2 TRP   113      38.718  32.746  23.406  1.00  0.00           H  
ATOM   1733  CH2 TRP   113      38.656  30.767  22.589  1.00  0.00           C  
ATOM   1734  HH2 TRP   113      38.190  30.999  21.643  1.00  0.00           H  
ATOM   1735  CZ3 TRP   113      39.033  29.441  22.833  1.00  0.00           C  
ATOM   1736  HZ3 TRP   113      38.892  28.790  21.984  1.00  0.00           H  
ATOM   1737  CE3 TRP   113      39.638  29.005  24.006  1.00  0.00           C  
ATOM   1738  HE3 TRP   113      39.823  27.952  24.160  1.00  0.00           H  
ATOM   1739  CD2 TRP   113      39.963  29.984  24.983  1.00  0.00           C  
ATOM   1740  C   TRP   113      41.481  26.256  27.321  1.00  0.00           C  
ATOM   1741  O   TRP   113      41.672  25.450  26.429  1.00  0.00           O  
ATOM   1742  N   TYR   114      41.985  26.076  28.545  1.00  0.00           N  
ATOM   1743  H   TYR   114      41.856  26.785  29.252  1.00  0.00           H  
ATOM   1744  CA  TYR   114      42.743  24.825  28.972  1.00  0.00           C  
ATOM   1745  HA  TYR   114      43.470  24.645  28.180  1.00  0.00           H  
ATOM   1746  CB  TYR   114      43.391  25.055  30.313  1.00  0.00           C  
ATOM   1747  HB2 TYR   114      42.696  25.617  30.937  1.00  0.00           H  
ATOM   1748  HB3 TYR   114      43.509  24.063  30.748  1.00  0.00           H  
ATOM   1749  CG  TYR   114      44.748  25.702  30.347  1.00  0.00           C  
ATOM   1750  CD1 TYR   114      44.930  27.025  30.668  1.00  0.00           C  
ATOM   1751  HD1 TYR   114      44.065  27.647  30.846  1.00  0.00           H  
ATOM   1752  CE1 TYR   114      46.193  27.625  30.498  1.00  0.00           C  
ATOM   1753  HE1 TYR   114      46.310  28.698  30.522  1.00  0.00           H  
ATOM   1754  CZ  TYR   114      47.296  26.784  30.220  1.00  0.00           C  
ATOM   1755  OH  TYR   114      48.482  27.328  29.973  1.00  0.00           O  
ATOM   1756  HH  TYR   114      48.291  28.267  30.013  1.00  0.00           H  
ATOM   1757  CE2 TYR   114      47.165  25.406  30.104  1.00  0.00           C  
ATOM   1758  HE2 TYR   114      47.994  24.731  29.952  1.00  0.00           H  
ATOM   1759  CD2 TYR   114      45.878  24.922  30.005  1.00  0.00           C  
ATOM   1760  HD2 TYR   114      45.787  23.864  29.806  1.00  0.00           H  
ATOM   1761  C   TYR   114      41.964  23.545  29.072  1.00  0.00           C  
ATOM   1762  O   TYR   114      42.496  22.481  28.759  1.00  0.00           O  
ATOM   1763  N   MET   115      40.691  23.641  29.411  1.00  0.00           N  
ATOM   1764  H   MET   115      40.342  24.545  29.697  1.00  0.00           H  
ATOM   1765  CA  MET   115      39.734  22.538  29.316  1.00  0.00           C  
ATOM   1766  HA  MET   115      40.086  21.695  29.911  1.00  0.00           H  
ATOM   1767  CB  MET   115      38.309  22.933  29.868  1.00  0.00           C  
ATOM   1768  HB2 MET   115      38.365  23.080  30.947  1.00  0.00           H  
ATOM   1769  HB3 MET   115      37.928  23.892  29.517  1.00  0.00           H  
ATOM   1770  CG  MET   115      37.128  22.028  29.635  1.00  0.00           C  
ATOM   1771  HG2 MET   115      36.207  22.499  29.980  1.00  0.00           H  
ATOM   1772  HG3 MET   115      37.060  21.813  28.569  1.00  0.00           H  
ATOM   1773  SD  MET   115      37.195  20.394  30.597  1.00  0.00           S  
ATOM   1774  CE  MET   115      35.647  19.520  30.033  1.00  0.00           C  
ATOM   1775  HE1 MET   115      35.785  18.445  30.149  1.00  0.00           H  
ATOM   1776  HE2 MET   115      34.855  19.872  30.694  1.00  0.00           H  
ATOM   1777  HE3 MET   115      35.410  19.608  28.973  1.00  0.00           H  
ATOM   1778  C   MET   115      39.592  22.001  27.846  1.00  0.00           C  
ATOM   1779  O   MET   115      39.867  20.841  27.504  1.00  0.00           O  
ATOM   1780  N   ALA   116      39.285  22.853  26.886  1.00  0.00           N  
ATOM   1781  H   ALA   116      39.022  23.769  27.220  1.00  0.00           H  
ATOM   1782  CA  ALA   116      39.425  22.677  25.419  1.00  0.00           C  
ATOM   1783  HA  ALA   116      38.696  21.939  25.085  1.00  0.00           H  
ATOM   1784  CB  ALA   116      39.164  24.073  24.764  1.00  0.00           C  
ATOM   1785  HB1 ALA   116      39.101  23.958  23.682  1.00  0.00           H  
ATOM   1786  HB2 ALA   116      38.233  24.454  25.185  1.00  0.00           H  
ATOM   1787  HB3 ALA   116      39.964  24.805  24.873  1.00  0.00           H  
ATOM   1788  C   ALA   116      40.751  22.089  25.000  1.00  0.00           C  
ATOM   1789  O   ALA   116      40.868  21.320  24.062  1.00  0.00           O  
ATOM   1790  N   LEU   117      41.878  22.556  25.585  1.00  0.00           N  
ATOM   1791  H   LEU   117      41.797  23.232  26.331  1.00  0.00           H  
ATOM   1792  CA  LEU   117      43.209  22.128  25.148  1.00  0.00           C  
ATOM   1793  HA  LEU   117      43.187  22.096  24.059  1.00  0.00           H  
ATOM   1794  CB  LEU   117      44.215  23.137  25.722  1.00  0.00           C  
ATOM   1795  HB2 LEU   117      43.956  24.181  25.547  1.00  0.00           H  
ATOM   1796  HB3 LEU   117      44.318  22.969  26.794  1.00  0.00           H  
ATOM   1797  CG  LEU   117      45.617  23.045  25.093  1.00  0.00           C  
ATOM   1798  HG  LEU   117      45.884  22.007  25.288  1.00  0.00           H  
ATOM   1799  CD1 LEU   117      45.621  23.266  23.603  1.00  0.00           C  
ATOM   1800 HD11 LEU   117      45.147  22.451  23.056  1.00  0.00           H  
ATOM   1801 HD12 LEU   117      45.193  24.253  23.427  1.00  0.00           H  
ATOM   1802 HD13 LEU   117      46.643  23.367  23.238  1.00  0.00           H  
ATOM   1803  CD2 LEU   117      46.695  23.939  25.717  1.00  0.00           C  
ATOM   1804 HD21 LEU   117      46.705  24.989  25.422  1.00  0.00           H  
ATOM   1805 HD22 LEU   117      46.594  23.968  26.801  1.00  0.00           H  
ATOM   1806 HD23 LEU   117      47.635  23.478  25.413  1.00  0.00           H  
ATOM   1807  C   LEU   117      43.356  20.630  25.443  1.00  0.00           C  
ATOM   1808  O   LEU   117      43.745  19.748  24.574  1.00  0.00           O  
ATOM   1809  N   PHE   118      42.733  20.114  26.525  1.00  0.00           N  
ATOM   1810  H   PHE   118      42.285  20.818  27.094  1.00  0.00           H  
ATOM   1811  CA  PHE   118      43.017  18.732  26.971  1.00  0.00           C  
ATOM   1812  HA  PHE   118      43.678  18.194  26.292  1.00  0.00           H  
ATOM   1813  CB  PHE   118      43.753  18.836  28.283  1.00  0.00           C  
ATOM   1814  HB2 PHE   118      43.126  19.450  28.929  1.00  0.00           H  
ATOM   1815  HB3 PHE   118      43.730  17.818  28.673  1.00  0.00           H  
ATOM   1816  CG  PHE   118      45.107  19.334  28.184  1.00  0.00           C  
ATOM   1817  CD1 PHE   118      46.098  18.489  27.716  1.00  0.00           C  
ATOM   1818  HD1 PHE   118      45.999  17.414  27.727  1.00  0.00           H  
ATOM   1819  CE1 PHE   118      47.366  19.071  27.610  1.00  0.00           C  
ATOM   1820  HE1 PHE   118      48.169  18.383  27.391  1.00  0.00           H  
ATOM   1821  CZ  PHE   118      47.635  20.374  27.679  1.00  0.00           C  
ATOM   1822  HZ  PHE   118      48.652  20.683  27.490  1.00  0.00           H  
ATOM   1823  CE2 PHE   118      46.590  21.199  28.118  1.00  0.00           C  
ATOM   1824  HE2 PHE   118      46.767  22.229  28.391  1.00  0.00           H  
ATOM   1825  CD2 PHE   118      45.299  20.675  28.389  1.00  0.00           C  
ATOM   1826  HD2 PHE   118      44.563  21.353  28.795  1.00  0.00           H  
ATOM   1827  C   PHE   118      41.797  17.775  26.988  1.00  0.00           C  
ATOM   1828  O   PHE   118      41.970  16.607  27.263  1.00  0.00           O  
ATOM   1829  N   TYR   119      40.617  18.298  26.786  1.00  0.00           N  
ATOM   1830  H   TYR   119      40.573  19.303  26.705  1.00  0.00           H  
ATOM   1831  CA  TYR   119      39.359  17.623  26.852  1.00  0.00           C  
ATOM   1832  HA  TYR   119      39.510  16.546  26.786  1.00  0.00           H  
ATOM   1833  CB  TYR   119      38.669  17.777  28.236  1.00  0.00           C  
ATOM   1834  HB2 TYR   119      38.242  18.777  28.317  1.00  0.00           H  
ATOM   1835  HB3 TYR   119      37.804  17.140  28.051  1.00  0.00           H  
ATOM   1836  CG  TYR   119      39.489  17.282  29.427  1.00  0.00           C  
ATOM   1837  CD1 TYR   119      39.547  15.930  29.689  1.00  0.00           C  
ATOM   1838  HD1 TYR   119      39.044  15.266  29.000  1.00  0.00           H  
ATOM   1839  CE1 TYR   119      40.307  15.361  30.708  1.00  0.00           C  
ATOM   1840  HE1 TYR   119      40.357  14.303  30.918  1.00  0.00           H  
ATOM   1841  CZ  TYR   119      41.093  16.232  31.512  1.00  0.00           C  
ATOM   1842  OH  TYR   119      41.841  15.709  32.559  1.00  0.00           O  
ATOM   1843  HH  TYR   119      42.183  16.346  33.191  1.00  0.00           H  
ATOM   1844  CE2 TYR   119      40.967  17.574  31.332  1.00  0.00           C  
ATOM   1845  HE2 TYR   119      41.509  18.277  31.947  1.00  0.00           H  
ATOM   1846  CD2 TYR   119      40.217  18.165  30.259  1.00  0.00           C  
ATOM   1847  HD2 TYR   119      40.202  19.237  30.127  1.00  0.00           H  
ATOM   1848  C   TYR   119      38.520  17.921  25.613  1.00  0.00           C  
ATOM   1849  O   TYR   119      37.306  18.134  25.800  1.00  0.00           O  
ATOM   1850  N   PRO   120      39.058  17.859  24.354  1.00  0.00           N  
ATOM   1851  CD  PRO   120      40.290  17.282  23.896  1.00  0.00           C  
ATOM   1852  HD2 PRO   120      40.330  16.224  24.154  1.00  0.00           H  
ATOM   1853  HD3 PRO   120      41.223  17.764  24.191  1.00  0.00           H  
ATOM   1854  CG  PRO   120      40.265  17.381  22.379  1.00  0.00           C  
ATOM   1855  HG2 PRO   120      39.805  16.447  22.057  1.00  0.00           H  
ATOM   1856  HG3 PRO   120      41.273  17.600  22.027  1.00  0.00           H  
ATOM   1857  CB  PRO   120      39.248  18.436  22.013  1.00  0.00           C  
ATOM   1858  HB2 PRO   120      38.666  18.262  21.108  1.00  0.00           H  
ATOM   1859  HB3 PRO   120      39.677  19.437  21.990  1.00  0.00           H  
ATOM   1860  CA  PRO   120      38.247  18.258  23.216  1.00  0.00           C  
ATOM   1861  HA  PRO   120      37.683  19.164  23.438  1.00  0.00           H  
ATOM   1862  C   PRO   120      37.098  17.305  22.853  1.00  0.00           C  
ATOM   1863  O   PRO   120      36.107  17.716  22.216  1.00  0.00           O  
ATOM   1864  N   GLU   121      37.117  16.037  23.317  1.00  0.00           N  
ATOM   1865  H   GLU   121      37.969  15.709  23.748  1.00  0.00           H  
ATOM   1866  CA  GLU   121      35.987  15.142  23.199  1.00  0.00           C  
ATOM   1867  HA  GLU   121      35.701  15.037  22.153  1.00  0.00           H  
ATOM   1868  CB  GLU   121      36.250  13.748  23.722  1.00  0.00           C  
ATOM   1869  HB2 GLU   121      36.261  13.778  24.811  1.00  0.00           H  
ATOM   1870  HB3 GLU   121      35.517  13.089  23.256  1.00  0.00           H  
ATOM   1871  CG  GLU   121      37.638  13.163  23.372  1.00  0.00           C  
ATOM   1872  HG2 GLU   121      38.436  13.801  23.751  1.00  0.00           H  
ATOM   1873  HG3 GLU   121      37.819  12.244  23.929  1.00  0.00           H  
ATOM   1874  CD  GLU   121      37.829  13.045  21.820  1.00  0.00           C  
ATOM   1875  OE1 GLU   121      38.872  12.423  21.439  1.00  0.00           O  
ATOM   1876  OE2 GLU   121      37.047  13.450  21.013  1.00  0.00           O  
ATOM   1877  C   GLU   121      34.786  15.621  23.889  1.00  0.00           C  
ATOM   1878  O   GLU   121      33.734  15.217  23.404  1.00  0.00           O  
ATOM   1879  N   ARG   122      34.878  16.365  25.011  1.00  0.00           N  
ATOM   1880  H   ARG   122      35.771  16.794  25.210  1.00  0.00           H  
ATOM   1881  CA  ARG   122      33.831  16.734  25.924  1.00  0.00           C  
ATOM   1882  HA  ARG   122      32.976  16.076  25.769  1.00  0.00           H  
ATOM   1883  CB  ARG   122      34.371  16.432  27.302  1.00  0.00           C  
ATOM   1884  HB2 ARG   122      35.193  17.124  27.486  1.00  0.00           H  
ATOM   1885  HB3 ARG   122      33.661  16.710  28.081  1.00  0.00           H  
ATOM   1886  CG  ARG   122      34.914  15.004  27.566  1.00  0.00           C  
ATOM   1887  HG2 ARG   122      35.771  14.806  26.922  1.00  0.00           H  
ATOM   1888  HG3 ARG   122      35.385  14.911  28.545  1.00  0.00           H  
ATOM   1889  CD  ARG   122      33.902  13.884  27.251  1.00  0.00           C  
ATOM   1890  HD2 ARG   122      33.348  14.107  26.339  1.00  0.00           H  
ATOM   1891  HD3 ARG   122      34.360  12.908  27.092  1.00  0.00           H  
ATOM   1892  NE  ARG   122      32.785  13.853  28.252  1.00  0.00           N  
ATOM   1893  HE  ARG   122      31.910  14.157  27.850  1.00  0.00           H  
ATOM   1894  CZ  ARG   122      32.715  13.400  29.508  1.00  0.00           C  
ATOM   1895  NH1 ARG   122      31.713  13.540  30.288  1.00  0.00           N  
ATOM   1896 HH11 ARG   122      30.834  13.806  29.869  1.00  0.00           H  
ATOM   1897 HH12 ARG   122      31.640  12.939  31.096  1.00  0.00           H  
ATOM   1898  NH2 ARG   122      33.737  12.842  30.064  1.00  0.00           N  
ATOM   1899 HH21 ARG   122      34.596  12.735  29.544  1.00  0.00           H  
ATOM   1900 HH22 ARG   122      33.662  12.514  31.016  1.00  0.00           H  
ATOM   1901  C   ARG   122      33.306  18.178  25.726  1.00  0.00           C  
ATOM   1902  O   ARG   122      32.179  18.486  26.117  1.00  0.00           O  
ATOM   1903  N   VAL   123      34.177  19.100  25.231  1.00  0.00           N  
ATOM   1904  H   VAL   123      34.969  18.621  24.826  1.00  0.00           H  
ATOM   1905  CA  VAL   123      33.759  20.437  24.808  1.00  0.00           C  
ATOM   1906  HA  VAL   123      32.990  20.762  25.508  1.00  0.00           H  
ATOM   1907  CB  VAL   123      34.981  21.386  24.824  1.00  0.00           C  
ATOM   1908  HB  VAL   123      35.772  21.041  24.159  1.00  0.00           H  
ATOM   1909  CG1 VAL   123      34.752  22.908  24.495  1.00  0.00           C  
ATOM   1910 HG11 VAL   123      35.665  23.444  24.756  1.00  0.00           H  
ATOM   1911 HG12 VAL   123      34.643  22.981  23.413  1.00  0.00           H  
ATOM   1912 HG13 VAL   123      33.961  23.455  25.009  1.00  0.00           H  
ATOM   1913  CG2 VAL   123      35.587  21.569  26.198  1.00  0.00           C  
ATOM   1914 HG21 VAL   123      35.497  20.606  26.699  1.00  0.00           H  
ATOM   1915 HG22 VAL   123      36.627  21.893  26.151  1.00  0.00           H  
ATOM   1916 HG23 VAL   123      35.024  22.209  26.878  1.00  0.00           H  
ATOM   1917  C   VAL   123      33.216  20.363  23.378  1.00  0.00           C  
ATOM   1918  O   VAL   123      33.934  19.919  22.466  1.00  0.00           O  
ATOM   1919  N   ARG   124      31.987  20.832  23.130  1.00  0.00           N  
ATOM   1920  H   ARG   124      31.424  20.856  23.968  1.00  0.00           H  
ATOM   1921  CA  ARG   124      31.344  20.815  21.822  1.00  0.00           C  
ATOM   1922  HA  ARG   124      31.644  19.924  21.270  1.00  0.00           H  
ATOM   1923  CB  ARG   124      29.855  20.775  21.975  1.00  0.00           C  
ATOM   1924  HB2 ARG   124      29.538  19.820  22.395  1.00  0.00           H  
ATOM   1925  HB3 ARG   124      29.578  21.649  22.564  1.00  0.00           H  
ATOM   1926  CG  ARG   124      29.239  21.014  20.590  1.00  0.00           C  
ATOM   1927  HG2 ARG   124      29.329  22.061  20.301  1.00  0.00           H  
ATOM   1928  HG3 ARG   124      29.732  20.454  19.795  1.00  0.00           H  
ATOM   1929  CD  ARG   124      27.678  20.796  20.562  1.00  0.00           C  
ATOM   1930  HD2 ARG   124      27.453  19.746  20.750  1.00  0.00           H  
ATOM   1931  HD3 ARG   124      27.243  21.405  21.354  1.00  0.00           H  
ATOM   1932  NE  ARG   124      27.092  21.241  19.322  1.00  0.00           N  
ATOM   1933  HE  ARG   124      26.972  22.243  19.297  1.00  0.00           H  
ATOM   1934  CZ  ARG   124      26.931  20.580  18.178  1.00  0.00           C  
ATOM   1935  NH1 ARG   124      27.336  19.360  18.122  1.00  0.00           N  
ATOM   1936 HH11 ARG   124      27.812  18.941  18.909  1.00  0.00           H  
ATOM   1937 HH12 ARG   124      27.290  18.837  17.259  1.00  0.00           H  
ATOM   1938  NH2 ARG   124      26.401  21.118  17.111  1.00  0.00           N  
ATOM   1939 HH21 ARG   124      26.000  22.038  17.224  1.00  0.00           H  
ATOM   1940 HH22 ARG   124      26.410  20.556  16.271  1.00  0.00           H  
ATOM   1941  C   ARG   124      31.841  22.033  21.032  1.00  0.00           C  
ATOM   1942  O   ARG   124      31.956  21.963  19.871  1.00  0.00           O  
ATOM   1943  N   ALA   125      31.960  23.124  21.749  1.00  0.00           N  
ATOM   1944  H   ALA   125      31.652  23.107  22.711  1.00  0.00           H  
ATOM   1945  CA  ALA   125      32.574  24.390  21.310  1.00  0.00           C  
ATOM   1946  HA  ALA   125      33.497  24.145  20.785  1.00  0.00           H  
ATOM   1947  CB  ALA   125      31.571  25.052  20.328  1.00  0.00           C  
ATOM   1948  HB1 ALA   125      31.870  26.069  20.071  1.00  0.00           H  
ATOM   1949  HB2 ALA   125      31.434  24.508  19.394  1.00  0.00           H  
ATOM   1950  HB3 ALA   125      30.585  25.237  20.756  1.00  0.00           H  
ATOM   1951  C   ALA   125      32.842  25.335  22.452  1.00  0.00           C  
ATOM   1952  O   ALA   125      32.449  25.016  23.535  1.00  0.00           O  
ATOM   1953  N   VAL   126      33.562  26.392  22.227  1.00  0.00           N  
ATOM   1954  H   VAL   126      33.870  26.531  21.275  1.00  0.00           H  
ATOM   1955  CA  VAL   126      34.052  27.243  23.282  1.00  0.00           C  
ATOM   1956  HA  VAL   126      33.434  27.107  24.170  1.00  0.00           H  
ATOM   1957  CB  VAL   126      35.474  26.820  23.713  1.00  0.00           C  
ATOM   1958  HB  VAL   126      35.397  25.776  24.017  1.00  0.00           H  
ATOM   1959  CG1 VAL   126      36.642  26.880  22.757  1.00  0.00           C  
ATOM   1960 HG11 VAL   126      37.598  26.619  23.212  1.00  0.00           H  
ATOM   1961 HG12 VAL   126      36.534  26.303  21.839  1.00  0.00           H  
ATOM   1962 HG13 VAL   126      36.732  27.954  22.598  1.00  0.00           H  
ATOM   1963  CG2 VAL   126      35.909  27.577  24.974  1.00  0.00           C  
ATOM   1964 HG21 VAL   126      35.130  27.607  25.735  1.00  0.00           H  
ATOM   1965 HG22 VAL   126      36.803  27.090  25.363  1.00  0.00           H  
ATOM   1966 HG23 VAL   126      36.163  28.586  24.649  1.00  0.00           H  
ATOM   1967  C   VAL   126      33.906  28.753  22.889  1.00  0.00           C  
ATOM   1968  O   VAL   126      34.204  29.068  21.744  1.00  0.00           O  
ATOM   1969  N   ALA   127      33.514  29.630  23.787  1.00  0.00           N  
ATOM   1970  H   ALA   127      33.166  29.332  24.687  1.00  0.00           H  
ATOM   1971  CA  ALA   127      33.693  31.021  23.686  1.00  0.00           C  
ATOM   1972  HA  ALA   127      34.306  31.250  22.815  1.00  0.00           H  
ATOM   1973  CB  ALA   127      32.341  31.592  23.393  1.00  0.00           C  
ATOM   1974  HB1 ALA   127      32.223  32.674  23.459  1.00  0.00           H  
ATOM   1975  HB2 ALA   127      31.970  31.227  22.435  1.00  0.00           H  
ATOM   1976  HB3 ALA   127      31.738  31.146  24.184  1.00  0.00           H  
ATOM   1977  C   ALA   127      34.372  31.661  24.946  1.00  0.00           C  
ATOM   1978  O   ALA   127      34.228  31.079  25.970  1.00  0.00           O  
ATOM   1979  N   SER   128      34.930  32.837  24.846  1.00  0.00           N  
ATOM   1980  H   SER   128      34.881  33.281  23.940  1.00  0.00           H  
ATOM   1981  CA  SER   128      35.599  33.512  25.990  1.00  0.00           C  
ATOM   1982  HA  SER   128      35.106  33.154  26.893  1.00  0.00           H  
ATOM   1983  CB  SER   128      37.048  33.168  26.118  1.00  0.00           C  
ATOM   1984  HB2 SER   128      37.071  32.083  26.223  1.00  0.00           H  
ATOM   1985  HB3 SER   128      37.601  33.505  25.242  1.00  0.00           H  
ATOM   1986  OG  SER   128      37.679  33.797  27.214  1.00  0.00           O  
ATOM   1987  HG  SER   128      38.440  34.284  26.890  1.00  0.00           H  
ATOM   1988  C   SER   128      35.403  35.039  25.895  1.00  0.00           C  
ATOM   1989  O   SER   128      35.821  35.649  24.879  1.00  0.00           O  
ATOM   1990  N   LEU   129      34.852  35.663  26.904  1.00  0.00           N  
ATOM   1991  H   LEU   129      34.422  35.043  27.577  1.00  0.00           H  
ATOM   1992  CA  LEU   129      34.718  37.113  27.134  1.00  0.00           C  
ATOM   1993  HA  LEU   129      34.597  37.716  26.234  1.00  0.00           H  
ATOM   1994  CB  LEU   129      33.453  37.386  27.942  1.00  0.00           C  
ATOM   1995  HB2 LEU   129      33.595  36.973  28.940  1.00  0.00           H  
ATOM   1996  HB3 LEU   129      33.438  38.475  27.987  1.00  0.00           H  
ATOM   1997  CG  LEU   129      32.135  36.854  27.367  1.00  0.00           C  
ATOM   1998  HG  LEU   129      32.122  35.768  27.458  1.00  0.00           H  
ATOM   1999  CD1 LEU   129      30.926  37.399  28.213  1.00  0.00           C  
ATOM   2000 HD11 LEU   129      30.034  36.798  28.036  1.00  0.00           H  
ATOM   2001 HD12 LEU   129      31.058  37.201  29.276  1.00  0.00           H  
ATOM   2002 HD13 LEU   129      30.754  38.470  28.102  1.00  0.00           H  
ATOM   2003  CD2 LEU   129      31.800  37.115  25.886  1.00  0.00           C  
ATOM   2004 HD21 LEU   129      31.618  38.142  25.569  1.00  0.00           H  
ATOM   2005 HD22 LEU   129      32.557  36.697  25.223  1.00  0.00           H  
ATOM   2006 HD23 LEU   129      30.912  36.578  25.555  1.00  0.00           H  
ATOM   2007  C   LEU   129      35.892  37.680  27.932  1.00  0.00           C  
ATOM   2008  O   LEU   129      36.288  37.029  28.940  1.00  0.00           O  
ATOM   2009  N   ASN   130      36.417  38.757  27.413  1.00  0.00           N  
ATOM   2010  H   ASN   130      36.059  39.167  26.561  1.00  0.00           H  
ATOM   2011  CA  ASN   130      37.666  39.464  27.901  1.00  0.00           C  
ATOM   2012  HA  ASN   130      37.851  40.341  27.281  1.00  0.00           H  
ATOM   2013  CB  ASN   130      37.368  40.097  29.261  1.00  0.00           C  
ATOM   2014  HB2 ASN   130      37.163  39.258  29.925  1.00  0.00           H  
ATOM   2015  HB3 ASN   130      38.220  40.647  29.660  1.00  0.00           H  
ATOM   2016  CG  ASN   130      36.160  41.050  29.258  1.00  0.00           C  
ATOM   2017  OD1 ASN   130      35.076  40.511  29.450  1.00  0.00           O  
ATOM   2018  ND2 ASN   130      36.382  42.336  29.043  1.00  0.00           N  
ATOM   2019 HD21 ASN   130      35.628  43.007  28.995  1.00  0.00           H  
ATOM   2020 HD22 ASN   130      37.320  42.653  28.845  1.00  0.00           H  
ATOM   2021  C   ASN   130      39.016  38.737  27.973  1.00  0.00           C  
ATOM   2022  O   ASN   130      40.038  39.341  28.380  1.00  0.00           O  
ATOM   2023  N   THR   131      39.166  37.427  27.697  1.00  0.00           N  
ATOM   2024  H   THR   131      38.311  36.929  27.496  1.00  0.00           H  
ATOM   2025  CA  THR   131      40.384  36.608  27.955  1.00  0.00           C  
ATOM   2026  HA  THR   131      41.221  37.269  28.178  1.00  0.00           H  
ATOM   2027  CB  THR   131      40.198  35.650  29.143  1.00  0.00           C  
ATOM   2028  HB  THR   131      39.189  35.244  29.077  1.00  0.00           H  
ATOM   2029  CG2 THR   131      41.326  34.659  29.235  1.00  0.00           C  
ATOM   2030 HG21 THR   131      41.229  33.868  28.490  1.00  0.00           H  
ATOM   2031 HG22 THR   131      42.207  35.269  29.430  1.00  0.00           H  
ATOM   2032 HG23 THR   131      41.256  34.135  30.188  1.00  0.00           H  
ATOM   2033  OG1 THR   131      40.278  36.458  30.200  1.00  0.00           O  
ATOM   2034  HG1 THR   131      39.918  35.901  30.894  1.00  0.00           H  
ATOM   2035  C   THR   131      40.720  35.855  26.690  1.00  0.00           C  
ATOM   2036  O   THR   131      40.121  34.846  26.433  1.00  0.00           O  
ATOM   2037  N   PRO   132      41.787  36.193  25.927  1.00  0.00           N  
ATOM   2038  CD  PRO   132      42.575  37.357  26.150  1.00  0.00           C  
ATOM   2039  HD2 PRO   132      43.123  37.438  27.089  1.00  0.00           H  
ATOM   2040  HD3 PRO   132      41.885  38.199  26.117  1.00  0.00           H  
ATOM   2041  CG  PRO   132      43.620  37.330  24.962  1.00  0.00           C  
ATOM   2042  HG2 PRO   132      44.633  37.131  25.309  1.00  0.00           H  
ATOM   2043  HG3 PRO   132      43.566  38.239  24.362  1.00  0.00           H  
ATOM   2044  CB  PRO   132      43.282  36.146  24.049  1.00  0.00           C  
ATOM   2045  HB2 PRO   132      44.202  35.639  23.756  1.00  0.00           H  
ATOM   2046  HB3 PRO   132      42.777  36.529  23.163  1.00  0.00           H  
ATOM   2047  CA  PRO   132      42.277  35.365  24.830  1.00  0.00           C  
ATOM   2048  HA  PRO   132      41.485  35.010  24.171  1.00  0.00           H  
ATOM   2049  C   PRO   132      43.140  34.178  25.375  1.00  0.00           C  
ATOM   2050  O   PRO   132      43.718  34.281  26.513  1.00  0.00           O  
ATOM   2051  N   PHE   133      43.308  33.106  24.600  1.00  0.00           N  
ATOM   2052  H   PHE   133      42.916  33.128  23.670  1.00  0.00           H  
ATOM   2053  CA  PHE   133      44.393  32.188  24.965  1.00  0.00           C  
ATOM   2054  HA  PHE   133      44.407  31.786  25.978  1.00  0.00           H  
ATOM   2055  CB  PHE   133      44.358  30.839  24.241  1.00  0.00           C  
ATOM   2056  HB2 PHE   133      43.388  30.371  24.413  1.00  0.00           H  
ATOM   2057  HB3 PHE   133      44.529  30.990  23.175  1.00  0.00           H  
ATOM   2058  CG  PHE   133      45.379  29.866  24.749  1.00  0.00           C  
ATOM   2059  CD1 PHE   133      46.494  29.411  24.011  1.00  0.00           C  
ATOM   2060  HD1 PHE   133      46.639  29.753  22.997  1.00  0.00           H  
ATOM   2061  CE1 PHE   133      47.386  28.482  24.532  1.00  0.00           C  
ATOM   2062  HE1 PHE   133      48.206  28.027  23.996  1.00  0.00           H  
ATOM   2063  CZ  PHE   133      47.240  28.096  25.860  1.00  0.00           C  
ATOM   2064  HZ  PHE   133      47.988  27.464  26.317  1.00  0.00           H  
ATOM   2065  CE2 PHE   133      46.095  28.499  26.573  1.00  0.00           C  
ATOM   2066  HE2 PHE   133      46.095  28.279  27.630  1.00  0.00           H  
ATOM   2067  CD2 PHE   133      45.116  29.392  26.069  1.00  0.00           C  
ATOM   2068  HD2 PHE   133      44.291  29.648  26.718  1.00  0.00           H  
ATOM   2069  C   PHE   133      45.809  32.715  24.711  1.00  0.00           C  
ATOM   2070  O   PHE   133      45.978  33.399  23.702  1.00  0.00           O  
ATOM   2071  N   ILE   134      46.778  32.351  25.576  1.00  0.00           N  
ATOM   2072  H   ILE   134      46.470  31.722  26.304  1.00  0.00           H  
ATOM   2073  CA  ILE   134      48.090  32.884  25.606  1.00  0.00           C  
ATOM   2074  HA  ILE   134      48.226  33.522  24.733  1.00  0.00           H  
ATOM   2075  CB  ILE   134      48.285  33.720  26.907  1.00  0.00           C  
ATOM   2076  HB  ILE   134      48.046  33.039  27.725  1.00  0.00           H  
ATOM   2077  CG2 ILE   134      49.733  34.192  27.012  1.00  0.00           C  
ATOM   2078 HG21 ILE   134      49.957  34.834  27.864  1.00  0.00           H  
ATOM   2079 HG22 ILE   134      50.306  33.270  27.102  1.00  0.00           H  
ATOM   2080 HG23 ILE   134      50.184  34.564  26.092  1.00  0.00           H  
ATOM   2081  CG1 ILE   134      47.296  34.869  27.019  1.00  0.00           C  
ATOM   2082 HG12 ILE   134      46.262  34.566  26.854  1.00  0.00           H  
ATOM   2083 HG13 ILE   134      47.349  35.290  28.023  1.00  0.00           H  
ATOM   2084  CD1 ILE   134      47.431  36.118  26.080  1.00  0.00           C  
ATOM   2085 HD11 ILE   134      47.227  35.931  25.026  1.00  0.00           H  
ATOM   2086 HD12 ILE   134      46.645  36.808  26.386  1.00  0.00           H  
ATOM   2087 HD13 ILE   134      48.391  36.625  26.180  1.00  0.00           H  
ATOM   2088  C   ILE   134      48.988  31.646  25.477  1.00  0.00           C  
ATOM   2089  O   ILE   134      49.016  30.788  26.344  1.00  0.00           O  
ATOM   2090  N   PRO   135      49.887  31.564  24.407  1.00  0.00           N  
ATOM   2091  CD  PRO   135      49.772  32.292  23.143  1.00  0.00           C  
ATOM   2092  HD2 PRO   135      49.794  33.340  23.443  1.00  0.00           H  
ATOM   2093  HD3 PRO   135      48.867  32.146  22.553  1.00  0.00           H  
ATOM   2094  CG  PRO   135      51.052  31.931  22.385  1.00  0.00           C  
ATOM   2095  HG2 PRO   135      51.954  32.457  22.698  1.00  0.00           H  
ATOM   2096  HG3 PRO   135      50.981  31.999  21.299  1.00  0.00           H  
ATOM   2097  CB  PRO   135      51.277  30.520  22.730  1.00  0.00           C  
ATOM   2098  HB2 PRO   135      52.314  30.188  22.670  1.00  0.00           H  
ATOM   2099  HB3 PRO   135      50.717  29.820  22.110  1.00  0.00           H  
ATOM   2100  CA  PRO   135      50.747  30.398  24.164  1.00  0.00           C  
ATOM   2101  HA  PRO   135      50.162  29.479  24.195  1.00  0.00           H  
ATOM   2102  C   PRO   135      51.942  30.381  25.154  1.00  0.00           C  
ATOM   2103  O   PRO   135      52.508  31.402  25.632  1.00  0.00           O  
ATOM   2104  N   ALA   136      52.445  29.120  25.438  1.00  0.00           N  
ATOM   2105  H   ALA   136      51.872  28.333  25.169  1.00  0.00           H  
ATOM   2106  CA  ALA   136      53.566  28.928  26.293  1.00  0.00           C  
ATOM   2107  HA  ALA   136      53.547  29.591  27.158  1.00  0.00           H  
ATOM   2108  CB  ALA   136      53.608  27.462  26.665  1.00  0.00           C  
ATOM   2109  HB1 ALA   136      53.586  26.827  25.780  1.00  0.00           H  
ATOM   2110  HB2 ALA   136      54.376  27.135  27.366  1.00  0.00           H  
ATOM   2111  HB3 ALA   136      52.648  27.171  27.092  1.00  0.00           H  
ATOM   2112  C   ALA   136      54.917  29.304  25.632  1.00  0.00           C  
ATOM   2113  O   ALA   136      55.349  28.556  24.709  1.00  0.00           O  
ATOM   2114  N   ASN   137      55.580  30.420  25.944  1.00  0.00           N  
ATOM   2115  H   ASN   137      55.276  31.048  26.674  1.00  0.00           H  
ATOM   2116  CA  ASN   137      56.874  30.667  25.361  1.00  0.00           C  
ATOM   2117  HA  ASN   137      56.861  30.570  24.275  1.00  0.00           H  
ATOM   2118  CB  ASN   137      57.320  32.154  25.614  1.00  0.00           C  
ATOM   2119  HB2 ASN   137      56.615  32.885  25.218  1.00  0.00           H  
ATOM   2120  HB3 ASN   137      57.447  32.252  26.692  1.00  0.00           H  
ATOM   2121  CG  ASN   137      58.673  32.283  24.927  1.00  0.00           C  
ATOM   2122  OD1 ASN   137      59.686  32.141  25.540  1.00  0.00           O  
ATOM   2123  ND2 ASN   137      58.787  32.435  23.662  1.00  0.00           N  
ATOM   2124 HD21 ASN   137      59.697  32.468  23.225  1.00  0.00           H  
ATOM   2125 HD22 ASN   137      57.960  32.550  23.095  1.00  0.00           H  
ATOM   2126  C   ASN   137      57.913  29.682  26.004  1.00  0.00           C  
ATOM   2127  O   ASN   137      57.979  29.654  27.217  1.00  0.00           O  
ATOM   2128  N   PRO   138      58.591  28.852  25.289  1.00  0.00           N  
ATOM   2129  CD  PRO   138      58.474  28.594  23.852  1.00  0.00           C  
ATOM   2130  HD2 PRO   138      59.213  29.218  23.351  1.00  0.00           H  
ATOM   2131  HD3 PRO   138      57.458  28.697  23.471  1.00  0.00           H  
ATOM   2132  CG  PRO   138      58.996  27.185  23.519  1.00  0.00           C  
ATOM   2133  HG2 PRO   138      59.508  27.070  22.563  1.00  0.00           H  
ATOM   2134  HG3 PRO   138      58.256  26.393  23.634  1.00  0.00           H  
ATOM   2135  CB  PRO   138      59.983  26.985  24.583  1.00  0.00           C  
ATOM   2136  HB2 PRO   138      60.966  27.360  24.297  1.00  0.00           H  
ATOM   2137  HB3 PRO   138      60.139  25.934  24.825  1.00  0.00           H  
ATOM   2138  CA  PRO   138      59.457  27.745  25.786  1.00  0.00           C  
ATOM   2139  HA  PRO   138      58.830  27.067  26.366  1.00  0.00           H  
ATOM   2140  C   PRO   138      60.554  28.312  26.603  1.00  0.00           C  
ATOM   2141  O   PRO   138      60.986  27.610  27.465  1.00  0.00           O  
ATOM   2142  N   ASN   139      60.937  29.540  26.381  1.00  0.00           N  
ATOM   2143  H   ASN   139      60.442  29.968  25.611  1.00  0.00           H  
ATOM   2144  CA  ASN   139      62.135  30.120  27.079  1.00  0.00           C  
ATOM   2145  HA  ASN   139      62.630  29.282  27.569  1.00  0.00           H  
ATOM   2146  CB  ASN   139      63.080  30.742  26.069  1.00  0.00           C  
ATOM   2147  HB2 ASN   139      62.683  31.635  25.586  1.00  0.00           H  
ATOM   2148  HB3 ASN   139      64.008  30.885  26.622  1.00  0.00           H  
ATOM   2149  CG  ASN   139      63.495  29.848  24.902  1.00  0.00           C  
ATOM   2150  OD1 ASN   139      63.008  30.059  23.818  1.00  0.00           O  
ATOM   2151  ND2 ASN   139      64.497  28.973  24.963  1.00  0.00           N  
ATOM   2152 HD21 ASN   139      64.560  28.299  24.213  1.00  0.00           H  
ATOM   2153 HD22 ASN   139      64.943  28.722  25.833  1.00  0.00           H  
ATOM   2154  C   ASN   139      61.735  31.087  28.219  1.00  0.00           C  
ATOM   2155  O   ASN   139      62.652  31.682  28.809  1.00  0.00           O  
ATOM   2156  N   MET   140      60.439  31.291  28.586  1.00  0.00           N  
ATOM   2157  H   MET   140      59.708  30.758  28.137  1.00  0.00           H  
ATOM   2158  CA  MET   140      60.078  32.335  29.531  1.00  0.00           C  
ATOM   2159  HA  MET   140      60.805  32.308  30.342  1.00  0.00           H  
ATOM   2160  CB  MET   140      60.240  33.753  28.881  1.00  0.00           C  
ATOM   2161  HB2 MET   140      61.254  33.852  28.492  1.00  0.00           H  
ATOM   2162  HB3 MET   140      59.542  33.834  28.047  1.00  0.00           H  
ATOM   2163  CG  MET   140      60.019  34.832  29.977  1.00  0.00           C  
ATOM   2164  HG2 MET   140      59.004  34.795  30.374  1.00  0.00           H  
ATOM   2165  HG3 MET   140      60.618  34.603  30.858  1.00  0.00           H  
ATOM   2166  SD  MET   140      60.542  36.542  29.416  1.00  0.00           S  
ATOM   2167  CE  MET   140      59.463  36.859  28.009  1.00  0.00           C  
ATOM   2168  HE1 MET   140      58.600  36.201  28.114  1.00  0.00           H  
ATOM   2169  HE2 MET   140      59.276  37.932  28.057  1.00  0.00           H  
ATOM   2170  HE3 MET   140      59.978  36.638  27.074  1.00  0.00           H  
ATOM   2171  C   MET   140      58.674  32.123  30.134  1.00  0.00           C  
ATOM   2172  O   MET   140      57.654  32.049  29.509  1.00  0.00           O  
ATOM   2173  N   SER   141      58.681  31.969  31.452  1.00  0.00           N  
ATOM   2174  H   SER   141      59.621  32.023  31.819  1.00  0.00           H  
ATOM   2175  CA  SER   141      57.454  32.065  32.301  1.00  0.00           C  
ATOM   2176  HA  SER   141      56.912  31.204  31.911  1.00  0.00           H  
ATOM   2177  CB  SER   141      57.828  31.697  33.758  1.00  0.00           C  
ATOM   2178  HB2 SER   141      58.152  30.659  33.836  1.00  0.00           H  
ATOM   2179  HB3 SER   141      58.713  32.235  34.098  1.00  0.00           H  
ATOM   2180  OG  SER   141      56.736  31.880  34.734  1.00  0.00           O  
ATOM   2181  HG  SER   141      57.143  31.597  35.556  1.00  0.00           H  
ATOM   2182  C   SER   141      56.589  33.325  32.149  1.00  0.00           C  
ATOM   2183  O   SER   141      57.242  34.384  32.080  1.00  0.00           O  
ATOM   2184  N   PRO   142      55.211  33.254  32.196  1.00  0.00           N  
ATOM   2185  CD  PRO   142      54.341  32.073  32.320  1.00  0.00           C  
ATOM   2186  HD2 PRO   142      54.790  31.233  32.850  1.00  0.00           H  
ATOM   2187  HD3 PRO   142      54.088  31.732  31.316  1.00  0.00           H  
ATOM   2188  CG  PRO   142      53.089  32.505  32.992  1.00  0.00           C  
ATOM   2189  HG2 PRO   142      53.176  32.609  34.073  1.00  0.00           H  
ATOM   2190  HG3 PRO   142      52.241  31.878  32.715  1.00  0.00           H  
ATOM   2191  CB  PRO   142      52.920  33.889  32.184  1.00  0.00           C  
ATOM   2192  HB2 PRO   142      52.197  34.512  32.711  1.00  0.00           H  
ATOM   2193  HB3 PRO   142      52.738  33.800  31.113  1.00  0.00           H  
ATOM   2194  CA  PRO   142      54.375  34.455  32.234  1.00  0.00           C  
ATOM   2195  HA  PRO   142      54.655  34.930  31.293  1.00  0.00           H  
ATOM   2196  C   PRO   142      54.594  35.339  33.523  1.00  0.00           C  
ATOM   2197  O   PRO   142      54.151  36.497  33.494  1.00  0.00           O  
ATOM   2198  N   LEU   143      55.354  34.852  34.502  1.00  0.00           N  
ATOM   2199  H   LEU   143      55.693  33.901  34.458  1.00  0.00           H  
ATOM   2200  CA  LEU   143      55.837  35.700  35.615  1.00  0.00           C  
ATOM   2201  HA  LEU   143      55.031  36.267  36.081  1.00  0.00           H  
ATOM   2202  CB  LEU   143      56.423  34.768  36.681  1.00  0.00           C  
ATOM   2203  HB2 LEU   143      57.244  34.138  36.339  1.00  0.00           H  
ATOM   2204  HB3 LEU   143      56.863  35.459  37.401  1.00  0.00           H  
ATOM   2205  CG  LEU   143      55.376  33.891  37.431  1.00  0.00           C  
ATOM   2206  HG  LEU   143      54.872  33.122  36.846  1.00  0.00           H  
ATOM   2207  CD1 LEU   143      56.206  33.227  38.584  1.00  0.00           C  
ATOM   2208 HD11 LEU   143      57.020  32.629  38.173  1.00  0.00           H  
ATOM   2209 HD12 LEU   143      56.543  34.012  39.261  1.00  0.00           H  
ATOM   2210 HD13 LEU   143      55.545  32.639  39.220  1.00  0.00           H  
ATOM   2211  CD2 LEU   143      54.335  34.770  38.127  1.00  0.00           C  
ATOM   2212 HD21 LEU   143      53.672  35.316  37.457  1.00  0.00           H  
ATOM   2213 HD22 LEU   143      53.754  34.008  38.645  1.00  0.00           H  
ATOM   2214 HD23 LEU   143      54.755  35.426  38.889  1.00  0.00           H  
ATOM   2215  C   LEU   143      56.776  36.721  35.084  1.00  0.00           C  
ATOM   2216  O   LEU   143      56.864  37.868  35.564  1.00  0.00           O  
ATOM   2217  N   GLU   144      57.583  36.427  34.072  1.00  0.00           N  
ATOM   2218  H   GLU   144      57.496  35.560  33.562  1.00  0.00           H  
ATOM   2219  CA  GLU   144      58.728  37.274  33.747  1.00  0.00           C  
ATOM   2220  HA  GLU   144      59.234  37.611  34.652  1.00  0.00           H  
ATOM   2221  CB  GLU   144      59.727  36.470  32.908  1.00  0.00           C  
ATOM   2222  HB2 GLU   144      59.211  36.068  32.036  1.00  0.00           H  
ATOM   2223  HB3 GLU   144      60.489  37.188  32.608  1.00  0.00           H  
ATOM   2224  CG  GLU   144      60.484  35.312  33.611  1.00  0.00           C  
ATOM   2225  HG2 GLU   144      59.881  34.410  33.505  1.00  0.00           H  
ATOM   2226  HG3 GLU   144      61.413  35.120  33.073  1.00  0.00           H  
ATOM   2227  CD  GLU   144      60.820  35.496  35.077  1.00  0.00           C  
ATOM   2228  OE1 GLU   144      61.557  36.437  35.479  1.00  0.00           O  
ATOM   2229  OE2 GLU   144      60.455  34.582  35.824  1.00  0.00           O  
ATOM   2230  C   GLU   144      58.222  38.540  32.969  1.00  0.00           C  
ATOM   2231  O   GLU   144      58.589  39.647  33.308  1.00  0.00           O  
ATOM   2232  N   SER   145      57.349  38.299  31.987  1.00  0.00           N  
ATOM   2233  H   SER   145      57.193  37.317  31.807  1.00  0.00           H  
ATOM   2234  CA  SER   145      56.560  39.303  31.261  1.00  0.00           C  
ATOM   2235  HA  SER   145      57.229  40.015  30.777  1.00  0.00           H  
ATOM   2236  CB  SER   145      55.675  38.658  30.197  1.00  0.00           C  
ATOM   2237  HB2 SER   145      55.206  37.729  30.519  1.00  0.00           H  
ATOM   2238  HB3 SER   145      55.103  39.422  29.669  1.00  0.00           H  
ATOM   2239  OG  SER   145      56.550  38.165  29.234  1.00  0.00           O  
ATOM   2240  HG  SER   145      57.124  38.928  29.142  1.00  0.00           H  
ATOM   2241  C   SER   145      55.684  40.146  32.197  1.00  0.00           C  
ATOM   2242  O   SER   145      55.646  41.346  32.002  1.00  0.00           O  
ATOM   2243  N   ILE   146      55.207  39.587  33.306  1.00  0.00           N  
ATOM   2244  H   ILE   146      55.230  38.578  33.275  1.00  0.00           H  
ATOM   2245  CA  ILE   146      54.501  40.297  34.294  1.00  0.00           C  
ATOM   2246  HA  ILE   146      53.814  40.967  33.778  1.00  0.00           H  
ATOM   2247  CB  ILE   146      53.723  39.371  35.302  1.00  0.00           C  
ATOM   2248  HB  ILE   146      54.222  38.405  35.381  1.00  0.00           H  
ATOM   2249  CG2 ILE   146      53.699  39.772  36.786  1.00  0.00           C  
ATOM   2250 HG21 ILE   146      52.897  39.192  37.241  1.00  0.00           H  
ATOM   2251 HG22 ILE   146      54.607  39.464  37.306  1.00  0.00           H  
ATOM   2252 HG23 ILE   146      53.485  40.836  36.882  1.00  0.00           H  
ATOM   2253  CG1 ILE   146      52.321  39.047  34.752  1.00  0.00           C  
ATOM   2254 HG12 ILE   146      51.702  39.927  34.924  1.00  0.00           H  
ATOM   2255 HG13 ILE   146      52.505  38.835  33.698  1.00  0.00           H  
ATOM   2256  CD1 ILE   146      51.523  37.978  35.379  1.00  0.00           C  
ATOM   2257 HD11 ILE   146      52.089  37.056  35.511  1.00  0.00           H  
ATOM   2258 HD12 ILE   146      51.048  38.296  36.307  1.00  0.00           H  
ATOM   2259 HD13 ILE   146      50.681  37.723  34.735  1.00  0.00           H  
ATOM   2260  C   ILE   146      55.464  41.190  35.087  1.00  0.00           C  
ATOM   2261  O   ILE   146      55.176  42.394  35.146  1.00  0.00           O  
ATOM   2262  N   LYS   147      56.690  40.726  35.424  1.00  0.00           N  
ATOM   2263  H   LYS   147      56.863  39.751  35.224  1.00  0.00           H  
ATOM   2264  CA  LYS   147      57.703  41.570  35.955  1.00  0.00           C  
ATOM   2265  HA  LYS   147      57.313  42.173  36.775  1.00  0.00           H  
ATOM   2266  CB  LYS   147      58.851  40.739  36.584  1.00  0.00           C  
ATOM   2267  HB2 LYS   147      59.310  40.059  35.867  1.00  0.00           H  
ATOM   2268  HB3 LYS   147      59.618  41.481  36.809  1.00  0.00           H  
ATOM   2269  CG  LYS   147      58.549  39.910  37.867  1.00  0.00           C  
ATOM   2270  HG2 LYS   147      58.344  40.691  38.599  1.00  0.00           H  
ATOM   2271  HG3 LYS   147      57.647  39.321  37.699  1.00  0.00           H  
ATOM   2272  CD  LYS   147      59.681  39.096  38.356  1.00  0.00           C  
ATOM   2273  HD2 LYS   147      59.912  38.247  37.713  1.00  0.00           H  
ATOM   2274  HD3 LYS   147      60.447  39.855  38.518  1.00  0.00           H  
ATOM   2275  CE  LYS   147      59.236  38.472  39.676  1.00  0.00           C  
ATOM   2276  HE2 LYS   147      58.794  39.198  40.357  1.00  0.00           H  
ATOM   2277  HE3 LYS   147      58.514  37.680  39.480  1.00  0.00           H  
ATOM   2278  NZ  LYS   147      60.313  37.848  40.390  1.00  0.00           N  
ATOM   2279  HZ1 LYS   147      59.898  37.546  41.260  1.00  0.00           H  
ATOM   2280  HZ2 LYS   147      60.650  37.001  39.955  1.00  0.00           H  
ATOM   2281  HZ3 LYS   147      61.097  38.443  40.611  1.00  0.00           H  
ATOM   2282  C   LYS   147      58.297  42.665  35.029  1.00  0.00           C  
ATOM   2283  O   LYS   147      58.965  43.577  35.565  1.00  0.00           O  
ATOM   2284  N   ALA   148      57.948  42.664  33.740  1.00  0.00           N  
ATOM   2285  H   ALA   148      57.497  41.805  33.461  1.00  0.00           H  
ATOM   2286  CA  ALA   148      58.370  43.687  32.787  1.00  0.00           C  
ATOM   2287  HA  ALA   148      59.206  44.195  33.268  1.00  0.00           H  
ATOM   2288  CB  ALA   148      58.895  43.062  31.493  1.00  0.00           C  
ATOM   2289  HB1 ALA   148      58.272  42.336  30.969  1.00  0.00           H  
ATOM   2290  HB2 ALA   148      59.136  43.733  30.669  1.00  0.00           H  
ATOM   2291  HB3 ALA   148      59.814  42.594  31.846  1.00  0.00           H  
ATOM   2292  C   ALA   148      57.253  44.697  32.490  1.00  0.00           C  
ATOM   2293  O   ALA   148      57.462  45.917  32.631  1.00  0.00           O  
ATOM   2294  N   ASN   149      56.077  44.272  31.988  1.00  0.00           N  
ATOM   2295  H   ASN   149      55.822  43.296  31.943  1.00  0.00           H  
ATOM   2296  CA  ASN   149      55.048  45.280  31.520  1.00  0.00           C  
ATOM   2297  HA  ASN   149      55.516  45.907  30.761  1.00  0.00           H  
ATOM   2298  CB  ASN   149      53.928  44.635  30.683  1.00  0.00           C  
ATOM   2299  HB2 ASN   149      54.481  44.369  29.781  1.00  0.00           H  
ATOM   2300  HB3 ASN   149      53.431  43.791  31.161  1.00  0.00           H  
ATOM   2301  CG  ASN   149      52.893  45.642  30.167  1.00  0.00           C  
ATOM   2302  OD1 ASN   149      52.782  46.754  30.611  1.00  0.00           O  
ATOM   2303  ND2 ASN   149      52.095  45.295  29.163  1.00  0.00           N  
ATOM   2304 HD21 ASN   149      51.356  45.943  28.931  1.00  0.00           H  
ATOM   2305 HD22 ASN   149      51.829  44.336  28.988  1.00  0.00           H  
ATOM   2306  C   ASN   149      54.527  45.984  32.789  1.00  0.00           C  
ATOM   2307  O   ASN   149      54.086  45.286  33.707  1.00  0.00           O  
ATOM   2308  N   PRO   150      54.571  47.367  32.927  1.00  0.00           N  
ATOM   2309  CD  PRO   150      55.417  48.300  32.128  1.00  0.00           C  
ATOM   2310  HD2 PRO   150      54.776  48.636  31.313  1.00  0.00           H  
ATOM   2311  HD3 PRO   150      56.243  47.866  31.564  1.00  0.00           H  
ATOM   2312  CG  PRO   150      55.857  49.455  33.067  1.00  0.00           C  
ATOM   2313  HG2 PRO   150      55.959  50.322  32.414  1.00  0.00           H  
ATOM   2314  HG3 PRO   150      56.776  49.217  33.602  1.00  0.00           H  
ATOM   2315  CB  PRO   150      54.674  49.476  34.042  1.00  0.00           C  
ATOM   2316  HB2 PRO   150      53.816  49.910  33.529  1.00  0.00           H  
ATOM   2317  HB3 PRO   150      55.039  49.935  34.961  1.00  0.00           H  
ATOM   2318  CA  PRO   150      54.271  47.994  34.233  1.00  0.00           C  
ATOM   2319  HA  PRO   150      55.000  47.637  34.960  1.00  0.00           H  
ATOM   2320  C   PRO   150      52.782  47.881  34.762  1.00  0.00           C  
ATOM   2321  O   PRO   150      52.550  48.142  35.984  1.00  0.00           O  
ATOM   2322  N   VAL   151      51.835  47.408  33.938  1.00  0.00           N  
ATOM   2323  H   VAL   151      52.137  47.085  33.030  1.00  0.00           H  
ATOM   2324  CA  VAL   151      50.416  47.311  34.306  1.00  0.00           C  
ATOM   2325  HA  VAL   151      50.080  48.223  34.799  1.00  0.00           H  
ATOM   2326  CB  VAL   151      49.459  47.264  33.048  1.00  0.00           C  
ATOM   2327  HB  VAL   151      49.934  47.880  32.283  1.00  0.00           H  
ATOM   2328  CG1 VAL   151      49.336  45.893  32.431  1.00  0.00           C  
ATOM   2329 HG11 VAL   151      48.423  45.483  32.863  1.00  0.00           H  
ATOM   2330 HG12 VAL   151      49.298  45.905  31.342  1.00  0.00           H  
ATOM   2331 HG13 VAL   151      50.227  45.280  32.568  1.00  0.00           H  
ATOM   2332  CG2 VAL   151      48.146  47.965  33.360  1.00  0.00           C  
ATOM   2333 HG21 VAL   151      48.363  48.837  33.977  1.00  0.00           H  
ATOM   2334 HG22 VAL   151      47.579  48.262  32.477  1.00  0.00           H  
ATOM   2335 HG23 VAL   151      47.494  47.360  33.990  1.00  0.00           H  
ATOM   2336  C   VAL   151      50.093  46.171  35.269  1.00  0.00           C  
ATOM   2337  O   VAL   151      49.030  46.168  35.918  1.00  0.00           O  
ATOM   2338  N   PHE   152      50.999  45.153  35.385  1.00  0.00           N  
ATOM   2339  H   PHE   152      51.822  45.355  34.836  1.00  0.00           H  
ATOM   2340  CA  PHE   152      50.843  43.978  36.225  1.00  0.00           C  
ATOM   2341  HA  PHE   152      49.760  43.961  36.354  1.00  0.00           H  
ATOM   2342  CB  PHE   152      51.181  42.716  35.543  1.00  0.00           C  
ATOM   2343  HB2 PHE   152      52.260  42.604  35.434  1.00  0.00           H  
ATOM   2344  HB3 PHE   152      50.826  41.876  36.139  1.00  0.00           H  
ATOM   2345  CG  PHE   152      50.536  42.547  34.119  1.00  0.00           C  
ATOM   2346  CD1 PHE   152      51.285  42.524  32.934  1.00  0.00           C  
ATOM   2347  HD1 PHE   152      52.365  42.530  32.899  1.00  0.00           H  
ATOM   2348  CE1 PHE   152      50.687  42.536  31.708  1.00  0.00           C  
ATOM   2349  HE1 PHE   152      51.355  42.613  30.863  1.00  0.00           H  
ATOM   2350  CZ  PHE   152      49.271  42.499  31.609  1.00  0.00           C  
ATOM   2351  HZ  PHE   152      48.743  42.484  30.667  1.00  0.00           H  
ATOM   2352  CE2 PHE   152      48.543  42.504  32.807  1.00  0.00           C  
ATOM   2353  HE2 PHE   152      47.488  42.436  32.587  1.00  0.00           H  
ATOM   2354  CD2 PHE   152      49.140  42.402  34.073  1.00  0.00           C  
ATOM   2355  HD2 PHE   152      48.533  42.341  34.964  1.00  0.00           H  
ATOM   2356  C   PHE   152      51.378  44.023  37.603  1.00  0.00           C  
ATOM   2357  O   PHE   152      51.617  43.028  38.284  1.00  0.00           O  
ATOM   2358  N   ASP   153      51.518  45.215  38.177  1.00  0.00           N  
ATOM   2359  H   ASP   153      51.375  46.003  37.562  1.00  0.00           H  
ATOM   2360  CA  ASP   153      52.131  45.374  39.553  1.00  0.00           C  
ATOM   2361  HA  ASP   153      53.032  44.773  39.676  1.00  0.00           H  
ATOM   2362  CB  ASP   153      52.447  46.798  39.770  1.00  0.00           C  
ATOM   2363  HB2 ASP   153      52.758  47.328  38.870  1.00  0.00           H  
ATOM   2364  HB3 ASP   153      51.501  47.279  40.019  1.00  0.00           H  
ATOM   2365  CG  ASP   153      53.376  47.057  40.919  1.00  0.00           C  
ATOM   2366  OD1 ASP   153      52.897  47.730  41.840  1.00  0.00           O  
ATOM   2367  OD2 ASP   153      54.494  46.550  40.927  1.00  0.00           O  
ATOM   2368  C   ASP   153      51.152  44.853  40.668  1.00  0.00           C  
ATOM   2369  O   ASP   153      51.623  44.125  41.556  1.00  0.00           O  
ATOM   2370  N   TYR   154      49.804  44.850  40.409  1.00  0.00           N  
ATOM   2371  H   TYR   154      49.440  45.438  39.673  1.00  0.00           H  
ATOM   2372  CA  TYR   154      48.849  44.290  41.289  1.00  0.00           C  
ATOM   2373  HA  TYR   154      48.811  44.593  42.336  1.00  0.00           H  
ATOM   2374  CB  TYR   154      47.430  44.761  40.853  1.00  0.00           C  
ATOM   2375  HB2 TYR   154      46.759  44.712  41.710  1.00  0.00           H  
ATOM   2376  HB3 TYR   154      47.453  45.802  40.530  1.00  0.00           H  
ATOM   2377  CG  TYR   154      46.849  44.001  39.607  1.00  0.00           C  
ATOM   2378  CD1 TYR   154      45.791  43.017  39.714  1.00  0.00           C  
ATOM   2379  HD1 TYR   154      45.360  42.784  40.677  1.00  0.00           H  
ATOM   2380  CE1 TYR   154      45.430  42.260  38.548  1.00  0.00           C  
ATOM   2381  HE1 TYR   154      44.730  41.441  38.631  1.00  0.00           H  
ATOM   2382  CZ  TYR   154      45.913  42.637  37.296  1.00  0.00           C  
ATOM   2383  OH  TYR   154      45.457  42.173  36.143  1.00  0.00           O  
ATOM   2384  HH  TYR   154      44.694  41.604  36.268  1.00  0.00           H  
ATOM   2385  CE2 TYR   154      46.840  43.641  37.158  1.00  0.00           C  
ATOM   2386  HE2 TYR   154      47.211  44.051  36.230  1.00  0.00           H  
ATOM   2387  CD2 TYR   154      47.320  44.311  38.325  1.00  0.00           C  
ATOM   2388  HD2 TYR   154      48.132  45.018  38.247  1.00  0.00           H  
ATOM   2389  C   TYR   154      48.960  42.757  41.271  1.00  0.00           C  
ATOM   2390  O   TYR   154      48.511  42.064  42.231  1.00  0.00           O  
ATOM   2391  N   GLN   155      49.612  42.140  40.189  1.00  0.00           N  
ATOM   2392  H   GLN   155      49.907  42.734  39.427  1.00  0.00           H  
ATOM   2393  CA  GLN   155      49.698  40.729  40.066  1.00  0.00           C  
ATOM   2394  HA  GLN   155      48.840  40.278  40.564  1.00  0.00           H  
ATOM   2395  CB  GLN   155      49.787  40.226  38.629  1.00  0.00           C  
ATOM   2396  HB2 GLN   155      50.667  40.616  38.118  1.00  0.00           H  
ATOM   2397  HB3 GLN   155      49.981  39.153  38.609  1.00  0.00           H  
ATOM   2398  CG  GLN   155      48.532  40.644  37.789  1.00  0.00           C  
ATOM   2399  HG2 GLN   155      47.620  40.681  38.386  1.00  0.00           H  
ATOM   2400  HG3 GLN   155      48.634  41.658  37.405  1.00  0.00           H  
ATOM   2401  CD  GLN   155      48.177  39.599  36.651  1.00  0.00           C  
ATOM   2402  OE1 GLN   155      48.594  38.470  36.669  1.00  0.00           O  
ATOM   2403  NE2 GLN   155      47.464  39.975  35.605  1.00  0.00           N  
ATOM   2404 HE21 GLN   155      47.402  39.381  34.791  1.00  0.00           H  
ATOM   2405 HE22 GLN   155      46.946  40.842  35.614  1.00  0.00           H  
ATOM   2406  C   GLN   155      50.880  40.298  40.892  1.00  0.00           C  
ATOM   2407  O   GLN   155      50.806  39.248  41.524  1.00  0.00           O  
ATOM   2408  N   LEU   156      51.958  41.069  40.847  1.00  0.00           N  
ATOM   2409  H   LEU   156      51.911  41.884  40.252  1.00  0.00           H  
ATOM   2410  CA  LEU   156      53.074  40.839  41.739  1.00  0.00           C  
ATOM   2411  HA  LEU   156      53.451  39.845  41.501  1.00  0.00           H  
ATOM   2412  CB  LEU   156      54.224  41.778  41.493  1.00  0.00           C  
ATOM   2413  HB2 LEU   156      53.891  42.807  41.631  1.00  0.00           H  
ATOM   2414  HB3 LEU   156      54.916  41.681  42.329  1.00  0.00           H  
ATOM   2415  CG  LEU   156      54.853  41.657  40.125  1.00  0.00           C  
ATOM   2416  HG  LEU   156      54.057  41.516  39.395  1.00  0.00           H  
ATOM   2417  CD1 LEU   156      55.647  42.928  39.849  1.00  0.00           C  
ATOM   2418 HD11 LEU   156      54.988  43.778  39.673  1.00  0.00           H  
ATOM   2419 HD12 LEU   156      56.436  43.153  40.566  1.00  0.00           H  
ATOM   2420 HD13 LEU   156      56.257  42.837  38.949  1.00  0.00           H  
ATOM   2421  CD2 LEU   156      55.864  40.526  40.135  1.00  0.00           C  
ATOM   2422 HD21 LEU   156      56.322  40.457  39.149  1.00  0.00           H  
ATOM   2423 HD22 LEU   156      56.617  40.756  40.889  1.00  0.00           H  
ATOM   2424 HD23 LEU   156      55.288  39.665  40.474  1.00  0.00           H  
ATOM   2425  C   LEU   156      52.766  40.945  43.265  1.00  0.00           C  
ATOM   2426  O   LEU   156      53.434  40.404  44.179  1.00  0.00           O  
ATOM   2427  N   TYR   157      51.692  41.595  43.575  1.00  0.00           N  
ATOM   2428  H   TYR   157      51.293  42.049  42.765  1.00  0.00           H  
ATOM   2429  CA  TYR   157      51.043  41.643  44.911  1.00  0.00           C  
ATOM   2430  HA  TYR   157      51.856  41.780  45.624  1.00  0.00           H  
ATOM   2431  CB  TYR   157      50.275  42.997  45.005  1.00  0.00           C  
ATOM   2432  HB2 TYR   157      51.017  43.758  44.764  1.00  0.00           H  
ATOM   2433  HB3 TYR   157      49.511  42.890  44.234  1.00  0.00           H  
ATOM   2434  CG  TYR   157      49.806  43.428  46.427  1.00  0.00           C  
ATOM   2435  CD1 TYR   157      50.730  43.861  47.390  1.00  0.00           C  
ATOM   2436  HD1 TYR   157      51.762  43.647  47.155  1.00  0.00           H  
ATOM   2437  CE1 TYR   157      50.374  44.452  48.590  1.00  0.00           C  
ATOM   2438  HE1 TYR   157      51.055  44.828  49.340  1.00  0.00           H  
ATOM   2439  CZ  TYR   157      48.992  44.495  48.967  1.00  0.00           C  
ATOM   2440  OH  TYR   157      48.634  45.103  50.102  1.00  0.00           O  
ATOM   2441  HH  TYR   157      49.358  45.311  50.696  1.00  0.00           H  
ATOM   2442  CE2 TYR   157      48.027  44.023  48.003  1.00  0.00           C  
ATOM   2443  HE2 TYR   157      46.961  44.119  48.147  1.00  0.00           H  
ATOM   2444  CD2 TYR   157      48.450  43.467  46.728  1.00  0.00           C  
ATOM   2445  HD2 TYR   157      47.680  43.342  45.981  1.00  0.00           H  
ATOM   2446  C   TYR   157      50.210  40.426  45.234  1.00  0.00           C  
ATOM   2447  O   TYR   157      50.461  39.804  46.289  1.00  0.00           O  
ATOM   2448  N   PHE   158      49.396  39.897  44.328  1.00  0.00           N  
ATOM   2449  H   PHE   158      49.304  40.448  43.487  1.00  0.00           H  
ATOM   2450  CA  PHE   158      48.679  38.625  44.550  1.00  0.00           C  
ATOM   2451  HA  PHE   158      48.089  38.707  45.463  1.00  0.00           H  
ATOM   2452  CB  PHE   158      47.639  38.528  43.349  1.00  0.00           C  
ATOM   2453  HB2 PHE   158      48.182  38.598  42.407  1.00  0.00           H  
ATOM   2454  HB3 PHE   158      47.121  37.573  43.435  1.00  0.00           H  
ATOM   2455  CG  PHE   158      46.554  39.610  43.159  1.00  0.00           C  
ATOM   2456  CD1 PHE   158      46.228  40.436  44.165  1.00  0.00           C  
ATOM   2457  HD1 PHE   158      46.710  40.312  45.123  1.00  0.00           H  
ATOM   2458  CE1 PHE   158      45.240  41.393  44.153  1.00  0.00           C  
ATOM   2459  HE1 PHE   158      44.955  41.963  45.025  1.00  0.00           H  
ATOM   2460  CZ  PHE   158      44.444  41.429  42.997  1.00  0.00           C  
ATOM   2461  HZ  PHE   158      43.565  42.055  42.956  1.00  0.00           H  
ATOM   2462  CE2 PHE   158      44.524  40.468  41.942  1.00  0.00           C  
ATOM   2463  HE2 PHE   158      43.897  40.573  41.069  1.00  0.00           H  
ATOM   2464  CD2 PHE   158      45.670  39.598  42.006  1.00  0.00           C  
ATOM   2465  HD2 PHE   158      45.900  38.880  41.232  1.00  0.00           H  
ATOM   2466  C   PHE   158      49.537  37.366  44.579  1.00  0.00           C  
ATOM   2467  O   PHE   158      49.117  36.404  45.286  1.00  0.00           O  
ATOM   2468  N   GLN   159      50.619  37.222  43.795  1.00  0.00           N  
ATOM   2469  H   GLN   159      50.846  37.930  43.112  1.00  0.00           H  
ATOM   2470  CA  GLN   159      51.450  36.035  43.706  1.00  0.00           C  
ATOM   2471  HA  GLN   159      50.830  35.252  43.269  1.00  0.00           H  
ATOM   2472  CB  GLN   159      52.600  36.390  42.703  1.00  0.00           C  
ATOM   2473  HB2 GLN   159      53.103  37.290  43.057  1.00  0.00           H  
ATOM   2474  HB3 GLN   159      53.345  35.595  42.730  1.00  0.00           H  
ATOM   2475  CG  GLN   159      52.069  36.446  41.229  1.00  0.00           C  
ATOM   2476  HG2 GLN   159      51.930  35.465  40.773  1.00  0.00           H  
ATOM   2477  HG3 GLN   159      51.085  36.898  41.107  1.00  0.00           H  
ATOM   2478  CD  GLN   159      53.041  37.126  40.326  1.00  0.00           C  
ATOM   2479  OE1 GLN   159      54.179  37.323  40.668  1.00  0.00           O  
ATOM   2480  NE2 GLN   159      52.662  37.495  39.158  1.00  0.00           N  
ATOM   2481 HE21 GLN   159      53.426  37.675  38.522  1.00  0.00           H  
ATOM   2482 HE22 GLN   159      51.677  37.395  38.958  1.00  0.00           H  
ATOM   2483  C   GLN   159      52.073  35.630  45.054  1.00  0.00           C  
ATOM   2484  O   GLN   159      52.163  34.430  45.402  1.00  0.00           O  
ATOM   2485  N   GLU   160      52.305  36.587  45.964  1.00  0.00           N  
ATOM   2486  H   GLU   160      52.136  37.525  45.628  1.00  0.00           H  
ATOM   2487  CA  GLU   160      52.834  36.427  47.316  1.00  0.00           C  
ATOM   2488  HA  GLU   160      53.478  35.550  47.379  1.00  0.00           H  
ATOM   2489  CB  GLU   160      53.641  37.669  47.764  1.00  0.00           C  
ATOM   2490  HB2 GLU   160      53.008  38.556  47.754  1.00  0.00           H  
ATOM   2491  HB3 GLU   160      53.939  37.544  48.805  1.00  0.00           H  
ATOM   2492  CG  GLU   160      54.905  37.892  46.864  1.00  0.00           C  
ATOM   2493  HG2 GLU   160      54.555  38.352  45.940  1.00  0.00           H  
ATOM   2494  HG3 GLU   160      55.535  38.675  47.285  1.00  0.00           H  
ATOM   2495  CD  GLU   160      55.665  36.684  46.477  1.00  0.00           C  
ATOM   2496  OE1 GLU   160      56.043  35.772  47.340  1.00  0.00           O  
ATOM   2497  OE2 GLU   160      55.898  36.556  45.259  1.00  0.00           O  
ATOM   2498  C   GLU   160      51.754  35.980  48.293  1.00  0.00           C  
ATOM   2499  O   GLU   160      50.925  36.866  48.598  1.00  0.00           O  
ATOM   2500  N   PRO   161      51.614  34.753  48.691  1.00  0.00           N  
ATOM   2501  CD  PRO   161      52.495  33.625  48.433  1.00  0.00           C  
ATOM   2502  HD2 PRO   161      53.519  33.990  48.504  1.00  0.00           H  
ATOM   2503  HD3 PRO   161      52.291  33.299  47.413  1.00  0.00           H  
ATOM   2504  CG  PRO   161      52.207  32.598  49.463  1.00  0.00           C  
ATOM   2505  HG2 PRO   161      52.733  32.957  50.347  1.00  0.00           H  
ATOM   2506  HG3 PRO   161      52.472  31.618  49.066  1.00  0.00           H  
ATOM   2507  CB  PRO   161      50.699  32.785  49.891  1.00  0.00           C  
ATOM   2508  HB2 PRO   161      50.486  32.446  50.905  1.00  0.00           H  
ATOM   2509  HB3 PRO   161      49.982  32.333  49.206  1.00  0.00           H  
ATOM   2510  CA  PRO   161      50.541  34.309  49.668  1.00  0.00           C  
ATOM   2511  HA  PRO   161      49.597  34.508  49.162  1.00  0.00           H  
ATOM   2512  C   PRO   161      50.602  35.130  50.967  1.00  0.00           C  
ATOM   2513  O   PRO   161      51.701  35.491  51.423  1.00  0.00           O  
ATOM   2514  N   GLY   162      49.431  35.466  51.496  1.00  0.00           N  
ATOM   2515  H   GLY   162      48.570  35.263  51.007  1.00  0.00           H  
ATOM   2516  CA  GLY   162      49.160  36.125  52.774  1.00  0.00           C  
ATOM   2517  HA2 GLY   162      48.175  35.835  53.141  1.00  0.00           H  
ATOM   2518  HA3 GLY   162      49.866  35.764  53.521  1.00  0.00           H  
ATOM   2519  C   GLY   162      49.207  37.678  52.610  1.00  0.00           C  
ATOM   2520  O   GLY   162      48.820  38.377  53.536  1.00  0.00           O  
ATOM   2521  N   VAL   163      49.922  38.284  51.631  1.00  0.00           N  
ATOM   2522  H   VAL   163      50.423  37.680  50.995  1.00  0.00           H  
ATOM   2523  CA  VAL   163      50.126  39.701  51.473  1.00  0.00           C  
ATOM   2524  HA  VAL   163      50.534  40.085  52.408  1.00  0.00           H  
ATOM   2525  CB  VAL   163      51.132  40.077  50.342  1.00  0.00           C  
ATOM   2526  HB  VAL   163      50.705  39.735  49.399  1.00  0.00           H  
ATOM   2527  CG1 VAL   163      51.463  41.467  50.151  1.00  0.00           C  
ATOM   2528 HG11 VAL   163      52.308  41.610  49.478  1.00  0.00           H  
ATOM   2529 HG12 VAL   163      50.607  41.983  49.717  1.00  0.00           H  
ATOM   2530 HG13 VAL   163      51.593  41.968  51.110  1.00  0.00           H  
ATOM   2531  CG2 VAL   163      52.445  39.379  50.693  1.00  0.00           C  
ATOM   2532 HG21 VAL   163      52.450  38.317  50.444  1.00  0.00           H  
ATOM   2533 HG22 VAL   163      53.253  39.680  50.027  1.00  0.00           H  
ATOM   2534 HG23 VAL   163      52.763  39.678  51.692  1.00  0.00           H  
ATOM   2535  C   VAL   163      48.773  40.427  51.161  1.00  0.00           C  
ATOM   2536  O   VAL   163      48.479  41.418  51.859  1.00  0.00           O  
ATOM   2537  N   ALA   164      48.135  40.030  50.089  1.00  0.00           N  
ATOM   2538  H   ALA   164      48.327  39.183  49.573  1.00  0.00           H  
ATOM   2539  CA  ALA   164      46.984  40.829  49.571  1.00  0.00           C  
ATOM   2540  HA  ALA   164      47.097  41.908  49.675  1.00  0.00           H  
ATOM   2541  CB  ALA   164      46.820  40.539  48.076  1.00  0.00           C  
ATOM   2542  HB1 ALA   164      47.753  40.849  47.605  1.00  0.00           H  
ATOM   2543  HB2 ALA   164      46.600  39.530  47.728  1.00  0.00           H  
ATOM   2544  HB3 ALA   164      46.052  41.171  47.629  1.00  0.00           H  
ATOM   2545  C   ALA   164      45.721  40.579  50.345  1.00  0.00           C  
ATOM   2546  O   ALA   164      44.875  41.449  50.351  1.00  0.00           O  
ATOM   2547  N   GLU   165      45.629  39.399  50.924  1.00  0.00           N  
ATOM   2548  H   GLU   165      46.447  38.831  50.758  1.00  0.00           H  
ATOM   2549  CA  GLU   165      44.603  38.927  51.917  1.00  0.00           C  
ATOM   2550  HA  GLU   165      43.684  38.806  51.345  1.00  0.00           H  
ATOM   2551  CB  GLU   165      45.064  37.659  52.586  1.00  0.00           C  
ATOM   2552  HB2 GLU   165      46.134  37.568  52.777  1.00  0.00           H  
ATOM   2553  HB3 GLU   165      44.596  37.471  53.552  1.00  0.00           H  
ATOM   2554  CG  GLU   165      44.795  36.403  51.674  1.00  0.00           C  
ATOM   2555  HG2 GLU   165      44.580  35.629  52.410  1.00  0.00           H  
ATOM   2556  HG3 GLU   165      43.858  36.501  51.126  1.00  0.00           H  
ATOM   2557  CD  GLU   165      46.002  35.941  50.823  1.00  0.00           C  
ATOM   2558  OE1 GLU   165      45.974  34.766  50.513  1.00  0.00           O  
ATOM   2559  OE2 GLU   165      46.844  36.731  50.410  1.00  0.00           O  
ATOM   2560  C   GLU   165      44.287  40.002  52.988  1.00  0.00           C  
ATOM   2561  O   GLU   165      43.130  40.030  53.463  1.00  0.00           O  
ATOM   2562  N   ALA   166      45.217  40.856  53.412  1.00  0.00           N  
ATOM   2563  H   ALA   166      46.169  40.718  53.104  1.00  0.00           H  
ATOM   2564  CA  ALA   166      44.946  41.977  54.205  1.00  0.00           C  
ATOM   2565  HA  ALA   166      44.478  41.638  55.128  1.00  0.00           H  
ATOM   2566  CB  ALA   166      46.274  42.515  54.612  1.00  0.00           C  
ATOM   2567  HB1 ALA   166      46.257  43.482  55.114  1.00  0.00           H  
ATOM   2568  HB2 ALA   166      46.787  41.809  55.265  1.00  0.00           H  
ATOM   2569  HB3 ALA   166      46.816  42.653  53.676  1.00  0.00           H  
ATOM   2570  C   ALA   166      44.041  43.063  53.559  1.00  0.00           C  
ATOM   2571  O   ALA   166      42.905  43.308  53.950  1.00  0.00           O  
ATOM   2572  N   GLU   167      44.501  43.722  52.461  1.00  0.00           N  
ATOM   2573  H   GLU   167      45.435  43.437  52.204  1.00  0.00           H  
ATOM   2574  CA  GLU   167      43.906  44.869  51.665  1.00  0.00           C  
ATOM   2575  HA  GLU   167      43.966  45.774  52.270  1.00  0.00           H  
ATOM   2576  CB  GLU   167      44.805  45.121  50.461  1.00  0.00           C  
ATOM   2577  HB2 GLU   167      45.774  45.345  50.908  1.00  0.00           H  
ATOM   2578  HB3 GLU   167      45.008  44.190  49.932  1.00  0.00           H  
ATOM   2579  CG  GLU   167      44.470  46.223  49.394  1.00  0.00           C  
ATOM   2580  HG2 GLU   167      45.252  46.210  48.635  1.00  0.00           H  
ATOM   2581  HG3 GLU   167      43.573  45.931  48.848  1.00  0.00           H  
ATOM   2582  CD  GLU   167      44.376  47.610  49.942  1.00  0.00           C  
ATOM   2583  OE1 GLU   167      44.409  47.932  51.121  1.00  0.00           O  
ATOM   2584  OE2 GLU   167      44.309  48.555  49.087  1.00  0.00           O  
ATOM   2585  C   GLU   167      42.443  44.681  51.126  1.00  0.00           C  
ATOM   2586  O   GLU   167      41.631  45.599  51.109  1.00  0.00           O  
ATOM   2587  N   LEU   168      42.100  43.506  50.704  1.00  0.00           N  
ATOM   2588  H   LEU   168      42.818  42.802  50.611  1.00  0.00           H  
ATOM   2589  CA  LEU   168      40.738  43.114  50.263  1.00  0.00           C  
ATOM   2590  HA  LEU   168      40.432  43.995  49.698  1.00  0.00           H  
ATOM   2591  CB  LEU   168      40.920  41.884  49.326  1.00  0.00           C  
ATOM   2592  HB2 LEU   168      41.340  41.005  49.814  1.00  0.00           H  
ATOM   2593  HB3 LEU   168      39.870  41.775  49.054  1.00  0.00           H  
ATOM   2594  CG  LEU   168      41.720  42.087  47.988  1.00  0.00           C  
ATOM   2595  HG  LEU   168      42.507  42.812  48.195  1.00  0.00           H  
ATOM   2596  CD1 LEU   168      42.247  40.715  47.626  1.00  0.00           C  
ATOM   2597 HD11 LEU   168      41.565  40.159  46.983  1.00  0.00           H  
ATOM   2598 HD12 LEU   168      43.181  40.911  47.101  1.00  0.00           H  
ATOM   2599 HD13 LEU   168      42.512  40.053  48.451  1.00  0.00           H  
ATOM   2600  CD2 LEU   168      40.866  42.669  46.871  1.00  0.00           C  
ATOM   2601 HD21 LEU   168      40.669  43.727  47.045  1.00  0.00           H  
ATOM   2602 HD22 LEU   168      41.325  42.631  45.883  1.00  0.00           H  
ATOM   2603 HD23 LEU   168      39.924  42.121  46.907  1.00  0.00           H  
ATOM   2604  C   LEU   168      39.660  42.767  51.288  1.00  0.00           C  
ATOM   2605  O   LEU   168      38.439  42.876  51.042  1.00  0.00           O  
ATOM   2606  N   GLU   169      40.127  42.457  52.473  1.00  0.00           N  
ATOM   2607  H   GLU   169      41.101  42.197  52.537  1.00  0.00           H  
ATOM   2608  CA  GLU   169      39.251  42.132  53.562  1.00  0.00           C  
ATOM   2609  HA  GLU   169      38.199  42.082  53.280  1.00  0.00           H  
ATOM   2610  CB  GLU   169      39.696  40.748  54.051  1.00  0.00           C  
ATOM   2611  HB2 GLU   169      39.963  40.162  53.171  1.00  0.00           H  
ATOM   2612  HB3 GLU   169      40.484  40.966  54.772  1.00  0.00           H  
ATOM   2613  CG  GLU   169      38.706  39.963  54.835  1.00  0.00           C  
ATOM   2614  HG2 GLU   169      38.466  40.501  55.752  1.00  0.00           H  
ATOM   2615  HG3 GLU   169      37.854  39.968  54.156  1.00  0.00           H  
ATOM   2616  CD  GLU   169      39.101  38.534  55.130  1.00  0.00           C  
ATOM   2617  OE1 GLU   169      38.517  37.615  54.572  1.00  0.00           O  
ATOM   2618  OE2 GLU   169      39.907  38.370  56.020  1.00  0.00           O  
ATOM   2619  C   GLU   169      39.246  43.188  54.686  1.00  0.00           C  
ATOM   2620  O   GLU   169      38.750  42.984  55.786  1.00  0.00           O  
ATOM   2621  N   GLN   170      39.826  44.399  54.551  1.00  0.00           N  
ATOM   2622  H   GLN   170      40.368  44.557  53.714  1.00  0.00           H  
ATOM   2623  CA  GLN   170      39.806  45.551  55.386  1.00  0.00           C  
ATOM   2624  HA  GLN   170      40.123  45.118  56.335  1.00  0.00           H  
ATOM   2625  CB  GLN   170      40.737  46.695  54.927  1.00  0.00           C  
ATOM   2626  HB2 GLN   170      41.733  46.273  54.798  1.00  0.00           H  
ATOM   2627  HB3 GLN   170      40.359  47.055  53.970  1.00  0.00           H  
ATOM   2628  CG  GLN   170      40.922  47.847  55.929  1.00  0.00           C  
ATOM   2629  HG2 GLN   170      40.316  47.569  56.791  1.00  0.00           H  
ATOM   2630  HG3 GLN   170      41.971  47.955  56.205  1.00  0.00           H  
ATOM   2631  CD  GLN   170      40.296  49.201  55.422  1.00  0.00           C  
ATOM   2632  OE1 GLN   170      39.482  49.317  54.534  1.00  0.00           O  
ATOM   2633  NE2 GLN   170      40.548  50.254  56.148  1.00  0.00           N  
ATOM   2634 HE21 GLN   170      40.072  51.122  55.947  1.00  0.00           H  
ATOM   2635 HE22 GLN   170      41.097  50.212  56.994  1.00  0.00           H  
ATOM   2636  C   GLN   170      38.441  46.047  55.694  1.00  0.00           C  
ATOM   2637  O   GLN   170      38.105  46.395  56.776  1.00  0.00           O  
ATOM   2638  N   ASN   171      37.648  46.255  54.655  1.00  0.00           N  
ATOM   2639  H   ASN   171      38.076  46.034  53.767  1.00  0.00           H  
ATOM   2640  CA  ASN   171      36.349  46.690  54.604  1.00  0.00           C  
ATOM   2641  HA  ASN   171      35.723  46.144  55.309  1.00  0.00           H  
ATOM   2642  CB  ASN   171      36.320  48.210  54.700  1.00  0.00           C  
ATOM   2643  HB2 ASN   171      36.679  48.519  55.682  1.00  0.00           H  
ATOM   2644  HB3 ASN   171      36.919  48.700  53.932  1.00  0.00           H  
ATOM   2645  CG  ASN   171      34.978  48.858  54.535  1.00  0.00           C  
ATOM   2646  OD1 ASN   171      33.885  48.273  54.601  1.00  0.00           O  
ATOM   2647  ND2 ASN   171      35.080  50.124  54.171  1.00  0.00           N  
ATOM   2648 HD21 ASN   171      34.233  50.616  53.925  1.00  0.00           H  
ATOM   2649 HD22 ASN   171      35.981  50.582  54.168  1.00  0.00           H  
ATOM   2650  C   ASN   171      35.709  46.214  53.273  1.00  0.00           C  
ATOM   2651  O   ASN   171      36.019  46.797  52.225  1.00  0.00           O  
ATOM   2652  N   LEU   172      34.936  45.096  53.349  1.00  0.00           N  
ATOM   2653  H   LEU   172      34.797  44.756  54.290  1.00  0.00           H  
ATOM   2654  CA  LEU   172      34.486  44.265  52.181  1.00  0.00           C  
ATOM   2655  HA  LEU   172      35.411  44.053  51.644  1.00  0.00           H  
ATOM   2656  CB  LEU   172      33.922  42.983  52.664  1.00  0.00           C  
ATOM   2657  HB2 LEU   172      33.310  43.239  53.528  1.00  0.00           H  
ATOM   2658  HB3 LEU   172      33.231  42.657  51.886  1.00  0.00           H  
ATOM   2659  CG  LEU   172      34.747  41.809  53.093  1.00  0.00           C  
ATOM   2660  HG  LEU   172      35.537  41.690  52.351  1.00  0.00           H  
ATOM   2661  CD1 LEU   172      35.277  41.826  54.531  1.00  0.00           C  
ATOM   2662 HD11 LEU   172      34.519  41.989  55.297  1.00  0.00           H  
ATOM   2663 HD12 LEU   172      35.821  40.887  54.640  1.00  0.00           H  
ATOM   2664 HD13 LEU   172      36.046  42.598  54.560  1.00  0.00           H  
ATOM   2665  CD2 LEU   172      33.977  40.489  52.951  1.00  0.00           C  
ATOM   2666 HD21 LEU   172      33.207  40.482  53.723  1.00  0.00           H  
ATOM   2667 HD22 LEU   172      33.504  40.398  51.973  1.00  0.00           H  
ATOM   2668 HD23 LEU   172      34.683  39.660  52.984  1.00  0.00           H  
ATOM   2669  C   LEU   172      33.629  45.089  51.147  1.00  0.00           C  
ATOM   2670  O   LEU   172      33.987  45.051  49.938  1.00  0.00           O  
ATOM   2671  N   SER   173      32.635  45.808  51.654  1.00  0.00           N  
ATOM   2672  H   SER   173      32.312  45.646  52.597  1.00  0.00           H  
ATOM   2673  CA  SER   173      31.748  46.559  50.718  1.00  0.00           C  
ATOM   2674  HA  SER   173      31.393  45.784  50.039  1.00  0.00           H  
ATOM   2675  CB  SER   173      30.663  47.098  51.611  1.00  0.00           C  
ATOM   2676  HB2 SER   173      30.303  46.267  52.217  1.00  0.00           H  
ATOM   2677  HB3 SER   173      31.066  47.836  52.305  1.00  0.00           H  
ATOM   2678  OG  SER   173      29.651  47.705  50.968  1.00  0.00           O  
ATOM   2679  HG  SER   173      29.205  48.412  51.440  1.00  0.00           H  
ATOM   2680  C   SER   173      32.434  47.696  49.902  1.00  0.00           C  
ATOM   2681  O   SER   173      32.114  47.907  48.673  1.00  0.00           O  
ATOM   2682  N   ARG   174      33.462  48.326  50.534  1.00  0.00           N  
ATOM   2683  H   ARG   174      33.471  48.209  51.537  1.00  0.00           H  
ATOM   2684  CA  ARG   174      34.506  49.189  49.871  1.00  0.00           C  
ATOM   2685  HA  ARG   174      33.884  49.916  49.348  1.00  0.00           H  
ATOM   2686  CB  ARG   174      35.372  49.967  50.909  1.00  0.00           C  
ATOM   2687  HB2 ARG   174      34.651  50.509  51.521  1.00  0.00           H  
ATOM   2688  HB3 ARG   174      35.927  49.294  51.563  1.00  0.00           H  
ATOM   2689  CG  ARG   174      36.284  51.012  50.288  1.00  0.00           C  
ATOM   2690  HG2 ARG   174      37.095  50.383  49.919  1.00  0.00           H  
ATOM   2691  HG3 ARG   174      35.746  51.565  49.519  1.00  0.00           H  
ATOM   2692  CD  ARG   174      36.997  51.910  51.295  1.00  0.00           C  
ATOM   2693  HD2 ARG   174      36.241  52.593  51.683  1.00  0.00           H  
ATOM   2694  HD3 ARG   174      37.485  51.276  52.036  1.00  0.00           H  
ATOM   2695  NE  ARG   174      38.014  52.696  50.597  1.00  0.00           N  
ATOM   2696  HE  ARG   174      37.741  53.581  50.194  1.00  0.00           H  
ATOM   2697  CZ  ARG   174      39.317  52.441  50.456  1.00  0.00           C  
ATOM   2698  NH1 ARG   174      39.856  51.332  50.802  1.00  0.00           N  
ATOM   2699 HH11 ARG   174      39.196  50.642  51.133  1.00  0.00           H  
ATOM   2700 HH12 ARG   174      40.845  51.134  50.854  1.00  0.00           H  
ATOM   2701  NH2 ARG   174      40.104  53.393  50.059  1.00  0.00           N  
ATOM   2702 HH21 ARG   174      39.786  54.320  49.813  1.00  0.00           H  
ATOM   2703 HH22 ARG   174      40.969  53.099  49.628  1.00  0.00           H  
ATOM   2704  C   ARG   174      35.367  48.474  48.846  1.00  0.00           C  
ATOM   2705  O   ARG   174      35.577  49.018  47.782  1.00  0.00           O  
ATOM   2706  N   THR   175      35.912  47.252  49.192  1.00  0.00           N  
ATOM   2707  H   THR   175      35.820  47.005  50.167  1.00  0.00           H  
ATOM   2708  CA  THR   175      36.404  46.302  48.241  1.00  0.00           C  
ATOM   2709  HA  THR   175      37.285  46.766  47.798  1.00  0.00           H  
ATOM   2710  CB  THR   175      36.866  44.924  48.756  1.00  0.00           C  
ATOM   2711  HB  THR   175      36.183  44.337  49.370  1.00  0.00           H  
ATOM   2712  CG2 THR   175      37.408  44.059  47.688  1.00  0.00           C  
ATOM   2713 HG21 THR   175      36.623  43.676  47.036  1.00  0.00           H  
ATOM   2714 HG22 THR   175      38.200  44.569  47.138  1.00  0.00           H  
ATOM   2715 HG23 THR   175      37.833  43.293  48.336  1.00  0.00           H  
ATOM   2716  OG1 THR   175      37.862  45.215  49.725  1.00  0.00           O  
ATOM   2717  HG1 THR   175      38.104  44.371  50.115  1.00  0.00           H  
ATOM   2718  C   THR   175      35.488  46.186  46.989  1.00  0.00           C  
ATOM   2719  O   THR   175      35.638  46.834  45.976  1.00  0.00           O  
ATOM   2720  N   PHE   176      34.360  45.491  47.099  1.00  0.00           N  
ATOM   2721  H   PHE   176      34.272  44.839  47.864  1.00  0.00           H  
ATOM   2722  CA  PHE   176      33.481  45.183  45.960  1.00  0.00           C  
ATOM   2723  HA  PHE   176      34.044  44.604  45.229  1.00  0.00           H  
ATOM   2724  CB  PHE   176      32.294  44.321  46.379  1.00  0.00           C  
ATOM   2725  HB2 PHE   176      31.849  44.799  47.252  1.00  0.00           H  
ATOM   2726  HB3 PHE   176      31.574  44.199  45.569  1.00  0.00           H  
ATOM   2727  CG  PHE   176      32.798  42.940  46.776  1.00  0.00           C  
ATOM   2728  CD1 PHE   176      33.254  42.096  45.762  1.00  0.00           C  
ATOM   2729  HD1 PHE   176      33.315  42.368  44.718  1.00  0.00           H  
ATOM   2730  CE1 PHE   176      33.696  40.805  46.055  1.00  0.00           C  
ATOM   2731  HE1 PHE   176      33.883  40.160  45.209  1.00  0.00           H  
ATOM   2732  CZ  PHE   176      33.663  40.313  47.405  1.00  0.00           C  
ATOM   2733  HZ  PHE   176      33.961  39.295  47.609  1.00  0.00           H  
ATOM   2734  CE2 PHE   176      33.278  41.185  48.398  1.00  0.00           C  
ATOM   2735  HE2 PHE   176      33.285  40.838  49.421  1.00  0.00           H  
ATOM   2736  CD2 PHE   176      32.824  42.503  48.125  1.00  0.00           C  
ATOM   2737  HD2 PHE   176      32.520  43.122  48.956  1.00  0.00           H  
ATOM   2738  C   PHE   176      32.900  46.382  45.200  1.00  0.00           C  
ATOM   2739  O   PHE   176      32.674  46.184  43.975  1.00  0.00           O  
ATOM   2740  N   LYS   177      32.620  47.590  45.776  1.00  0.00           N  
ATOM   2741  H   LYS   177      32.547  47.679  46.779  1.00  0.00           H  
ATOM   2742  CA  LYS   177      32.293  48.814  45.129  1.00  0.00           C  
ATOM   2743  HA  LYS   177      31.630  48.574  44.298  1.00  0.00           H  
ATOM   2744  CB  LYS   177      31.440  49.667  46.130  1.00  0.00           C  
ATOM   2745  HB2 LYS   177      31.996  49.856  47.048  1.00  0.00           H  
ATOM   2746  HB3 LYS   177      31.257  50.669  45.743  1.00  0.00           H  
ATOM   2747  CG  LYS   177      30.105  48.997  46.410  1.00  0.00           C  
ATOM   2748  HG2 LYS   177      29.599  48.785  45.468  1.00  0.00           H  
ATOM   2749  HG3 LYS   177      30.271  48.093  46.997  1.00  0.00           H  
ATOM   2750  CD  LYS   177      29.351  49.953  47.281  1.00  0.00           C  
ATOM   2751  HD2 LYS   177      29.212  50.901  46.761  1.00  0.00           H  
ATOM   2752  HD3 LYS   177      28.387  49.537  47.572  1.00  0.00           H  
ATOM   2753  CE  LYS   177      30.037  50.211  48.671  1.00  0.00           C  
ATOM   2754  HE2 LYS   177      30.103  49.274  49.225  1.00  0.00           H  
ATOM   2755  HE3 LYS   177      31.072  50.496  48.483  1.00  0.00           H  
ATOM   2756  NZ  LYS   177      29.290  51.194  49.447  1.00  0.00           N  
ATOM   2757  HZ1 LYS   177      29.448  52.111  49.054  1.00  0.00           H  
ATOM   2758  HZ2 LYS   177      28.316  50.935  49.513  1.00  0.00           H  
ATOM   2759  HZ3 LYS   177      29.733  51.239  50.354  1.00  0.00           H  
ATOM   2760  C   LYS   177      33.461  49.606  44.491  1.00  0.00           C  
ATOM   2761  O   LYS   177      33.288  50.216  43.387  1.00  0.00           O  
ATOM   2762  N   SER   178      34.648  49.230  44.835  1.00  0.00           N  
ATOM   2763  H   SER   178      34.822  48.631  45.629  1.00  0.00           H  
ATOM   2764  CA  SER   178      35.883  49.652  44.160  1.00  0.00           C  
ATOM   2765  HA  SER   178      35.885  50.683  43.807  1.00  0.00           H  
ATOM   2766  CB  SER   178      37.063  49.687  45.150  1.00  0.00           C  
ATOM   2767  HB2 SER   178      37.383  48.720  45.537  1.00  0.00           H  
ATOM   2768  HB3 SER   178      37.872  50.033  44.506  1.00  0.00           H  
ATOM   2769  OG  SER   178      36.762  50.623  46.148  1.00  0.00           O  
ATOM   2770  HG  SER   178      36.557  50.069  46.905  1.00  0.00           H  
ATOM   2771  C   SER   178      36.220  48.743  42.915  1.00  0.00           C  
ATOM   2772  O   SER   178      37.050  49.073  42.100  1.00  0.00           O  
ATOM   2773  N   LEU   179      35.534  47.619  42.656  1.00  0.00           N  
ATOM   2774  H   LEU   179      34.875  47.304  43.353  1.00  0.00           H  
ATOM   2775  CA  LEU   179      35.719  46.653  41.507  1.00  0.00           C  
ATOM   2776  HA  LEU   179      36.575  46.958  40.905  1.00  0.00           H  
ATOM   2777  CB  LEU   179      35.828  45.296  42.177  1.00  0.00           C  
ATOM   2778  HB2 LEU   179      34.950  45.173  42.811  1.00  0.00           H  
ATOM   2779  HB3 LEU   179      35.883  44.546  41.387  1.00  0.00           H  
ATOM   2780  CG  LEU   179      37.098  45.179  43.003  1.00  0.00           C  
ATOM   2781  HG  LEU   179      37.212  46.041  43.660  1.00  0.00           H  
ATOM   2782  CD1 LEU   179      37.190  43.877  43.851  1.00  0.00           C  
ATOM   2783 HD11 LEU   179      36.398  43.916  44.599  1.00  0.00           H  
ATOM   2784 HD12 LEU   179      37.084  42.949  43.290  1.00  0.00           H  
ATOM   2785 HD13 LEU   179      38.145  43.972  44.368  1.00  0.00           H  
ATOM   2786  CD2 LEU   179      38.263  45.163  42.016  1.00  0.00           C  
ATOM   2787 HD21 LEU   179      37.999  44.519  41.176  1.00  0.00           H  
ATOM   2788 HD22 LEU   179      38.352  46.201  41.694  1.00  0.00           H  
ATOM   2789 HD23 LEU   179      39.178  44.825  42.502  1.00  0.00           H  
ATOM   2790  C   LEU   179      34.512  46.808  40.431  1.00  0.00           C  
ATOM   2791  O   LEU   179      34.759  47.296  39.332  1.00  0.00           O  
ATOM   2792  N   PHE   180      33.304  46.428  40.828  1.00  0.00           N  
ATOM   2793  H   PHE   180      33.260  46.226  41.817  1.00  0.00           H  
ATOM   2794  CA  PHE   180      32.115  46.326  39.941  1.00  0.00           C  
ATOM   2795  HA  PHE   180      32.422  45.918  38.978  1.00  0.00           H  
ATOM   2796  CB  PHE   180      31.021  45.486  40.607  1.00  0.00           C  
ATOM   2797  HB2 PHE   180      30.761  45.936  41.565  1.00  0.00           H  
ATOM   2798  HB3 PHE   180      30.120  45.538  39.995  1.00  0.00           H  
ATOM   2799  CG  PHE   180      31.314  44.018  40.848  1.00  0.00           C  
ATOM   2800  CD1 PHE   180      31.365  43.376  42.148  1.00  0.00           C  
ATOM   2801  HD1 PHE   180      31.205  44.072  42.958  1.00  0.00           H  
ATOM   2802  CE1 PHE   180      31.505  42.007  42.311  1.00  0.00           C  
ATOM   2803  HE1 PHE   180      31.437  41.460  43.240  1.00  0.00           H  
ATOM   2804  CZ  PHE   180      31.723  41.178  41.196  1.00  0.00           C  
ATOM   2805  HZ  PHE   180      31.837  40.111  41.312  1.00  0.00           H  
ATOM   2806  CE2 PHE   180      31.961  41.763  39.920  1.00  0.00           C  
ATOM   2807  HE2 PHE   180      32.139  41.181  39.027  1.00  0.00           H  
ATOM   2808  CD2 PHE   180      31.722  43.194  39.756  1.00  0.00           C  
ATOM   2809  HD2 PHE   180      31.680  43.657  38.781  1.00  0.00           H  
ATOM   2810  C   PHE   180      31.634  47.761  39.670  1.00  0.00           C  
ATOM   2811  O   PHE   180      30.923  48.352  40.442  1.00  0.00           O  
ATOM   2812  N   ARG   181      32.143  48.327  38.559  1.00  0.00           N  
ATOM   2813  H   ARG   181      32.714  47.709  38.000  1.00  0.00           H  
ATOM   2814  CA  ARG   181      32.036  49.695  38.124  1.00  0.00           C  
ATOM   2815  HA  ARG   181      30.995  49.831  37.831  1.00  0.00           H  
ATOM   2816  CB  ARG   181      32.677  50.711  39.027  1.00  0.00           C  
ATOM   2817  HB2 ARG   181      32.514  51.764  38.802  1.00  0.00           H  
ATOM   2818  HB3 ARG   181      32.407  50.513  40.065  1.00  0.00           H  
ATOM   2819  CG  ARG   181      34.195  50.653  39.087  1.00  0.00           C  
ATOM   2820  HG2 ARG   181      34.473  49.612  38.921  1.00  0.00           H  
ATOM   2821  HG3 ARG   181      34.629  51.146  38.217  1.00  0.00           H  
ATOM   2822  CD  ARG   181      34.828  51.091  40.423  1.00  0.00           C  
ATOM   2823  HD2 ARG   181      34.191  50.664  41.197  1.00  0.00           H  
ATOM   2824  HD3 ARG   181      35.832  50.697  40.582  1.00  0.00           H  
ATOM   2825  NE  ARG   181      34.821  52.539  40.590  1.00  0.00           N  
ATOM   2826  HE  ARG   181      35.381  53.029  39.907  1.00  0.00           H  
ATOM   2827  CZ  ARG   181      34.506  53.341  41.629  1.00  0.00           C  
ATOM   2828  NH1 ARG   181      34.023  53.009  42.767  1.00  0.00           N  
ATOM   2829 HH11 ARG   181      33.742  52.066  42.997  1.00  0.00           H  
ATOM   2830 HH12 ARG   181      33.667  53.677  43.436  1.00  0.00           H  
ATOM   2831  NH2 ARG   181      34.815  54.538  41.489  1.00  0.00           N  
ATOM   2832 HH21 ARG   181      35.172  54.908  40.620  1.00  0.00           H  
ATOM   2833 HH22 ARG   181      34.690  55.031  42.362  1.00  0.00           H  
ATOM   2834  C   ARG   181      32.759  49.842  36.771  1.00  0.00           C  
ATOM   2835  O   ARG   181      33.429  48.889  36.285  1.00  0.00           O  
ATOM   2836  N   ALA   182      32.456  50.938  36.119  1.00  0.00           N  
ATOM   2837  H   ALA   182      31.981  51.697  36.587  1.00  0.00           H  
ATOM   2838  CA  ALA   182      32.825  51.196  34.720  1.00  0.00           C  
ATOM   2839  HA  ALA   182      32.853  50.220  34.235  1.00  0.00           H  
ATOM   2840  CB  ALA   182      31.768  52.198  34.169  1.00  0.00           C  
ATOM   2841  HB1 ALA   182      30.797  51.740  34.357  1.00  0.00           H  
ATOM   2842  HB2 ALA   182      31.859  53.084  34.796  1.00  0.00           H  
ATOM   2843  HB3 ALA   182      31.839  52.438  33.108  1.00  0.00           H  
ATOM   2844  C   ALA   182      34.273  51.720  34.719  1.00  0.00           C  
ATOM   2845  O   ALA   182      34.856  52.186  35.693  1.00  0.00           O  
ATOM   2846  N   SER   183      34.966  51.545  33.586  1.00  0.00           N  
ATOM   2847  H   SER   183      34.533  51.031  32.831  1.00  0.00           H  
ATOM   2848  CA  SER   183      36.365  52.002  33.321  1.00  0.00           C  
ATOM   2849  HA  SER   183      36.952  51.652  34.170  1.00  0.00           H  
ATOM   2850  CB  SER   183      36.888  51.591  31.992  1.00  0.00           C  
ATOM   2851  HB2 SER   183      36.420  52.248  31.259  1.00  0.00           H  
ATOM   2852  HB3 SER   183      37.964  51.698  32.128  1.00  0.00           H  
ATOM   2853  OG  SER   183      36.621  50.240  31.691  1.00  0.00           O  
ATOM   2854  HG  SER   183      37.023  49.969  30.863  1.00  0.00           H  
ATOM   2855  C   SER   183      36.455  53.517  33.381  1.00  0.00           C  
ATOM   2856  O   SER   183      37.541  54.059  33.710  1.00  0.00           O  
ATOM   2857  N   ASP   184      35.328  54.138  33.032  1.00  0.00           N  
ATOM   2858  H   ASP   184      34.635  53.549  32.591  1.00  0.00           H  
ATOM   2859  CA  ASP   184      35.049  55.538  33.298  1.00  0.00           C  
ATOM   2860  HA  ASP   184      35.852  56.103  32.824  1.00  0.00           H  
ATOM   2861  CB  ASP   184      33.711  55.835  32.512  1.00  0.00           C  
ATOM   2862  HB2 ASP   184      32.984  55.134  32.922  1.00  0.00           H  
ATOM   2863  HB3 ASP   184      33.277  56.800  32.771  1.00  0.00           H  
ATOM   2864  CG  ASP   184      33.730  55.573  31.032  1.00  0.00           C  
ATOM   2865  OD1 ASP   184      34.804  55.807  30.370  1.00  0.00           O  
ATOM   2866  OD2 ASP   184      32.749  54.993  30.545  1.00  0.00           O  
ATOM   2867  C   ASP   184      34.999  55.967  34.780  1.00  0.00           C  
ATOM   2868  O   ASP   184      34.990  57.132  35.147  1.00  0.00           O  
ATOM   2869  N   GLU   185      35.096  54.981  35.630  1.00  0.00           N  
ATOM   2870  H   GLU   185      35.072  54.064  35.208  1.00  0.00           H  
ATOM   2871  CA  GLU   185      35.016  55.122  37.073  1.00  0.00           C  
ATOM   2872  HA  GLU   185      34.984  56.199  37.237  1.00  0.00           H  
ATOM   2873  CB  GLU   185      33.671  54.591  37.618  1.00  0.00           C  
ATOM   2874  HB2 GLU   185      33.644  53.512  37.468  1.00  0.00           H  
ATOM   2875  HB3 GLU   185      33.629  54.779  38.691  1.00  0.00           H  
ATOM   2876  CG  GLU   185      32.418  55.151  37.002  1.00  0.00           C  
ATOM   2877  HG2 GLU   185      32.265  56.170  37.357  1.00  0.00           H  
ATOM   2878  HG3 GLU   185      32.533  55.091  35.920  1.00  0.00           H  
ATOM   2879  CD  GLU   185      31.163  54.330  37.273  1.00  0.00           C  
ATOM   2880  OE1 GLU   185      30.165  54.884  37.775  1.00  0.00           O  
ATOM   2881  OE2 GLU   185      31.123  53.055  37.089  1.00  0.00           O  
ATOM   2882  C   GLU   185      36.258  54.560  37.833  1.00  0.00           C  
ATOM   2883  O   GLU   185      36.232  54.373  39.052  1.00  0.00           O  
ATOM   2884  N   SER   186      37.300  54.080  37.165  1.00  0.00           N  
ATOM   2885  H   SER   186      37.396  54.249  36.174  1.00  0.00           H  
ATOM   2886  CA  SER   186      38.258  53.069  37.684  1.00  0.00           C  
ATOM   2887  HA  SER   186      37.766  52.268  38.236  1.00  0.00           H  
ATOM   2888  CB  SER   186      39.128  52.624  36.435  1.00  0.00           C  
ATOM   2889  HB2 SER   186      38.471  52.468  35.579  1.00  0.00           H  
ATOM   2890  HB3 SER   186      39.881  53.339  36.104  1.00  0.00           H  
ATOM   2891  OG  SER   186      39.765  51.376  36.659  1.00  0.00           O  
ATOM   2892  HG  SER   186      40.668  51.556  36.928  1.00  0.00           H  
ATOM   2893  C   SER   186      39.173  53.708  38.718  1.00  0.00           C  
ATOM   2894  O   SER   186      39.703  54.811  38.570  1.00  0.00           O  
ATOM   2895  N   VAL   187      39.383  52.993  39.816  1.00  0.00           N  
ATOM   2896  H   VAL   187      38.884  52.117  39.871  1.00  0.00           H  
ATOM   2897  CA  VAL   187      40.096  53.381  41.081  1.00  0.00           C  
ATOM   2898  HA  VAL   187      40.647  54.304  40.898  1.00  0.00           H  
ATOM   2899  CB  VAL   187      39.034  53.660  42.210  1.00  0.00           C  
ATOM   2900  HB  VAL   187      39.642  54.042  43.029  1.00  0.00           H  
ATOM   2901  CG1 VAL   187      38.212  54.849  42.008  1.00  0.00           C  
ATOM   2902 HG11 VAL   187      38.781  55.674  41.580  1.00  0.00           H  
ATOM   2903 HG12 VAL   187      37.390  54.574  41.347  1.00  0.00           H  
ATOM   2904 HG13 VAL   187      37.869  55.228  42.971  1.00  0.00           H  
ATOM   2905  CG2 VAL   187      38.121  52.549  42.620  1.00  0.00           C  
ATOM   2906 HG21 VAL   187      37.299  52.357  41.930  1.00  0.00           H  
ATOM   2907 HG22 VAL   187      38.628  51.586  42.663  1.00  0.00           H  
ATOM   2908 HG23 VAL   187      37.701  52.797  43.595  1.00  0.00           H  
ATOM   2909  C   VAL   187      41.057  52.227  41.516  1.00  0.00           C  
ATOM   2910  O   VAL   187      41.886  52.512  42.377  1.00  0.00           O  
ATOM   2911  N   LEU   188      41.029  51.073  40.890  1.00  0.00           N  
ATOM   2912  H   LEU   188      40.300  51.109  40.191  1.00  0.00           H  
ATOM   2913  CA  LEU   188      41.998  49.977  40.941  1.00  0.00           C  
ATOM   2914  HA  LEU   188      42.095  49.672  41.983  1.00  0.00           H  
ATOM   2915  CB  LEU   188      41.553  48.623  40.410  1.00  0.00           C  
ATOM   2916  HB2 LEU   188      40.667  48.360  40.987  1.00  0.00           H  
ATOM   2917  HB3 LEU   188      41.232  48.813  39.385  1.00  0.00           H  
ATOM   2918  CG  LEU   188      42.513  47.482  40.456  1.00  0.00           C  
ATOM   2919  HG  LEU   188      43.378  47.719  39.835  1.00  0.00           H  
ATOM   2920  CD1 LEU   188      42.864  47.150  41.972  1.00  0.00           C  
ATOM   2921 HD11 LEU   188      42.094  46.719  42.612  1.00  0.00           H  
ATOM   2922 HD12 LEU   188      43.601  46.352  41.894  1.00  0.00           H  
ATOM   2923 HD13 LEU   188      43.371  48.048  42.324  1.00  0.00           H  
ATOM   2924  CD2 LEU   188      41.958  46.186  39.847  1.00  0.00           C  
ATOM   2925 HD21 LEU   188      42.779  45.472  39.782  1.00  0.00           H  
ATOM   2926 HD22 LEU   188      41.286  45.672  40.535  1.00  0.00           H  
ATOM   2927 HD23 LEU   188      41.563  46.332  38.842  1.00  0.00           H  
ATOM   2928  C   LEU   188      43.258  50.362  40.238  1.00  0.00           C  
ATOM   2929  O   LEU   188      43.411  50.310  39.018  1.00  0.00           O  
ATOM   2930  N   SER   189      44.204  51.030  40.929  1.00  0.00           N  
ATOM   2931  H   SER   189      44.025  51.144  41.916  1.00  0.00           H  
ATOM   2932  CA  SER   189      45.488  51.479  40.266  1.00  0.00           C  
ATOM   2933  HA  SER   189      45.195  51.926  39.316  1.00  0.00           H  
ATOM   2934  CB  SER   189      46.061  52.653  41.093  1.00  0.00           C  
ATOM   2935  HB2 SER   189      45.237  53.327  41.327  1.00  0.00           H  
ATOM   2936  HB3 SER   189      46.603  52.233  41.940  1.00  0.00           H  
ATOM   2937  OG  SER   189      46.995  53.397  40.319  1.00  0.00           O  
ATOM   2938  HG  SER   189      46.649  54.290  40.377  1.00  0.00           H  
ATOM   2939  C   SER   189      46.489  50.376  39.927  1.00  0.00           C  
ATOM   2940  O   SER   189      47.367  50.150  40.796  1.00  0.00           O  
ATOM   2941  N   MET   190      46.347  49.577  38.864  1.00  0.00           N  
ATOM   2942  H   MET   190      45.824  49.952  38.086  1.00  0.00           H  
ATOM   2943  CA  MET   190      46.912  48.206  38.623  1.00  0.00           C  
ATOM   2944  HA  MET   190      46.567  47.537  39.410  1.00  0.00           H  
ATOM   2945  CB  MET   190      46.318  47.815  37.272  1.00  0.00           C  
ATOM   2946  HB2 MET   190      46.495  48.605  36.542  1.00  0.00           H  
ATOM   2947  HB3 MET   190      46.877  46.982  36.847  1.00  0.00           H  
ATOM   2948  CG  MET   190      44.818  47.541  37.505  1.00  0.00           C  
ATOM   2949  HG2 MET   190      44.709  47.118  38.504  1.00  0.00           H  
ATOM   2950  HG3 MET   190      44.306  48.503  37.529  1.00  0.00           H  
ATOM   2951  SD  MET   190      44.066  46.426  36.297  1.00  0.00           S  
ATOM   2952  CE  MET   190      43.964  47.416  34.730  1.00  0.00           C  
ATOM   2953  HE1 MET   190      43.895  48.440  35.099  1.00  0.00           H  
ATOM   2954  HE2 MET   190      44.877  47.424  34.133  1.00  0.00           H  
ATOM   2955  HE3 MET   190      43.141  47.031  34.128  1.00  0.00           H  
ATOM   2956  C   MET   190      48.475  48.305  38.621  1.00  0.00           C  
ATOM   2957  O   MET   190      49.144  47.368  38.983  1.00  0.00           O  
ATOM   2958  N   HIE   191      49.131  49.461  38.311  1.00  0.00           N  
ATOM   2959  H   HIE   191      48.553  50.284  38.223  1.00  0.00           H  
ATOM   2960  CA  HIE   191      50.600  49.705  38.183  1.00  0.00           C  
ATOM   2961  HA  HIE   191      51.078  48.738  38.024  1.00  0.00           H  
ATOM   2962  CB  HIE   191      50.731  50.576  36.912  1.00  0.00           C  
ATOM   2963  HB2 HIE   191      51.767  50.624  36.577  1.00  0.00           H  
ATOM   2964  HB3 HIE   191      50.276  49.881  36.207  1.00  0.00           H  
ATOM   2965  CG  HIE   191      49.876  51.841  36.909  1.00  0.00           C  
ATOM   2966  ND1 HIE   191      48.466  51.952  37.027  1.00  0.00           N  
ATOM   2967  CE1 HIE   191      48.161  53.253  37.044  1.00  0.00           C  
ATOM   2968  HE1 HIE   191      47.187  53.693  36.893  1.00  0.00           H  
ATOM   2969  NE2 HIE   191      49.280  53.981  36.965  1.00  0.00           N  
ATOM   2970  HE2 HIE   191      49.273  54.988  36.895  1.00  0.00           H  
ATOM   2971  CD2 HIE   191      50.400  53.112  36.899  1.00  0.00           C  
ATOM   2972  HD2 HIE   191      51.442  53.395  36.931  1.00  0.00           H  
ATOM   2973  C   HIE   191      51.083  50.432  39.406  1.00  0.00           C  
ATOM   2974  O   HIE   191      52.338  50.676  39.496  1.00  0.00           O  
ATOM   2975  N   LYS   192      50.249  50.813  40.395  1.00  0.00           N  
ATOM   2976  H   LYS   192      49.249  50.689  40.321  1.00  0.00           H  
ATOM   2977  CA  LYS   192      50.729  51.606  41.593  1.00  0.00           C  
ATOM   2978  HA  LYS   192      51.795  51.801  41.480  1.00  0.00           H  
ATOM   2979  CB  LYS   192      50.057  52.967  41.697  1.00  0.00           C  
ATOM   2980  HB2 LYS   192      48.982  52.817  41.798  1.00  0.00           H  
ATOM   2981  HB3 LYS   192      50.275  53.434  42.657  1.00  0.00           H  
ATOM   2982  CG  LYS   192      50.273  54.044  40.630  1.00  0.00           C  
ATOM   2983  HG2 LYS   192      49.792  53.749  39.697  1.00  0.00           H  
ATOM   2984  HG3 LYS   192      49.691  54.942  40.839  1.00  0.00           H  
ATOM   2985  CD  LYS   192      51.806  54.314  40.422  1.00  0.00           C  
ATOM   2986  HD2 LYS   192      52.208  54.606  41.392  1.00  0.00           H  
ATOM   2987  HD3 LYS   192      52.228  53.398  40.008  1.00  0.00           H  
ATOM   2988  CE  LYS   192      51.985  55.434  39.415  1.00  0.00           C  
ATOM   2989  HE2 LYS   192      51.652  55.072  38.442  1.00  0.00           H  
ATOM   2990  HE3 LYS   192      51.361  56.299  39.641  1.00  0.00           H  
ATOM   2991  NZ  LYS   192      53.385  55.866  39.227  1.00  0.00           N  
ATOM   2992  HZ1 LYS   192      53.866  55.140  38.716  1.00  0.00           H  
ATOM   2993  HZ2 LYS   192      53.358  56.636  38.575  1.00  0.00           H  
ATOM   2994  HZ3 LYS   192      53.910  56.091  40.061  1.00  0.00           H  
ATOM   2995  C   LYS   192      50.784  50.920  42.979  1.00  0.00           C  
ATOM   2996  O   LYS   192      51.180  51.500  43.977  1.00  0.00           O  
ATOM   2997  N   VAL   193      50.460  49.635  42.982  1.00  0.00           N  
ATOM   2998  H   VAL   193      50.115  49.162  42.159  1.00  0.00           H  
ATOM   2999  CA  VAL   193      50.156  48.889  44.282  1.00  0.00           C  
ATOM   3000  HA  VAL   193      49.351  49.390  44.820  1.00  0.00           H  
ATOM   3001  CB  VAL   193      49.708  47.482  43.909  1.00  0.00           C  
ATOM   3002  HB  VAL   193      50.455  47.070  43.230  1.00  0.00           H  
ATOM   3003  CG1 VAL   193      49.405  46.511  45.122  1.00  0.00           C  
ATOM   3004 HG11 VAL   193      49.032  45.556  44.750  1.00  0.00           H  
ATOM   3005 HG12 VAL   193      50.292  46.408  45.747  1.00  0.00           H  
ATOM   3006 HG13 VAL   193      48.622  46.858  45.797  1.00  0.00           H  
ATOM   3007  CG2 VAL   193      48.312  47.620  43.215  1.00  0.00           C  
ATOM   3008 HG21 VAL   193      48.432  48.198  42.298  1.00  0.00           H  
ATOM   3009 HG22 VAL   193      47.986  46.608  42.976  1.00  0.00           H  
ATOM   3010 HG23 VAL   193      47.570  48.150  43.813  1.00  0.00           H  
ATOM   3011  C   VAL   193      51.387  48.804  45.176  1.00  0.00           C  
ATOM   3012  O   VAL   193      51.325  48.658  46.424  1.00  0.00           O  
ATOM   3013  N   CYS   194      52.576  48.768  44.628  1.00  0.00           N  
ATOM   3014  H   CYS   194      52.574  48.724  43.619  1.00  0.00           H  
ATOM   3015  CA  CYS   194      53.818  48.899  45.388  1.00  0.00           C  
ATOM   3016  HA  CYS   194      53.690  48.505  46.396  1.00  0.00           H  
ATOM   3017  CB  CYS   194      54.835  48.029  44.708  1.00  0.00           C  
ATOM   3018  HB2 CYS   194      54.485  46.997  44.719  1.00  0.00           H  
ATOM   3019  HB3 CYS   194      55.157  48.434  43.748  1.00  0.00           H  
ATOM   3020  SG  CYS   194      56.297  47.843  45.722  1.00  0.00           S  
ATOM   3021  HG  CYS   194      56.851  49.046  45.549  1.00  0.00           H  
ATOM   3022  C   CYS   194      54.195  50.393  45.592  1.00  0.00           C  
ATOM   3023  O   CYS   194      54.731  50.693  46.655  1.00  0.00           O  
ATOM   3024  N   GLU   195      54.068  51.318  44.654  1.00  0.00           N  
ATOM   3025  H   GLU   195      53.805  51.018  43.726  1.00  0.00           H  
ATOM   3026  CA  GLU   195      54.216  52.762  44.849  1.00  0.00           C  
ATOM   3027  HA  GLU   195      55.269  52.851  45.116  1.00  0.00           H  
ATOM   3028  CB  GLU   195      54.056  53.530  43.601  1.00  0.00           C  
ATOM   3029  HB2 GLU   195      54.379  52.852  42.811  1.00  0.00           H  
ATOM   3030  HB3 GLU   195      53.006  53.709  43.369  1.00  0.00           H  
ATOM   3031  CG  GLU   195      54.896  54.798  43.529  1.00  0.00           C  
ATOM   3032  HG2 GLU   195      54.445  55.413  44.308  1.00  0.00           H  
ATOM   3033  HG3 GLU   195      55.919  54.557  43.819  1.00  0.00           H  
ATOM   3034  CD  GLU   195      54.766  55.456  42.150  1.00  0.00           C  
ATOM   3035  OE1 GLU   195      54.175  56.529  41.999  1.00  0.00           O  
ATOM   3036  OE2 GLU   195      55.237  54.834  41.179  1.00  0.00           O  
ATOM   3037  C   GLU   195      53.488  53.364  46.045  1.00  0.00           C  
ATOM   3038  O   GLU   195      54.019  54.008  46.970  1.00  0.00           O  
ATOM   3039  N   ALA   196      52.109  53.146  46.057  1.00  0.00           N  
ATOM   3040  H   ALA   196      51.639  52.507  45.432  1.00  0.00           H  
ATOM   3041  CA  ALA   196      51.218  53.772  47.012  1.00  0.00           C  
ATOM   3042  HA  ALA   196      51.746  54.596  47.492  1.00  0.00           H  
ATOM   3043  CB  ALA   196      50.079  54.453  46.225  1.00  0.00           C  
ATOM   3044  HB1 ALA   196      49.374  53.671  45.940  1.00  0.00           H  
ATOM   3045  HB2 ALA   196      49.662  55.220  46.877  1.00  0.00           H  
ATOM   3046  HB3 ALA   196      50.514  54.935  45.350  1.00  0.00           H  
ATOM   3047  C   ALA   196      50.769  52.683  48.082  1.00  0.00           C  
ATOM   3048  O   ALA   196      50.276  53.073  49.174  1.00  0.00           O  
ATOM   3049  N   GLY   197      51.078  51.351  47.937  1.00  0.00           N  
ATOM   3050  H   GLY   197      51.663  51.111  47.150  1.00  0.00           H  
ATOM   3051  CA  GLY   197      50.825  50.327  48.946  1.00  0.00           C  
ATOM   3052  HA2 GLY   197      51.453  49.451  48.790  1.00  0.00           H  
ATOM   3053  HA3 GLY   197      51.282  50.702  49.862  1.00  0.00           H  
ATOM   3054  C   GLY   197      49.454  49.781  49.167  1.00  0.00           C  
ATOM   3055  O   GLY   197      49.088  49.523  50.265  1.00  0.00           O  
ATOM   3056  N   GLY   198      48.653  49.722  48.114  1.00  0.00           N  
ATOM   3057  H   GLY   198      49.119  49.766  47.219  1.00  0.00           H  
ATOM   3058  CA  GLY   198      47.315  49.105  48.201  1.00  0.00           C  
ATOM   3059  HA2 GLY   198      47.506  48.080  48.519  1.00  0.00           H  
ATOM   3060  HA3 GLY   198      46.689  49.556  48.970  1.00  0.00           H  
ATOM   3061  C   GLY   198      46.776  49.158  46.770  1.00  0.00           C  
ATOM   3062  O   GLY   198      47.250  49.809  45.842  1.00  0.00           O  
ATOM   3063  N   LEU   199      45.623  48.463  46.578  1.00  0.00           N  
ATOM   3064  H   LEU   199      45.353  48.002  47.435  1.00  0.00           H  
ATOM   3065  CA  LEU   199      44.743  48.345  45.463  1.00  0.00           C  
ATOM   3066  HA  LEU   199      45.227  48.336  44.486  1.00  0.00           H  
ATOM   3067  CB  LEU   199      43.957  47.007  45.476  1.00  0.00           C  
ATOM   3068  HB2 LEU   199      43.251  47.134  46.296  1.00  0.00           H  
ATOM   3069  HB3 LEU   199      43.315  46.944  44.598  1.00  0.00           H  
ATOM   3070  CG  LEU   199      44.716  45.649  45.709  1.00  0.00           C  
ATOM   3071  HG  LEU   199      45.427  45.815  46.519  1.00  0.00           H  
ATOM   3072  CD1 LEU   199      43.667  44.554  45.983  1.00  0.00           C  
ATOM   3073 HD11 LEU   199      44.114  43.651  46.399  1.00  0.00           H  
ATOM   3074 HD12 LEU   199      43.030  44.858  46.814  1.00  0.00           H  
ATOM   3075 HD13 LEU   199      43.062  44.476  45.080  1.00  0.00           H  
ATOM   3076  CD2 LEU   199      45.574  45.296  44.533  1.00  0.00           C  
ATOM   3077 HD21 LEU   199      46.272  44.463  44.620  1.00  0.00           H  
ATOM   3078 HD22 LEU   199      44.832  45.183  43.743  1.00  0.00           H  
ATOM   3079 HD23 LEU   199      46.203  46.169  44.362  1.00  0.00           H  
ATOM   3080  C   LEU   199      43.797  49.589  45.434  1.00  0.00           C  
ATOM   3081  O   LEU   199      43.531  50.156  44.391  1.00  0.00           O  
ATOM   3082  N   PHE   200      43.303  49.976  46.620  1.00  0.00           N  
ATOM   3083  H   PHE   200      43.585  49.434  47.424  1.00  0.00           H  
ATOM   3084  CA  PHE   200      42.294  50.945  46.770  1.00  0.00           C  
ATOM   3085  HA  PHE   200      41.913  51.127  45.765  1.00  0.00           H  
ATOM   3086  CB  PHE   200      41.163  50.221  47.632  1.00  0.00           C  
ATOM   3087  HB2 PHE   200      41.608  50.090  48.618  1.00  0.00           H  
ATOM   3088  HB3 PHE   200      40.252  50.816  47.578  1.00  0.00           H  
ATOM   3089  CG  PHE   200      40.721  48.857  47.187  1.00  0.00           C  
ATOM   3090  CD1 PHE   200      40.104  48.787  45.935  1.00  0.00           C  
ATOM   3091  HD1 PHE   200      39.981  49.602  45.237  1.00  0.00           H  
ATOM   3092  CE1 PHE   200      39.765  47.496  45.480  1.00  0.00           C  
ATOM   3093  HE1 PHE   200      39.248  47.424  44.534  1.00  0.00           H  
ATOM   3094  CZ  PHE   200      39.973  46.310  46.189  1.00  0.00           C  
ATOM   3095  HZ  PHE   200      39.653  45.350  45.812  1.00  0.00           H  
ATOM   3096  CE2 PHE   200      40.494  46.410  47.484  1.00  0.00           C  
ATOM   3097  HE2 PHE   200      40.764  45.597  48.141  1.00  0.00           H  
ATOM   3098  CD2 PHE   200      40.834  47.677  47.997  1.00  0.00           C  
ATOM   3099  HD2 PHE   200      41.306  47.661  48.968  1.00  0.00           H  
ATOM   3100  C   PHE   200      42.734  52.338  47.291  1.00  0.00           C  
ATOM   3101  O   PHE   200      41.873  53.078  47.771  1.00  0.00           O  
ATOM   3102  N   VAL   201      44.025  52.617  47.305  1.00  0.00           N  
ATOM   3103  H   VAL   201      44.765  52.149  46.802  1.00  0.00           H  
ATOM   3104  CA  VAL   201      44.559  53.918  47.821  1.00  0.00           C  
ATOM   3105  HA  VAL   201      44.427  53.797  48.897  1.00  0.00           H  
ATOM   3106  CB  VAL   201      46.047  54.080  47.538  1.00  0.00           C  
ATOM   3107  HB  VAL   201      46.305  54.101  46.479  1.00  0.00           H  
ATOM   3108  CG1 VAL   201      46.594  55.299  48.222  1.00  0.00           C  
ATOM   3109 HG11 VAL   201      47.648  55.539  48.077  1.00  0.00           H  
ATOM   3110 HG12 VAL   201      46.043  56.218  48.023  1.00  0.00           H  
ATOM   3111 HG13 VAL   201      46.568  55.072  49.288  1.00  0.00           H  
ATOM   3112  CG2 VAL   201      46.854  52.871  47.932  1.00  0.00           C  
ATOM   3113 HG21 VAL   201      47.917  53.093  47.838  1.00  0.00           H  
ATOM   3114 HG22 VAL   201      46.610  52.634  48.967  1.00  0.00           H  
ATOM   3115 HG23 VAL   201      46.613  52.078  47.224  1.00  0.00           H  
ATOM   3116  C   VAL   201      43.758  55.111  47.412  1.00  0.00           C  
ATOM   3117  O   VAL   201      43.462  56.025  48.231  1.00  0.00           O  
ATOM   3118  N   ASN   202      43.470  55.357  46.101  1.00  0.00           N  
ATOM   3119  H   ASN   202      43.615  54.612  45.434  1.00  0.00           H  
ATOM   3120  CA  ASN   202      42.813  56.515  45.613  1.00  0.00           C  
ATOM   3121  HA  ASN   202      42.960  57.399  46.233  1.00  0.00           H  
ATOM   3122  CB  ASN   202      43.303  56.789  44.125  1.00  0.00           C  
ATOM   3123  HB2 ASN   202      43.002  55.944  43.504  1.00  0.00           H  
ATOM   3124  HB3 ASN   202      42.757  57.654  43.749  1.00  0.00           H  
ATOM   3125  CG  ASN   202      44.794  57.025  44.123  1.00  0.00           C  
ATOM   3126  OD1 ASN   202      45.543  56.292  43.439  1.00  0.00           O  
ATOM   3127  ND2 ASN   202      45.382  57.995  44.760  1.00  0.00           N  
ATOM   3128 HD21 ASN   202      46.384  57.909  44.858  1.00  0.00           H  
ATOM   3129 HD22 ASN   202      44.867  58.592  45.392  1.00  0.00           H  
ATOM   3130  C   ASN   202      41.276  56.369  45.522  1.00  0.00           C  
ATOM   3131  O   ASN   202      40.576  57.160  44.981  1.00  0.00           O  
ATOM   3132  N   SER   203      40.646  55.341  46.091  1.00  0.00           N  
ATOM   3133  H   SER   203      41.214  54.593  46.463  1.00  0.00           H  
ATOM   3134  CA  SER   203      39.204  55.225  46.294  1.00  0.00           C  
ATOM   3135  HA  SER   203      38.744  55.597  45.378  1.00  0.00           H  
ATOM   3136  CB  SER   203      38.810  53.792  46.294  1.00  0.00           C  
ATOM   3137  HB2 SER   203      39.272  53.249  45.470  1.00  0.00           H  
ATOM   3138  HB3 SER   203      39.207  53.301  47.183  1.00  0.00           H  
ATOM   3139  OG  SER   203      37.386  53.690  46.380  1.00  0.00           O  
ATOM   3140  HG  SER   203      37.178  52.754  46.341  1.00  0.00           H  
ATOM   3141  C   SER   203      38.719  55.953  47.507  1.00  0.00           C  
ATOM   3142  O   SER   203      39.375  55.931  48.582  1.00  0.00           O  
ATOM   3143  N   PRO   204      37.577  56.577  47.389  1.00  0.00           N  
ATOM   3144  CD  PRO   204      36.810  56.868  46.149  1.00  0.00           C  
ATOM   3145  HD2 PRO   204      36.211  56.009  45.845  1.00  0.00           H  
ATOM   3146  HD3 PRO   204      37.439  57.120  45.296  1.00  0.00           H  
ATOM   3147  CG  PRO   204      35.901  58.032  46.500  1.00  0.00           C  
ATOM   3148  HG2 PRO   204      34.988  58.086  45.906  1.00  0.00           H  
ATOM   3149  HG3 PRO   204      36.518  58.925  46.400  1.00  0.00           H  
ATOM   3150  CB  PRO   204      35.674  57.872  47.986  1.00  0.00           C  
ATOM   3151  HB2 PRO   204      34.874  57.168  48.213  1.00  0.00           H  
ATOM   3152  HB3 PRO   204      35.426  58.822  48.461  1.00  0.00           H  
ATOM   3153  CA  PRO   204      36.952  57.258  48.518  1.00  0.00           C  
ATOM   3154  HA  PRO   204      37.643  58.064  48.768  1.00  0.00           H  
ATOM   3155  C   PRO   204      36.761  56.367  49.772  1.00  0.00           C  
ATOM   3156  O   PRO   204      36.693  55.163  49.625  1.00  0.00           O  
ATOM   3157  N   GLU   205      36.672  56.953  50.957  1.00  0.00           N  
ATOM   3158  H   GLU   205      36.703  57.962  50.932  1.00  0.00           H  
ATOM   3159  CA  GLU   205      36.535  56.341  52.292  1.00  0.00           C  
ATOM   3160  HA  GLU   205      37.247  55.523  52.403  1.00  0.00           H  
ATOM   3161  CB  GLU   205      36.845  57.396  53.415  1.00  0.00           C  
ATOM   3162  HB2 GLU   205      37.001  56.856  54.349  1.00  0.00           H  
ATOM   3163  HB3 GLU   205      37.771  57.920  53.179  1.00  0.00           H  
ATOM   3164  CG  GLU   205      35.737  58.445  53.640  1.00  0.00           C  
ATOM   3165  HG2 GLU   205      34.951  57.869  54.128  1.00  0.00           H  
ATOM   3166  HG3 GLU   205      36.060  59.170  54.388  1.00  0.00           H  
ATOM   3167  CD  GLU   205      35.172  59.163  52.406  1.00  0.00           C  
ATOM   3168  OE1 GLU   205      35.921  59.532  51.482  1.00  0.00           O  
ATOM   3169  OE2 GLU   205      33.921  59.375  52.321  1.00  0.00           O  
ATOM   3170  C   GLU   205      35.150  55.705  52.548  1.00  0.00           C  
ATOM   3171  O   GLU   205      34.988  54.906  53.433  1.00  0.00           O  
ATOM   3172  N   GLU   206      34.255  56.089  51.656  1.00  0.00           N  
ATOM   3173  H   GLU   206      34.553  56.879  51.102  1.00  0.00           H  
ATOM   3174  CA  GLU   206      32.894  55.524  51.348  1.00  0.00           C  
ATOM   3175  HA  GLU   206      32.929  54.468  51.613  1.00  0.00           H  
ATOM   3176  CB  GLU   206      31.788  56.289  52.165  1.00  0.00           C  
ATOM   3177  HB2 GLU   206      32.183  56.366  53.178  1.00  0.00           H  
ATOM   3178  HB3 GLU   206      31.740  57.310  51.784  1.00  0.00           H  
ATOM   3179  CG  GLU   206      30.421  55.629  52.067  1.00  0.00           C  
ATOM   3180  HG2 GLU   206      29.654  56.394  52.187  1.00  0.00           H  
ATOM   3181  HG3 GLU   206      30.395  55.131  51.098  1.00  0.00           H  
ATOM   3182  CD  GLU   206      30.086  54.669  53.270  1.00  0.00           C  
ATOM   3183  OE1 GLU   206      30.900  53.791  53.549  1.00  0.00           O  
ATOM   3184  OE2 GLU   206      28.985  54.763  53.839  1.00  0.00           O  
ATOM   3185  C   GLU   206      32.731  55.674  49.804  1.00  0.00           C  
ATOM   3186  O   GLU   206      32.276  56.769  49.398  1.00  0.00           O  
ATOM   3187  N   PRO   207      32.910  54.613  48.911  1.00  0.00           N  
ATOM   3188  CD  PRO   207      33.554  53.310  49.242  1.00  0.00           C  
ATOM   3189  HD2 PRO   207      33.165  52.810  50.129  1.00  0.00           H  
ATOM   3190  HD3 PRO   207      34.589  53.567  49.470  1.00  0.00           H  
ATOM   3191  CG  PRO   207      33.459  52.410  47.946  1.00  0.00           C  
ATOM   3192  HG2 PRO   207      32.734  51.606  48.076  1.00  0.00           H  
ATOM   3193  HG3 PRO   207      34.434  52.058  47.610  1.00  0.00           H  
ATOM   3194  CB  PRO   207      32.953  53.353  46.893  1.00  0.00           C  
ATOM   3195  HB2 PRO   207      32.438  52.873  46.061  1.00  0.00           H  
ATOM   3196  HB3 PRO   207      33.849  53.704  46.380  1.00  0.00           H  
ATOM   3197  CA  PRO   207      32.259  54.544  47.591  1.00  0.00           C  
ATOM   3198  HA  PRO   207      32.417  55.496  47.083  1.00  0.00           H  
ATOM   3199  C   PRO   207      30.777  54.258  47.591  1.00  0.00           C  
ATOM   3200  O   PRO   207      30.420  53.202  48.028  1.00  0.00           O  
ATOM   3201  N   SER   208      30.033  55.140  46.968  1.00  0.00           N  
ATOM   3202  H   SER   208      30.487  55.989  46.661  1.00  0.00           H  
ATOM   3203  CA  SER   208      28.655  54.997  46.402  1.00  0.00           C  
ATOM   3204  HA  SER   208      28.025  54.565  47.178  1.00  0.00           H  
ATOM   3205  CB  SER   208      28.212  56.438  46.056  1.00  0.00           C  
ATOM   3206  HB2 SER   208      27.249  56.286  45.568  1.00  0.00           H  
ATOM   3207  HB3 SER   208      28.018  57.055  46.933  1.00  0.00           H  
ATOM   3208  OG  SER   208      29.130  57.039  45.084  1.00  0.00           O  
ATOM   3209  HG  SER   208      28.618  57.667  44.568  1.00  0.00           H  
ATOM   3210  C   SER   208      28.662  53.993  45.220  1.00  0.00           C  
ATOM   3211  O   SER   208      29.716  53.485  44.810  1.00  0.00           O  
ATOM   3212  N   LEU   209      27.488  53.606  44.688  1.00  0.00           N  
ATOM   3213  H   LEU   209      26.648  54.034  45.053  1.00  0.00           H  
ATOM   3214  CA  LEU   209      27.274  52.607  43.525  1.00  0.00           C  
ATOM   3215  HA  LEU   209      27.960  51.768  43.639  1.00  0.00           H  
ATOM   3216  CB  LEU   209      25.771  52.100  43.667  1.00  0.00           C  
ATOM   3217  HB2 LEU   209      25.186  53.019  43.649  1.00  0.00           H  
ATOM   3218  HB3 LEU   209      25.516  51.466  42.819  1.00  0.00           H  
ATOM   3219  CG  LEU   209      25.411  51.308  44.903  1.00  0.00           C  
ATOM   3220  HG  LEU   209      25.801  51.812  45.787  1.00  0.00           H  
ATOM   3221  CD1 LEU   209      23.937  50.927  44.968  1.00  0.00           C  
ATOM   3222 HD11 LEU   209      23.760  50.341  45.870  1.00  0.00           H  
ATOM   3223 HD12 LEU   209      23.362  51.850  44.899  1.00  0.00           H  
ATOM   3224 HD13 LEU   209      23.632  50.326  44.111  1.00  0.00           H  
ATOM   3225  CD2 LEU   209      26.035  49.958  44.615  1.00  0.00           C  
ATOM   3226 HD21 LEU   209      25.901  49.514  45.601  1.00  0.00           H  
ATOM   3227 HD22 LEU   209      25.514  49.310  43.910  1.00  0.00           H  
ATOM   3228 HD23 LEU   209      27.118  49.982  44.489  1.00  0.00           H  
ATOM   3229  C   LEU   209      27.535  53.202  42.109  1.00  0.00           C  
ATOM   3230  O   LEU   209      27.119  54.343  41.811  1.00  0.00           O  
ATOM   3231  N   SER   210      28.134  52.472  41.202  1.00  0.00           N  
ATOM   3232  H   SER   210      28.688  51.702  41.549  1.00  0.00           H  
ATOM   3233  CA  SER   210      27.997  52.552  39.747  1.00  0.00           C  
ATOM   3234  HA  SER   210      28.035  53.604  39.466  1.00  0.00           H  
ATOM   3235  CB  SER   210      29.194  51.809  39.126  1.00  0.00           C  
ATOM   3236  HB2 SER   210      30.060  52.449  39.297  1.00  0.00           H  
ATOM   3237  HB3 SER   210      29.282  50.760  39.409  1.00  0.00           H  
ATOM   3238  OG  SER   210      28.950  51.740  37.724  1.00  0.00           O  
ATOM   3239  HG  SER   210      29.718  52.183  37.355  1.00  0.00           H  
ATOM   3240  C   SER   210      26.570  51.966  39.337  1.00  0.00           C  
ATOM   3241  O   SER   210      26.048  51.017  39.921  1.00  0.00           O  
ATOM   3242  N   ARG   211      26.117  52.404  38.135  1.00  0.00           N  
ATOM   3243  H   ARG   211      26.637  53.192  37.777  1.00  0.00           H  
ATOM   3244  CA  ARG   211      24.880  52.016  37.419  1.00  0.00           C  
ATOM   3245  HA  ARG   211      24.009  52.258  38.029  1.00  0.00           H  
ATOM   3246  CB  ARG   211      24.917  52.937  36.119  1.00  0.00           C  
ATOM   3247  HB2 ARG   211      23.893  53.149  35.811  1.00  0.00           H  
ATOM   3248  HB3 ARG   211      25.339  53.883  36.459  1.00  0.00           H  
ATOM   3249  CG  ARG   211      25.766  52.355  34.952  1.00  0.00           C  
ATOM   3250  HG2 ARG   211      26.521  51.734  35.434  1.00  0.00           H  
ATOM   3251  HG3 ARG   211      25.046  51.673  34.499  1.00  0.00           H  
ATOM   3252  CD  ARG   211      26.360  53.287  33.951  1.00  0.00           C  
ATOM   3253  HD2 ARG   211      25.611  53.485  33.184  1.00  0.00           H  
ATOM   3254  HD3 ARG   211      26.743  54.180  34.444  1.00  0.00           H  
ATOM   3255  NE  ARG   211      27.404  52.654  33.208  1.00  0.00           N  
ATOM   3256  HE  ARG   211      27.249  51.667  33.060  1.00  0.00           H  
ATOM   3257  CZ  ARG   211      28.352  53.147  32.454  1.00  0.00           C  
ATOM   3258  NH1 ARG   211      28.516  54.409  32.237  1.00  0.00           N  
ATOM   3259 HH11 ARG   211      28.021  55.125  32.750  1.00  0.00           H  
ATOM   3260 HH12 ARG   211      29.173  54.574  31.487  1.00  0.00           H  
ATOM   3261  NH2 ARG   211      29.172  52.342  31.816  1.00  0.00           N  
ATOM   3262 HH21 ARG   211      29.075  51.346  31.950  1.00  0.00           H  
ATOM   3263 HH22 ARG   211      29.706  52.738  31.055  1.00  0.00           H  
ATOM   3264  C   ARG   211      24.681  50.541  37.154  1.00  0.00           C  
ATOM   3265  O   ARG   211      23.546  50.147  36.957  1.00  0.00           O  
ATOM   3266  N   MET   212      25.760  49.719  37.171  1.00  0.00           N  
ATOM   3267  H   MET   212      26.700  50.046  37.344  1.00  0.00           H  
ATOM   3268  CA  MET   212      25.675  48.285  36.792  1.00  0.00           C  
ATOM   3269  HA  MET   212      24.786  48.207  36.166  1.00  0.00           H  
ATOM   3270  CB  MET   212      26.872  47.910  35.862  1.00  0.00           C  
ATOM   3271  HB2 MET   212      26.906  46.825  35.765  1.00  0.00           H  
ATOM   3272  HB3 MET   212      26.654  48.316  34.874  1.00  0.00           H  
ATOM   3273  CG  MET   212      28.232  48.329  36.469  1.00  0.00           C  
ATOM   3274  HG2 MET   212      28.379  49.408  36.456  1.00  0.00           H  
ATOM   3275  HG3 MET   212      28.213  48.062  37.526  1.00  0.00           H  
ATOM   3276  SD  MET   212      29.671  47.602  35.639  1.00  0.00           S  
ATOM   3277  CE  MET   212      29.515  46.002  36.508  1.00  0.00           C  
ATOM   3278  HE1 MET   212      28.765  46.084  37.294  1.00  0.00           H  
ATOM   3279  HE2 MET   212      29.047  45.253  35.869  1.00  0.00           H  
ATOM   3280  HE3 MET   212      30.482  45.598  36.807  1.00  0.00           H  
ATOM   3281  C   MET   212      25.383  47.324  37.929  1.00  0.00           C  
ATOM   3282  O   MET   212      25.233  46.103  37.763  1.00  0.00           O  
ATOM   3283  N   VAL   213      25.391  47.887  39.161  1.00  0.00           N  
ATOM   3284  H   VAL   213      25.687  48.847  39.264  1.00  0.00           H  
ATOM   3285  CA  VAL   213      25.344  47.235  40.382  1.00  0.00           C  
ATOM   3286  HA  VAL   213      24.906  46.258  40.178  1.00  0.00           H  
ATOM   3287  CB  VAL   213      26.751  46.795  40.937  1.00  0.00           C  
ATOM   3288  HB  VAL   213      27.327  46.235  40.200  1.00  0.00           H  
ATOM   3289  CG1 VAL   213      27.631  48.029  41.229  1.00  0.00           C  
ATOM   3290 HG11 VAL   213      27.787  48.632  40.335  1.00  0.00           H  
ATOM   3291 HG12 VAL   213      27.113  48.668  41.943  1.00  0.00           H  
ATOM   3292 HG13 VAL   213      28.611  47.699  41.575  1.00  0.00           H  
ATOM   3293  CG2 VAL   213      26.663  45.845  42.149  1.00  0.00           C  
ATOM   3294 HG21 VAL   213      27.688  45.556  42.381  1.00  0.00           H  
ATOM   3295 HG22 VAL   213      26.233  46.387  42.991  1.00  0.00           H  
ATOM   3296 HG23 VAL   213      26.055  44.976  41.898  1.00  0.00           H  
ATOM   3297  C   VAL   213      24.479  47.923  41.409  1.00  0.00           C  
ATOM   3298  O   VAL   213      24.339  49.178  41.428  1.00  0.00           O  
ATOM   3299  N   THR   214      23.904  47.183  42.316  1.00  0.00           N  
ATOM   3300  H   THR   214      24.128  46.199  42.345  1.00  0.00           H  
ATOM   3301  CA  THR   214      22.913  47.561  43.347  1.00  0.00           C  
ATOM   3302  HA  THR   214      22.907  48.651  43.381  1.00  0.00           H  
ATOM   3303  CB  THR   214      21.538  47.192  42.983  1.00  0.00           C  
ATOM   3304  HB  THR   214      20.831  47.646  43.678  1.00  0.00           H  
ATOM   3305  CG2 THR   214      21.047  47.738  41.662  1.00  0.00           C  
ATOM   3306 HG21 THR   214      21.626  47.381  40.810  1.00  0.00           H  
ATOM   3307 HG22 THR   214      19.991  47.486  41.562  1.00  0.00           H  
ATOM   3308 HG23 THR   214      21.115  48.825  41.690  1.00  0.00           H  
ATOM   3309  OG1 THR   214      21.388  45.814  42.970  1.00  0.00           O  
ATOM   3310  HG1 THR   214      21.911  45.424  42.265  1.00  0.00           H  
ATOM   3311  C   THR   214      23.311  47.091  44.762  1.00  0.00           C  
ATOM   3312  O   THR   214      24.203  46.225  44.845  1.00  0.00           O  
ATOM   3313  N   GLU   215      22.841  47.780  45.842  1.00  0.00           N  
ATOM   3314  H   GLU   215      22.164  48.505  45.656  1.00  0.00           H  
ATOM   3315  CA  GLU   215      23.309  47.518  47.247  1.00  0.00           C  
ATOM   3316  HA  GLU   215      24.394  47.626  47.252  1.00  0.00           H  
ATOM   3317  CB  GLU   215      22.829  48.654  48.119  1.00  0.00           C  
ATOM   3318  HB2 GLU   215      23.527  48.452  48.931  1.00  0.00           H  
ATOM   3319  HB3 GLU   215      23.145  49.596  47.669  1.00  0.00           H  
ATOM   3320  CG  GLU   215      21.320  48.648  48.464  1.00  0.00           C  
ATOM   3321  HG2 GLU   215      21.020  47.624  48.687  1.00  0.00           H  
ATOM   3322  HG3 GLU   215      21.227  49.233  49.379  1.00  0.00           H  
ATOM   3323  CD  GLU   215      20.346  49.241  47.473  1.00  0.00           C  
ATOM   3324  OE1 GLU   215      19.375  49.988  47.837  1.00  0.00           O  
ATOM   3325  OE2 GLU   215      20.385  48.901  46.239  1.00  0.00           O  
ATOM   3326  C   GLU   215      23.048  46.135  47.788  1.00  0.00           C  
ATOM   3327  O   GLU   215      23.705  45.620  48.650  1.00  0.00           O  
ATOM   3328  N   GLU   216      22.045  45.537  47.197  1.00  0.00           N  
ATOM   3329  H   GLU   216      21.563  46.045  46.469  1.00  0.00           H  
ATOM   3330  CA  GLU   216      21.680  44.127  47.412  1.00  0.00           C  
ATOM   3331  HA  GLU   216      21.596  43.868  48.468  1.00  0.00           H  
ATOM   3332  CB  GLU   216      20.284  43.990  46.834  1.00  0.00           C  
ATOM   3333  HB2 GLU   216      20.341  44.390  45.822  1.00  0.00           H  
ATOM   3334  HB3 GLU   216      19.974  42.968  46.616  1.00  0.00           H  
ATOM   3335  CG  GLU   216      19.226  44.619  47.627  1.00  0.00           C  
ATOM   3336  HG2 GLU   216      19.416  45.681  47.777  1.00  0.00           H  
ATOM   3337  HG3 GLU   216      18.237  44.558  47.173  1.00  0.00           H  
ATOM   3338  CD  GLU   216      18.940  43.908  48.892  1.00  0.00           C  
ATOM   3339  OE1 GLU   216      18.961  44.544  49.980  1.00  0.00           O  
ATOM   3340  OE2 GLU   216      18.539  42.755  48.838  1.00  0.00           O  
ATOM   3341  C   GLU   216      22.633  43.099  46.768  1.00  0.00           C  
ATOM   3342  O   GLU   216      22.799  42.004  47.301  1.00  0.00           O  
ATOM   3343  N   GLU   217      23.205  43.355  45.636  1.00  0.00           N  
ATOM   3344  H   GLU   217      22.942  44.192  45.136  1.00  0.00           H  
ATOM   3345  CA  GLU   217      24.287  42.528  45.119  1.00  0.00           C  
ATOM   3346  HA  GLU   217      23.924  41.502  45.180  1.00  0.00           H  
ATOM   3347  CB  GLU   217      24.483  42.776  43.622  1.00  0.00           C  
ATOM   3348  HB2 GLU   217      23.577  42.428  43.126  1.00  0.00           H  
ATOM   3349  HB3 GLU   217      24.335  43.837  43.423  1.00  0.00           H  
ATOM   3350  CG  GLU   217      25.701  42.229  42.888  1.00  0.00           C  
ATOM   3351  HG2 GLU   217      26.494  42.967  43.009  1.00  0.00           H  
ATOM   3352  HG3 GLU   217      25.904  41.237  43.290  1.00  0.00           H  
ATOM   3353  CD  GLU   217      25.553  42.007  41.384  1.00  0.00           C  
ATOM   3354  OE1 GLU   217      26.091  41.046  40.833  1.00  0.00           O  
ATOM   3355  OE2 GLU   217      24.973  42.890  40.686  1.00  0.00           O  
ATOM   3356  C   GLU   217      25.575  42.575  45.949  1.00  0.00           C  
ATOM   3357  O   GLU   217      26.317  41.621  46.037  1.00  0.00           O  
ATOM   3358  N   ILE   218      26.004  43.781  46.417  1.00  0.00           N  
ATOM   3359  H   ILE   218      25.457  44.621  46.293  1.00  0.00           H  
ATOM   3360  CA  ILE   218      27.292  43.903  47.213  1.00  0.00           C  
ATOM   3361  HA  ILE   218      28.126  43.444  46.682  1.00  0.00           H  
ATOM   3362  CB  ILE   218      27.641  45.426  47.496  1.00  0.00           C  
ATOM   3363  HB  ILE   218      26.810  45.878  48.038  1.00  0.00           H  
ATOM   3364  CG2 ILE   218      28.863  45.543  48.430  1.00  0.00           C  
ATOM   3365 HG21 ILE   218      28.555  45.472  49.474  1.00  0.00           H  
ATOM   3366 HG22 ILE   218      29.646  44.818  48.213  1.00  0.00           H  
ATOM   3367 HG23 ILE   218      29.319  46.506  48.200  1.00  0.00           H  
ATOM   3368  CG1 ILE   218      27.763  46.173  46.191  1.00  0.00           C  
ATOM   3369 HG12 ILE   218      26.871  46.153  45.564  1.00  0.00           H  
ATOM   3370 HG13 ILE   218      27.878  47.234  46.411  1.00  0.00           H  
ATOM   3371  CD1 ILE   218      28.963  45.841  45.257  1.00  0.00           C  
ATOM   3372 HD11 ILE   218      29.216  44.800  45.055  1.00  0.00           H  
ATOM   3373 HD12 ILE   218      28.906  46.326  44.283  1.00  0.00           H  
ATOM   3374 HD13 ILE   218      29.875  46.293  45.649  1.00  0.00           H  
ATOM   3375  C   ILE   218      27.121  43.081  48.456  1.00  0.00           C  
ATOM   3376  O   ILE   218      28.036  42.332  48.782  1.00  0.00           O  
ATOM   3377  N   GLN   219      25.952  43.100  49.079  1.00  0.00           N  
ATOM   3378  H   GLN   219      25.278  43.781  48.760  1.00  0.00           H  
ATOM   3379  CA  GLN   219      25.589  42.083  50.100  1.00  0.00           C  
ATOM   3380  HA  GLN   219      26.316  41.994  50.907  1.00  0.00           H  
ATOM   3381  CB  GLN   219      24.263  42.569  50.640  1.00  0.00           C  
ATOM   3382  HB2 GLN   219      23.617  42.854  49.810  1.00  0.00           H  
ATOM   3383  HB3 GLN   219      23.729  41.770  51.154  1.00  0.00           H  
ATOM   3384  CG  GLN   219      24.611  43.641  51.651  1.00  0.00           C  
ATOM   3385  HG2 GLN   219      25.126  44.418  51.086  1.00  0.00           H  
ATOM   3386  HG3 GLN   219      23.622  44.051  51.858  1.00  0.00           H  
ATOM   3387  CD  GLN   219      25.446  43.270  52.836  1.00  0.00           C  
ATOM   3388  OE1 GLN   219      25.132  42.313  53.535  1.00  0.00           O  
ATOM   3389  NE2 GLN   219      26.440  44.028  53.187  1.00  0.00           N  
ATOM   3390 HE21 GLN   219      26.752  43.885  54.137  1.00  0.00           H  
ATOM   3391 HE22 GLN   219      26.704  44.883  52.718  1.00  0.00           H  
ATOM   3392  C   GLN   219      25.507  40.602  49.593  1.00  0.00           C  
ATOM   3393  O   GLN   219      25.904  39.760  50.366  1.00  0.00           O  
ATOM   3394  N   PHE   220      25.192  40.312  48.358  1.00  0.00           N  
ATOM   3395  H   PHE   220      24.862  41.064  47.769  1.00  0.00           H  
ATOM   3396  CA  PHE   220      25.283  38.921  47.880  1.00  0.00           C  
ATOM   3397  HA  PHE   220      24.750  38.208  48.510  1.00  0.00           H  
ATOM   3398  CB  PHE   220      24.633  38.824  46.448  1.00  0.00           C  
ATOM   3399  HB2 PHE   220      23.578  39.075  46.559  1.00  0.00           H  
ATOM   3400  HB3 PHE   220      25.102  39.559  45.793  1.00  0.00           H  
ATOM   3401  CG  PHE   220      24.600  37.393  45.934  1.00  0.00           C  
ATOM   3402  CD1 PHE   220      23.623  36.474  46.205  1.00  0.00           C  
ATOM   3403  HD1 PHE   220      22.701  36.631  46.744  1.00  0.00           H  
ATOM   3404  CE1 PHE   220      23.709  35.217  45.749  1.00  0.00           C  
ATOM   3405  HE1 PHE   220      22.848  34.566  45.786  1.00  0.00           H  
ATOM   3406  CZ  PHE   220      24.862  34.771  45.073  1.00  0.00           C  
ATOM   3407  HZ  PHE   220      24.924  33.761  44.695  1.00  0.00           H  
ATOM   3408  CE2 PHE   220      25.866  35.692  44.890  1.00  0.00           C  
ATOM   3409  HE2 PHE   220      26.806  35.397  44.448  1.00  0.00           H  
ATOM   3410  CD2 PHE   220      25.750  36.986  45.255  1.00  0.00           C  
ATOM   3411  HD2 PHE   220      26.561  37.649  44.994  1.00  0.00           H  
ATOM   3412  C   PHE   220      26.689  38.408  47.813  1.00  0.00           C  
ATOM   3413  O   PHE   220      26.934  37.257  48.126  1.00  0.00           O  
ATOM   3414  N   TYR   221      27.696  39.236  47.460  1.00  0.00           N  
ATOM   3415  H   TYR   221      27.480  40.191  47.212  1.00  0.00           H  
ATOM   3416  CA  TYR   221      29.162  38.907  47.548  1.00  0.00           C  
ATOM   3417  HA  TYR   221      29.306  37.857  47.294  1.00  0.00           H  
ATOM   3418  CB  TYR   221      29.880  39.866  46.662  1.00  0.00           C  
ATOM   3419  HB2 TYR   221      29.595  40.912  46.778  1.00  0.00           H  
ATOM   3420  HB3 TYR   221      30.884  39.924  47.081  1.00  0.00           H  
ATOM   3421  CG  TYR   221      29.843  39.386  45.214  1.00  0.00           C  
ATOM   3422  CD1 TYR   221      30.792  38.479  44.727  1.00  0.00           C  
ATOM   3423  HD1 TYR   221      31.572  38.027  45.322  1.00  0.00           H  
ATOM   3424  CE1 TYR   221      30.664  37.986  43.373  1.00  0.00           C  
ATOM   3425  HE1 TYR   221      31.435  37.354  42.957  1.00  0.00           H  
ATOM   3426  CZ  TYR   221      29.642  38.428  42.583  1.00  0.00           C  
ATOM   3427  OH  TYR   221      29.488  37.836  41.367  1.00  0.00           O  
ATOM   3428  HH  TYR   221      28.996  38.462  40.831  1.00  0.00           H  
ATOM   3429  CE2 TYR   221      28.698  39.384  43.080  1.00  0.00           C  
ATOM   3430  HE2 TYR   221      27.779  39.597  42.553  1.00  0.00           H  
ATOM   3431  CD2 TYR   221      28.848  39.862  44.399  1.00  0.00           C  
ATOM   3432  HD2 TYR   221      28.158  40.579  44.817  1.00  0.00           H  
ATOM   3433  C   TYR   221      29.602  38.950  49.010  1.00  0.00           C  
ATOM   3434  O   TYR   221      30.259  38.037  49.452  1.00  0.00           O  
ATOM   3435  N   VAL   222      29.244  39.960  49.824  1.00  0.00           N  
ATOM   3436  H   VAL   222      28.784  40.757  49.406  1.00  0.00           H  
ATOM   3437  CA  VAL   222      29.697  40.014  51.207  1.00  0.00           C  
ATOM   3438  HA  VAL   222      30.786  39.981  51.245  1.00  0.00           H  
ATOM   3439  CB  VAL   222      29.315  41.426  51.721  1.00  0.00           C  
ATOM   3440  HB  VAL   222      28.437  41.713  51.142  1.00  0.00           H  
ATOM   3441  CG1 VAL   222      28.968  41.481  53.188  1.00  0.00           C  
ATOM   3442 HG11 VAL   222      29.667  40.994  53.867  1.00  0.00           H  
ATOM   3443 HG12 VAL   222      28.943  42.507  53.555  1.00  0.00           H  
ATOM   3444 HG13 VAL   222      28.003  40.998  53.341  1.00  0.00           H  
ATOM   3445  CG2 VAL   222      30.498  42.446  51.508  1.00  0.00           C  
ATOM   3446 HG21 VAL   222      30.784  42.467  50.456  1.00  0.00           H  
ATOM   3447 HG22 VAL   222      30.195  43.445  51.821  1.00  0.00           H  
ATOM   3448 HG23 VAL   222      31.253  42.094  52.210  1.00  0.00           H  
ATOM   3449  C   VAL   222      29.137  38.876  52.110  1.00  0.00           C  
ATOM   3450  O   VAL   222      29.922  38.210  52.784  1.00  0.00           O  
ATOM   3451  N   GLN   223      27.923  38.380  51.759  1.00  0.00           N  
ATOM   3452  H   GLN   223      27.428  38.844  51.011  1.00  0.00           H  
ATOM   3453  CA  GLN   223      27.455  37.123  52.432  1.00  0.00           C  
ATOM   3454  HA  GLN   223      27.402  37.421  53.480  1.00  0.00           H  
ATOM   3455  CB  GLN   223      26.007  36.759  51.959  1.00  0.00           C  
ATOM   3456  HB2 GLN   223      26.024  36.795  50.869  1.00  0.00           H  
ATOM   3457  HB3 GLN   223      25.737  35.713  52.105  1.00  0.00           H  
ATOM   3458  CG  GLN   223      24.904  37.740  52.496  1.00  0.00           C  
ATOM   3459  HG2 GLN   223      24.715  37.530  53.549  1.00  0.00           H  
ATOM   3460  HG3 GLN   223      25.208  38.787  52.476  1.00  0.00           H  
ATOM   3461  CD  GLN   223      23.570  37.616  51.708  1.00  0.00           C  
ATOM   3462  OE1 GLN   223      23.456  36.684  50.945  1.00  0.00           O  
ATOM   3463  NE2 GLN   223      22.583  38.447  52.003  1.00  0.00           N  
ATOM   3464 HE21 GLN   223      21.764  38.254  51.444  1.00  0.00           H  
ATOM   3465 HE22 GLN   223      22.751  39.345  52.434  1.00  0.00           H  
ATOM   3466  C   GLN   223      28.350  35.844  52.236  1.00  0.00           C  
ATOM   3467  O   GLN   223      28.622  35.221  53.255  1.00  0.00           O  
ATOM   3468  N   GLN   224      28.833  35.506  51.036  1.00  0.00           N  
ATOM   3469  H   GLN   224      28.511  36.070  50.263  1.00  0.00           H  
ATOM   3470  CA  GLN   224      29.763  34.389  50.668  1.00  0.00           C  
ATOM   3471  HA  GLN   224      29.300  33.469  51.027  1.00  0.00           H  
ATOM   3472  CB  GLN   224      29.727  34.190  49.113  1.00  0.00           C  
ATOM   3473  HB2 GLN   224      30.397  34.945  48.702  1.00  0.00           H  
ATOM   3474  HB3 GLN   224      30.230  33.249  48.893  1.00  0.00           H  
ATOM   3475  CG  GLN   224      28.246  34.176  48.562  1.00  0.00           C  
ATOM   3476  HG2 GLN   224      27.946  35.220  48.477  1.00  0.00           H  
ATOM   3477  HG3 GLN   224      28.203  33.769  47.552  1.00  0.00           H  
ATOM   3478  CD  GLN   224      27.369  33.225  49.444  1.00  0.00           C  
ATOM   3479  OE1 GLN   224      26.375  33.678  49.986  1.00  0.00           O  
ATOM   3480  NE2 GLN   224      27.706  31.980  49.651  1.00  0.00           N  
ATOM   3481 HE21 GLN   224      27.084  31.405  50.202  1.00  0.00           H  
ATOM   3482 HE22 GLN   224      28.533  31.557  49.253  1.00  0.00           H  
ATOM   3483  C   GLN   224      31.162  34.744  51.234  1.00  0.00           C  
ATOM   3484  O   GLN   224      31.867  33.979  51.915  1.00  0.00           O  
ATOM   3485  N   PHE   225      31.595  35.956  50.867  1.00  0.00           N  
ATOM   3486  H   PHE   225      31.070  36.630  50.328  1.00  0.00           H  
ATOM   3487  CA  PHE   225      32.970  36.242  51.095  1.00  0.00           C  
ATOM   3488  HA  PHE   225      33.464  35.296  50.873  1.00  0.00           H  
ATOM   3489  CB  PHE   225      33.526  37.269  50.119  1.00  0.00           C  
ATOM   3490  HB2 PHE   225      32.825  38.104  50.099  1.00  0.00           H  
ATOM   3491  HB3 PHE   225      34.419  37.720  50.554  1.00  0.00           H  
ATOM   3492  CG  PHE   225      33.845  36.903  48.718  1.00  0.00           C  
ATOM   3493  CD1 PHE   225      32.949  36.617  47.654  1.00  0.00           C  
ATOM   3494  HD1 PHE   225      31.888  36.567  47.847  1.00  0.00           H  
ATOM   3495  CE1 PHE   225      33.428  36.294  46.366  1.00  0.00           C  
ATOM   3496  HE1 PHE   225      32.690  36.193  45.584  1.00  0.00           H  
ATOM   3497  CZ  PHE   225      34.792  36.231  46.151  1.00  0.00           C  
ATOM   3498  HZ  PHE   225      35.156  36.116  45.141  1.00  0.00           H  
ATOM   3499  CE2 PHE   225      35.684  36.459  47.202  1.00  0.00           C  
ATOM   3500  HE2 PHE   225      36.733  36.521  46.955  1.00  0.00           H  
ATOM   3501  CD2 PHE   225      35.243  36.828  48.491  1.00  0.00           C  
ATOM   3502  HD2 PHE   225      35.900  37.011  49.328  1.00  0.00           H  
ATOM   3503  C   PHE   225      33.323  36.543  52.557  1.00  0.00           C  
ATOM   3504  O   PHE   225      34.442  36.172  52.936  1.00  0.00           O  
ATOM   3505  N   LYS   226      32.419  37.045  53.399  1.00  0.00           N  
ATOM   3506  H   LYS   226      31.521  37.288  53.004  1.00  0.00           H  
ATOM   3507  CA  LYS   226      32.600  37.190  54.846  1.00  0.00           C  
ATOM   3508  HA  LYS   226      33.481  37.822  54.958  1.00  0.00           H  
ATOM   3509  CB  LYS   226      31.499  37.979  55.597  1.00  0.00           C  
ATOM   3510  HB2 LYS   226      31.959  38.364  56.507  1.00  0.00           H  
ATOM   3511  HB3 LYS   226      31.108  38.835  55.047  1.00  0.00           H  
ATOM   3512  CG  LYS   226      30.265  37.160  56.114  1.00  0.00           C  
ATOM   3513  HG2 LYS   226      29.873  36.491  55.347  1.00  0.00           H  
ATOM   3514  HG3 LYS   226      30.665  36.516  56.897  1.00  0.00           H  
ATOM   3515  CD  LYS   226      29.078  38.049  56.505  1.00  0.00           C  
ATOM   3516  HD2 LYS   226      29.231  38.555  57.459  1.00  0.00           H  
ATOM   3517  HD3 LYS   226      28.832  38.863  55.823  1.00  0.00           H  
ATOM   3518  CE  LYS   226      27.843  37.113  56.606  1.00  0.00           C  
ATOM   3519  HE2 LYS   226      27.668  36.611  55.654  1.00  0.00           H  
ATOM   3520  HE3 LYS   226      27.964  36.270  57.287  1.00  0.00           H  
ATOM   3521  NZ  LYS   226      26.662  37.882  56.971  1.00  0.00           N  
ATOM   3522  HZ1 LYS   226      26.632  38.705  56.387  1.00  0.00           H  
ATOM   3523  HZ2 LYS   226      25.828  37.324  56.853  1.00  0.00           H  
ATOM   3524  HZ3 LYS   226      26.792  38.112  57.946  1.00  0.00           H  
ATOM   3525  C   LYS   226      32.847  35.861  55.575  1.00  0.00           C  
ATOM   3526  O   LYS   226      33.244  35.877  56.731  1.00  0.00           O  
ATOM   3527  N   LYS   227      32.407  34.688  54.935  1.00  0.00           N  
ATOM   3528  H   LYS   227      32.080  34.706  53.979  1.00  0.00           H  
ATOM   3529  CA  LYS   227      32.578  33.351  55.497  1.00  0.00           C  
ATOM   3530  HA  LYS   227      32.971  33.394  56.512  1.00  0.00           H  
ATOM   3531  CB  LYS   227      31.164  32.666  55.642  1.00  0.00           C  
ATOM   3532  HB2 LYS   227      31.158  31.830  56.342  1.00  0.00           H  
ATOM   3533  HB3 LYS   227      30.417  33.368  56.014  1.00  0.00           H  
ATOM   3534  CG  LYS   227      30.695  32.185  54.274  1.00  0.00           C  
ATOM   3535  HG2 LYS   227      30.434  33.099  53.740  1.00  0.00           H  
ATOM   3536  HG3 LYS   227      31.457  31.542  53.833  1.00  0.00           H  
ATOM   3537  CD  LYS   227      29.469  31.254  54.338  1.00  0.00           C  
ATOM   3538  HD2 LYS   227      29.669  30.446  55.042  1.00  0.00           H  
ATOM   3539  HD3 LYS   227      28.580  31.805  54.644  1.00  0.00           H  
ATOM   3540  CE  LYS   227      29.209  30.760  52.934  1.00  0.00           C  
ATOM   3541  HE2 LYS   227      28.983  31.544  52.211  1.00  0.00           H  
ATOM   3542  HE3 LYS   227      30.123  30.211  52.709  1.00  0.00           H  
ATOM   3543  NZ  LYS   227      28.010  29.897  52.797  1.00  0.00           N  
ATOM   3544  HZ1 LYS   227      28.064  29.539  51.855  1.00  0.00           H  
ATOM   3545  HZ2 LYS   227      27.989  29.140  53.465  1.00  0.00           H  
ATOM   3546  HZ3 LYS   227      27.141  30.366  53.006  1.00  0.00           H  
ATOM   3547  C   LYS   227      33.647  32.461  54.785  1.00  0.00           C  
ATOM   3548  O   LYS   227      34.276  31.648  55.486  1.00  0.00           O  
ATOM   3549  N   SER   228      33.928  32.566  53.431  1.00  0.00           N  
ATOM   3550  H   SER   228      33.332  33.093  52.809  1.00  0.00           H  
ATOM   3551  CA  SER   228      34.919  31.682  52.717  1.00  0.00           C  
ATOM   3552  HA  SER   228      35.146  30.747  53.229  1.00  0.00           H  
ATOM   3553  CB  SER   228      34.353  31.231  51.363  1.00  0.00           C  
ATOM   3554  HB2 SER   228      35.139  30.792  50.750  1.00  0.00           H  
ATOM   3555  HB3 SER   228      33.534  30.524  51.497  1.00  0.00           H  
ATOM   3556  OG  SER   228      33.900  32.360  50.692  1.00  0.00           O  
ATOM   3557  HG  SER   228      34.605  32.628  50.099  1.00  0.00           H  
ATOM   3558  C   SER   228      36.316  32.379  52.422  1.00  0.00           C  
ATOM   3559  O   SER   228      37.303  31.730  52.036  1.00  0.00           O  
ATOM   3560  N   GLY   229      36.433  33.725  52.576  1.00  0.00           N  
ATOM   3561  H   GLY   229      35.550  34.210  52.650  1.00  0.00           H  
ATOM   3562  CA  GLY   229      37.603  34.611  52.433  1.00  0.00           C  
ATOM   3563  HA2 GLY   229      37.153  35.604  52.449  1.00  0.00           H  
ATOM   3564  HA3 GLY   229      38.324  34.409  53.225  1.00  0.00           H  
ATOM   3565  C   GLY   229      38.291  34.527  50.974  1.00  0.00           C  
ATOM   3566  O   GLY   229      37.903  33.706  50.153  1.00  0.00           O  
ATOM   3567  N   PHE   230      39.268  35.421  50.716  1.00  0.00           N  
ATOM   3568  H   PHE   230      39.569  36.000  51.487  1.00  0.00           H  
ATOM   3569  CA  PHE   230      39.934  35.812  49.477  1.00  0.00           C  
ATOM   3570  HA  PHE   230      39.304  35.489  48.647  1.00  0.00           H  
ATOM   3571  CB  PHE   230      40.255  37.253  49.656  1.00  0.00           C  
ATOM   3572  HB2 PHE   230      40.919  37.367  50.513  1.00  0.00           H  
ATOM   3573  HB3 PHE   230      40.881  37.571  48.822  1.00  0.00           H  
ATOM   3574  CG  PHE   230      38.989  38.199  49.685  1.00  0.00           C  
ATOM   3575  CD1 PHE   230      38.320  38.454  50.896  1.00  0.00           C  
ATOM   3576  HD1 PHE   230      38.493  37.930  51.824  1.00  0.00           H  
ATOM   3577  CE1 PHE   230      37.166  39.316  50.937  1.00  0.00           C  
ATOM   3578  HE1 PHE   230      36.780  39.460  51.935  1.00  0.00           H  
ATOM   3579  CZ  PHE   230      36.646  39.873  49.780  1.00  0.00           C  
ATOM   3580  HZ  PHE   230      35.747  40.471  49.754  1.00  0.00           H  
ATOM   3581  CE2 PHE   230      37.277  39.684  48.570  1.00  0.00           C  
ATOM   3582  HE2 PHE   230      36.931  40.100  47.635  1.00  0.00           H  
ATOM   3583  CD2 PHE   230      38.412  38.825  48.512  1.00  0.00           C  
ATOM   3584  HD2 PHE   230      38.920  38.713  47.565  1.00  0.00           H  
ATOM   3585  C   PHE   230      41.223  34.991  49.276  1.00  0.00           C  
ATOM   3586  O   PHE   230      41.741  34.942  48.170  1.00  0.00           O  
ATOM   3587  N   ARG   231      41.712  34.318  50.335  1.00  0.00           N  
ATOM   3588  H   ARG   231      41.146  34.302  51.172  1.00  0.00           H  
ATOM   3589  CA  ARG   231      42.917  33.471  50.229  1.00  0.00           C  
ATOM   3590  HA  ARG   231      43.760  34.150  50.101  1.00  0.00           H  
ATOM   3591  CB  ARG   231      43.172  32.733  51.608  1.00  0.00           C  
ATOM   3592  HB2 ARG   231      43.371  33.467  52.388  1.00  0.00           H  
ATOM   3593  HB3 ARG   231      42.367  32.066  51.918  1.00  0.00           H  
ATOM   3594  CG  ARG   231      44.403  31.780  51.388  1.00  0.00           C  
ATOM   3595  HG2 ARG   231      44.033  31.021  50.699  1.00  0.00           H  
ATOM   3596  HG3 ARG   231      45.192  32.322  50.867  1.00  0.00           H  
ATOM   3597  CD  ARG   231      44.961  31.124  52.715  1.00  0.00           C  
ATOM   3598  HD2 ARG   231      45.593  31.890  53.164  1.00  0.00           H  
ATOM   3599  HD3 ARG   231      44.256  30.738  53.450  1.00  0.00           H  
ATOM   3600  NE  ARG   231      45.961  30.040  52.329  1.00  0.00           N  
ATOM   3601  HE  ARG   231      45.859  29.624  51.415  1.00  0.00           H  
ATOM   3602  CZ  ARG   231      46.721  29.505  53.196  1.00  0.00           C  
ATOM   3603  NH1 ARG   231      46.590  29.796  54.523  1.00  0.00           N  
ATOM   3604 HH11 ARG   231      45.999  30.591  54.717  1.00  0.00           H  
ATOM   3605 HH12 ARG   231      47.184  29.412  55.244  1.00  0.00           H  
ATOM   3606  NH2 ARG   231      47.603  28.658  52.793  1.00  0.00           N  
ATOM   3607 HH21 ARG   231      47.857  28.557  51.820  1.00  0.00           H  
ATOM   3608 HH22 ARG   231      48.147  28.205  53.513  1.00  0.00           H  
ATOM   3609  C   ARG   231      42.811  32.458  49.050  1.00  0.00           C  
ATOM   3610  O   ARG   231      43.758  32.404  48.208  1.00  0.00           O  
ATOM   3611  N   GLY   232      41.638  31.805  48.945  1.00  0.00           N  
ATOM   3612  H   GLY   232      40.942  31.871  49.674  1.00  0.00           H  
ATOM   3613  CA  GLY   232      41.419  30.869  47.812  1.00  0.00           C  
ATOM   3614  HA2 GLY   232      42.288  30.212  47.810  1.00  0.00           H  
ATOM   3615  HA3 GLY   232      40.454  30.392  47.984  1.00  0.00           H  
ATOM   3616  C   GLY   232      41.370  31.575  46.446  1.00  0.00           C  
ATOM   3617  O   GLY   232      42.075  31.106  45.549  1.00  0.00           O  
ATOM   3618  N   PRO   233      40.528  32.631  46.190  1.00  0.00           N  
ATOM   3619  CD  PRO   233      39.311  32.918  46.982  1.00  0.00           C  
ATOM   3620  HD2 PRO   233      39.537  33.459  47.901  1.00  0.00           H  
ATOM   3621  HD3 PRO   233      38.755  32.001  47.175  1.00  0.00           H  
ATOM   3622  CG  PRO   233      38.447  33.907  46.194  1.00  0.00           C  
ATOM   3623  HG2 PRO   233      37.882  34.551  46.868  1.00  0.00           H  
ATOM   3624  HG3 PRO   233      37.805  33.460  45.436  1.00  0.00           H  
ATOM   3625  CB  PRO   233      39.567  34.517  45.362  1.00  0.00           C  
ATOM   3626  HB2 PRO   233      40.238  35.155  45.937  1.00  0.00           H  
ATOM   3627  HB3 PRO   233      39.257  35.072  44.476  1.00  0.00           H  
ATOM   3628  CA  PRO   233      40.473  33.345  44.942  1.00  0.00           C  
ATOM   3629  HA  PRO   233      40.008  32.752  44.155  1.00  0.00           H  
ATOM   3630  C   PRO   233      41.852  33.844  44.457  1.00  0.00           C  
ATOM   3631  O   PRO   233      42.001  33.944  43.242  1.00  0.00           O  
ATOM   3632  N   LEU   234      42.701  34.312  45.356  1.00  0.00           N  
ATOM   3633  H   LEU   234      42.512  34.374  46.346  1.00  0.00           H  
ATOM   3634  CA  LEU   234      44.051  34.740  44.971  1.00  0.00           C  
ATOM   3635  HA  LEU   234      43.911  35.482  44.185  1.00  0.00           H  
ATOM   3636  CB  LEU   234      44.732  35.452  46.134  1.00  0.00           C  
ATOM   3637  HB2 LEU   234      44.770  34.815  47.018  1.00  0.00           H  
ATOM   3638  HB3 LEU   234      45.767  35.528  45.800  1.00  0.00           H  
ATOM   3639  CG  LEU   234      44.127  36.805  46.567  1.00  0.00           C  
ATOM   3640  HG  LEU   234      43.038  36.775  46.524  1.00  0.00           H  
ATOM   3641  CD1 LEU   234      44.605  37.059  47.956  1.00  0.00           C  
ATOM   3642 HD11 LEU   234      45.654  37.348  47.892  1.00  0.00           H  
ATOM   3643 HD12 LEU   234      44.145  37.853  48.544  1.00  0.00           H  
ATOM   3644 HD13 LEU   234      44.578  36.159  48.572  1.00  0.00           H  
ATOM   3645  CD2 LEU   234      44.472  37.934  45.592  1.00  0.00           C  
ATOM   3646 HD21 LEU   234      45.523  37.874  45.311  1.00  0.00           H  
ATOM   3647 HD22 LEU   234      43.930  37.810  44.654  1.00  0.00           H  
ATOM   3648 HD23 LEU   234      44.254  38.903  46.040  1.00  0.00           H  
ATOM   3649  C   LEU   234      44.994  33.544  44.493  1.00  0.00           C  
ATOM   3650  O   LEU   234      45.882  33.890  43.715  1.00  0.00           O  
ATOM   3651  N   ASN   235      44.807  32.300  44.869  1.00  0.00           N  
ATOM   3652  H   ASN   235      44.068  32.185  45.548  1.00  0.00           H  
ATOM   3653  CA  ASN   235      45.613  31.129  44.454  1.00  0.00           C  
ATOM   3654  HA  ASN   235      46.632  31.392  44.739  1.00  0.00           H  
ATOM   3655  CB  ASN   235      45.249  29.935  45.306  1.00  0.00           C  
ATOM   3656  HB2 ASN   235      44.233  29.606  45.089  1.00  0.00           H  
ATOM   3657  HB3 ASN   235      45.942  29.162  44.973  1.00  0.00           H  
ATOM   3658  CG  ASN   235      45.521  30.060  46.786  1.00  0.00           C  
ATOM   3659  OD1 ASN   235      46.198  30.917  47.275  1.00  0.00           O  
ATOM   3660  ND2 ASN   235      44.952  29.157  47.508  1.00  0.00           N  
ATOM   3661 HD21 ASN   235      45.253  29.197  48.471  1.00  0.00           H  
ATOM   3662 HD22 ASN   235      44.692  28.255  47.134  1.00  0.00           H  
ATOM   3663  C   ASN   235      45.686  30.891  42.898  1.00  0.00           C  
ATOM   3664  O   ASN   235      46.590  30.199  42.370  1.00  0.00           O  
ATOM   3665  N   TRP   236      44.626  31.352  42.210  1.00  0.00           N  
ATOM   3666  H   TRP   236      44.005  31.939  42.749  1.00  0.00           H  
ATOM   3667  CA  TRP   236      44.613  31.472  40.737  1.00  0.00           C  
ATOM   3668  HA  TRP   236      44.623  30.409  40.494  1.00  0.00           H  
ATOM   3669  CB  TRP   236      43.255  32.199  40.343  1.00  0.00           C  
ATOM   3670  HB2 TRP   236      43.139  33.136  40.888  1.00  0.00           H  
ATOM   3671  HB3 TRP   236      43.261  32.491  39.293  1.00  0.00           H  
ATOM   3672  CG  TRP   236      42.046  31.405  40.598  1.00  0.00           C  
ATOM   3673  CD1 TRP   236      41.401  31.111  41.768  1.00  0.00           C  
ATOM   3674  HD1 TRP   236      41.662  31.465  42.754  1.00  0.00           H  
ATOM   3675  NE1 TRP   236      40.312  30.315  41.483  1.00  0.00           N  
ATOM   3676  HE1 TRP   236      39.737  29.915  42.210  1.00  0.00           H  
ATOM   3677  CE2 TRP   236      40.221  29.983  40.177  1.00  0.00           C  
ATOM   3678  CZ2 TRP   236      39.302  29.258  39.414  1.00  0.00           C  
ATOM   3679  HZ2 TRP   236      38.455  28.749  39.852  1.00  0.00           H  
ATOM   3680  CH2 TRP   236      39.414  29.095  38.009  1.00  0.00           C  
ATOM   3681  HH2 TRP   236      38.693  28.641  37.346  1.00  0.00           H  
ATOM   3682  CZ3 TRP   236      40.541  29.695  37.403  1.00  0.00           C  
ATOM   3683  HZ3 TRP   236      40.692  29.652  36.335  1.00  0.00           H  
ATOM   3684  CE3 TRP   236      41.451  30.487  38.186  1.00  0.00           C  
ATOM   3685  HE3 TRP   236      42.283  30.999  37.727  1.00  0.00           H  
ATOM   3686  CD2 TRP   236      41.310  30.665  39.570  1.00  0.00           C  
ATOM   3687  C   TRP   236      45.855  32.221  40.190  1.00  0.00           C  
ATOM   3688  O   TRP   236      46.489  31.839  39.301  1.00  0.00           O  
ATOM   3689  N   TYR   237      46.162  33.384  40.844  1.00  0.00           N  
ATOM   3690  H   TYR   237      45.532  33.712  41.562  1.00  0.00           H  
ATOM   3691  CA  TYR   237      47.391  34.209  40.583  1.00  0.00           C  
ATOM   3692  HA  TYR   237      47.509  34.336  39.507  1.00  0.00           H  
ATOM   3693  CB  TYR   237      47.198  35.673  41.095  1.00  0.00           C  
ATOM   3694  HB2 TYR   237      46.960  35.646  42.158  1.00  0.00           H  
ATOM   3695  HB3 TYR   237      48.075  36.311  40.986  1.00  0.00           H  
ATOM   3696  CG  TYR   237      46.027  36.339  40.436  1.00  0.00           C  
ATOM   3697  CD1 TYR   237      44.736  36.287  41.073  1.00  0.00           C  
ATOM   3698  HD1 TYR   237      44.574  35.742  41.991  1.00  0.00           H  
ATOM   3699  CE1 TYR   237      43.714  37.065  40.554  1.00  0.00           C  
ATOM   3700  HE1 TYR   237      42.766  37.140  41.066  1.00  0.00           H  
ATOM   3701  CZ  TYR   237      43.909  37.837  39.404  1.00  0.00           C  
ATOM   3702  OH  TYR   237      42.901  38.564  38.910  1.00  0.00           O  
ATOM   3703  HH  TYR   237      43.226  39.141  38.217  1.00  0.00           H  
ATOM   3704  CE2 TYR   237      45.253  37.911  38.830  1.00  0.00           C  
ATOM   3705  HE2 TYR   237      45.342  38.471  37.911  1.00  0.00           H  
ATOM   3706  CD2 TYR   237      46.308  37.171  39.345  1.00  0.00           C  
ATOM   3707  HD2 TYR   237      47.328  37.316  39.023  1.00  0.00           H  
ATOM   3708  C   TYR   237      48.685  33.608  41.186  1.00  0.00           C  
ATOM   3709  O   TYR   237      49.694  34.219  41.032  1.00  0.00           O  
ATOM   3710  N   ARG   238      48.619  32.452  41.872  1.00  0.00           N  
ATOM   3711  H   ARG   238      47.688  32.073  41.968  1.00  0.00           H  
ATOM   3712  CA  ARG   238      49.777  31.669  42.480  1.00  0.00           C  
ATOM   3713  HA  ARG   238      50.619  32.361  42.493  1.00  0.00           H  
ATOM   3714  CB  ARG   238      49.454  31.419  43.924  1.00  0.00           C  
ATOM   3715  HB2 ARG   238      48.728  30.621  44.078  1.00  0.00           H  
ATOM   3716  HB3 ARG   238      50.343  31.003  44.397  1.00  0.00           H  
ATOM   3717  CG  ARG   238      49.160  32.716  44.697  1.00  0.00           C  
ATOM   3718  HG2 ARG   238      50.005  33.394  44.578  1.00  0.00           H  
ATOM   3719  HG3 ARG   238      48.299  33.169  44.205  1.00  0.00           H  
ATOM   3720  CD  ARG   238      49.002  32.651  46.216  1.00  0.00           C  
ATOM   3721  HD2 ARG   238      48.189  31.960  46.438  1.00  0.00           H  
ATOM   3722  HD3 ARG   238      49.868  32.244  46.738  1.00  0.00           H  
ATOM   3723  NE  ARG   238      48.714  34.033  46.706  1.00  0.00           N  
ATOM   3724  HE  ARG   238      49.208  34.793  46.260  1.00  0.00           H  
ATOM   3725  CZ  ARG   238      47.785  34.461  47.564  1.00  0.00           C  
ATOM   3726  NH1 ARG   238      47.105  33.680  48.369  1.00  0.00           N  
ATOM   3727 HH11 ARG   238      46.933  32.705  48.168  1.00  0.00           H  
ATOM   3728 HH12 ARG   238      46.595  34.116  49.124  1.00  0.00           H  
ATOM   3729  NH2 ARG   238      47.657  35.697  47.811  1.00  0.00           N  
ATOM   3730 HH21 ARG   238      48.231  36.325  47.267  1.00  0.00           H  
ATOM   3731 HH22 ARG   238      47.234  35.998  48.677  1.00  0.00           H  
ATOM   3732  C   ARG   238      50.152  30.428  41.710  1.00  0.00           C  
ATOM   3733  O   ARG   238      51.067  29.696  42.096  1.00  0.00           O  
ATOM   3734  N   ASN   239      49.448  30.186  40.613  1.00  0.00           N  
ATOM   3735  H   ASN   239      48.717  30.863  40.444  1.00  0.00           H  
ATOM   3736  CA  ASN   239      49.611  28.980  39.817  1.00  0.00           C  
ATOM   3737  HA  ASN   239      50.453  28.494  40.308  1.00  0.00           H  
ATOM   3738  CB  ASN   239      48.441  28.043  39.979  1.00  0.00           C  
ATOM   3739  HB2 ASN   239      47.465  28.521  39.894  1.00  0.00           H  
ATOM   3740  HB3 ASN   239      48.445  27.238  39.244  1.00  0.00           H  
ATOM   3741  CG  ASN   239      48.537  27.257  41.301  1.00  0.00           C  
ATOM   3742  OD1 ASN   239      49.196  26.237  41.218  1.00  0.00           O  
ATOM   3743  ND2 ASN   239      47.796  27.696  42.252  1.00  0.00           N  
ATOM   3744 HD21 ASN   239      47.809  27.093  43.062  1.00  0.00           H  
ATOM   3745 HD22 ASN   239      47.341  28.597  42.285  1.00  0.00           H  
ATOM   3746  C   ASN   239      49.975  29.258  38.330  1.00  0.00           C  
ATOM   3747  O   ASN   239      50.129  28.273  37.601  1.00  0.00           O  
ATOM   3748  N   MET   240      50.338  30.429  37.903  1.00  0.00           N  
ATOM   3749  H   MET   240      50.422  31.236  38.504  1.00  0.00           H  
ATOM   3750  CA  MET   240      50.766  30.649  36.491  1.00  0.00           C  
ATOM   3751  HA  MET   240      49.924  30.314  35.885  1.00  0.00           H  
ATOM   3752  CB  MET   240      50.962  32.187  36.139  1.00  0.00           C  
ATOM   3753  HB2 MET   240      51.814  32.589  36.688  1.00  0.00           H  
ATOM   3754  HB3 MET   240      51.080  32.347  35.067  1.00  0.00           H  
ATOM   3755  CG  MET   240      49.706  32.930  36.431  1.00  0.00           C  
ATOM   3756  HG2 MET   240      48.843  32.456  35.963  1.00  0.00           H  
ATOM   3757  HG3 MET   240      49.484  32.877  37.497  1.00  0.00           H  
ATOM   3758  SD  MET   240      49.649  34.618  35.826  1.00  0.00           S  
ATOM   3759  CE  MET   240      49.128  34.062  34.170  1.00  0.00           C  
ATOM   3760  HE1 MET   240      48.068  33.880  34.346  1.00  0.00           H  
ATOM   3761  HE2 MET   240      49.251  34.876  33.456  1.00  0.00           H  
ATOM   3762  HE3 MET   240      49.765  33.265  33.788  1.00  0.00           H  
ATOM   3763  C   MET   240      51.999  29.841  36.077  1.00  0.00           C  
ATOM   3764  O   MET   240      52.007  29.067  35.090  1.00  0.00           O  
ATOM   3765  N   GLU   241      53.070  29.771  36.906  1.00  0.00           N  
ATOM   3766  H   GLU   241      52.969  30.160  37.833  1.00  0.00           H  
ATOM   3767  CA  GLU   241      54.276  28.975  36.620  1.00  0.00           C  
ATOM   3768  HA  GLU   241      54.661  29.279  35.647  1.00  0.00           H  
ATOM   3769  CB  GLU   241      55.437  29.373  37.613  1.00  0.00           C  
ATOM   3770  HB2 GLU   241      55.538  30.457  37.665  1.00  0.00           H  
ATOM   3771  HB3 GLU   241      55.307  28.894  38.584  1.00  0.00           H  
ATOM   3772  CG  GLU   241      56.774  28.756  37.039  1.00  0.00           C  
ATOM   3773  HG2 GLU   241      56.929  27.731  37.377  1.00  0.00           H  
ATOM   3774  HG3 GLU   241      56.637  28.711  35.958  1.00  0.00           H  
ATOM   3775  CD  GLU   241      57.974  29.622  37.387  1.00  0.00           C  
ATOM   3776  OE1 GLU   241      58.175  30.757  36.761  1.00  0.00           O  
ATOM   3777  OE2 GLU   241      58.769  29.261  38.237  1.00  0.00           O  
ATOM   3778  C   GLU   241      53.953  27.476  36.601  1.00  0.00           C  
ATOM   3779  O   GLU   241      54.547  26.663  35.912  1.00  0.00           O  
ATOM   3780  N   ARG   242      52.900  27.116  37.360  1.00  0.00           N  
ATOM   3781  H   ARG   242      52.453  27.807  37.944  1.00  0.00           H  
ATOM   3782  CA  ARG   242      52.388  25.749  37.415  1.00  0.00           C  
ATOM   3783  HA  ARG   242      53.213  25.040  37.474  1.00  0.00           H  
ATOM   3784  CB  ARG   242      51.483  25.602  38.734  1.00  0.00           C  
ATOM   3785  HB2 ARG   242      51.762  26.358  39.468  1.00  0.00           H  
ATOM   3786  HB3 ARG   242      50.459  25.801  38.417  1.00  0.00           H  
ATOM   3787  CG  ARG   242      51.586  24.193  39.414  1.00  0.00           C  
ATOM   3788  HG2 ARG   242      50.676  24.138  40.012  1.00  0.00           H  
ATOM   3789  HG3 ARG   242      51.604  23.401  38.664  1.00  0.00           H  
ATOM   3790  CD  ARG   242      52.829  24.172  40.402  1.00  0.00           C  
ATOM   3791  HD2 ARG   242      53.213  23.163  40.554  1.00  0.00           H  
ATOM   3792  HD3 ARG   242      53.689  24.606  39.893  1.00  0.00           H  
ATOM   3793  NE  ARG   242      52.641  24.911  41.610  1.00  0.00           N  
ATOM   3794  HE  ARG   242      52.691  25.919  41.567  1.00  0.00           H  
ATOM   3795  CZ  ARG   242      52.505  24.435  42.802  1.00  0.00           C  
ATOM   3796  NH1 ARG   242      52.630  23.154  43.048  1.00  0.00           N  
ATOM   3797 HH11 ARG   242      52.356  22.627  42.231  1.00  0.00           H  
ATOM   3798 HH12 ARG   242      52.314  22.858  43.961  1.00  0.00           H  
ATOM   3799  NH2 ARG   242      52.135  25.155  43.835  1.00  0.00           N  
ATOM   3800 HH21 ARG   242      52.125  26.160  43.742  1.00  0.00           H  
ATOM   3801 HH22 ARG   242      52.036  24.767  44.762  1.00  0.00           H  
ATOM   3802  C   ARG   242      51.662  25.354  36.129  1.00  0.00           C  
ATOM   3803  O   ARG   242      51.962  24.296  35.568  1.00  0.00           O  
ATOM   3804  N   ASN   243      50.775  26.225  35.577  1.00  0.00           N  
ATOM   3805  H   ASN   243      50.526  26.986  36.193  1.00  0.00           H  
ATOM   3806  CA  ASN   243      50.241  26.117  34.292  1.00  0.00           C  
ATOM   3807  HA  ASN   243      49.555  25.269  34.280  1.00  0.00           H  
ATOM   3808  CB  ASN   243      49.324  27.330  34.021  1.00  0.00           C  
ATOM   3809  HB2 ASN   243      50.004  28.182  34.027  1.00  0.00           H  
ATOM   3810  HB3 ASN   243      48.908  27.169  33.027  1.00  0.00           H  
ATOM   3811  CG  ASN   243      48.190  27.497  35.003  1.00  0.00           C  
ATOM   3812  OD1 ASN   243      47.788  26.628  35.776  1.00  0.00           O  
ATOM   3813  ND2 ASN   243      47.592  28.631  35.028  1.00  0.00           N  
ATOM   3814 HD21 ASN   243      46.956  28.762  35.801  1.00  0.00           H  
ATOM   3815 HD22 ASN   243      47.802  29.365  34.367  1.00  0.00           H  
ATOM   3816  C   ASN   243      51.443  26.018  33.194  1.00  0.00           C  
ATOM   3817  O   ASN   243      51.396  25.116  32.383  1.00  0.00           O  
ATOM   3818  N   TRP   244      52.417  26.864  33.153  1.00  0.00           N  
ATOM   3819  H   TRP   244      52.372  27.628  33.813  1.00  0.00           H  
ATOM   3820  CA  TRP   244      53.362  26.961  32.066  1.00  0.00           C  
ATOM   3821  HA  TRP   244      52.991  27.012  31.042  1.00  0.00           H  
ATOM   3822  CB  TRP   244      54.244  28.260  32.447  1.00  0.00           C  
ATOM   3823  HB2 TRP   244      53.615  29.146  32.539  1.00  0.00           H  
ATOM   3824  HB3 TRP   244      54.743  28.082  33.400  1.00  0.00           H  
ATOM   3825  CG  TRP   244      55.387  28.527  31.518  1.00  0.00           C  
ATOM   3826  CD1 TRP   244      55.205  29.016  30.308  1.00  0.00           C  
ATOM   3827  HD1 TRP   244      54.235  29.222  29.881  1.00  0.00           H  
ATOM   3828  NE1 TRP   244      56.407  29.019  29.677  1.00  0.00           N  
ATOM   3829  HE1 TRP   244      56.504  29.149  28.680  1.00  0.00           H  
ATOM   3830  CE2 TRP   244      57.433  28.527  30.467  1.00  0.00           C  
ATOM   3831  CZ2 TRP   244      58.780  28.271  30.281  1.00  0.00           C  
ATOM   3832  HZ2 TRP   244      59.209  28.514  29.320  1.00  0.00           H  
ATOM   3833  CH2 TRP   244      59.539  27.764  31.315  1.00  0.00           C  
ATOM   3834  HH2 TRP   244      60.601  27.581  31.245  1.00  0.00           H  
ATOM   3835  CZ3 TRP   244      58.996  27.453  32.536  1.00  0.00           C  
ATOM   3836  HZ3 TRP   244      59.573  27.095  33.375  1.00  0.00           H  
ATOM   3837  CE3 TRP   244      57.635  27.659  32.708  1.00  0.00           C  
ATOM   3838  HE3 TRP   244      57.143  27.498  33.656  1.00  0.00           H  
ATOM   3839  CD2 TRP   244      56.806  28.188  31.700  1.00  0.00           C  
ATOM   3840  C   TRP   244      54.323  25.746  32.110  1.00  0.00           C  
ATOM   3841  O   TRP   244      54.610  25.174  31.041  1.00  0.00           O  
ATOM   3842  N   LYS   245      54.806  25.261  33.227  1.00  0.00           N  
ATOM   3843  H   LYS   245      54.584  25.795  34.055  1.00  0.00           H  
ATOM   3844  CA  LYS   245      55.598  24.037  33.401  1.00  0.00           C  
ATOM   3845  HA  LYS   245      56.498  24.198  32.807  1.00  0.00           H  
ATOM   3846  CB  LYS   245      55.872  23.886  34.928  1.00  0.00           C  
ATOM   3847  HB2 LYS   245      55.049  24.166  35.585  1.00  0.00           H  
ATOM   3848  HB3 LYS   245      56.106  22.837  35.111  1.00  0.00           H  
ATOM   3849  CG  LYS   245      57.174  24.586  35.241  1.00  0.00           C  
ATOM   3850  HG2 LYS   245      58.047  24.191  34.722  1.00  0.00           H  
ATOM   3851  HG3 LYS   245      57.035  25.657  35.094  1.00  0.00           H  
ATOM   3852  CD  LYS   245      57.575  24.479  36.748  1.00  0.00           C  
ATOM   3853  HD2 LYS   245      58.337  25.216  37.002  1.00  0.00           H  
ATOM   3854  HD3 LYS   245      56.691  24.743  37.329  1.00  0.00           H  
ATOM   3855  CE  LYS   245      57.985  23.061  37.260  1.00  0.00           C  
ATOM   3856  HE2 LYS   245      58.030  23.063  38.349  1.00  0.00           H  
ATOM   3857  HE3 LYS   245      57.275  22.288  36.967  1.00  0.00           H  
ATOM   3858  NZ  LYS   245      59.345  22.748  36.879  1.00  0.00           N  
ATOM   3859  HZ1 LYS   245      59.476  22.492  35.911  1.00  0.00           H  
ATOM   3860  HZ2 LYS   245      60.017  23.497  36.967  1.00  0.00           H  
ATOM   3861  HZ3 LYS   245      59.593  21.918  37.398  1.00  0.00           H  
ATOM   3862  C   LYS   245      54.867  22.735  32.836  1.00  0.00           C  
ATOM   3863  O   LYS   245      55.487  21.861  32.217  1.00  0.00           O  
ATOM   3864  N   TRP   246      53.506  22.775  32.984  1.00  0.00           N  
ATOM   3865  H   TRP   246      53.156  23.384  33.709  1.00  0.00           H  
ATOM   3866  CA  TRP   246      52.691  21.711  32.421  1.00  0.00           C  
ATOM   3867  HA  TRP   246      53.134  20.724  32.555  1.00  0.00           H  
ATOM   3868  CB  TRP   246      51.350  21.660  33.139  1.00  0.00           C  
ATOM   3869  HB2 TRP   246      51.508  21.272  34.146  1.00  0.00           H  
ATOM   3870  HB3 TRP   246      50.961  22.678  33.158  1.00  0.00           H  
ATOM   3871  CG  TRP   246      50.266  20.848  32.528  1.00  0.00           C  
ATOM   3872  CD1 TRP   246      50.336  19.508  32.255  1.00  0.00           C  
ATOM   3873  HD1 TRP   246      51.241  18.920  32.277  1.00  0.00           H  
ATOM   3874  NE1 TRP   246      49.144  19.106  31.688  1.00  0.00           N  
ATOM   3875  HE1 TRP   246      48.873  18.151  31.500  1.00  0.00           H  
ATOM   3876  CE2 TRP   246      48.132  20.076  31.810  1.00  0.00           C  
ATOM   3877  CZ2 TRP   246      46.742  20.121  31.473  1.00  0.00           C  
ATOM   3878  HZ2 TRP   246      46.343  19.213  31.046  1.00  0.00           H  
ATOM   3879  CH2 TRP   246      46.058  21.263  31.673  1.00  0.00           C  
ATOM   3880  HH2 TRP   246      45.012  21.212  31.408  1.00  0.00           H  
ATOM   3881  CZ3 TRP   246      46.720  22.361  32.206  1.00  0.00           C  
ATOM   3882  HZ3 TRP   246      46.261  23.337  32.160  1.00  0.00           H  
ATOM   3883  CE3 TRP   246      48.090  22.356  32.594  1.00  0.00           C  
ATOM   3884  HE3 TRP   246      48.621  23.239  32.918  1.00  0.00           H  
ATOM   3885  CD2 TRP   246      48.878  21.203  32.313  1.00  0.00           C  
ATOM   3886  C   TRP   246      52.413  21.986  30.976  1.00  0.00           C  
ATOM   3887  O   TRP   246      52.735  21.189  30.051  1.00  0.00           O  
ATOM   3888  N   ALA   247      51.909  23.178  30.547  1.00  0.00           N  
ATOM   3889  H   ALA   247      51.595  23.822  31.259  1.00  0.00           H  
ATOM   3890  CA  ALA   247      51.613  23.475  29.128  1.00  0.00           C  
ATOM   3891  HA  ALA   247      50.746  22.886  28.828  1.00  0.00           H  
ATOM   3892  CB  ALA   247      51.186  24.935  29.015  1.00  0.00           C  
ATOM   3893  HB1 ALA   247      50.515  25.184  29.838  1.00  0.00           H  
ATOM   3894  HB2 ALA   247      52.074  25.544  29.183  1.00  0.00           H  
ATOM   3895  HB3 ALA   247      50.853  25.230  28.020  1.00  0.00           H  
ATOM   3896  C   ALA   247      52.693  23.142  28.108  1.00  0.00           C  
ATOM   3897  O   ALA   247      52.410  22.721  26.955  1.00  0.00           O  
ATOM   3898  N   CYS   248      53.940  23.449  28.495  1.00  0.00           N  
ATOM   3899  H   CYS   248      54.005  23.832  29.428  1.00  0.00           H  
ATOM   3900  CA  CYS   248      55.212  23.228  27.791  1.00  0.00           C  
ATOM   3901  HA  CYS   248      55.085  23.804  26.874  1.00  0.00           H  
ATOM   3902  CB  CYS   248      56.432  23.839  28.621  1.00  0.00           C  
ATOM   3903  HB2 CYS   248      56.641  23.469  29.625  1.00  0.00           H  
ATOM   3904  HB3 CYS   248      57.317  23.539  28.060  1.00  0.00           H  
ATOM   3905  SG  CYS   248      56.386  25.672  28.450  1.00  0.00           S  
ATOM   3906  HG  CYS   248      55.861  26.052  29.618  1.00  0.00           H  
ATOM   3907  C   CYS   248      55.501  21.763  27.471  1.00  0.00           C  
ATOM   3908  O   CYS   248      56.306  21.578  26.602  1.00  0.00           O  
ATOM   3909  N   LYS   249      54.852  20.798  28.096  1.00  0.00           N  
ATOM   3910  H   LYS   249      54.326  21.008  28.931  1.00  0.00           H  
ATOM   3911  CA  LYS   249      54.984  19.372  27.718  1.00  0.00           C  
ATOM   3912  HA  LYS   249      56.030  19.146  27.515  1.00  0.00           H  
ATOM   3913  CB  LYS   249      54.647  18.521  28.954  1.00  0.00           C  
ATOM   3914  HB2 LYS   249      53.815  19.017  29.454  1.00  0.00           H  
ATOM   3915  HB3 LYS   249      54.544  17.450  28.776  1.00  0.00           H  
ATOM   3916  CG  LYS   249      55.776  18.666  30.042  1.00  0.00           C  
ATOM   3917  HG2 LYS   249      56.543  17.904  29.905  1.00  0.00           H  
ATOM   3918  HG3 LYS   249      56.192  19.673  30.014  1.00  0.00           H  
ATOM   3919  CD  LYS   249      55.202  18.473  31.470  1.00  0.00           C  
ATOM   3920  HD2 LYS   249      54.701  19.416  31.691  1.00  0.00           H  
ATOM   3921  HD3 LYS   249      54.544  17.606  31.521  1.00  0.00           H  
ATOM   3922  CE  LYS   249      56.242  18.289  32.608  1.00  0.00           C  
ATOM   3923  HE2 LYS   249      57.068  17.624  32.357  1.00  0.00           H  
ATOM   3924  HE3 LYS   249      56.757  19.217  32.858  1.00  0.00           H  
ATOM   3925  NZ  LYS   249      55.567  17.965  33.814  1.00  0.00           N  
ATOM   3926  HZ1 LYS   249      56.101  18.223  34.632  1.00  0.00           H  
ATOM   3927  HZ2 LYS   249      54.676  18.435  33.876  1.00  0.00           H  
ATOM   3928  HZ3 LYS   249      55.289  16.995  33.846  1.00  0.00           H  
ATOM   3929  C   LYS   249      54.145  19.037  26.463  1.00  0.00           C  
ATOM   3930  O   LYS   249      54.328  17.923  25.928  1.00  0.00           O  
ATOM   3931  N   SER   250      53.290  19.921  26.004  1.00  0.00           N  
ATOM   3932  H   SER   250      53.197  20.818  26.458  1.00  0.00           H  
ATOM   3933  CA  SER   250      52.327  19.627  24.892  1.00  0.00           C  
ATOM   3934  HA  SER   250      52.819  18.816  24.354  1.00  0.00           H  
ATOM   3935  CB  SER   250      50.911  19.125  25.242  1.00  0.00           C  
ATOM   3936  HB2 SER   250      50.500  20.071  25.597  1.00  0.00           H  
ATOM   3937  HB3 SER   250      50.305  18.711  24.436  1.00  0.00           H  
ATOM   3938  OG  SER   250      51.087  18.157  26.246  1.00  0.00           O  
ATOM   3939  HG  SER   250      51.048  18.622  27.084  1.00  0.00           H  
ATOM   3940  C   SER   250      52.301  20.811  23.831  1.00  0.00           C  
ATOM   3941  O   SER   250      51.215  21.227  23.363  1.00  0.00           O  
ATOM   3942  N   LEU   251      53.479  21.258  23.510  1.00  0.00           N  
ATOM   3943  H   LEU   251      54.322  20.879  23.919  1.00  0.00           H  
ATOM   3944  CA  LEU   251      53.677  22.367  22.603  1.00  0.00           C  
ATOM   3945  HA  LEU   251      53.095  23.199  23.001  1.00  0.00           H  
ATOM   3946  CB  LEU   251      55.169  22.660  22.440  1.00  0.00           C  
ATOM   3947  HB2 LEU   251      55.738  21.736  22.332  1.00  0.00           H  
ATOM   3948  HB3 LEU   251      55.309  23.301  21.570  1.00  0.00           H  
ATOM   3949  CG  LEU   251      55.826  23.362  23.676  1.00  0.00           C  
ATOM   3950  HG  LEU   251      55.395  22.894  24.561  1.00  0.00           H  
ATOM   3951  CD1 LEU   251      57.338  23.082  23.668  1.00  0.00           C  
ATOM   3952 HD11 LEU   251      57.706  23.289  22.663  1.00  0.00           H  
ATOM   3953 HD12 LEU   251      57.773  23.663  24.481  1.00  0.00           H  
ATOM   3954 HD13 LEU   251      57.513  22.012  23.788  1.00  0.00           H  
ATOM   3955  CD2 LEU   251      55.679  24.844  23.820  1.00  0.00           C  
ATOM   3956 HD21 LEU   251      54.727  25.137  24.261  1.00  0.00           H  
ATOM   3957 HD22 LEU   251      56.457  25.298  24.433  1.00  0.00           H  
ATOM   3958 HD23 LEU   251      55.781  25.389  22.881  1.00  0.00           H  
ATOM   3959  C   LEU   251      53.085  22.165  21.233  1.00  0.00           C  
ATOM   3960  O   LEU   251      52.792  23.185  20.576  1.00  0.00           O  
ATOM   3961  N   GLY   252      52.808  20.957  20.696  1.00  0.00           N  
ATOM   3962  H   GLY   252      53.163  20.097  21.090  1.00  0.00           H  
ATOM   3963  CA  GLY   252      52.000  20.737  19.471  1.00  0.00           C  
ATOM   3964  HA2 GLY   252      52.339  21.457  18.725  1.00  0.00           H  
ATOM   3965  HA3 GLY   252      52.270  19.770  19.047  1.00  0.00           H  
ATOM   3966  C   GLY   252      50.517  20.847  19.449  1.00  0.00           C  
ATOM   3967  O   GLY   252      49.946  21.163  18.459  1.00  0.00           O  
ATOM   3968  N   ARG   253      49.940  20.707  20.671  1.00  0.00           N  
ATOM   3969  H   ARG   253      50.628  20.688  21.410  1.00  0.00           H  
ATOM   3970  CA  ARG   253      48.539  20.687  21.064  1.00  0.00           C  
ATOM   3971  HA  ARG   253      48.032  19.978  20.410  1.00  0.00           H  
ATOM   3972  CB  ARG   253      48.342  20.250  22.464  1.00  0.00           C  
ATOM   3973  HB2 ARG   253      49.055  19.466  22.721  1.00  0.00           H  
ATOM   3974  HB3 ARG   253      48.571  21.085  23.126  1.00  0.00           H  
ATOM   3975  CG  ARG   253      46.872  19.791  22.809  1.00  0.00           C  
ATOM   3976  HG2 ARG   253      46.903  19.627  23.886  1.00  0.00           H  
ATOM   3977  HG3 ARG   253      46.148  20.533  22.470  1.00  0.00           H  
ATOM   3978  CD  ARG   253      46.638  18.454  22.200  1.00  0.00           C  
ATOM   3979  HD2 ARG   253      46.165  18.669  21.241  1.00  0.00           H  
ATOM   3980  HD3 ARG   253      47.567  17.914  22.017  1.00  0.00           H  
ATOM   3981  NE  ARG   253      45.725  17.525  22.862  1.00  0.00           N  
ATOM   3982  HE  ARG   253      45.870  17.301  23.836  1.00  0.00           H  
ATOM   3983  CZ  ARG   253      44.800  16.750  22.297  1.00  0.00           C  
ATOM   3984  NH1 ARG   253      44.182  15.866  23.011  1.00  0.00           N  
ATOM   3985 HH11 ARG   253      44.284  15.828  24.016  1.00  0.00           H  
ATOM   3986 HH12 ARG   253      43.636  15.115  22.615  1.00  0.00           H  
ATOM   3987  NH2 ARG   253      44.307  16.760  21.106  1.00  0.00           N  
ATOM   3988 HH21 ARG   253      44.472  17.581  20.541  1.00  0.00           H  
ATOM   3989 HH22 ARG   253      43.633  16.055  20.848  1.00  0.00           H  
ATOM   3990  C   ARG   253      47.965  22.046  20.781  1.00  0.00           C  
ATOM   3991  O   ARG   253      48.280  23.073  21.403  1.00  0.00           O  
ATOM   3992  N   LYS   254      46.953  22.046  19.934  1.00  0.00           N  
ATOM   3993  H   LYS   254      46.837  21.151  19.480  1.00  0.00           H  
ATOM   3994  CA  LYS   254      46.165  23.262  19.576  1.00  0.00           C  
ATOM   3995  HA  LYS   254      46.315  23.937  20.418  1.00  0.00           H  
ATOM   3996  CB  LYS   254      46.645  23.824  18.187  1.00  0.00           C  
ATOM   3997  HB2 LYS   254      46.194  24.815  18.121  1.00  0.00           H  
ATOM   3998  HB3 LYS   254      47.734  23.866  18.209  1.00  0.00           H  
ATOM   3999  CG  LYS   254      46.336  23.080  16.944  1.00  0.00           C  
ATOM   4000  HG2 LYS   254      46.450  21.997  16.976  1.00  0.00           H  
ATOM   4001  HG3 LYS   254      45.255  23.205  16.883  1.00  0.00           H  
ATOM   4002  CD  LYS   254      47.101  23.565  15.747  1.00  0.00           C  
ATOM   4003  HD2 LYS   254      46.952  24.640  15.648  1.00  0.00           H  
ATOM   4004  HD3 LYS   254      48.126  23.318  16.022  1.00  0.00           H  
ATOM   4005  CE  LYS   254      46.629  22.738  14.594  1.00  0.00           C  
ATOM   4006  HE2 LYS   254      47.065  21.740  14.607  1.00  0.00           H  
ATOM   4007  HE3 LYS   254      45.541  22.666  14.587  1.00  0.00           H  
ATOM   4008  NZ  LYS   254      47.007  23.400  13.348  1.00  0.00           N  
ATOM   4009  HZ1 LYS   254      48.011  23.355  13.245  1.00  0.00           H  
ATOM   4010  HZ2 LYS   254      46.745  23.020  12.450  1.00  0.00           H  
ATOM   4011  HZ3 LYS   254      46.636  24.339  13.356  1.00  0.00           H  
ATOM   4012  C   LYS   254      44.732  22.895  19.498  1.00  0.00           C  
ATOM   4013  O   LYS   254      44.350  21.703  19.251  1.00  0.00           O  
ATOM   4014  N   ILE   255      43.780  23.816  19.822  1.00  0.00           N  
ATOM   4015  H   ILE   255      44.176  24.744  19.872  1.00  0.00           H  
ATOM   4016  CA  ILE   255      42.361  23.649  19.751  1.00  0.00           C  
ATOM   4017  HA  ILE   255      42.001  22.766  20.278  1.00  0.00           H  
ATOM   4018  CB  ILE   255      41.802  24.880  20.588  1.00  0.00           C  
ATOM   4019  HB  ILE   255      42.161  25.679  19.939  1.00  0.00           H  
ATOM   4020  CG2 ILE   255      40.267  25.119  20.458  1.00  0.00           C  
ATOM   4021 HG21 ILE   255      39.694  24.331  20.946  1.00  0.00           H  
ATOM   4022 HG22 ILE   255      40.065  26.108  20.871  1.00  0.00           H  
ATOM   4023 HG23 ILE   255      39.810  24.921  19.488  1.00  0.00           H  
ATOM   4024  CG1 ILE   255      42.335  24.917  22.039  1.00  0.00           C  
ATOM   4025 HG12 ILE   255      41.709  24.245  22.626  1.00  0.00           H  
ATOM   4026 HG13 ILE   255      43.355  24.553  22.159  1.00  0.00           H  
ATOM   4027  CD1 ILE   255      42.140  26.317  22.676  1.00  0.00           C  
ATOM   4028 HD11 ILE   255      42.585  27.106  22.070  1.00  0.00           H  
ATOM   4029 HD12 ILE   255      41.095  26.538  22.892  1.00  0.00           H  
ATOM   4030 HD13 ILE   255      42.686  26.313  23.619  1.00  0.00           H  
ATOM   4031  C   ILE   255      41.892  23.544  18.286  1.00  0.00           C  
ATOM   4032  O   ILE   255      42.196  24.467  17.583  1.00  0.00           O  
ATOM   4033  N   LEU   256      41.070  22.562  17.957  1.00  0.00           N  
ATOM   4034  H   LEU   256      41.019  21.799  18.617  1.00  0.00           H  
ATOM   4035  CA  LEU   256      40.457  22.375  16.645  1.00  0.00           C  
ATOM   4036  HA  LEU   256      40.889  23.134  15.993  1.00  0.00           H  
ATOM   4037  CB  LEU   256      40.682  20.977  16.234  1.00  0.00           C  
ATOM   4038  HB2 LEU   256      40.024  20.340  16.826  1.00  0.00           H  
ATOM   4039  HB3 LEU   256      40.308  21.045  15.213  1.00  0.00           H  
ATOM   4040  CG  LEU   256      42.116  20.371  16.284  1.00  0.00           C  
ATOM   4041  HG  LEU   256      42.467  20.335  17.316  1.00  0.00           H  
ATOM   4042  CD1 LEU   256      42.117  18.993  15.653  1.00  0.00           C  
ATOM   4043 HD11 LEU   256      41.225  18.377  15.771  1.00  0.00           H  
ATOM   4044 HD12 LEU   256      42.284  19.007  14.576  1.00  0.00           H  
ATOM   4045 HD13 LEU   256      42.944  18.462  16.124  1.00  0.00           H  
ATOM   4046  CD2 LEU   256      43.150  21.242  15.475  1.00  0.00           C  
ATOM   4047 HD21 LEU   256      43.128  22.273  15.829  1.00  0.00           H  
ATOM   4048 HD22 LEU   256      44.181  20.912  15.602  1.00  0.00           H  
ATOM   4049 HD23 LEU   256      42.913  21.316  14.414  1.00  0.00           H  
ATOM   4050  C   LEU   256      38.972  22.532  16.664  1.00  0.00           C  
ATOM   4051  O   LEU   256      38.348  22.981  15.683  1.00  0.00           O  
ATOM   4052  N   ILE   257      38.325  22.320  17.859  1.00  0.00           N  
ATOM   4053  H   ILE   257      38.879  21.946  18.616  1.00  0.00           H  
ATOM   4054  CA  ILE   257      36.903  22.483  18.068  1.00  0.00           C  
ATOM   4055  HA  ILE   257      36.353  21.940  17.300  1.00  0.00           H  
ATOM   4056  CB  ILE   257      36.451  21.876  19.413  1.00  0.00           C  
ATOM   4057  HB  ILE   257      35.363  21.870  19.340  1.00  0.00           H  
ATOM   4058  CG2 ILE   257      36.721  20.323  19.384  1.00  0.00           C  
ATOM   4059 HG21 ILE   257      37.788  20.106  19.426  1.00  0.00           H  
ATOM   4060 HG22 ILE   257      36.214  19.792  20.190  1.00  0.00           H  
ATOM   4061 HG23 ILE   257      36.325  19.982  18.428  1.00  0.00           H  
ATOM   4062  CG1 ILE   257      36.940  22.722  20.578  1.00  0.00           C  
ATOM   4063 HG12 ILE   257      38.021  22.797  20.459  1.00  0.00           H  
ATOM   4064 HG13 ILE   257      36.555  23.741  20.625  1.00  0.00           H  
ATOM   4065  CD1 ILE   257      36.668  22.088  21.881  1.00  0.00           C  
ATOM   4066 HD11 ILE   257      37.134  22.752  22.610  1.00  0.00           H  
ATOM   4067 HD12 ILE   257      35.585  22.048  21.995  1.00  0.00           H  
ATOM   4068 HD13 ILE   257      37.276  21.186  21.954  1.00  0.00           H  
ATOM   4069  C   ILE   257      36.483  24.005  17.905  1.00  0.00           C  
ATOM   4070  O   ILE   257      37.332  24.890  18.118  1.00  0.00           O  
ATOM   4071  N   PRO   258      35.174  24.296  17.471  1.00  0.00           N  
ATOM   4072  CD  PRO   258      34.154  23.341  17.035  1.00  0.00           C  
ATOM   4073  HD2 PRO   258      33.846  22.692  17.855  1.00  0.00           H  
ATOM   4074  HD3 PRO   258      34.603  22.789  16.209  1.00  0.00           H  
ATOM   4075  CG  PRO   258      33.011  24.122  16.419  1.00  0.00           C  
ATOM   4076  HG2 PRO   258      32.004  23.836  16.720  1.00  0.00           H  
ATOM   4077  HG3 PRO   258      33.189  24.057  15.345  1.00  0.00           H  
ATOM   4078  CB  PRO   258      33.265  25.585  16.836  1.00  0.00           C  
ATOM   4079  HB2 PRO   258      32.704  25.664  17.767  1.00  0.00           H  
ATOM   4080  HB3 PRO   258      32.955  26.335  16.108  1.00  0.00           H  
ATOM   4081  CA  PRO   258      34.755  25.708  17.162  1.00  0.00           C  
ATOM   4082  HA  PRO   258      35.249  26.049  16.253  1.00  0.00           H  
ATOM   4083  C   PRO   258      35.083  26.707  18.332  1.00  0.00           C  
ATOM   4084  O   PRO   258      34.484  26.567  19.349  1.00  0.00           O  
ATOM   4085  N   ALA   259      35.787  27.778  18.041  1.00  0.00           N  
ATOM   4086  H   ALA   259      36.090  27.857  17.081  1.00  0.00           H  
ATOM   4087  CA  ALA   259      36.297  28.840  19.004  1.00  0.00           C  
ATOM   4088  HA  ALA   259      36.033  28.590  20.031  1.00  0.00           H  
ATOM   4089  CB  ALA   259      37.840  28.782  18.881  1.00  0.00           C  
ATOM   4090  HB1 ALA   259      38.208  29.768  19.164  1.00  0.00           H  
ATOM   4091  HB2 ALA   259      38.197  28.028  19.583  1.00  0.00           H  
ATOM   4092  HB3 ALA   259      38.239  28.657  17.874  1.00  0.00           H  
ATOM   4093  C   ALA   259      35.795  30.199  18.677  1.00  0.00           C  
ATOM   4094  O   ALA   259      35.863  30.683  17.573  1.00  0.00           O  
ATOM   4095  N   LEU   260      35.361  30.992  19.659  1.00  0.00           N  
ATOM   4096  H   LEU   260      35.218  30.606  20.581  1.00  0.00           H  
ATOM   4097  CA  LEU   260      35.124  32.446  19.654  1.00  0.00           C  
ATOM   4098  HA  LEU   260      35.576  32.774  18.718  1.00  0.00           H  
ATOM   4099  CB  LEU   260      33.586  32.571  19.614  1.00  0.00           C  
ATOM   4100  HB2 LEU   260      33.189  32.369  18.619  1.00  0.00           H  
ATOM   4101  HB3 LEU   260      33.151  31.834  20.289  1.00  0.00           H  
ATOM   4102  CG  LEU   260      32.973  33.968  19.989  1.00  0.00           C  
ATOM   4103  HG  LEU   260      33.321  34.199  20.996  1.00  0.00           H  
ATOM   4104  CD1 LEU   260      33.502  35.009  19.030  1.00  0.00           C  
ATOM   4105 HD11 LEU   260      34.572  35.170  19.164  1.00  0.00           H  
ATOM   4106 HD12 LEU   260      33.171  34.769  18.019  1.00  0.00           H  
ATOM   4107 HD13 LEU   260      33.070  35.956  19.351  1.00  0.00           H  
ATOM   4108  CD2 LEU   260      31.446  33.847  20.072  1.00  0.00           C  
ATOM   4109 HD21 LEU   260      31.292  33.080  20.831  1.00  0.00           H  
ATOM   4110 HD22 LEU   260      30.990  34.760  20.456  1.00  0.00           H  
ATOM   4111 HD23 LEU   260      30.999  33.706  19.088  1.00  0.00           H  
ATOM   4112  C   LEU   260      35.820  33.203  20.827  1.00  0.00           C  
ATOM   4113  O   LEU   260      35.777  32.834  21.997  1.00  0.00           O  
ATOM   4114  N   MET   261      36.541  34.280  20.420  1.00  0.00           N  
ATOM   4115  H   MET   261      36.438  34.575  19.459  1.00  0.00           H  
ATOM   4116  CA  MET   261      37.100  35.229  21.331  1.00  0.00           C  
ATOM   4117  HA  MET   261      36.925  34.935  22.366  1.00  0.00           H  
ATOM   4118  CB  MET   261      38.581  35.309  21.224  1.00  0.00           C  
ATOM   4119  HB2 MET   261      38.884  34.391  21.729  1.00  0.00           H  
ATOM   4120  HB3 MET   261      38.837  35.367  20.166  1.00  0.00           H  
ATOM   4121  CG  MET   261      39.254  36.458  21.946  1.00  0.00           C  
ATOM   4122  HG2 MET   261      40.330  36.310  21.850  1.00  0.00           H  
ATOM   4123  HG3 MET   261      39.102  37.456  21.536  1.00  0.00           H  
ATOM   4124  SD  MET   261      38.830  36.631  23.734  1.00  0.00           S  
ATOM   4125  CE  MET   261      39.499  38.350  23.967  1.00  0.00           C  
ATOM   4126  HE1 MET   261      39.149  38.708  24.935  1.00  0.00           H  
ATOM   4127  HE2 MET   261      40.585  38.384  23.878  1.00  0.00           H  
ATOM   4128  HE3 MET   261      39.063  38.909  23.139  1.00  0.00           H  
ATOM   4129  C   MET   261      36.499  36.600  21.090  1.00  0.00           C  
ATOM   4130  O   MET   261      36.511  37.147  19.987  1.00  0.00           O  
ATOM   4131  N   VAL   262      36.101  37.217  22.177  1.00  0.00           N  
ATOM   4132  H   VAL   262      36.210  36.739  23.060  1.00  0.00           H  
ATOM   4133  CA  VAL   262      35.325  38.539  22.298  1.00  0.00           C  
ATOM   4134  HA  VAL   262      35.085  38.882  21.292  1.00  0.00           H  
ATOM   4135  CB  VAL   262      33.910  38.235  22.959  1.00  0.00           C  
ATOM   4136  HB  VAL   262      33.996  37.788  23.950  1.00  0.00           H  
ATOM   4137  CG1 VAL   262      33.044  39.539  23.152  1.00  0.00           C  
ATOM   4138 HG11 VAL   262      32.881  40.059  22.208  1.00  0.00           H  
ATOM   4139 HG12 VAL   262      32.057  39.257  23.518  1.00  0.00           H  
ATOM   4140 HG13 VAL   262      33.658  40.156  23.807  1.00  0.00           H  
ATOM   4141  CG2 VAL   262      33.081  37.243  22.139  1.00  0.00           C  
ATOM   4142 HG21 VAL   262      32.021  37.131  22.371  1.00  0.00           H  
ATOM   4143 HG22 VAL   262      33.262  37.481  21.091  1.00  0.00           H  
ATOM   4144 HG23 VAL   262      33.511  36.262  22.336  1.00  0.00           H  
ATOM   4145  C   VAL   262      36.012  39.601  23.123  1.00  0.00           C  
ATOM   4146  O   VAL   262      36.076  39.563  24.390  1.00  0.00           O  
ATOM   4147  N   THR   263      36.579  40.587  22.392  1.00  0.00           N  
ATOM   4148  H   THR   263      36.526  40.676  21.387  1.00  0.00           H  
ATOM   4149  CA  THR   263      37.199  41.743  23.075  1.00  0.00           C  
ATOM   4150  HA  THR   263      37.718  41.290  23.920  1.00  0.00           H  
ATOM   4151  CB  THR   263      38.225  42.409  22.142  1.00  0.00           C  
ATOM   4152  HB  THR   263      38.574  43.335  22.599  1.00  0.00           H  
ATOM   4153  CG2 THR   263      39.477  41.605  22.021  1.00  0.00           C  
ATOM   4154 HG21 THR   263      40.337  42.266  21.910  1.00  0.00           H  
ATOM   4155 HG22 THR   263      39.584  41.057  22.957  1.00  0.00           H  
ATOM   4156 HG23 THR   263      39.453  40.912  21.180  1.00  0.00           H  
ATOM   4157  OG1 THR   263      37.764  42.634  20.826  1.00  0.00           O  
ATOM   4158  HG1 THR   263      37.272  43.459  20.826  1.00  0.00           H  
ATOM   4159  C   THR   263      36.185  42.797  23.593  1.00  0.00           C  
ATOM   4160  O   THR   263      35.132  42.881  23.069  1.00  0.00           O  
ATOM   4161  N   ALA   264      36.515  43.738  24.459  1.00  0.00           N  
ATOM   4162  H   ALA   264      37.441  43.663  24.855  1.00  0.00           H  
ATOM   4163  CA  ALA   264      35.826  44.994  24.634  1.00  0.00           C  
ATOM   4164  HA  ALA   264      35.012  45.125  23.921  1.00  0.00           H  
ATOM   4165  CB  ALA   264      35.063  44.939  25.935  1.00  0.00           C  
ATOM   4166  HB1 ALA   264      35.800  44.799  26.725  1.00  0.00           H  
ATOM   4167  HB2 ALA   264      34.451  45.811  26.165  1.00  0.00           H  
ATOM   4168  HB3 ALA   264      34.351  44.115  25.872  1.00  0.00           H  
ATOM   4169  C   ALA   264      36.757  46.234  24.613  1.00  0.00           C  
ATOM   4170  O   ALA   264      37.966  46.149  24.876  1.00  0.00           O  
ATOM   4171  N   GLU   265      36.103  47.386  24.451  1.00  0.00           N  
ATOM   4172  H   GLU   265      35.102  47.463  24.342  1.00  0.00           H  
ATOM   4173  CA  GLU   265      36.831  48.642  24.083  1.00  0.00           C  
ATOM   4174  HA  GLU   265      37.537  48.413  23.285  1.00  0.00           H  
ATOM   4175  CB  GLU   265      35.688  49.550  23.621  1.00  0.00           C  
ATOM   4176  HB2 GLU   265      35.101  48.919  22.953  1.00  0.00           H  
ATOM   4177  HB3 GLU   265      34.986  49.742  24.432  1.00  0.00           H  
ATOM   4178  CG  GLU   265      36.154  50.790  22.926  1.00  0.00           C  
ATOM   4179  HG2 GLU   265      35.230  51.344  22.757  1.00  0.00           H  
ATOM   4180  HG3 GLU   265      36.673  51.415  23.653  1.00  0.00           H  
ATOM   4181  CD  GLU   265      36.912  50.535  21.649  1.00  0.00           C  
ATOM   4182  OE1 GLU   265      36.309  49.947  20.672  1.00  0.00           O  
ATOM   4183  OE2 GLU   265      38.142  50.673  21.620  1.00  0.00           O  
ATOM   4184  C   GLU   265      37.612  49.396  25.252  1.00  0.00           C  
ATOM   4185  O   GLU   265      38.718  49.799  25.050  1.00  0.00           O  
ATOM   4186  N   LYS   266      37.077  49.404  26.442  1.00  0.00           N  
ATOM   4187  H   LYS   266      36.186  48.940  26.553  1.00  0.00           H  
ATOM   4188  CA  LYS   266      37.538  50.105  27.676  1.00  0.00           C  
ATOM   4189  HA  LYS   266      38.384  50.730  27.390  1.00  0.00           H  
ATOM   4190  CB  LYS   266      36.469  50.959  28.424  1.00  0.00           C  
ATOM   4191  HB2 LYS   266      35.699  50.317  28.851  1.00  0.00           H  
ATOM   4192  HB3 LYS   266      37.046  51.573  29.116  1.00  0.00           H  
ATOM   4193  CG  LYS   266      35.898  51.953  27.433  1.00  0.00           C  
ATOM   4194  HG2 LYS   266      36.622  52.722  27.164  1.00  0.00           H  
ATOM   4195  HG3 LYS   266      35.493  51.494  26.531  1.00  0.00           H  
ATOM   4196  CD  LYS   266      34.746  52.812  27.973  1.00  0.00           C  
ATOM   4197  HD2 LYS   266      33.832  52.221  28.045  1.00  0.00           H  
ATOM   4198  HD3 LYS   266      34.955  53.097  29.004  1.00  0.00           H  
ATOM   4199  CE  LYS   266      34.540  54.129  27.243  1.00  0.00           C  
ATOM   4200  HE2 LYS   266      35.449  54.731  27.228  1.00  0.00           H  
ATOM   4201  HE3 LYS   266      34.248  53.887  26.221  1.00  0.00           H  
ATOM   4202  NZ  LYS   266      33.433  54.871  27.850  1.00  0.00           N  
ATOM   4203  HZ1 LYS   266      33.494  55.806  27.473  1.00  0.00           H  
ATOM   4204  HZ2 LYS   266      32.540  54.495  27.565  1.00  0.00           H  
ATOM   4205  HZ3 LYS   266      33.626  54.987  28.835  1.00  0.00           H  
ATOM   4206  C   LYS   266      38.181  49.046  28.620  1.00  0.00           C  
ATOM   4207  O   LYS   266      38.213  49.246  29.810  1.00  0.00           O  
ATOM   4208  N   ASP   267      38.550  47.912  28.029  1.00  0.00           N  
ATOM   4209  H   ASP   267      38.425  47.817  27.032  1.00  0.00           H  
ATOM   4210  CA  ASP   267      39.130  46.785  28.785  1.00  0.00           C  
ATOM   4211  HA  ASP   267      38.713  46.891  29.786  1.00  0.00           H  
ATOM   4212  CB  ASP   267      38.845  45.458  28.183  1.00  0.00           C  
ATOM   4213  HB2 ASP   267      37.776  45.368  27.992  1.00  0.00           H  
ATOM   4214  HB3 ASP   267      39.475  45.441  27.293  1.00  0.00           H  
ATOM   4215  CG  ASP   267      39.191  44.367  29.222  1.00  0.00           C  
ATOM   4216  OD1 ASP   267      39.757  44.646  30.329  1.00  0.00           O  
ATOM   4217  OD2 ASP   267      39.061  43.255  28.707  1.00  0.00           O  
ATOM   4218  C   ASP   267      40.628  47.049  28.885  1.00  0.00           C  
ATOM   4219  O   ASP   267      41.382  47.112  27.921  1.00  0.00           O  
ATOM   4220  N   PHE   268      41.079  47.363  30.058  1.00  0.00           N  
ATOM   4221  H   PHE   268      40.398  47.421  30.802  1.00  0.00           H  
ATOM   4222  CA  PHE   268      42.417  47.823  30.274  1.00  0.00           C  
ATOM   4223  HA  PHE   268      42.797  48.522  29.529  1.00  0.00           H  
ATOM   4224  CB  PHE   268      42.386  48.624  31.607  1.00  0.00           C  
ATOM   4225  HB2 PHE   268      41.977  48.027  32.423  1.00  0.00           H  
ATOM   4226  HB3 PHE   268      43.432  48.733  31.891  1.00  0.00           H  
ATOM   4227  CG  PHE   268      41.748  49.967  31.651  1.00  0.00           C  
ATOM   4228  CD1 PHE   268      41.123  50.572  30.519  1.00  0.00           C  
ATOM   4229  HD1 PHE   268      41.183  50.098  29.550  1.00  0.00           H  
ATOM   4230  CE1 PHE   268      40.583  51.858  30.691  1.00  0.00           C  
ATOM   4231  HE1 PHE   268      40.228  52.315  29.779  1.00  0.00           H  
ATOM   4232  CZ  PHE   268      40.606  52.575  31.942  1.00  0.00           C  
ATOM   4233  HZ  PHE   268      40.154  53.551  32.034  1.00  0.00           H  
ATOM   4234  CE2 PHE   268      41.192  51.962  33.021  1.00  0.00           C  
ATOM   4235  HE2 PHE   268      41.241  52.464  33.976  1.00  0.00           H  
ATOM   4236  CD2 PHE   268      41.778  50.641  32.883  1.00  0.00           C  
ATOM   4237  HD2 PHE   268      42.161  50.188  33.785  1.00  0.00           H  
ATOM   4238  C   PHE   268      43.447  46.730  30.408  1.00  0.00           C  
ATOM   4239  O   PHE   268      44.633  46.991  30.196  1.00  0.00           O  
ATOM   4240  N   VAL   269      43.166  45.445  30.791  1.00  0.00           N  
ATOM   4241  H   VAL   269      42.218  45.132  30.947  1.00  0.00           H  
ATOM   4242  CA  VAL   269      44.239  44.531  31.246  1.00  0.00           C  
ATOM   4243  HA  VAL   269      44.855  45.118  31.926  1.00  0.00           H  
ATOM   4244  CB  VAL   269      43.609  43.461  32.128  1.00  0.00           C  
ATOM   4245  HB  VAL   269      42.983  43.927  32.889  1.00  0.00           H  
ATOM   4246  CG1 VAL   269      42.693  42.491  31.394  1.00  0.00           C  
ATOM   4247 HG11 VAL   269      43.230  41.847  30.697  1.00  0.00           H  
ATOM   4248 HG12 VAL   269      42.161  41.860  32.106  1.00  0.00           H  
ATOM   4249 HG13 VAL   269      41.885  43.065  30.940  1.00  0.00           H  
ATOM   4250  CG2 VAL   269      44.735  42.821  32.919  1.00  0.00           C  
ATOM   4251 HG21 VAL   269      44.339  42.352  33.820  1.00  0.00           H  
ATOM   4252 HG22 VAL   269      45.124  41.923  32.439  1.00  0.00           H  
ATOM   4253 HG23 VAL   269      45.411  43.602  33.267  1.00  0.00           H  
ATOM   4254  C   VAL   269      45.004  43.848  30.012  1.00  0.00           C  
ATOM   4255  O   VAL   269      46.150  43.421  30.162  1.00  0.00           O  
ATOM   4256  N   LEU   270      44.413  43.828  28.834  1.00  0.00           N  
ATOM   4257  H   LEU   270      43.444  44.103  28.749  1.00  0.00           H  
ATOM   4258  CA  LEU   270      45.001  43.379  27.587  1.00  0.00           C  
ATOM   4259  HA  LEU   270      46.085  43.494  27.568  1.00  0.00           H  
ATOM   4260  CB  LEU   270      44.733  41.856  27.462  1.00  0.00           C  
ATOM   4261  HB2 LEU   270      43.660  41.685  27.553  1.00  0.00           H  
ATOM   4262  HB3 LEU   270      45.006  41.477  26.477  1.00  0.00           H  
ATOM   4263  CG  LEU   270      45.434  40.892  28.464  1.00  0.00           C  
ATOM   4264  HG  LEU   270      45.082  41.080  29.479  1.00  0.00           H  
ATOM   4265  CD1 LEU   270      45.045  39.419  28.134  1.00  0.00           C  
ATOM   4266 HD11 LEU   270      45.568  38.644  28.695  1.00  0.00           H  
ATOM   4267 HD12 LEU   270      43.960  39.397  28.232  1.00  0.00           H  
ATOM   4268 HD13 LEU   270      45.325  39.187  27.107  1.00  0.00           H  
ATOM   4269  CD2 LEU   270      46.996  40.894  28.189  1.00  0.00           C  
ATOM   4270 HD21 LEU   270      47.294  40.408  27.260  1.00  0.00           H  
ATOM   4271 HD22 LEU   270      47.475  41.873  28.177  1.00  0.00           H  
ATOM   4272 HD23 LEU   270      47.554  40.269  28.886  1.00  0.00           H  
ATOM   4273  C   LEU   270      44.454  43.952  26.277  1.00  0.00           C  
ATOM   4274  O   LEU   270      43.307  44.424  26.279  1.00  0.00           O  
ATOM   4275  N   VAL   271      45.230  43.971  25.164  1.00  0.00           N  
ATOM   4276  H   VAL   271      46.143  43.540  25.130  1.00  0.00           H  
ATOM   4277  CA  VAL   271      44.769  44.527  23.814  1.00  0.00           C  
ATOM   4278  HA  VAL   271      43.946  45.202  24.050  1.00  0.00           H  
ATOM   4279  CB  VAL   271      45.865  45.376  23.260  1.00  0.00           C  
ATOM   4280  HB  VAL   271      45.416  46.039  22.520  1.00  0.00           H  
ATOM   4281  CG1 VAL   271      46.527  46.375  24.211  1.00  0.00           C  
ATOM   4282 HG11 VAL   271      47.241  47.037  23.720  1.00  0.00           H  
ATOM   4283 HG12 VAL   271      45.775  46.985  24.712  1.00  0.00           H  
ATOM   4284 HG13 VAL   271      47.096  45.754  24.903  1.00  0.00           H  
ATOM   4285  CG2 VAL   271      46.971  44.515  22.585  1.00  0.00           C  
ATOM   4286 HG21 VAL   271      47.845  45.100  22.300  1.00  0.00           H  
ATOM   4287 HG22 VAL   271      47.150  43.690  23.274  1.00  0.00           H  
ATOM   4288 HG23 VAL   271      46.608  44.163  21.619  1.00  0.00           H  
ATOM   4289  C   VAL   271      44.244  43.494  22.768  1.00  0.00           C  
ATOM   4290  O   VAL   271      44.673  42.339  22.758  1.00  0.00           O  
ATOM   4291  N   PRO   272      43.361  43.989  21.805  1.00  0.00           N  
ATOM   4292  CD  PRO   272      42.761  45.295  21.774  1.00  0.00           C  
ATOM   4293  HD2 PRO   272      43.562  45.974  21.480  1.00  0.00           H  
ATOM   4294  HD3 PRO   272      42.413  45.533  22.779  1.00  0.00           H  
ATOM   4295  CG  PRO   272      41.725  45.322  20.663  1.00  0.00           C  
ATOM   4296  HG2 PRO   272      41.800  46.318  20.226  1.00  0.00           H  
ATOM   4297  HG3 PRO   272      40.715  45.113  21.016  1.00  0.00           H  
ATOM   4298  CB  PRO   272      42.277  44.306  19.663  1.00  0.00           C  
ATOM   4299  HB2 PRO   272      43.029  44.762  19.020  1.00  0.00           H  
ATOM   4300  HB3 PRO   272      41.518  43.819  19.051  1.00  0.00           H  
ATOM   4301  CA  PRO   272      42.935  43.235  20.569  1.00  0.00           C  
ATOM   4302  HA  PRO   272      42.218  42.496  20.927  1.00  0.00           H  
ATOM   4303  C   PRO   272      43.978  42.411  19.803  1.00  0.00           C  
ATOM   4304  O   PRO   272      43.699  41.280  19.358  1.00  0.00           O  
ATOM   4305  N   GLN   273      45.245  42.900  19.682  1.00  0.00           N  
ATOM   4306  H   GLN   273      45.507  43.757  20.149  1.00  0.00           H  
ATOM   4307  CA  GLN   273      46.295  42.133  18.975  1.00  0.00           C  
ATOM   4308  HA  GLN   273      45.907  41.888  17.986  1.00  0.00           H  
ATOM   4309  CB  GLN   273      47.546  43.074  18.739  1.00  0.00           C  
ATOM   4310  HB2 GLN   273      47.941  43.519  19.652  1.00  0.00           H  
ATOM   4311  HB3 GLN   273      48.373  42.462  18.379  1.00  0.00           H  
ATOM   4312  CG  GLN   273      47.398  44.276  17.801  1.00  0.00           C  
ATOM   4313  HG2 GLN   273      48.337  44.407  17.264  1.00  0.00           H  
ATOM   4314  HG3 GLN   273      46.772  44.064  16.934  1.00  0.00           H  
ATOM   4315  CD  GLN   273      46.786  45.604  18.348  1.00  0.00           C  
ATOM   4316  OE1 GLN   273      46.413  45.767  19.530  1.00  0.00           O  
ATOM   4317  NE2 GLN   273      46.528  46.574  17.565  1.00  0.00           N  
ATOM   4318 HE21 GLN   273      45.942  47.367  17.785  1.00  0.00           H  
ATOM   4319 HE22 GLN   273      46.596  46.333  16.587  1.00  0.00           H  
ATOM   4320  C   GLN   273      46.602  40.743  19.618  1.00  0.00           C  
ATOM   4321  O   GLN   273      46.977  39.892  18.802  1.00  0.00           O  
ATOM   4322  N   MET   274      46.277  40.528  20.907  1.00  0.00           N  
ATOM   4323  H   MET   274      46.052  41.300  21.519  1.00  0.00           H  
ATOM   4324  CA  MET   274      46.319  39.181  21.507  1.00  0.00           C  
ATOM   4325  HA  MET   274      47.330  38.828  21.304  1.00  0.00           H  
ATOM   4326  CB  MET   274      45.941  39.098  23.013  1.00  0.00           C  
ATOM   4327  HB2 MET   274      44.958  39.547  23.154  1.00  0.00           H  
ATOM   4328  HB3 MET   274      45.763  38.055  23.278  1.00  0.00           H  
ATOM   4329  CG  MET   274      46.827  39.844  24.092  1.00  0.00           C  
ATOM   4330  HG2 MET   274      46.727  40.897  23.830  1.00  0.00           H  
ATOM   4331  HG3 MET   274      46.483  39.822  25.126  1.00  0.00           H  
ATOM   4332  SD  MET   274      48.598  39.393  24.079  1.00  0.00           S  
ATOM   4333  CE  MET   274      49.268  40.472  22.729  1.00  0.00           C  
ATOM   4334  HE1 MET   274      49.777  39.760  22.079  1.00  0.00           H  
ATOM   4335  HE2 MET   274      48.472  40.959  22.167  1.00  0.00           H  
ATOM   4336  HE3 MET   274      49.916  41.286  23.056  1.00  0.00           H  
ATOM   4337  C   MET   274      45.344  38.229  20.765  1.00  0.00           C  
ATOM   4338  O   MET   274      45.693  37.043  20.441  1.00  0.00           O  
ATOM   4339  N   SER   275      44.115  38.703  20.481  1.00  0.00           N  
ATOM   4340  H   SER   275      44.052  39.694  20.664  1.00  0.00           H  
ATOM   4341  CA  SER   275      43.089  37.976  19.714  1.00  0.00           C  
ATOM   4342  HA  SER   275      42.922  36.950  20.040  1.00  0.00           H  
ATOM   4343  CB  SER   275      41.766  38.684  19.810  1.00  0.00           C  
ATOM   4344  HB2 SER   275      41.882  39.598  19.229  1.00  0.00           H  
ATOM   4345  HB3 SER   275      41.056  38.047  19.282  1.00  0.00           H  
ATOM   4346  OG  SER   275      41.286  38.886  21.192  1.00  0.00           O  
ATOM   4347  HG  SER   275      41.884  39.515  21.603  1.00  0.00           H  
ATOM   4348  C   SER   275      43.487  37.884  18.286  1.00  0.00           C  
ATOM   4349  O   SER   275      43.078  36.921  17.648  1.00  0.00           O  
ATOM   4350  N   GLN   276      44.263  38.826  17.663  1.00  0.00           N  
ATOM   4351  H   GLN   276      44.596  39.589  18.234  1.00  0.00           H  
ATOM   4352  CA  GLN   276      44.961  38.496  16.416  1.00  0.00           C  
ATOM   4353  HA  GLN   276      44.135  38.234  15.754  1.00  0.00           H  
ATOM   4354  CB  GLN   276      45.554  39.766  15.705  1.00  0.00           C  
ATOM   4355  HB2 GLN   276      46.267  40.114  16.453  1.00  0.00           H  
ATOM   4356  HB3 GLN   276      46.194  39.531  14.855  1.00  0.00           H  
ATOM   4357  CG  GLN   276      44.509  40.811  15.369  1.00  0.00           C  
ATOM   4358  HG2 GLN   276      43.989  40.334  14.539  1.00  0.00           H  
ATOM   4359  HG3 GLN   276      43.894  41.117  16.216  1.00  0.00           H  
ATOM   4360  CD  GLN   276      45.132  42.047  14.744  1.00  0.00           C  
ATOM   4361  OE1 GLN   276      46.347  42.082  14.448  1.00  0.00           O  
ATOM   4362  NE2 GLN   276      44.358  43.117  14.600  1.00  0.00           N  
ATOM   4363 HE21 GLN   276      44.828  44.001  14.465  1.00  0.00           H  
ATOM   4364 HE22 GLN   276      43.373  43.173  14.817  1.00  0.00           H  
ATOM   4365  C   GLN   276      46.065  37.402  16.310  1.00  0.00           C  
ATOM   4366  O   GLN   276      46.079  36.454  15.544  1.00  0.00           O  
ATOM   4367  N   HIE   277      47.066  37.476  17.202  1.00  0.00           N  
ATOM   4368  H   HIE   277      47.006  38.269  17.824  1.00  0.00           H  
ATOM   4369  CA  HIE   277      48.012  36.399  17.430  1.00  0.00           C  
ATOM   4370  HA  HIE   277      48.692  36.283  16.586  1.00  0.00           H  
ATOM   4371  CB  HIE   277      48.938  36.806  18.511  1.00  0.00           C  
ATOM   4372  HB2 HIE   277      48.388  37.107  19.402  1.00  0.00           H  
ATOM   4373  HB3 HIE   277      49.653  35.997  18.667  1.00  0.00           H  
ATOM   4374  CG  HIE   277      49.853  37.911  18.030  1.00  0.00           C  
ATOM   4375  ND1 HIE   277      50.583  37.929  16.805  1.00  0.00           N  
ATOM   4376  CE1 HIE   277      51.061  39.196  16.656  1.00  0.00           C  
ATOM   4377  HE1 HIE   277      51.621  39.459  15.770  1.00  0.00           H  
ATOM   4378  NE2 HIE   277      50.781  39.935  17.725  1.00  0.00           N  
ATOM   4379  HE2 HIE   277      51.034  40.908  17.826  1.00  0.00           H  
ATOM   4380  CD2 HIE   277      49.982  39.131  18.583  1.00  0.00           C  
ATOM   4381  HD2 HIE   277      49.418  39.519  19.418  1.00  0.00           H  
ATOM   4382  C   HIE   277      47.441  35.005  17.670  1.00  0.00           C  
ATOM   4383  O   HIE   277      48.012  34.040  17.211  1.00  0.00           O  
ATOM   4384  N   MET   278      46.284  34.922  18.355  1.00  0.00           N  
ATOM   4385  H   MET   278      45.856  35.747  18.749  1.00  0.00           H  
ATOM   4386  CA  MET   278      45.547  33.710  18.471  1.00  0.00           C  
ATOM   4387  HA  MET   278      46.116  32.886  18.901  1.00  0.00           H  
ATOM   4388  CB  MET   278      44.576  33.823  19.601  1.00  0.00           C  
ATOM   4389  HB2 MET   278      45.026  34.168  20.532  1.00  0.00           H  
ATOM   4390  HB3 MET   278      43.782  34.521  19.336  1.00  0.00           H  
ATOM   4391  CG  MET   278      43.881  32.507  19.887  1.00  0.00           C  
ATOM   4392  HG2 MET   278      43.209  32.171  19.098  1.00  0.00           H  
ATOM   4393  HG3 MET   278      44.632  31.753  20.120  1.00  0.00           H  
ATOM   4394  SD  MET   278      42.779  32.834  21.321  1.00  0.00           S  
ATOM   4395  CE  MET   278      41.807  31.246  21.391  1.00  0.00           C  
ATOM   4396  HE1 MET   278      41.363  31.125  22.379  1.00  0.00           H  
ATOM   4397  HE2 MET   278      40.988  31.406  20.689  1.00  0.00           H  
ATOM   4398  HE3 MET   278      42.466  30.408  21.162  1.00  0.00           H  
ATOM   4399  C   MET   278      44.904  33.324  17.120  1.00  0.00           C  
ATOM   4400  O   MET   278      44.977  32.143  16.721  1.00  0.00           O  
ATOM   4401  N   GLU   279      44.288  34.280  16.380  1.00  0.00           N  
ATOM   4402  H   GLU   279      44.143  35.193  16.787  1.00  0.00           H  
ATOM   4403  CA  GLU   279      43.829  34.001  14.979  1.00  0.00           C  
ATOM   4404  HA  GLU   279      43.169  33.150  15.149  1.00  0.00           H  
ATOM   4405  CB  GLU   279      42.951  35.183  14.497  1.00  0.00           C  
ATOM   4406  HB2 GLU   279      42.217  35.369  15.281  1.00  0.00           H  
ATOM   4407  HB3 GLU   279      43.582  36.061  14.641  1.00  0.00           H  
ATOM   4408  CG  GLU   279      42.316  35.031  13.055  1.00  0.00           C  
ATOM   4409  HG2 GLU   279      43.112  35.111  12.315  1.00  0.00           H  
ATOM   4410  HG3 GLU   279      41.824  34.100  12.772  1.00  0.00           H  
ATOM   4411  CD  GLU   279      41.356  36.141  12.671  1.00  0.00           C  
ATOM   4412  OE1 GLU   279      41.002  36.125  11.510  1.00  0.00           O  
ATOM   4413  OE2 GLU   279      41.113  37.118  13.430  1.00  0.00           O  
ATOM   4414  C   GLU   279      44.937  33.494  13.990  1.00  0.00           C  
ATOM   4415  O   GLU   279      44.644  32.690  13.099  1.00  0.00           O  
ATOM   4416  N   ASP   280      46.216  33.835  14.206  1.00  0.00           N  
ATOM   4417  H   ASP   280      46.375  34.510  14.941  1.00  0.00           H  
ATOM   4418  CA  ASP   280      47.302  33.171  13.469  1.00  0.00           C  
ATOM   4419  HA  ASP   280      47.157  33.146  12.389  1.00  0.00           H  
ATOM   4420  CB  ASP   280      48.539  34.068  13.551  1.00  0.00           C  
ATOM   4421  HB2 ASP   280      48.692  34.279  14.609  1.00  0.00           H  
ATOM   4422  HB3 ASP   280      49.368  33.496  13.134  1.00  0.00           H  
ATOM   4423  CG  ASP   280      48.420  35.456  12.854  1.00  0.00           C  
ATOM   4424  OD1 ASP   280      49.282  36.383  13.099  1.00  0.00           O  
ATOM   4425  OD2 ASP   280      47.471  35.689  12.057  1.00  0.00           O  
ATOM   4426  C   ASP   280      47.566  31.726  13.851  1.00  0.00           C  
ATOM   4427  O   ASP   280      47.800  30.862  12.956  1.00  0.00           O  
ATOM   4428  N   TRP   281      47.470  31.413  15.181  1.00  0.00           N  
ATOM   4429  H   TRP   281      47.100  32.131  15.787  1.00  0.00           H  
ATOM   4430  CA  TRP   281      47.698  30.061  15.710  1.00  0.00           C  
ATOM   4431  HA  TRP   281      48.661  29.779  15.286  1.00  0.00           H  
ATOM   4432  CB  TRP   281      47.751  30.212  17.250  1.00  0.00           C  
ATOM   4433  HB2 TRP   281      48.465  30.967  17.579  1.00  0.00           H  
ATOM   4434  HB3 TRP   281      46.753  30.552  17.526  1.00  0.00           H  
ATOM   4435  CG  TRP   281      48.185  29.083  18.093  1.00  0.00           C  
ATOM   4436  CD1 TRP   281      49.404  28.563  18.025  1.00  0.00           C  
ATOM   4437  HD1 TRP   281      50.188  28.931  17.379  1.00  0.00           H  
ATOM   4438  NE1 TRP   281      49.509  27.564  18.994  1.00  0.00           N  
ATOM   4439  HE1 TRP   281      50.316  26.984  19.180  1.00  0.00           H  
ATOM   4440  CE2 TRP   281      48.463  27.564  19.902  1.00  0.00           C  
ATOM   4441  CZ2 TRP   281      48.123  26.771  21.025  1.00  0.00           C  
ATOM   4442  HZ2 TRP   281      48.839  26.090  21.461  1.00  0.00           H  
ATOM   4443  CH2 TRP   281      46.807  26.813  21.525  1.00  0.00           C  
ATOM   4444  HH2 TRP   281      46.607  26.270  22.436  1.00  0.00           H  
ATOM   4445  CZ3 TRP   281      45.906  27.664  20.961  1.00  0.00           C  
ATOM   4446  HZ3 TRP   281      44.886  27.678  21.316  1.00  0.00           H  
ATOM   4447  CE3 TRP   281      46.237  28.547  19.895  1.00  0.00           C  
ATOM   4448  HE3 TRP   281      45.498  29.221  19.489  1.00  0.00           H  
ATOM   4449  CD2 TRP   281      47.530  28.450  19.252  1.00  0.00           C  
ATOM   4450  C   TRP   281      46.604  29.058  15.407  1.00  0.00           C  
ATOM   4451  O   TRP   281      46.865  27.913  15.272  1.00  0.00           O  
ATOM   4452  N   ILE   282      45.354  29.523  15.341  1.00  0.00           N  
ATOM   4453  H   ILE   282      45.243  30.527  15.382  1.00  0.00           H  
ATOM   4454  CA  ILE   282      44.158  28.736  15.110  1.00  0.00           C  
ATOM   4455  HA  ILE   282      44.433  27.773  14.680  1.00  0.00           H  
ATOM   4456  CB  ILE   282      43.356  28.315  16.385  1.00  0.00           C  
ATOM   4457  HB  ILE   282      42.324  28.100  16.108  1.00  0.00           H  
ATOM   4458  CG2 ILE   282      43.954  27.059  17.025  1.00  0.00           C  
ATOM   4459 HG21 ILE   282      43.785  26.213  16.359  1.00  0.00           H  
ATOM   4460 HG22 ILE   282      45.032  27.182  17.135  1.00  0.00           H  
ATOM   4461 HG23 ILE   282      43.455  26.868  17.976  1.00  0.00           H  
ATOM   4462  CG1 ILE   282      43.230  29.445  17.432  1.00  0.00           C  
ATOM   4463 HG12 ILE   282      44.198  29.562  17.920  1.00  0.00           H  
ATOM   4464 HG13 ILE   282      42.963  30.442  17.082  1.00  0.00           H  
ATOM   4465  CD1 ILE   282      42.126  29.129  18.463  1.00  0.00           C  
ATOM   4466 HD11 ILE   282      42.585  28.698  19.353  1.00  0.00           H  
ATOM   4467 HD12 ILE   282      41.668  30.041  18.846  1.00  0.00           H  
ATOM   4468 HD13 ILE   282      41.305  28.534  18.064  1.00  0.00           H  
ATOM   4469  C   ILE   282      43.200  29.547  14.169  1.00  0.00           C  
ATOM   4470  O   ILE   282      42.293  30.262  14.584  1.00  0.00           O  
ATOM   4471  N   PRO   283      43.308  29.362  12.873  1.00  0.00           N  
ATOM   4472  CD  PRO   283      44.492  28.691  12.166  1.00  0.00           C  
ATOM   4473  HD2 PRO   283      44.269  27.655  11.909  1.00  0.00           H  
ATOM   4474  HD3 PRO   283      45.368  28.905  12.777  1.00  0.00           H  
ATOM   4475  CG  PRO   283      44.674  29.325  10.800  1.00  0.00           C  
ATOM   4476  HG2 PRO   283      44.927  28.697   9.946  1.00  0.00           H  
ATOM   4477  HG3 PRO   283      45.383  30.150  10.872  1.00  0.00           H  
ATOM   4478  CB  PRO   283      43.221  29.821  10.532  1.00  0.00           C  
ATOM   4479  HB2 PRO   283      42.616  29.004  10.139  1.00  0.00           H  
ATOM   4480  HB3 PRO   283      43.075  30.628   9.814  1.00  0.00           H  
ATOM   4481  CA  PRO   283      42.673  30.202  11.887  1.00  0.00           C  
ATOM   4482  HA  PRO   283      42.936  31.251  12.025  1.00  0.00           H  
ATOM   4483  C   PRO   283      41.207  30.009  11.790  1.00  0.00           C  
ATOM   4484  O   PRO   283      40.470  30.813  11.177  1.00  0.00           O  
ATOM   4485  N   HIE   284      40.638  28.984  12.452  1.00  0.00           N  
ATOM   4486  H   HIE   284      41.223  28.429  13.060  1.00  0.00           H  
ATOM   4487  CA  HIE   284      39.222  28.849  12.496  1.00  0.00           C  
ATOM   4488  HA  HIE   284      38.776  29.063  11.525  1.00  0.00           H  
ATOM   4489  CB  HIE   284      38.874  27.351  12.747  1.00  0.00           C  
ATOM   4490  HB2 HIE   284      37.828  27.083  12.597  1.00  0.00           H  
ATOM   4491  HB3 HIE   284      39.561  26.796  12.109  1.00  0.00           H  
ATOM   4492  CG  HIE   284      39.252  26.938  14.112  1.00  0.00           C  
ATOM   4493  ND1 HIE   284      40.509  26.830  14.649  1.00  0.00           N  
ATOM   4494  CE1 HIE   284      40.293  26.518  15.928  1.00  0.00           C  
ATOM   4495  HE1 HIE   284      41.027  26.194  16.651  1.00  0.00           H  
ATOM   4496  NE2 HIE   284      39.012  26.320  16.171  1.00  0.00           N  
ATOM   4497  HE2 HIE   284      38.561  25.999  17.016  1.00  0.00           H  
ATOM   4498  CD2 HIE   284      38.311  26.662  15.054  1.00  0.00           C  
ATOM   4499  HD2 HIE   284      37.288  26.419  14.805  1.00  0.00           H  
ATOM   4500  C   HIE   284      38.565  29.782  13.506  1.00  0.00           C  
ATOM   4501  O   HIE   284      37.363  30.063  13.267  1.00  0.00           O  
ATOM   4502  N   LEU   285      39.342  30.423  14.328  1.00  0.00           N  
ATOM   4503  H   LEU   285      40.349  30.348  14.284  1.00  0.00           H  
ATOM   4504  CA  LEU   285      38.846  31.328  15.401  1.00  0.00           C  
ATOM   4505  HA  LEU   285      38.333  30.665  16.098  1.00  0.00           H  
ATOM   4506  CB  LEU   285      40.072  32.011  16.055  1.00  0.00           C  
ATOM   4507  HB2 LEU   285      40.729  31.220  16.418  1.00  0.00           H  
ATOM   4508  HB3 LEU   285      40.660  32.544  15.308  1.00  0.00           H  
ATOM   4509  CG  LEU   285      39.711  32.932  17.282  1.00  0.00           C  
ATOM   4510  HG  LEU   285      39.037  33.696  16.895  1.00  0.00           H  
ATOM   4511  CD1 LEU   285      39.036  32.177  18.427  1.00  0.00           C  
ATOM   4512 HD11 LEU   285      38.301  31.494  18.002  1.00  0.00           H  
ATOM   4513 HD12 LEU   285      39.840  31.611  18.897  1.00  0.00           H  
ATOM   4514 HD13 LEU   285      38.480  32.802  19.125  1.00  0.00           H  
ATOM   4515  CD2 LEU   285      40.944  33.698  17.844  1.00  0.00           C  
ATOM   4516 HD21 LEU   285      41.661  33.031  18.322  1.00  0.00           H  
ATOM   4517 HD22 LEU   285      41.487  34.316  17.128  1.00  0.00           H  
ATOM   4518 HD23 LEU   285      40.545  34.218  18.715  1.00  0.00           H  
ATOM   4519  C   LEU   285      37.914  32.435  14.788  1.00  0.00           C  
ATOM   4520  O   LEU   285      38.362  33.272  14.041  1.00  0.00           O  
ATOM   4521  N   LYS   286      36.673  32.588  15.365  1.00  0.00           N  
ATOM   4522  H   LYS   286      36.419  31.912  16.070  1.00  0.00           H  
ATOM   4523  CA  LYS   286      35.678  33.662  15.217  1.00  0.00           C  
ATOM   4524  HA  LYS   286      35.610  33.858  14.147  1.00  0.00           H  
ATOM   4525  CB  LYS   286      34.267  33.176  15.714  1.00  0.00           C  
ATOM   4526  HB2 LYS   286      34.381  32.823  16.739  1.00  0.00           H  
ATOM   4527  HB3 LYS   286      33.463  33.912  15.724  1.00  0.00           H  
ATOM   4528  CG  LYS   286      33.607  31.973  15.118  1.00  0.00           C  
ATOM   4529  HG2 LYS   286      34.033  31.038  15.484  1.00  0.00           H  
ATOM   4530  HG3 LYS   286      32.542  31.973  15.351  1.00  0.00           H  
ATOM   4531  CD  LYS   286      33.747  31.888  13.586  1.00  0.00           C  
ATOM   4532  HD2 LYS   286      34.754  31.771  13.183  1.00  0.00           H  
ATOM   4533  HD3 LYS   286      33.201  31.005  13.253  1.00  0.00           H  
ATOM   4534  CE  LYS   286      33.117  33.102  12.855  1.00  0.00           C  
ATOM   4535  HE2 LYS   286      32.068  33.051  13.148  1.00  0.00           H  
ATOM   4536  HE3 LYS   286      33.563  34.023  13.230  1.00  0.00           H  
ATOM   4537  NZ  LYS   286      33.217  33.056  11.412  1.00  0.00           N  
ATOM   4538  HZ1 LYS   286      32.698  32.270  11.048  1.00  0.00           H  
ATOM   4539  HZ2 LYS   286      32.772  33.883  11.040  1.00  0.00           H  
ATOM   4540  HZ3 LYS   286      34.177  33.099  11.100  1.00  0.00           H  
ATOM   4541  C   LYS   286      36.051  34.810  16.079  1.00  0.00           C  
ATOM   4542  O   LYS   286      36.748  34.626  17.095  1.00  0.00           O  
ATOM   4543  N   ARG   287      35.576  35.956  15.633  1.00  0.00           N  
ATOM   4544  H   ARG   287      35.040  36.011  14.778  1.00  0.00           H  
ATOM   4545  CA  ARG   287      35.773  37.263  16.266  1.00  0.00           C  
ATOM   4546  HA  ARG   287      36.585  37.164  16.986  1.00  0.00           H  
ATOM   4547  CB  ARG   287      36.138  38.350  15.214  1.00  0.00           C  
ATOM   4548  HB2 ARG   287      35.227  38.534  14.645  1.00  0.00           H  
ATOM   4549  HB3 ARG   287      36.336  39.280  15.748  1.00  0.00           H  
ATOM   4550  CG  ARG   287      37.435  38.104  14.443  1.00  0.00           C  
ATOM   4551  HG2 ARG   287      38.294  38.063  15.113  1.00  0.00           H  
ATOM   4552  HG3 ARG   287      37.386  37.165  13.892  1.00  0.00           H  
ATOM   4553  CD  ARG   287      37.860  39.193  13.469  1.00  0.00           C  
ATOM   4554  HD2 ARG   287      37.008  39.612  12.935  1.00  0.00           H  
ATOM   4555  HD3 ARG   287      38.322  40.034  13.986  1.00  0.00           H  
ATOM   4556  NE  ARG   287      38.876  38.695  12.558  1.00  0.00           N  
ATOM   4557  HE  ARG   287      39.558  38.113  13.022  1.00  0.00           H  
ATOM   4558  CZ  ARG   287      39.012  39.001  11.264  1.00  0.00           C  
ATOM   4559  NH1 ARG   287      38.351  39.947  10.669  1.00  0.00           N  
ATOM   4560 HH11 ARG   287      37.561  40.297  11.191  1.00  0.00           H  
ATOM   4561 HH12 ARG   287      38.398  39.843   9.666  1.00  0.00           H  
ATOM   4562  NH2 ARG   287      39.851  38.333  10.589  1.00  0.00           N  
ATOM   4563 HH21 ARG   287      40.401  37.639  11.075  1.00  0.00           H  
ATOM   4564 HH22 ARG   287      40.128  38.495   9.632  1.00  0.00           H  
ATOM   4565  C   ARG   287      34.493  37.605  17.034  1.00  0.00           C  
ATOM   4566  O   ARG   287      33.352  37.324  16.595  1.00  0.00           O  
ATOM   4567  N   GLY   288      34.728  38.333  18.170  1.00  0.00           N  
ATOM   4568  H   GLY   288      35.699  38.358  18.449  1.00  0.00           H  
ATOM   4569  CA  GLY   288      33.784  39.312  18.757  1.00  0.00           C  
ATOM   4570  HA2 GLY   288      33.055  39.603  18.001  1.00  0.00           H  
ATOM   4571  HA3 GLY   288      33.138  38.767  19.446  1.00  0.00           H  
ATOM   4572  C   GLY   288      34.464  40.606  19.384  1.00  0.00           C  
ATOM   4573  O   GLY   288      35.653  40.510  19.622  1.00  0.00           O  
ATOM   4574  N   HIE   289      33.703  41.670  19.547  1.00  0.00           N  
ATOM   4575  H   HIE   289      32.786  41.489  19.164  1.00  0.00           H  
ATOM   4576  CA  HIE   289      34.098  43.018  20.136  1.00  0.00           C  
ATOM   4577  HA  HIE   289      34.913  42.866  20.843  1.00  0.00           H  
ATOM   4578  CB  HIE   289      34.715  44.042  19.135  1.00  0.00           C  
ATOM   4579  HB2 HIE   289      35.492  43.543  18.556  1.00  0.00           H  
ATOM   4580  HB3 HIE   289      33.894  44.372  18.498  1.00  0.00           H  
ATOM   4581  CG  HIE   289      35.374  45.141  19.815  1.00  0.00           C  
ATOM   4582  ND1 HIE   289      36.398  45.009  20.736  1.00  0.00           N  
ATOM   4583  CE1 HIE   289      36.678  46.273  21.112  1.00  0.00           C  
ATOM   4584  HE1 HIE   289      37.459  46.587  21.788  1.00  0.00           H  
ATOM   4585  NE2 HIE   289      35.827  47.162  20.517  1.00  0.00           N  
ATOM   4586  HE2 HIE   289      35.806  48.154  20.709  1.00  0.00           H  
ATOM   4587  CD2 HIE   289      34.917  46.462  19.793  1.00  0.00           C  
ATOM   4588  HD2 HIE   289      34.016  46.820  19.319  1.00  0.00           H  
ATOM   4589  C   HIE   289      32.845  43.588  20.857  1.00  0.00           C  
ATOM   4590  O   HIE   289      31.726  43.448  20.335  1.00  0.00           O  
ATOM   4591  N   ILE   290      33.070  44.368  21.887  1.00  0.00           N  
ATOM   4592  H   ILE   290      34.016  44.513  22.211  1.00  0.00           H  
ATOM   4593  CA  ILE   290      31.954  45.133  22.466  1.00  0.00           C  
ATOM   4594  HA  ILE   290      31.097  45.140  21.793  1.00  0.00           H  
ATOM   4595  CB  ILE   290      31.404  44.406  23.785  1.00  0.00           C  
ATOM   4596  HB  ILE   290      32.087  44.688  24.586  1.00  0.00           H  
ATOM   4597  CG2 ILE   290      30.054  45.034  24.183  1.00  0.00           C  
ATOM   4598 HG21 ILE   290      30.181  46.085  24.442  1.00  0.00           H  
ATOM   4599 HG22 ILE   290      29.264  44.644  23.541  1.00  0.00           H  
ATOM   4600 HG23 ILE   290      29.873  44.574  25.154  1.00  0.00           H  
ATOM   4601  CG1 ILE   290      31.333  42.851  23.526  1.00  0.00           C  
ATOM   4602 HG12 ILE   290      30.637  42.743  22.695  1.00  0.00           H  
ATOM   4603 HG13 ILE   290      32.331  42.507  23.255  1.00  0.00           H  
ATOM   4604  CD1 ILE   290      30.953  42.058  24.763  1.00  0.00           C  
ATOM   4605 HD11 ILE   290      31.253  41.015  24.663  1.00  0.00           H  
ATOM   4606 HD12 ILE   290      31.573  42.367  25.604  1.00  0.00           H  
ATOM   4607 HD13 ILE   290      29.897  42.246  24.954  1.00  0.00           H  
ATOM   4608  C   ILE   290      32.300  46.596  22.762  1.00  0.00           C  
ATOM   4609  O   ILE   290      33.234  46.949  23.461  1.00  0.00           O  
ATOM   4610  N   GLU   291      31.381  47.454  22.263  1.00  0.00           N  
ATOM   4611  H   GLU   291      30.500  47.063  21.961  1.00  0.00           H  
ATOM   4612  CA  GLU   291      31.500  48.946  22.312  1.00  0.00           C  
ATOM   4613  HA  GLU   291      32.573  49.136  22.328  1.00  0.00           H  
ATOM   4614  CB  GLU   291      30.859  49.559  21.059  1.00  0.00           C  
ATOM   4615  HB2 GLU   291      29.771  49.493  21.038  1.00  0.00           H  
ATOM   4616  HB3 GLU   291      31.098  50.621  21.100  1.00  0.00           H  
ATOM   4617  CG  GLU   291      31.364  49.018  19.744  1.00  0.00           C  
ATOM   4618  HG2 GLU   291      32.328  48.602  20.036  1.00  0.00           H  
ATOM   4619  HG3 GLU   291      30.766  48.127  19.551  1.00  0.00           H  
ATOM   4620  CD  GLU   291      31.514  50.022  18.602  1.00  0.00           C  
ATOM   4621  OE1 GLU   291      30.464  50.276  17.877  1.00  0.00           O  
ATOM   4622  OE2 GLU   291      32.681  50.436  18.385  1.00  0.00           O  
ATOM   4623  C   GLU   291      30.851  49.576  23.484  1.00  0.00           C  
ATOM   4624  O   GLU   291      29.821  49.163  24.000  1.00  0.00           O  
ATOM   4625  N   ASP   292      31.468  50.625  24.024  1.00  0.00           N  
ATOM   4626  H   ASP   292      32.277  50.936  23.506  1.00  0.00           H  
ATOM   4627  CA  ASP   292      31.190  51.320  25.272  1.00  0.00           C  
ATOM   4628  HA  ASP   292      32.066  51.942  25.457  1.00  0.00           H  
ATOM   4629  CB  ASP   292      29.916  52.196  25.236  1.00  0.00           C  
ATOM   4630  HB2 ASP   292      29.934  52.780  24.316  1.00  0.00           H  
ATOM   4631  HB3 ASP   292      29.055  51.534  25.332  1.00  0.00           H  
ATOM   4632  CG  ASP   292      29.887  53.329  26.304  1.00  0.00           C  
ATOM   4633  OD1 ASP   292      28.767  53.966  26.392  1.00  0.00           O  
ATOM   4634  OD2 ASP   292      30.941  53.663  26.926  1.00  0.00           O  
ATOM   4635  C   ASP   292      31.174  50.369  26.534  1.00  0.00           C  
ATOM   4636  O   ASP   292      30.509  50.589  27.509  1.00  0.00           O  
ATOM   4637  N   CYS   293      31.883  49.241  26.365  1.00  0.00           N  
ATOM   4638  H   CYS   293      32.270  49.032  25.456  1.00  0.00           H  
ATOM   4639  CA  CYS   293      31.937  48.269  27.451  1.00  0.00           C  
ATOM   4640  HA  CYS   293      31.310  48.498  28.313  1.00  0.00           H  
ATOM   4641  CB  CYS   293      31.570  46.913  26.948  1.00  0.00           C  
ATOM   4642  HB2 CYS   293      30.697  47.048  26.309  1.00  0.00           H  
ATOM   4643  HB3 CYS   293      32.341  46.577  26.255  1.00  0.00           H  
ATOM   4644  SG  CYS   293      31.190  45.641  28.135  1.00  0.00           S  
ATOM   4645  HG  CYS   293      32.340  45.753  28.806  1.00  0.00           H  
ATOM   4646  C   CYS   293      33.371  48.223  27.967  1.00  0.00           C  
ATOM   4647  O   CYS   293      34.349  48.388  27.246  1.00  0.00           O  
ATOM   4648  N   GLY   294      33.544  48.006  29.268  1.00  0.00           N  
ATOM   4649  H   GLY   294      32.769  47.989  29.915  1.00  0.00           H  
ATOM   4650  CA  GLY   294      34.772  47.666  29.946  1.00  0.00           C  
ATOM   4651  HA2 GLY   294      35.594  48.036  29.333  1.00  0.00           H  
ATOM   4652  HA3 GLY   294      34.733  48.162  30.916  1.00  0.00           H  
ATOM   4653  C   GLY   294      34.939  46.189  30.179  1.00  0.00           C  
ATOM   4654  O   GLY   294      34.606  45.369  29.312  1.00  0.00           O  
ATOM   4655  N   HIP   295      35.529  45.823  31.322  1.00  0.00           N  
ATOM   4656  H   HIP   295      35.575  46.583  31.985  1.00  0.00           H  
ATOM   4657  CA  HIP   295      35.923  44.446  31.669  1.00  0.00           C  
ATOM   4658  HA  HIP   295      36.369  43.904  30.835  1.00  0.00           H  
ATOM   4659  CB  HIP   295      36.997  44.534  32.742  1.00  0.00           C  
ATOM   4660  HB2 HIP   295      37.745  45.308  32.567  1.00  0.00           H  
ATOM   4661  HB3 HIP   295      36.569  44.707  33.729  1.00  0.00           H  
ATOM   4662  CG  HIP   295      37.781  43.264  32.977  1.00  0.00           C  
ATOM   4663  ND1 HIP   295      38.807  42.854  32.170  1.00  0.00           N  
ATOM   4664  HD1 HIP   295      39.144  43.247  31.303  1.00  0.00           H  
ATOM   4665  CE1 HIP   295      39.270  41.687  32.602  1.00  0.00           C  
ATOM   4666  HE1 HIP   295      40.166  41.200  32.247  1.00  0.00           H  
ATOM   4667  NE2 HIP   295      38.567  41.362  33.769  1.00  0.00           N  
ATOM   4668  HE2 HIP   295      38.717  40.496  34.267  1.00  0.00           H  
ATOM   4669  CD2 HIP   295      37.494  42.275  33.834  1.00  0.00           C  
ATOM   4670  HD2 HIP   295      36.739  42.321  34.604  1.00  0.00           H  
ATOM   4671  C   HIP   295      34.807  43.534  32.196  1.00  0.00           C  
ATOM   4672  O   HIP   295      34.974  42.321  32.092  1.00  0.00           O  
ATOM   4673  N   TRP   296      33.765  44.070  32.745  1.00  0.00           N  
ATOM   4674  H   TRP   296      33.701  45.078  32.741  1.00  0.00           H  
ATOM   4675  CA  TRP   296      32.608  43.354  33.308  1.00  0.00           C  
ATOM   4676  HA  TRP   296      32.989  42.418  33.715  1.00  0.00           H  
ATOM   4677  CB  TRP   296      32.080  44.035  34.579  1.00  0.00           C  
ATOM   4678  HB2 TRP   296      31.509  44.923  34.305  1.00  0.00           H  
ATOM   4679  HB3 TRP   296      31.401  43.301  35.013  1.00  0.00           H  
ATOM   4680  CG  TRP   296      33.079  44.427  35.632  1.00  0.00           C  
ATOM   4681  CD1 TRP   296      33.486  45.686  35.855  1.00  0.00           C  
ATOM   4682  HD1 TRP   296      33.182  46.573  35.320  1.00  0.00           H  
ATOM   4683  NE1 TRP   296      34.403  45.739  36.906  1.00  0.00           N  
ATOM   4684  HE1 TRP   296      34.659  46.595  37.378  1.00  0.00           H  
ATOM   4685  CE2 TRP   296      34.757  44.481  37.405  1.00  0.00           C  
ATOM   4686  CZ2 TRP   296      35.758  43.931  38.259  1.00  0.00           C  
ATOM   4687  HZ2 TRP   296      36.472  44.605  38.708  1.00  0.00           H  
ATOM   4688  CH2 TRP   296      35.910  42.525  38.325  1.00  0.00           C  
ATOM   4689  HH2 TRP   296      36.754  42.149  38.884  1.00  0.00           H  
ATOM   4690  CZ3 TRP   296      34.996  41.715  37.634  1.00  0.00           C  
ATOM   4691  HZ3 TRP   296      35.103  40.647  37.748  1.00  0.00           H  
ATOM   4692  CE3 TRP   296      33.977  42.241  36.888  1.00  0.00           C  
ATOM   4693  HE3 TRP   296      33.345  41.484  36.449  1.00  0.00           H  
ATOM   4694  CD2 TRP   296      33.920  43.645  36.536  1.00  0.00           C  
ATOM   4695  C   TRP   296      31.540  42.927  32.289  1.00  0.00           C  
ATOM   4696  O   TRP   296      30.370  43.179  32.478  1.00  0.00           O  
ATOM   4697  N   THR   297      31.913  42.486  31.089  1.00  0.00           N  
ATOM   4698  H   THR   297      32.892  42.277  30.955  1.00  0.00           H  
ATOM   4699  CA  THR   297      31.035  42.457  29.889  1.00  0.00           C  
ATOM   4700  HA  THR   297      30.857  43.448  29.473  1.00  0.00           H  
ATOM   4701  CB  THR   297      31.728  41.715  28.736  1.00  0.00           C  
ATOM   4702  HB  THR   297      31.172  41.497  27.824  1.00  0.00           H  
ATOM   4703  CG2 THR   297      32.963  42.453  28.189  1.00  0.00           C  
ATOM   4704 HG21 THR   297      32.503  43.147  27.486  1.00  0.00           H  
ATOM   4705 HG22 THR   297      33.419  42.973  29.031  1.00  0.00           H  
ATOM   4706 HG23 THR   297      33.646  41.753  27.707  1.00  0.00           H  
ATOM   4707  OG1 THR   297      32.154  40.431  29.257  1.00  0.00           O  
ATOM   4708  HG1 THR   297      33.100  40.350  29.399  1.00  0.00           H  
ATOM   4709  C   THR   297      29.707  41.771  30.084  1.00  0.00           C  
ATOM   4710  O   THR   297      28.686  42.273  29.712  1.00  0.00           O  
ATOM   4711  N   GLN   298      29.683  40.653  30.744  1.00  0.00           N  
ATOM   4712  H   GLN   298      30.593  40.405  31.105  1.00  0.00           H  
ATOM   4713  CA  GLN   298      28.461  39.854  31.109  1.00  0.00           C  
ATOM   4714  HA  GLN   298      27.909  39.582  30.210  1.00  0.00           H  
ATOM   4715  CB  GLN   298      28.948  38.528  31.708  1.00  0.00           C  
ATOM   4716  HB2 GLN   298      28.168  37.771  31.622  1.00  0.00           H  
ATOM   4717  HB3 GLN   298      29.673  38.128  31.000  1.00  0.00           H  
ATOM   4718  CG  GLN   298      29.362  38.473  33.114  1.00  0.00           C  
ATOM   4719  HG2 GLN   298      28.607  38.954  33.737  1.00  0.00           H  
ATOM   4720  HG3 GLN   298      29.285  37.390  33.220  1.00  0.00           H  
ATOM   4721  CD  GLN   298      30.731  39.019  33.473  1.00  0.00           C  
ATOM   4722  OE1 GLN   298      31.330  39.902  32.855  1.00  0.00           O  
ATOM   4723  NE2 GLN   298      31.123  38.640  34.704  1.00  0.00           N  
ATOM   4724 HE21 GLN   298      32.073  38.907  34.921  1.00  0.00           H  
ATOM   4725 HE22 GLN   298      30.652  37.828  35.076  1.00  0.00           H  
ATOM   4726  C   GLN   298      27.417  40.616  31.987  1.00  0.00           C  
ATOM   4727  O   GLN   298      26.259  40.240  32.099  1.00  0.00           O  
ATOM   4728  N   MET   299      27.889  41.730  32.672  1.00  0.00           N  
ATOM   4729  H   MET   299      28.886  41.895  32.677  1.00  0.00           H  
ATOM   4730  CA  MET   299      27.123  42.629  33.589  1.00  0.00           C  
ATOM   4731  HA  MET   299      26.080  42.326  33.678  1.00  0.00           H  
ATOM   4732  CB  MET   299      27.835  42.688  34.930  1.00  0.00           C  
ATOM   4733  HB2 MET   299      28.770  43.183  34.671  1.00  0.00           H  
ATOM   4734  HB3 MET   299      27.293  43.264  35.680  1.00  0.00           H  
ATOM   4735  CG  MET   299      28.265  41.417  35.600  1.00  0.00           C  
ATOM   4736  HG2 MET   299      27.513  40.630  35.639  1.00  0.00           H  
ATOM   4737  HG3 MET   299      29.098  41.131  34.957  1.00  0.00           H  
ATOM   4738  SD  MET   299      28.989  41.721  37.266  1.00  0.00           S  
ATOM   4739  CE  MET   299      27.602  42.392  38.219  1.00  0.00           C  
ATOM   4740  HE1 MET   299      27.804  42.472  39.287  1.00  0.00           H  
ATOM   4741  HE2 MET   299      27.297  43.378  37.868  1.00  0.00           H  
ATOM   4742  HE3 MET   299      26.816  41.648  38.087  1.00  0.00           H  
ATOM   4743  C   MET   299      27.054  44.135  33.073  1.00  0.00           C  
ATOM   4744  O   MET   299      26.203  45.013  33.421  1.00  0.00           O  
ATOM   4745  N   ASP   300      28.042  44.525  32.302  1.00  0.00           N  
ATOM   4746  H   ASP   300      28.806  43.867  32.260  1.00  0.00           H  
ATOM   4747  CA  ASP   300      28.190  45.885  31.785  1.00  0.00           C  
ATOM   4748  HA  ASP   300      27.820  46.569  32.549  1.00  0.00           H  
ATOM   4749  CB  ASP   300      29.611  46.187  31.375  1.00  0.00           C  
ATOM   4750  HB2 ASP   300      30.307  45.925  32.172  1.00  0.00           H  
ATOM   4751  HB3 ASP   300      29.821  45.475  30.577  1.00  0.00           H  
ATOM   4752  CG  ASP   300      29.835  47.618  30.942  1.00  0.00           C  
ATOM   4753  OD1 ASP   300      30.977  48.092  31.116  1.00  0.00           O  
ATOM   4754  OD2 ASP   300      28.904  48.366  30.597  1.00  0.00           O  
ATOM   4755  C   ASP   300      27.311  46.121  30.545  1.00  0.00           C  
ATOM   4756  O   ASP   300      26.475  46.980  30.584  1.00  0.00           O  
ATOM   4757  N   LYS   301      27.389  45.181  29.579  1.00  0.00           N  
ATOM   4758  H   LYS   301      28.078  44.457  29.723  1.00  0.00           H  
ATOM   4759  CA  LYS   301      26.587  45.222  28.403  1.00  0.00           C  
ATOM   4760  HA  LYS   301      25.748  45.911  28.498  1.00  0.00           H  
ATOM   4761  CB  LYS   301      27.446  45.775  27.179  1.00  0.00           C  
ATOM   4762  HB2 LYS   301      28.277  45.072  27.117  1.00  0.00           H  
ATOM   4763  HB3 LYS   301      26.806  45.644  26.307  1.00  0.00           H  
ATOM   4764  CG  LYS   301      27.979  47.243  27.226  1.00  0.00           C  
ATOM   4765  HG2 LYS   301      28.671  47.335  28.064  1.00  0.00           H  
ATOM   4766  HG3 LYS   301      28.511  47.384  26.286  1.00  0.00           H  
ATOM   4767  CD  LYS   301      26.826  48.265  27.096  1.00  0.00           C  
ATOM   4768  HD2 LYS   301      26.486  48.155  26.066  1.00  0.00           H  
ATOM   4769  HD3 LYS   301      26.089  47.969  27.843  1.00  0.00           H  
ATOM   4770  CE  LYS   301      27.194  49.713  27.335  1.00  0.00           C  
ATOM   4771  HE2 LYS   301      28.013  49.984  26.669  1.00  0.00           H  
ATOM   4772  HE3 LYS   301      26.428  50.412  27.000  1.00  0.00           H  
ATOM   4773  NZ  LYS   301      27.415  49.874  28.755  1.00  0.00           N  
ATOM   4774  HZ1 LYS   301      27.502  50.847  29.011  1.00  0.00           H  
ATOM   4775  HZ2 LYS   301      26.602  49.587  29.280  1.00  0.00           H  
ATOM   4776  HZ3 LYS   301      28.156  49.281  29.101  1.00  0.00           H  
ATOM   4777  C   LYS   301      25.933  43.851  28.124  1.00  0.00           C  
ATOM   4778  O   LYS   301      26.223  43.221  27.105  1.00  0.00           O  
ATOM   4779  N   PRO   302      24.969  43.396  28.972  1.00  0.00           N  
ATOM   4780  CD  PRO   302      24.351  44.100  30.080  1.00  0.00           C  
ATOM   4781  HD2 PRO   302      23.526  44.760  29.808  1.00  0.00           H  
ATOM   4782  HD3 PRO   302      25.044  44.709  30.659  1.00  0.00           H  
ATOM   4783  CG  PRO   302      23.699  43.130  30.966  1.00  0.00           C  
ATOM   4784  HG2 PRO   302      22.712  43.449  31.300  1.00  0.00           H  
ATOM   4785  HG3 PRO   302      24.398  42.798  31.734  1.00  0.00           H  
ATOM   4786  CB  PRO   302      23.482  41.905  30.065  1.00  0.00           C  
ATOM   4787  HB2 PRO   302      22.406  41.913  29.890  1.00  0.00           H  
ATOM   4788  HB3 PRO   302      23.705  41.010  30.647  1.00  0.00           H  
ATOM   4789  CA  PRO   302      24.373  42.056  28.867  1.00  0.00           C  
ATOM   4790  HA  PRO   302      25.235  41.397  28.973  1.00  0.00           H  
ATOM   4791  C   PRO   302      23.735  41.791  27.474  1.00  0.00           C  
ATOM   4792  O   PRO   302      23.829  40.678  27.000  1.00  0.00           O  
ATOM   4793  N   THR   303      23.173  42.763  26.782  1.00  0.00           N  
ATOM   4794  H   THR   303      23.220  43.720  27.101  1.00  0.00           H  
ATOM   4795  CA  THR   303      22.499  42.557  25.523  1.00  0.00           C  
ATOM   4796  HA  THR   303      21.896  41.651  25.585  1.00  0.00           H  
ATOM   4797  CB  THR   303      21.461  43.616  25.251  1.00  0.00           C  
ATOM   4798  HB  THR   303      20.963  43.368  24.313  1.00  0.00           H  
ATOM   4799  CG2 THR   303      20.399  43.649  26.307  1.00  0.00           C  
ATOM   4800 HG21 THR   303      19.755  42.799  26.079  1.00  0.00           H  
ATOM   4801 HG22 THR   303      20.931  43.680  27.257  1.00  0.00           H  
ATOM   4802 HG23 THR   303      19.849  44.590  26.318  1.00  0.00           H  
ATOM   4803  OG1 THR   303      21.942  44.923  24.959  1.00  0.00           O  
ATOM   4804  HG1 THR   303      22.375  44.888  24.103  1.00  0.00           H  
ATOM   4805  C   THR   303      23.455  42.313  24.361  1.00  0.00           C  
ATOM   4806  O   THR   303      23.032  41.806  23.341  1.00  0.00           O  
ATOM   4807  N   GLU   304      24.695  42.820  24.449  1.00  0.00           N  
ATOM   4808  H   GLU   304      24.966  43.159  25.360  1.00  0.00           H  
ATOM   4809  CA  GLU   304      25.699  42.501  23.419  1.00  0.00           C  
ATOM   4810  HA  GLU   304      25.336  42.470  22.392  1.00  0.00           H  
ATOM   4811  CB  GLU   304      26.858  43.473  23.512  1.00  0.00           C  
ATOM   4812  HB2 GLU   304      27.278  43.489  24.518  1.00  0.00           H  
ATOM   4813  HB3 GLU   304      27.578  43.105  22.781  1.00  0.00           H  
ATOM   4814  CG  GLU   304      26.383  44.936  23.197  1.00  0.00           C  
ATOM   4815  HG2 GLU   304      25.584  45.281  23.852  1.00  0.00           H  
ATOM   4816  HG3 GLU   304      27.277  45.515  23.428  1.00  0.00           H  
ATOM   4817  CD  GLU   304      26.052  45.218  21.711  1.00  0.00           C  
ATOM   4818  OE1 GLU   304      24.939  45.712  21.330  1.00  0.00           O  
ATOM   4819  OE2 GLU   304      26.875  44.760  20.849  1.00  0.00           O  
ATOM   4820  C   GLU   304      26.252  41.105  23.617  1.00  0.00           C  
ATOM   4821  O   GLU   304      26.331  40.295  22.673  1.00  0.00           O  
ATOM   4822  N   VAL   305      26.702  40.795  24.856  1.00  0.00           N  
ATOM   4823  H   VAL   305      26.679  41.544  25.533  1.00  0.00           H  
ATOM   4824  CA  VAL   305      27.016  39.400  25.253  1.00  0.00           C  
ATOM   4825  HA  VAL   305      27.836  39.041  24.632  1.00  0.00           H  
ATOM   4826  CB  VAL   305      27.328  39.260  26.706  1.00  0.00           C  
ATOM   4827  HB  VAL   305      26.485  39.639  27.283  1.00  0.00           H  
ATOM   4828  CG1 VAL   305      27.617  37.794  27.111  1.00  0.00           C  
ATOM   4829 HG11 VAL   305      28.428  37.311  26.567  1.00  0.00           H  
ATOM   4830 HG12 VAL   305      27.877  37.715  28.167  1.00  0.00           H  
ATOM   4831 HG13 VAL   305      26.663  37.303  26.919  1.00  0.00           H  
ATOM   4832  CG2 VAL   305      28.580  40.124  26.977  1.00  0.00           C  
ATOM   4833 HG21 VAL   305      29.436  39.838  26.366  1.00  0.00           H  
ATOM   4834 HG22 VAL   305      28.428  41.202  26.916  1.00  0.00           H  
ATOM   4835 HG23 VAL   305      28.814  39.851  28.006  1.00  0.00           H  
ATOM   4836  C   VAL   305      25.970  38.393  24.856  1.00  0.00           C  
ATOM   4837  O   VAL   305      26.303  37.316  24.328  1.00  0.00           O  
ATOM   4838  N   ASN   306      24.669  38.660  24.992  1.00  0.00           N  
ATOM   4839  H   ASN   306      24.369  39.504  25.458  1.00  0.00           H  
ATOM   4840  CA  ASN   306      23.602  37.751  24.510  1.00  0.00           C  
ATOM   4841  HA  ASN   306      23.635  36.706  24.821  1.00  0.00           H  
ATOM   4842  CB  ASN   306      22.214  38.227  25.003  1.00  0.00           C  
ATOM   4843  HB2 ASN   306      22.077  39.281  24.762  1.00  0.00           H  
ATOM   4844  HB3 ASN   306      21.371  37.774  24.481  1.00  0.00           H  
ATOM   4845  CG  ASN   306      22.011  37.905  26.510  1.00  0.00           C  
ATOM   4846  OD1 ASN   306      22.837  37.366  27.221  1.00  0.00           O  
ATOM   4847  ND2 ASN   306      20.877  38.290  27.066  1.00  0.00           N  
ATOM   4848 HD21 ASN   306      20.672  37.964  28.000  1.00  0.00           H  
ATOM   4849 HD22 ASN   306      20.226  38.854  26.539  1.00  0.00           H  
ATOM   4850  C   ASN   306      23.591  37.687  22.919  1.00  0.00           C  
ATOM   4851  O   ASN   306      23.640  36.579  22.341  1.00  0.00           O  
ATOM   4852  N   GLN   307      23.725  38.808  22.212  1.00  0.00           N  
ATOM   4853  H   GLN   307      23.898  39.670  22.709  1.00  0.00           H  
ATOM   4854  CA  GLN   307      23.558  38.878  20.825  1.00  0.00           C  
ATOM   4855  HA  GLN   307      22.700  38.274  20.531  1.00  0.00           H  
ATOM   4856  CB  GLN   307      23.318  40.366  20.460  1.00  0.00           C  
ATOM   4857  HB2 GLN   307      22.513  40.842  21.018  1.00  0.00           H  
ATOM   4858  HB3 GLN   307      24.233  40.890  20.738  1.00  0.00           H  
ATOM   4859  CG  GLN   307      22.909  40.669  19.049  1.00  0.00           C  
ATOM   4860  HG2 GLN   307      22.313  39.837  18.675  1.00  0.00           H  
ATOM   4861  HG3 GLN   307      22.325  41.574  18.883  1.00  0.00           H  
ATOM   4862  CD  GLN   307      24.085  40.908  18.065  1.00  0.00           C  
ATOM   4863  OE1 GLN   307      25.278  41.065  18.445  1.00  0.00           O  
ATOM   4864  NE2 GLN   307      23.819  40.974  16.816  1.00  0.00           N  
ATOM   4865 HE21 GLN   307      24.492  41.243  16.113  1.00  0.00           H  
ATOM   4866 HE22 GLN   307      22.834  41.068  16.613  1.00  0.00           H  
ATOM   4867  C   GLN   307      24.778  38.293  20.051  1.00  0.00           C  
ATOM   4868  O   GLN   307      24.526  37.775  18.977  1.00  0.00           O  
ATOM   4869  N   ILE   308      26.007  38.471  20.521  1.00  0.00           N  
ATOM   4870  H   ILE   308      26.134  38.941  21.407  1.00  0.00           H  
ATOM   4871  CA  ILE   308      27.172  37.779  20.005  1.00  0.00           C  
ATOM   4872  HA  ILE   308      27.279  38.040  18.952  1.00  0.00           H  
ATOM   4873  CB  ILE   308      28.401  38.401  20.733  1.00  0.00           C  
ATOM   4874  HB  ILE   308      28.178  38.574  21.786  1.00  0.00           H  
ATOM   4875  CG2 ILE   308      29.617  37.507  20.699  1.00  0.00           C  
ATOM   4876 HG21 ILE   308      29.737  37.064  19.711  1.00  0.00           H  
ATOM   4877 HG22 ILE   308      30.450  38.066  21.126  1.00  0.00           H  
ATOM   4878 HG23 ILE   308      29.355  36.693  21.375  1.00  0.00           H  
ATOM   4879  CG1 ILE   308      28.693  39.769  20.144  1.00  0.00           C  
ATOM   4880 HG12 ILE   308      28.729  39.772  19.054  1.00  0.00           H  
ATOM   4881 HG13 ILE   308      27.870  40.424  20.429  1.00  0.00           H  
ATOM   4882  CD1 ILE   308      29.924  40.503  20.599  1.00  0.00           C  
ATOM   4883 HD11 ILE   308      30.167  40.239  21.628  1.00  0.00           H  
ATOM   4884 HD12 ILE   308      30.815  40.255  20.022  1.00  0.00           H  
ATOM   4885 HD13 ILE   308      29.598  41.539  20.503  1.00  0.00           H  
ATOM   4886  C   ILE   308      27.035  36.212  20.151  1.00  0.00           C  
ATOM   4887  O   ILE   308      27.376  35.452  19.169  1.00  0.00           O  
ATOM   4888  N   LEU   309      26.648  35.714  21.362  1.00  0.00           N  
ATOM   4889  H   LEU   309      26.441  36.365  22.105  1.00  0.00           H  
ATOM   4890  CA  LEU   309      26.694  34.298  21.720  1.00  0.00           C  
ATOM   4891  HA  LEU   309      27.578  33.872  21.245  1.00  0.00           H  
ATOM   4892  CB  LEU   309      26.718  34.010  23.263  1.00  0.00           C  
ATOM   4893  HB2 LEU   309      25.868  34.537  23.695  1.00  0.00           H  
ATOM   4894  HB3 LEU   309      26.774  32.931  23.119  1.00  0.00           H  
ATOM   4895  CG  LEU   309      27.974  34.536  24.021  1.00  0.00           C  
ATOM   4896  HG  LEU   309      28.071  35.616  23.905  1.00  0.00           H  
ATOM   4897  CD1 LEU   309      27.935  34.261  25.530  1.00  0.00           C  
ATOM   4898 HD11 LEU   309      27.140  34.834  26.008  1.00  0.00           H  
ATOM   4899 HD12 LEU   309      27.883  33.185  25.693  1.00  0.00           H  
ATOM   4900 HD13 LEU   309      28.822  34.676  26.009  1.00  0.00           H  
ATOM   4901  CD2 LEU   309      29.250  33.801  23.538  1.00  0.00           C  
ATOM   4902 HD21 LEU   309      29.326  33.937  22.459  1.00  0.00           H  
ATOM   4903 HD22 LEU   309      30.067  34.345  24.012  1.00  0.00           H  
ATOM   4904 HD23 LEU   309      29.299  32.726  23.709  1.00  0.00           H  
ATOM   4905  C   LEU   309      25.516  33.569  21.059  1.00  0.00           C  
ATOM   4906  O   LEU   309      25.771  32.426  20.645  1.00  0.00           O  
ATOM   4907  N   ILE   310      24.329  34.176  21.004  1.00  0.00           N  
ATOM   4908  H   ILE   310      24.142  35.120  21.309  1.00  0.00           H  
ATOM   4909  CA  ILE   310      23.183  33.505  20.355  1.00  0.00           C  
ATOM   4910  HA  ILE   310      23.133  32.450  20.624  1.00  0.00           H  
ATOM   4911  CB  ILE   310      21.859  34.212  20.661  1.00  0.00           C  
ATOM   4912  HB  ILE   310      21.893  35.262  20.369  1.00  0.00           H  
ATOM   4913  CG2 ILE   310      20.707  33.490  19.838  1.00  0.00           C  
ATOM   4914 HG21 ILE   310      20.859  33.561  18.761  1.00  0.00           H  
ATOM   4915 HG22 ILE   310      20.641  32.420  20.034  1.00  0.00           H  
ATOM   4916 HG23 ILE   310      19.776  34.028  20.018  1.00  0.00           H  
ATOM   4917  CG1 ILE   310      21.513  34.051  22.115  1.00  0.00           C  
ATOM   4918 HG12 ILE   310      21.326  33.005  22.356  1.00  0.00           H  
ATOM   4919 HG13 ILE   310      22.190  34.498  22.843  1.00  0.00           H  
ATOM   4920  CD1 ILE   310      20.184  34.796  22.353  1.00  0.00           C  
ATOM   4921 HD11 ILE   310      20.096  35.755  21.841  1.00  0.00           H  
ATOM   4922 HD12 ILE   310      19.342  34.206  21.991  1.00  0.00           H  
ATOM   4923 HD13 ILE   310      20.096  35.029  23.414  1.00  0.00           H  
ATOM   4924  C   ILE   310      23.418  33.394  18.853  1.00  0.00           C  
ATOM   4925  O   ILE   310      23.267  32.326  18.240  1.00  0.00           O  
ATOM   4926  N   LYS   311      23.894  34.455  18.117  1.00  0.00           N  
ATOM   4927  H   LYS   311      24.185  35.336  18.518  1.00  0.00           H  
ATOM   4928  CA  LYS   311      24.183  34.352  16.713  1.00  0.00           C  
ATOM   4929  HA  LYS   311      23.310  34.123  16.101  1.00  0.00           H  
ATOM   4930  CB  LYS   311      24.576  35.750  16.177  1.00  0.00           C  
ATOM   4931  HB2 LYS   311      25.363  36.264  16.728  1.00  0.00           H  
ATOM   4932  HB3 LYS   311      25.103  35.586  15.237  1.00  0.00           H  
ATOM   4933  CG  LYS   311      23.314  36.578  15.983  1.00  0.00           C  
ATOM   4934  HG2 LYS   311      22.547  36.017  15.448  1.00  0.00           H  
ATOM   4935  HG3 LYS   311      22.880  36.914  16.924  1.00  0.00           H  
ATOM   4936  CD  LYS   311      23.627  37.862  15.170  1.00  0.00           C  
ATOM   4937  HD2 LYS   311      22.682  38.403  15.117  1.00  0.00           H
[truncated: 14,799 more chars]
