# Supplementary material for: Synthesis, In Vitro Profiling, and In Vivo Evaluation of Benzohomoadamantane-Based Ureas for Visceral Pain: A New Indication for Soluble Epoxide Hydrolase Inhibitors
Source: J Med Chem. 2022 Oct 12;65(20):13660–80. doi: 10.1021/acs.jmedchem.2c00515 (PMC9620236; doi:10.1021/acs.jmedchem.2c00515)
Supplement: Supplementary file 3 — jm2c00515_si_003.pdb [file jm2c00515_si_003.pdb]

CRYST1   73.256   67.916   69.227  90.00  90.00  90.00               1
ATOM      1  N   THR     1      19.406  48.096  38.661  1.00  0.00           N  
ATOM      2  H1  THR     1      20.011  48.154  39.468  1.00  0.00           H  
ATOM      3  H2  THR     1      18.525  48.578  38.554  1.00  0.00           H  
ATOM      4  H3  THR     1      19.952  48.444  37.885  1.00  0.00           H  
ATOM      5  CA  THR     1      19.095  46.680  38.422  1.00  0.00           C  
ATOM      6  HA  THR     1      18.289  46.400  39.101  1.00  0.00           H  
ATOM      7  CB  THR     1      18.520  46.413  37.078  1.00  0.00           C  
ATOM      8  HB  THR     1      19.275  46.577  36.309  1.00  0.00           H  
ATOM      9  CG2 THR     1      18.084  44.930  37.030  1.00  0.00           C  
ATOM     10 HG21 THR     1      18.991  44.383  36.775  1.00  0.00           H  
ATOM     11 HG22 THR     1      17.692  44.573  37.983  1.00  0.00           H  
ATOM     12 HG23 THR     1      17.517  44.775  36.113  1.00  0.00           H  
ATOM     13  OG1 THR     1      17.455  47.346  36.891  1.00  0.00           O  
ATOM     14  HG1 THR     1      17.110  47.424  35.999  1.00  0.00           H  
ATOM     15  C   THR     1      20.339  45.822  38.620  1.00  0.00           C  
ATOM     16  O   THR     1      21.260  45.851  37.749  1.00  0.00           O  
ATOM     17  N   SER     2      20.490  45.268  39.862  1.00  0.00           N  
ATOM     18  H   SER     2      19.796  45.540  40.543  1.00  0.00           H  
ATOM     19  CA  SER     2      21.474  44.304  40.384  1.00  0.00           C  
ATOM     20  HA  SER     2      21.687  43.564  39.612  1.00  0.00           H  
ATOM     21  CB  SER     2      22.800  44.992  40.772  1.00  0.00           C  
ATOM     22  HB2 SER     2      23.433  44.247  41.255  1.00  0.00           H  
ATOM     23  HB3 SER     2      23.383  45.206  39.876  1.00  0.00           H  
ATOM     24  OG  SER     2      22.600  46.088  41.524  1.00  0.00           O  
ATOM     25  HG  SER     2      22.190  46.767  40.984  1.00  0.00           H  
ATOM     26  C   SER     2      20.879  43.535  41.534  1.00  0.00           C  
ATOM     27  O   SER     2      20.256  44.164  42.415  1.00  0.00           O  
ATOM     28  N   CYS     3      21.283  42.258  41.580  1.00  0.00           N  
ATOM     29  H   CYS     3      21.806  41.864  40.811  1.00  0.00           H  
ATOM     30  CA  CYS     3      20.861  41.483  42.711  1.00  0.00           C  
ATOM     31  HA  CYS     3      19.841  41.822  42.894  1.00  0.00           H  
ATOM     32  CB  CYS     3      20.692  40.026  42.313  1.00  0.00           C  
ATOM     33  HB2 CYS     3      20.093  39.578  43.106  1.00  0.00           H  
ATOM     34  HB3 CYS     3      20.030  39.886  41.458  1.00  0.00           H  
ATOM     35  SG  CYS     3      22.168  39.091  42.040  1.00  0.00           S  
ATOM     36  HG  CYS     3      22.603  39.148  43.302  1.00  0.00           H  
ATOM     37  C   CYS     3      21.768  41.631  43.962  1.00  0.00           C  
ATOM     38  O   CYS     3      22.946  42.017  43.815  1.00  0.00           O  
ATOM     39  N   ASN     4      21.290  41.201  45.144  1.00  0.00           N  
ATOM     40  H   ASN     4      20.321  40.916  45.149  1.00  0.00           H  
ATOM     41  CA  ASN     4      21.956  41.154  46.420  1.00  0.00           C  
ATOM     42  HA  ASN     4      22.932  41.617  46.273  1.00  0.00           H  
ATOM     43  CB  ASN     4      21.097  42.064  47.346  1.00  0.00           C  
ATOM     44  HB2 ASN     4      20.099  41.675  47.146  1.00  0.00           H  
ATOM     45  HB3 ASN     4      21.522  41.822  48.320  1.00  0.00           H  
ATOM     46  CG  ASN     4      21.112  43.594  47.083  1.00  0.00           C  
ATOM     47  OD1 ASN     4      21.825  44.178  46.270  1.00  0.00           O  
ATOM     48  ND2 ASN     4      20.385  44.394  47.888  1.00  0.00           N  
ATOM     49 HD21 ASN     4      20.558  45.374  47.715  1.00  0.00           H  
ATOM     50 HD22 ASN     4      19.864  43.975  48.646  1.00  0.00           H  
ATOM     51  C   ASN     4      22.029  39.661  46.949  1.00  0.00           C  
ATOM     52  O   ASN     4      21.398  38.752  46.364  1.00  0.00           O  
ATOM     53  N   PRO     5      22.999  39.316  47.879  1.00  0.00           N  
ATOM     54  CD  PRO     5      23.857  40.318  48.582  1.00  0.00           C  
ATOM     55  HD2 PRO     5      23.383  40.751  49.463  1.00  0.00           H  
ATOM     56  HD3 PRO     5      24.051  41.156  47.912  1.00  0.00           H  
ATOM     57  CG  PRO     5      25.091  39.606  49.056  1.00  0.00           C  
ATOM     58  HG2 PRO     5      25.447  40.003  50.006  1.00  0.00           H  
ATOM     59  HG3 PRO     5      25.857  39.603  48.281  1.00  0.00           H  
ATOM     60  CB  PRO     5      24.560  38.183  49.268  1.00  0.00           C  
ATOM     61  HB2 PRO     5      24.133  38.041  50.261  1.00  0.00           H  
ATOM     62  HB3 PRO     5      25.310  37.408  49.113  1.00  0.00           H  
ATOM     63  CA  PRO     5      23.583  38.023  48.070  1.00  0.00           C  
ATOM     64  HA  PRO     5      24.101  37.669  47.179  1.00  0.00           H  
ATOM     65  C   PRO     5      22.535  36.949  48.446  1.00  0.00           C  
ATOM     66  O   PRO     5      22.833  35.723  48.266  1.00  0.00           O  
ATOM     67  N   SER     6      21.344  37.369  48.924  1.00  0.00           N  
ATOM     68  H   SER     6      21.213  38.364  49.036  1.00  0.00           H  
ATOM     69  CA  SER     6      20.323  36.420  49.347  1.00  0.00           C  
ATOM     70  HA  SER     6      20.594  35.442  48.948  1.00  0.00           H  
ATOM     71  CB  SER     6      20.175  36.437  50.840  1.00  0.00           C  
ATOM     72  HB2 SER     6      19.979  37.452  51.185  1.00  0.00           H  
ATOM     73  HB3 SER     6      19.388  35.735  51.117  1.00  0.00           H  
ATOM     74  OG  SER     6      21.398  36.157  51.517  1.00  0.00           O  
ATOM     75  HG  SER     6      21.262  35.215  51.648  1.00  0.00           H  
ATOM     76  C   SER     6      19.000  36.659  48.587  1.00  0.00           C  
ATOM     77  O   SER     6      17.896  36.436  49.081  1.00  0.00           O  
ATOM     78  N   ASP     7      19.054  37.343  47.467  1.00  0.00           N  
ATOM     79  H   ASP     7      19.950  37.601  47.077  1.00  0.00           H  
ATOM     80  CA  ASP     7      17.869  37.671  46.631  1.00  0.00           C  
ATOM     81  HA  ASP     7      17.032  38.027  47.232  1.00  0.00           H  
ATOM     82  CB  ASP     7      18.182  38.656  45.530  1.00  0.00           C  
ATOM     83  HB2 ASP     7      19.134  38.486  45.028  1.00  0.00           H  
ATOM     84  HB3 ASP     7      17.479  38.659  44.698  1.00  0.00           H  
ATOM     85  CG  ASP     7      18.233  40.079  46.019  1.00  0.00           C  
ATOM     86  OD1 ASP     7      18.423  41.042  45.232  1.00  0.00           O  
ATOM     87  OD2 ASP     7      18.083  40.287  47.260  1.00  0.00           O  
ATOM     88  C   ASP     7      17.148  36.441  45.982  1.00  0.00           C  
ATOM     89  O   ASP     7      15.997  36.466  45.653  1.00  0.00           O  
ATOM     90  N   MET     8      17.943  35.376  45.725  1.00  0.00           N  
ATOM     91  H   MET     8      18.927  35.445  45.942  1.00  0.00           H  
ATOM     92  CA  MET     8      17.499  34.135  45.120  1.00  0.00           C  
ATOM     93  HA  MET     8      16.412  34.136  45.206  1.00  0.00           H  
ATOM     94  CB  MET     8      17.698  34.152  43.570  1.00  0.00           C  
ATOM     95  HB2 MET     8      17.241  33.290  43.083  1.00  0.00           H  
ATOM     96  HB3 MET     8      17.140  34.958  43.094  1.00  0.00           H  
ATOM     97  CG  MET     8      19.232  34.430  43.205  1.00  0.00           C  
ATOM     98  HG2 MET     8      19.821  33.693  43.751  1.00  0.00           H  
ATOM     99  HG3 MET     8      19.340  34.228  42.139  1.00  0.00           H  
ATOM    100  SD  MET     8      20.094  35.944  43.392  1.00  0.00           S  
ATOM    101  CE  MET     8      19.081  36.886  42.174  1.00  0.00           C  
ATOM    102  HE1 MET     8      19.270  37.956  42.261  1.00  0.00           H  
ATOM    103  HE2 MET     8      19.308  36.469  41.193  1.00  0.00           H  
ATOM    104  HE3 MET     8      18.014  36.706  42.305  1.00  0.00           H  
ATOM    105  C   MET     8      18.139  32.874  45.756  1.00  0.00           C  
ATOM    106  O   MET     8      18.781  32.827  46.851  1.00  0.00           O  
ATOM    107  N   SER     9      17.861  31.678  45.095  1.00  0.00           N  
ATOM    108  H   SER     9      17.323  31.671  44.241  1.00  0.00           H  
ATOM    109  CA  SER     9      18.260  30.330  45.613  1.00  0.00           C  
ATOM    110  HA  SER     9      17.951  30.294  46.658  1.00  0.00           H  
ATOM    111  CB  SER     9      17.317  29.314  44.866  1.00  0.00           C  
ATOM    112  HB2 SER     9      16.250  29.478  45.017  1.00  0.00           H  
ATOM    113  HB3 SER     9      17.506  29.370  43.794  1.00  0.00           H  
ATOM    114  OG  SER     9      17.518  27.959  45.357  1.00  0.00           O  
ATOM    115  HG  SER     9      18.325  27.645  44.942  1.00  0.00           H  
ATOM    116  C   SER     9      19.676  29.915  45.464  1.00  0.00           C  
ATOM    117  O   SER     9      20.118  29.680  44.365  1.00  0.00           O  
ATOM    118  N   HIE    10      20.339  29.706  46.572  1.00  0.00           N  
ATOM    119  H   HIE    10      19.909  30.112  47.390  1.00  0.00           H  
ATOM    120  CA  HIE    10      21.639  29.016  46.556  1.00  0.00           C  
ATOM    121  HA  HIE    10      22.146  29.234  45.616  1.00  0.00           H  
ATOM    122  CB  HIE    10      22.498  29.475  47.773  1.00  0.00           C  
ATOM    123  HB2 HIE    10      21.971  29.448  48.727  1.00  0.00           H  
ATOM    124  HB3 HIE    10      23.364  28.813  47.768  1.00  0.00           H  
ATOM    125  CG  HIE    10      23.038  30.898  47.701  1.00  0.00           C  
ATOM    126  ND1 HIE    10      24.341  31.354  47.688  1.00  0.00           N  
ATOM    127  CE1 HIE    10      24.180  32.659  47.643  1.00  0.00           C  
ATOM    128  HE1 HIE    10      25.019  33.340  47.652  1.00  0.00           H  
ATOM    129  NE2 HIE    10      22.931  33.051  47.606  1.00  0.00           N  
ATOM    130  HE2 HIE    10      22.635  34.012  47.512  1.00  0.00           H  
ATOM    131  CD2 HIE    10      22.167  31.955  47.702  1.00  0.00           C  
ATOM    132  HD2 HIE    10      21.110  31.867  47.905  1.00  0.00           H  
ATOM    133  C   HIE    10      21.471  27.511  46.471  1.00  0.00           C  
ATOM    134  O   HIE    10      20.490  26.950  47.029  1.00  0.00           O  
ATOM    135  N   GLY    11      22.480  26.819  45.973  1.00  0.00           N  
ATOM    136  H   GLY    11      23.198  27.408  45.577  1.00  0.00           H  
ATOM    137  CA  GLY    11      22.517  25.364  45.990  1.00  0.00           C  
ATOM    138  HA2 GLY    11      22.290  25.013  46.996  1.00  0.00           H  
ATOM    139  HA3 GLY    11      21.754  24.990  45.307  1.00  0.00           H  
ATOM    140  C   GLY    11      23.876  24.901  45.581  1.00  0.00           C  
ATOM    141  O   GLY    11      24.738  25.716  45.260  1.00  0.00           O  
ATOM    142  N   TYR    12      24.030  23.573  45.586  1.00  0.00           N  
ATOM    143  H   TYR    12      23.359  22.944  46.003  1.00  0.00           H  
ATOM    144  CA  TYR    12      25.338  22.899  45.290  1.00  0.00           C  
ATOM    145  HA  TYR    12      25.975  23.716  44.952  1.00  0.00           H  
ATOM    146  CB  TYR    12      25.887  22.334  46.599  1.00  0.00           C  
ATOM    147  HB2 TYR    12      25.215  21.632  47.093  1.00  0.00           H  
ATOM    148  HB3 TYR    12      26.831  21.867  46.320  1.00  0.00           H  
ATOM    149  CG  TYR    12      26.276  23.417  47.588  1.00  0.00           C  
ATOM    150  CD1 TYR    12      25.333  24.012  48.441  1.00  0.00           C  
ATOM    151  HD1 TYR    12      24.310  23.667  48.448  1.00  0.00           H  
ATOM    152  CE1 TYR    12      25.704  25.074  49.299  1.00  0.00           C  
ATOM    153  HE1 TYR    12      24.985  25.508  49.978  1.00  0.00           H  
ATOM    154  CZ  TYR    12      27.059  25.516  49.392  1.00  0.00           C  
ATOM    155  OH  TYR    12      27.451  26.443  50.234  1.00  0.00           O  
ATOM    156  HH  TYR    12      28.398  26.563  50.132  1.00  0.00           H  
ATOM    157  CE2 TYR    12      27.983  24.919  48.521  1.00  0.00           C  
ATOM    158  HE2 TYR    12      29.008  25.241  48.627  1.00  0.00           H  
ATOM    159  CD2 TYR    12      27.609  23.889  47.638  1.00  0.00           C  
ATOM    160  HD2 TYR    12      28.392  23.498  47.006  1.00  0.00           H  
ATOM    161  C   TYR    12      25.254  21.828  44.095  1.00  0.00           C  
ATOM    162  O   TYR    12      24.189  21.325  43.782  1.00  0.00           O  
ATOM    163  N   VAL    13      26.430  21.421  43.644  1.00  0.00           N  
ATOM    164  H   VAL    13      27.276  21.941  43.828  1.00  0.00           H  
ATOM    165  CA  VAL    13      26.516  20.343  42.684  1.00  0.00           C  
ATOM    166  HA  VAL    13      25.737  19.594  42.827  1.00  0.00           H  
ATOM    167  CB  VAL    13      26.366  20.905  41.233  1.00  0.00           C  
ATOM    168  HB  VAL    13      27.184  21.618  41.128  1.00  0.00           H  
ATOM    169  CG1 VAL    13      26.475  19.701  40.277  1.00  0.00           C  
ATOM    170 HG11 VAL    13      26.460  20.020  39.234  1.00  0.00           H  
ATOM    171 HG12 VAL    13      27.436  19.194  40.361  1.00  0.00           H  
ATOM    172 HG13 VAL    13      25.664  19.031  40.562  1.00  0.00           H  
ATOM    173  CG2 VAL    13      25.005  21.527  40.866  1.00  0.00           C  
ATOM    174 HG21 VAL    13      24.141  20.908  41.106  1.00  0.00           H  
ATOM    175 HG22 VAL    13      24.729  22.443  41.389  1.00  0.00           H  
ATOM    176 HG23 VAL    13      24.981  21.849  39.825  1.00  0.00           H  
ATOM    177  C   VAL    13      27.857  19.559  42.912  1.00  0.00           C  
ATOM    178  O   VAL    13      28.948  20.163  42.728  1.00  0.00           O  
ATOM    179  N   THR    14      27.758  18.290  43.248  1.00  0.00           N  
ATOM    180  H   THR    14      26.842  17.864  43.222  1.00  0.00           H  
ATOM    181  CA  THR    14      28.875  17.360  43.502  1.00  0.00           C  
ATOM    182  HA  THR    14      29.768  17.890  43.837  1.00  0.00           H  
ATOM    183  CB  THR    14      28.619  16.286  44.521  1.00  0.00           C  
ATOM    184  HB  THR    14      27.655  15.830  44.294  1.00  0.00           H  
ATOM    185  CG2 THR    14      29.555  15.113  44.645  1.00  0.00           C  
ATOM    186 HG21 THR    14      29.268  14.595  45.561  1.00  0.00           H  
ATOM    187 HG22 THR    14      29.612  14.580  43.696  1.00  0.00           H  
ATOM    188 HG23 THR    14      30.560  15.503  44.804  1.00  0.00           H  
ATOM    189  OG1 THR    14      28.635  16.790  45.838  1.00  0.00           O  
ATOM    190  HG1 THR    14      27.898  17.364  46.061  1.00  0.00           H  
ATOM    191  C   THR    14      29.335  16.670  42.197  1.00  0.00           C  
ATOM    192  O   THR    14      28.521  16.079  41.516  1.00  0.00           O  
ATOM    193  N   VAL    15      30.629  16.739  41.869  1.00  0.00           N  
ATOM    194  H   VAL    15      31.257  17.255  42.469  1.00  0.00           H  
ATOM    195  CA  VAL    15      31.125  16.237  40.576  1.00  0.00           C  
ATOM    196  HA  VAL    15      30.337  15.738  40.013  1.00  0.00           H  
ATOM    197  CB  VAL    15      31.592  17.487  39.799  1.00  0.00           C  
ATOM    198  HB  VAL    15      32.014  17.153  38.851  1.00  0.00           H  
ATOM    199  CG1 VAL    15      30.358  18.405  39.586  1.00  0.00           C  
ATOM    200 HG11 VAL    15      29.584  17.725  39.232  1.00  0.00           H  
ATOM    201 HG12 VAL    15      30.090  18.975  40.476  1.00  0.00           H  
ATOM    202 HG13 VAL    15      30.726  19.160  38.891  1.00  0.00           H  
ATOM    203  CG2 VAL    15      32.820  18.297  40.440  1.00  0.00           C  
ATOM    204 HG21 VAL    15      32.428  18.786  41.332  1.00  0.00           H  
ATOM    205 HG22 VAL    15      33.620  17.594  40.672  1.00  0.00           H  
ATOM    206 HG23 VAL    15      33.240  18.899  39.635  1.00  0.00           H  
ATOM    207  C   VAL    15      32.284  15.231  40.655  1.00  0.00           C  
ATOM    208  O   VAL    15      32.623  14.696  39.583  1.00  0.00           O  
ATOM    209  N   LYS    16      32.856  15.078  41.810  1.00  0.00           N  
ATOM    210  H   LYS    16      32.477  15.592  42.592  1.00  0.00           H  
ATOM    211  CA  LYS    16      34.003  14.154  42.079  1.00  0.00           C  
ATOM    212  HA  LYS    16      34.002  13.261  41.454  1.00  0.00           H  
ATOM    213  CB  LYS    16      35.365  14.878  41.738  1.00  0.00           C  
ATOM    214  HB2 LYS    16      35.037  15.865  41.411  1.00  0.00           H  
ATOM    215  HB3 LYS    16      35.857  15.107  42.683  1.00  0.00           H  
ATOM    216  CG  LYS    16      36.199  14.176  40.659  1.00  0.00           C  
ATOM    217  HG2 LYS    16      36.425  13.168  41.005  1.00  0.00           H  
ATOM    218  HG3 LYS    16      35.606  14.122  39.745  1.00  0.00           H  
ATOM    219  CD  LYS    16      37.515  15.041  40.514  1.00  0.00           C  
ATOM    220  HD2 LYS    16      37.210  16.074  40.348  1.00  0.00           H  
ATOM    221  HD3 LYS    16      38.076  14.943  41.443  1.00  0.00           H  
ATOM    222  CE  LYS    16      38.340  14.546  39.302  1.00  0.00           C  
ATOM    223  HE2 LYS    16      38.826  13.672  39.736  1.00  0.00           H  
ATOM    224  HE3 LYS    16      37.634  14.356  38.493  1.00  0.00           H  
ATOM    225  NZ  LYS    16      39.329  15.584  38.914  1.00  0.00           N  
ATOM    226  HZ1 LYS    16      39.788  15.883  39.763  1.00  0.00           H  
ATOM    227  HZ2 LYS    16      39.972  15.193  38.240  1.00  0.00           H  
ATOM    228  HZ3 LYS    16      38.820  16.350  38.497  1.00  0.00           H  
ATOM    229  C   LYS    16      33.953  13.630  43.519  1.00  0.00           C  
ATOM    230  O   LYS    16      33.429  14.394  44.313  1.00  0.00           O  
ATOM    231  N   PRO    17      34.653  12.503  43.862  1.00  0.00           N  
ATOM    232  CD  PRO    17      35.356  11.557  42.983  1.00  0.00           C  
ATOM    233  HD2 PRO    17      36.280  12.048  42.679  1.00  0.00           H  
ATOM    234  HD3 PRO    17      34.689  11.335  42.150  1.00  0.00           H  
ATOM    235  CG  PRO    17      35.609  10.368  43.848  1.00  0.00           C  
ATOM    236  HG2 PRO    17      36.468   9.781  43.525  1.00  0.00           H  
ATOM    237  HG3 PRO    17      34.640   9.869  43.881  1.00  0.00           H  
ATOM    238  CB  PRO    17      35.847  10.979  45.205  1.00  0.00           C  
ATOM    239  HB2 PRO    17      36.851  11.359  45.392  1.00  0.00           H  
ATOM    240  HB3 PRO    17      35.512  10.197  45.886  1.00  0.00           H  
ATOM    241  CA  PRO    17      34.885  12.197  45.268  1.00  0.00           C  
ATOM    242  HA  PRO    17      33.981  11.925  45.812  1.00  0.00           H  
ATOM    243  C   PRO    17      35.515  13.284  46.197  1.00  0.00           C  
ATOM    244  O   PRO    17      35.272  13.215  47.376  1.00  0.00           O  
ATOM    245  N   ARG    18      36.364  14.134  45.570  1.00  0.00           N  
ATOM    246  H   ARG    18      36.492  14.012  44.576  1.00  0.00           H  
ATOM    247  CA  ARG    18      36.964  15.318  46.216  1.00  0.00           C  
ATOM    248  HA  ARG    18      36.592  15.279  47.240  1.00  0.00           H  
ATOM    249  CB  ARG    18      38.493  15.073  46.077  1.00  0.00           C  
ATOM    250  HB2 ARG    18      38.862  14.914  45.064  1.00  0.00           H  
ATOM    251  HB3 ARG    18      38.863  16.035  46.432  1.00  0.00           H  
ATOM    252  CG  ARG    18      38.863  13.892  46.994  1.00  0.00           C  
ATOM    253  HG2 ARG    18      38.560  13.995  48.035  1.00  0.00           H  
ATOM    254  HG3 ARG    18      38.428  12.978  46.590  1.00  0.00           H  
ATOM    255  CD  ARG    18      40.350  13.712  47.113  1.00  0.00           C  
ATOM    256  HD2 ARG    18      40.735  14.555  47.686  1.00  0.00           H  
ATOM    257  HD3 ARG    18      40.539  12.800  47.679  1.00  0.00           H  
ATOM    258  NE  ARG    18      41.005  13.627  45.822  1.00  0.00           N  
ATOM    259  HE  ARG    18      40.500  13.159  45.083  1.00  0.00           H  
ATOM    260  CZ  ARG    18      42.147  14.195  45.589  1.00  0.00           C  
ATOM    261  NH1 ARG    18      42.929  14.648  46.538  1.00  0.00           N  
ATOM    262 HH11 ARG    18      42.681  14.423  47.491  1.00  0.00           H  
ATOM    263 HH12 ARG    18      43.719  15.211  46.258  1.00  0.00           H  
ATOM    264  NH2 ARG    18      42.622  14.294  44.418  1.00  0.00           N  
ATOM    265 HH21 ARG    18      42.117  13.769  43.718  1.00  0.00           H  
ATOM    266 HH22 ARG    18      43.472  14.829  44.310  1.00  0.00           H  
ATOM    267  C   ARG    18      36.494  16.816  45.833  1.00  0.00           C  
ATOM    268  O   ARG    18      37.148  17.799  46.167  1.00  0.00           O  
ATOM    269  N   VAL    19      35.409  16.981  45.080  1.00  0.00           N  
ATOM    270  H   VAL    19      34.852  16.152  44.926  1.00  0.00           H  
ATOM    271  CA  VAL    19      35.034  18.293  44.557  1.00  0.00           C  
ATOM    272  HA  VAL    19      35.472  19.090  45.158  1.00  0.00           H  
ATOM    273  CB  VAL    19      35.652  18.554  43.120  1.00  0.00           C  
ATOM    274  HB  VAL    19      35.270  17.801  42.430  1.00  0.00           H  
ATOM    275  CG1 VAL    19      35.323  19.899  42.565  1.00  0.00           C  
ATOM    276 HG11 VAL    19      34.234  19.947  42.587  1.00  0.00           H  
ATOM    277 HG12 VAL    19      35.724  20.627  43.270  1.00  0.00           H  
ATOM    278 HG13 VAL    19      35.789  19.965  41.582  1.00  0.00           H  
ATOM    279  CG2 VAL    19      37.210  18.467  43.040  1.00  0.00           C  
ATOM    280 HG21 VAL    19      37.732  19.183  43.674  1.00  0.00           H  
ATOM    281 HG22 VAL    19      37.508  17.459  43.329  1.00  0.00           H  
ATOM    282 HG23 VAL    19      37.575  18.627  42.025  1.00  0.00           H  
ATOM    283  C   VAL    19      33.527  18.522  44.492  1.00  0.00           C  
ATOM    284  O   VAL    19      32.802  17.646  43.922  1.00  0.00           O  
ATOM    285  N   ARG    20      33.124  19.698  44.996  1.00  0.00           N  
ATOM    286  H   ARG    20      33.925  20.254  45.260  1.00  0.00           H  
ATOM    287  CA  ARG    20      31.822  20.339  44.879  1.00  0.00           C  
ATOM    288  HA  ARG    20      31.316  19.694  44.161  1.00  0.00           H  
ATOM    289  CB  ARG    20      31.110  20.154  46.234  1.00  0.00           C  
ATOM    290  HB2 ARG    20      31.143  19.168  46.697  1.00  0.00           H  
ATOM    291  HB3 ARG    20      31.561  20.897  46.892  1.00  0.00           H  
ATOM    292  CG  ARG    20      29.581  20.388  46.134  1.00  0.00           C  
ATOM    293  HG2 ARG    20      29.377  21.426  45.872  1.00  0.00           H  
ATOM    294  HG3 ARG    20      29.253  19.705  45.351  1.00  0.00           H  
ATOM    295  CD  ARG    20      28.924  20.018  47.480  1.00  0.00           C  
ATOM    296  HD2 ARG    20      27.844  20.012  47.330  1.00  0.00           H  
ATOM    297  HD3 ARG    20      29.241  19.033  47.821  1.00  0.00           H  
ATOM    298  NE  ARG    20      29.188  21.082  48.490  1.00  0.00           N  
ATOM    299  HE  ARG    20      29.964  21.718  48.371  1.00  0.00           H  
ATOM    300  CZ  ARG    20      28.636  21.062  49.705  1.00  0.00           C  
ATOM    301  NH1 ARG    20      27.796  20.197  50.107  1.00  0.00           N  
ATOM    302 HH11 ARG    20      27.526  19.396  49.554  1.00  0.00           H  
ATOM    303 HH12 ARG    20      27.402  20.254  51.035  1.00  0.00           H  
ATOM    304  NH2 ARG    20      28.914  21.929  50.635  1.00  0.00           N  
ATOM    305 HH21 ARG    20      29.495  22.736  50.460  1.00  0.00           H  
ATOM    306 HH22 ARG    20      28.413  21.954  51.511  1.00  0.00           H  
ATOM    307  C   ARG    20      31.851  21.780  44.341  1.00  0.00           C  
ATOM    308  O   ARG    20      32.851  22.433  44.462  1.00  0.00           O  
ATOM    309  N   LEU    21      30.819  22.141  43.556  1.00  0.00           N  
ATOM    310  H   LEU    21      30.002  21.551  43.624  1.00  0.00           H  
ATOM    311  CA  LEU    21      30.524  23.491  43.045  1.00  0.00           C  
ATOM    312  HA  LEU    21      31.377  24.116  43.308  1.00  0.00           H  
ATOM    313  CB  LEU    21      30.421  23.639  41.521  1.00  0.00           C  
ATOM    314  HB2 LEU    21      29.582  23.064  41.128  1.00  0.00           H  
ATOM    315  HB3 LEU    21      30.167  24.674  41.295  1.00  0.00           H  
ATOM    316  CG  LEU    21      31.608  23.208  40.603  1.00  0.00           C  
ATOM    317  HG  LEU    21      31.251  23.392  39.590  1.00  0.00           H  
ATOM    318  CD1 LEU    21      32.819  24.180  40.737  1.00  0.00           C  
ATOM    319 HD11 LEU    21      33.581  24.042  39.970  1.00  0.00           H  
ATOM    320 HD12 LEU    21      32.463  25.207  40.813  1.00  0.00           H  
ATOM    321 HD13 LEU    21      33.331  24.171  41.700  1.00  0.00           H  
ATOM    322  CD2 LEU    21      32.245  21.832  40.807  1.00  0.00           C  
ATOM    323 HD21 LEU    21      33.000  21.848  41.592  1.00  0.00           H  
ATOM    324 HD22 LEU    21      31.444  21.131  41.040  1.00  0.00           H  
ATOM    325 HD23 LEU    21      32.749  21.591  39.871  1.00  0.00           H  
ATOM    326  C   LEU    21      29.382  24.123  43.796  1.00  0.00           C  
ATOM    327  O   LEU    21      28.376  23.558  43.959  1.00  0.00           O  
ATOM    328  N   HIP    22      29.432  25.445  44.160  1.00  0.00           N  
ATOM    329  H   HIP    22      30.282  25.921  43.894  1.00  0.00           H  
ATOM    330  CA  HIP    22      28.235  26.225  44.604  1.00  0.00           C  
ATOM    331  HA  HIP    22      27.456  25.568  44.989  1.00  0.00           H  
ATOM    332  CB  HIP    22      28.789  26.997  45.789  1.00  0.00           C  
ATOM    333  HB2 HIP    22      28.905  26.273  46.595  1.00  0.00           H  
ATOM    334  HB3 HIP    22      29.813  27.309  45.585  1.00  0.00           H  
ATOM    335  CG  HIP    22      27.975  28.127  46.272  1.00  0.00           C  
ATOM    336  ND1 HIP    22      28.071  29.436  45.980  1.00  0.00           N  
ATOM    337  HD1 HIP    22      28.845  29.888  45.514  1.00  0.00           H  
ATOM    338  CE1 HIP    22      27.083  30.074  46.599  1.00  0.00           C  
ATOM    339  HE1 HIP    22      26.942  31.144  46.614  1.00  0.00           H  
ATOM    340  NE2 HIP    22      26.312  29.207  47.278  1.00  0.00           N  
ATOM    341  HE2 HIP    22      25.456  29.560  47.680  1.00  0.00           H  
ATOM    342  CD2 HIP    22      26.818  27.986  47.049  1.00  0.00           C  
ATOM    343  HD2 HIP    22      26.359  27.056  47.349  1.00  0.00           H  
ATOM    344  C   HIP    22      27.787  27.085  43.491  1.00  0.00           C  
ATOM    345  O   HIP    22      28.529  27.587  42.677  1.00  0.00           O  
ATOM    346  N   PHE    23      26.474  27.238  43.419  1.00  0.00           N  
ATOM    347  H   PHE    23      25.933  26.726  44.101  1.00  0.00           H  
ATOM    348  CA  PHE    23      25.694  27.815  42.357  1.00  0.00           C  
ATOM    349  HA  PHE    23      26.302  28.600  41.907  1.00  0.00           H  
ATOM    350  CB  PHE    23      25.398  26.753  41.306  1.00  0.00           C  
ATOM    351  HB2 PHE    23      25.480  27.338  40.390  1.00  0.00           H  
ATOM    352  HB3 PHE    23      26.217  26.052  41.141  1.00  0.00           H  
ATOM    353  CG  PHE    23      24.045  26.104  41.381  1.00  0.00           C  
ATOM    354  CD1 PHE    23      23.987  24.969  42.203  1.00  0.00           C  
ATOM    355  HD1 PHE    23      24.863  24.729  42.788  1.00  0.00           H  
ATOM    356  CE1 PHE    23      22.795  24.203  42.247  1.00  0.00           C  
ATOM    357  HE1 PHE    23      22.808  23.312  42.857  1.00  0.00           H  
ATOM    358  CZ  PHE    23      21.667  24.699  41.549  1.00  0.00           C  
ATOM    359  HZ  PHE    23      20.665  24.304  41.634  1.00  0.00           H  
ATOM    360  CE2 PHE    23      21.760  25.789  40.689  1.00  0.00           C  
ATOM    361  HE2 PHE    23      20.891  26.055  40.105  1.00  0.00           H  
ATOM    362  CD2 PHE    23      22.932  26.535  40.624  1.00  0.00           C  
ATOM    363  HD2 PHE    23      23.127  27.331  39.921  1.00  0.00           H  
ATOM    364  C   PHE    23      24.408  28.471  42.874  1.00  0.00           C  
ATOM    365  O   PHE    23      23.915  28.193  43.981  1.00  0.00           O  
ATOM    366  N   VAL    24      23.915  29.369  42.031  1.00  0.00           N  
ATOM    367  H   VAL    24      24.454  29.626  41.217  1.00  0.00           H  
ATOM    368  CA  VAL    24      22.746  30.230  42.333  1.00  0.00           C  
ATOM    369  HA  VAL    24      22.350  29.789  43.248  1.00  0.00           H  
ATOM    370  CB  VAL    24      23.331  31.667  42.699  1.00  0.00           C  
ATOM    371  HB  VAL    24      23.850  32.131  41.860  1.00  0.00           H  
ATOM    372  CG1 VAL    24      22.158  32.646  43.091  1.00  0.00           C  
ATOM    373 HG11 VAL    24      22.479  33.641  43.400  1.00  0.00           H  
ATOM    374 HG12 VAL    24      21.495  32.712  42.228  1.00  0.00           H  
ATOM    375 HG13 VAL    24      21.449  32.149  43.752  1.00  0.00           H  
ATOM    376  CG2 VAL    24      24.238  31.512  43.947  1.00  0.00           C  
ATOM    377 HG21 VAL    24      25.207  31.164  43.589  1.00  0.00           H  
ATOM    378 HG22 VAL    24      24.396  32.469  44.444  1.00  0.00           H  
ATOM    379 HG23 VAL    24      23.858  30.867  44.740  1.00  0.00           H  
ATOM    380  C   VAL    24      21.691  30.259  41.257  1.00  0.00           C  
ATOM    381  O   VAL    24      22.041  30.487  40.058  1.00  0.00           O  
ATOM    382  N   GLU    25      20.448  29.998  41.611  1.00  0.00           N  
ATOM    383  H   GLU    25      20.268  29.802  42.585  1.00  0.00           H  
ATOM    384  CA  GLU    25      19.357  29.834  40.675  1.00  0.00           C  
ATOM    385  HA  GLU    25      19.804  29.845  39.681  1.00  0.00           H  
ATOM    386  CB  GLU    25      18.710  28.480  40.687  1.00  0.00           C  
ATOM    387  HB2 GLU    25      19.416  27.688  40.436  1.00  0.00           H  
ATOM    388  HB3 GLU    25      18.494  28.162  41.707  1.00  0.00           H  
ATOM    389  CG  GLU    25      17.518  28.147  39.700  1.00  0.00           C  
ATOM    390  HG2 GLU    25      16.618  28.741  39.855  1.00  0.00           H  
ATOM    391  HG3 GLU    25      17.856  28.357  38.685  1.00  0.00           H  
ATOM    392  CD  GLU    25      16.912  26.779  39.818  1.00  0.00           C  
ATOM    393  OE1 GLU    25      16.638  26.173  38.735  1.00  0.00           O  
ATOM    394  OE2 GLU    25      16.926  26.223  40.907  1.00  0.00           O  
ATOM    395  C   GLU    25      18.296  30.966  40.750  1.00  0.00           C  
ATOM    396  O   GLU    25      17.621  31.130  41.761  1.00  0.00           O  
ATOM    397  N   LEU    26      17.962  31.525  39.562  1.00  0.00           N  
ATOM    398  H   LEU    26      18.515  31.238  38.766  1.00  0.00           H  
ATOM    399  CA  LEU    26      16.770  32.339  39.372  1.00  0.00           C  
ATOM    400  HA  LEU    26      16.199  32.101  40.270  1.00  0.00           H  
ATOM    401  CB  LEU    26      17.126  33.906  39.408  1.00  0.00           C  
ATOM    402  HB2 LEU    26      17.637  34.185  40.329  1.00  0.00           H  
ATOM    403  HB3 LEU    26      17.791  34.098  38.566  1.00  0.00           H  
ATOM    404  CG  LEU    26      15.906  34.877  39.272  1.00  0.00           C  
ATOM    405  HG  LEU    26      15.365  34.670  38.349  1.00  0.00           H  
ATOM    406  CD1 LEU    26      15.104  34.781  40.560  1.00  0.00           C  
ATOM    407 HD11 LEU    26      14.143  35.269  40.398  1.00  0.00           H  
ATOM    408 HD12 LEU    26      14.691  33.790  40.746  1.00  0.00           H  
ATOM    409 HD13 LEU    26      15.563  35.310  41.395  1.00  0.00           H  
ATOM    410  CD2 LEU    26      16.548  36.259  39.213  1.00  0.00           C  
ATOM    411 HD21 LEU    26      17.217  36.276  38.353  1.00  0.00           H  
ATOM    412 HD22 LEU    26      15.728  36.941  38.987  1.00  0.00           H  
ATOM    413 HD23 LEU    26      17.095  36.356  40.151  1.00  0.00           H  
ATOM    414  C   LEU    26      16.041  31.907  38.117  1.00  0.00           C  
ATOM    415  O   LEU    26      16.404  32.199  36.929  1.00  0.00           O  
ATOM    416  N   GLY    27      14.861  31.313  38.326  1.00  0.00           N  
ATOM    417  H   GLY    27      14.625  31.119  39.288  1.00  0.00           H  
ATOM    418  CA  GLY    27      13.722  31.318  37.399  1.00  0.00           C  
ATOM    419  HA2 GLY    27      12.780  31.314  37.948  1.00  0.00           H  
ATOM    420  HA3 GLY    27      13.879  32.129  36.687  1.00  0.00           H  
ATOM    421  C   GLY    27      13.637  30.021  36.517  1.00  0.00           C  
ATOM    422  O   GLY    27      14.524  29.185  36.452  1.00  0.00           O  
ATOM    423  N   SER    28      12.521  29.862  35.784  1.00  0.00           N  
ATOM    424  H   SER    28      11.766  30.519  35.918  1.00  0.00           H  
ATOM    425  CA  SER    28      12.279  28.883  34.710  1.00  0.00           C  
ATOM    426  HA  SER    28      12.859  27.968  34.831  1.00  0.00           H  
ATOM    427  CB  SER    28      10.751  28.613  34.706  1.00  0.00           C  
ATOM    428  HB2 SER    28      10.522  27.819  33.994  1.00  0.00           H  
ATOM    429  HB3 SER    28      10.356  28.276  35.665  1.00  0.00           H  
ATOM    430  OG  SER    28       9.950  29.688  34.355  1.00  0.00           O  
ATOM    431  HG  SER    28       9.844  30.056  35.236  1.00  0.00           H  
ATOM    432  C   SER    28      12.832  29.251  33.339  1.00  0.00           C  
ATOM    433  O   SER    28      12.894  30.458  33.032  1.00  0.00           O  
ATOM    434  N   GLY    29      13.113  28.250  32.491  1.00  0.00           N  
ATOM    435  H   GLY    29      13.098  27.290  32.805  1.00  0.00           H  
ATOM    436  CA  GLY    29      13.508  28.434  31.108  1.00  0.00           C  
ATOM    437  HA2 GLY    29      12.650  28.220  30.471  1.00  0.00           H  
ATOM    438  HA3 GLY    29      13.796  29.474  30.954  1.00  0.00           H  
ATOM    439  C   GLY    29      14.685  27.600  30.663  1.00  0.00           C  
ATOM    440  O   GLY    29      15.229  26.809  31.433  1.00  0.00           O  
ATOM    441  N   PRO    30      15.148  27.779  29.441  1.00  0.00           N  
ATOM    442  CD  PRO    30      14.749  28.754  28.472  1.00  0.00           C  
ATOM    443  HD2 PRO    30      14.707  29.728  28.959  1.00  0.00           H  
ATOM    444  HD3 PRO    30      13.771  28.555  28.033  1.00  0.00           H  
ATOM    445  CG  PRO    30      15.817  28.872  27.398  1.00  0.00           C  
ATOM    446  HG2 PRO    30      16.414  29.726  27.717  1.00  0.00           H  
ATOM    447  HG3 PRO    30      15.329  28.993  26.431  1.00  0.00           H  
ATOM    448  CB  PRO    30      16.639  27.570  27.516  1.00  0.00           C  
ATOM    449  HB2 PRO    30      17.685  27.678  27.228  1.00  0.00           H  
ATOM    450  HB3 PRO    30      16.234  26.833  26.822  1.00  0.00           H  
ATOM    451  CA  PRO    30      16.438  27.168  28.984  1.00  0.00           C  
ATOM    452  HA  PRO    30      16.423  26.080  29.048  1.00  0.00           H  
ATOM    453  C   PRO    30      17.630  27.800  29.745  1.00  0.00           C  
ATOM    454  O   PRO    30      17.562  28.892  30.326  1.00  0.00           O  
ATOM    455  N   ALA    31      18.618  26.880  29.917  1.00  0.00           N  
ATOM    456  H   ALA    31      18.513  26.012  29.412  1.00  0.00           H  
ATOM    457  CA  ALA    31      19.797  27.145  30.727  1.00  0.00           C  
ATOM    458  HA  ALA    31      19.400  27.588  31.641  1.00  0.00           H  
ATOM    459  CB  ALA    31      20.375  25.809  31.139  1.00  0.00           C  
ATOM    460  HB1 ALA    31      21.340  25.939  31.627  1.00  0.00           H  
ATOM    461  HB2 ALA    31      19.797  25.296  31.908  1.00  0.00           H  
ATOM    462  HB3 ALA    31      20.570  25.108  30.327  1.00  0.00           H  
ATOM    463  C   ALA    31      20.778  28.043  29.995  1.00  0.00           C  
ATOM    464  O   ALA    31      21.056  27.866  28.780  1.00  0.00           O  
ATOM    465  N   VAL    32      21.354  29.014  30.743  1.00  0.00           N  
ATOM    466  H   VAL    32      20.911  29.185  31.635  1.00  0.00           H  
ATOM    467  CA  VAL    32      22.635  29.730  30.459  1.00  0.00           C  
ATOM    468  HA  VAL    32      23.177  29.137  29.722  1.00  0.00           H  
ATOM    469  CB  VAL    32      22.498  31.136  29.867  1.00  0.00           C  
ATOM    470  HB  VAL    32      21.847  31.113  28.993  1.00  0.00           H  
ATOM    471  CG1 VAL    32      21.882  32.162  30.849  1.00  0.00           C  
ATOM    472 HG11 VAL    32      22.565  32.360  31.675  1.00  0.00           H  
ATOM    473 HG12 VAL    32      21.834  33.106  30.307  1.00  0.00           H  
ATOM    474 HG13 VAL    32      20.901  31.781  31.132  1.00  0.00           H  
ATOM    475  CG2 VAL    32      23.832  31.798  29.535  1.00  0.00           C  
ATOM    476 HG21 VAL    32      23.732  32.557  28.759  1.00  0.00           H  
ATOM    477 HG22 VAL    32      24.359  32.162  30.417  1.00  0.00           H  
ATOM    478 HG23 VAL    32      24.454  31.087  28.992  1.00  0.00           H  
ATOM    479  C   VAL    32      23.504  29.535  31.745  1.00  0.00           C  
ATOM    480  O   VAL    32      23.120  29.851  32.849  1.00  0.00           O  
ATOM    481  N   CYS    33      24.682  28.954  31.597  1.00  0.00           N  
ATOM    482  H   CYS    33      24.896  28.686  30.647  1.00  0.00           H  
ATOM    483  CA  CYS    33      25.716  28.760  32.649  1.00  0.00           C  
ATOM    484  HA  CYS    33      25.247  28.800  33.632  1.00  0.00           H  
ATOM    485  CB  CYS    33      26.295  27.292  32.597  1.00  0.00           C  
ATOM    486  HB2 CYS    33      26.764  27.166  31.621  1.00  0.00           H  
ATOM    487  HB3 CYS    33      27.108  27.057  33.284  1.00  0.00           H  
ATOM    488  SG  CYS    33      25.052  25.967  32.863  1.00  0.00           S  
ATOM    489  HG  CYS    33      24.367  26.225  31.745  1.00  0.00           H  
ATOM    490  C   CYS    33      26.858  29.844  32.615  1.00  0.00           C  
ATOM    491  O   CYS    33      27.605  29.883  31.660  1.00  0.00           O  
ATOM    492  N   LEU    34      27.023  30.606  33.684  1.00  0.00           N  
ATOM    493  H   LEU    34      26.485  30.351  34.500  1.00  0.00           H  
ATOM    494  CA  LEU    34      27.890  31.770  33.916  1.00  0.00           C  
ATOM    495  HA  LEU    34      28.109  32.214  32.945  1.00  0.00           H  
ATOM    496  CB  LEU    34      27.060  32.785  34.677  1.00  0.00           C  
ATOM    497  HB2 LEU    34      26.891  32.408  35.686  1.00  0.00           H  
ATOM    498  HB3 LEU    34      27.774  33.578  34.897  1.00  0.00           H  
ATOM    499  CG  LEU    34      25.716  33.305  34.132  1.00  0.00           C  
ATOM    500  HG  LEU    34      25.060  32.435  34.097  1.00  0.00           H  
ATOM    501  CD1 LEU    34      25.211  34.408  35.032  1.00  0.00           C  
ATOM    502 HD11 LEU    34      25.906  35.241  34.925  1.00  0.00           H  
ATOM    503 HD12 LEU    34      24.257  34.760  34.640  1.00  0.00           H  
ATOM    504 HD13 LEU    34      25.311  34.045  36.055  1.00  0.00           H  
ATOM    505  CD2 LEU    34      25.899  33.919  32.760  1.00  0.00           C  
ATOM    506 HD21 LEU    34      26.524  34.811  32.770  1.00  0.00           H  
ATOM    507 HD22 LEU    34      26.116  33.142  32.027  1.00  0.00           H  
ATOM    508 HD23 LEU    34      24.934  34.354  32.498  1.00  0.00           H  
ATOM    509  C   LEU    34      29.179  31.406  34.670  1.00  0.00           C  
ATOM    510  O   LEU    34      29.140  30.691  35.651  1.00  0.00           O  
ATOM    511  N   CYS    35      30.280  32.016  34.235  1.00  0.00           N  
ATOM    512  H   CYS    35      30.159  32.604  33.422  1.00  0.00           H  
ATOM    513  CA  CYS    35      31.655  31.735  34.743  1.00  0.00           C  
ATOM    514  HA  CYS    35      31.544  31.259  35.718  1.00  0.00           H  
ATOM    515  CB  CYS    35      32.374  30.752  33.792  1.00  0.00           C  
ATOM    516  HB2 CYS    35      32.465  31.179  32.794  1.00  0.00           H  
ATOM    517  HB3 CYS    35      33.328  30.403  34.187  1.00  0.00           H  
ATOM    518  SG  CYS    35      31.306  29.370  33.520  1.00  0.00           S  
ATOM    519  HG  CYS    35      30.250  30.023  33.027  1.00  0.00           H  
ATOM    520  C   CYS    35      32.494  32.988  34.844  1.00  0.00           C  
ATOM    521  O   CYS    35      32.197  34.057  34.391  1.00  0.00           O  
ATOM    522  N   HID    36      33.503  32.861  35.620  1.00  0.00           N  
ATOM    523  H   HID    36      33.684  31.953  36.024  1.00  0.00           H  
ATOM    524  CA  HID    36      34.394  33.907  36.033  1.00  0.00           C  
ATOM    525  HA  HID    36      34.438  34.764  35.362  1.00  0.00           H  
ATOM    526  CB  HID    36      33.904  34.427  37.405  1.00  0.00           C  
ATOM    527  HB2 HID    36      34.294  35.429  37.582  1.00  0.00           H  
ATOM    528  HB3 HID    36      32.830  34.609  37.377  1.00  0.00           H  
ATOM    529  CG  HID    36      34.291  33.469  38.586  1.00  0.00           C  
ATOM    530  ND1 HID    36      35.525  33.282  39.257  1.00  0.00           N  
ATOM    531  HD1 HID    36      36.429  33.635  38.977  1.00  0.00           H  
ATOM    532  CE1 HID    36      35.215  32.612  40.307  1.00  0.00           C  
ATOM    533  HE1 HID    36      35.949  32.430  41.078  1.00  0.00           H  
ATOM    534  NE2 HID    36      33.920  32.398  40.439  1.00  0.00           N  
ATOM    535  CD2 HID    36      33.317  32.927  39.350  1.00  0.00           C  
ATOM    536  HD2 HID    36      32.255  32.996  39.163  1.00  0.00           H  
ATOM    537  C   HID    36      35.831  33.347  36.134  1.00  0.00           C  
ATOM    538  O   HID    36      36.134  32.259  35.672  1.00  0.00           O  
ATOM    539  N   GLY    37      36.721  34.203  36.555  1.00  0.00           N  
ATOM    540  H   GLY    37      36.436  35.170  36.496  1.00  0.00           H  
ATOM    541  CA  GLY    37      38.108  33.811  36.733  1.00  0.00           C  
ATOM    542  HA2 GLY    37      38.146  32.722  36.770  1.00  0.00           H  
ATOM    543  HA3 GLY    37      38.653  34.157  35.855  1.00  0.00           H  
ATOM    544  C   GLY    37      38.685  34.323  38.082  1.00  0.00           C  
ATOM    545  O   GLY    37      38.015  34.329  39.106  1.00  0.00           O  
ATOM    546  N   PHE    38      39.959  34.657  38.073  1.00  0.00           N  
ATOM    547  H   PHE    38      40.443  34.846  37.207  1.00  0.00           H  
ATOM    548  CA  PHE    38      40.749  35.009  39.296  1.00  0.00           C  
ATOM    549  HA  PHE    38      40.469  34.389  40.147  1.00  0.00           H  
ATOM    550  CB  PHE    38      42.218  34.654  39.073  1.00  0.00           C  
ATOM    551  HB2 PHE    38      42.251  33.626  38.712  1.00  0.00           H  
ATOM    552  HB3 PHE    38      42.553  35.331  38.288  1.00  0.00           H  
ATOM    553  CG  PHE    38      43.088  34.849  40.292  1.00  0.00           C  
ATOM    554  CD1 PHE    38      43.708  36.124  40.508  1.00  0.00           C  
ATOM    555  HD1 PHE    38      43.557  36.938  39.815  1.00  0.00           H  
ATOM    556  CE1 PHE    38      44.319  36.419  41.747  1.00  0.00           C  
ATOM    557  HE1 PHE    38      44.812  37.378  41.813  1.00  0.00           H  
ATOM    558  CZ  PHE    38      44.503  35.392  42.742  1.00  0.00           C  
ATOM    559  HZ  PHE    38      44.892  35.638  43.719  1.00  0.00           H  
ATOM    560  CE2 PHE    38      44.029  34.083  42.459  1.00  0.00           C  
ATOM    561  HE2 PHE    38      44.215  33.253  43.124  1.00  0.00           H  
ATOM    562  CD2 PHE    38      43.276  33.810  41.238  1.00  0.00           C  
ATOM    563  HD2 PHE    38      42.828  32.847  41.044  1.00  0.00           H  
ATOM    564  C   PHE    38      40.672  36.567  39.667  1.00  0.00           C  
ATOM    565  O   PHE    38      41.009  37.396  38.790  1.00  0.00           O  
ATOM    566  N   PRO    39      40.370  36.939  40.912  1.00  0.00           N  
ATOM    567  CD  PRO    39      40.607  38.263  41.422  1.00  0.00           C  
ATOM    568  HD2 PRO    39      39.811  39.000  41.314  1.00  0.00           H  
ATOM    569  HD3 PRO    39      41.504  38.745  41.034  1.00  0.00           H  
ATOM    570  CG  PRO    39      41.020  38.067  42.984  1.00  0.00           C  
ATOM    571  HG2 PRO    39      40.353  38.580  43.677  1.00  0.00           H  
ATOM    572  HG3 PRO    39      42.031  38.354  43.273  1.00  0.00           H  
ATOM    573  CB  PRO    39      40.859  36.582  43.134  1.00  0.00           C  
ATOM    574  HB2 PRO    39      40.485  36.320  44.124  1.00  0.00           H  
ATOM    575  HB3 PRO    39      41.883  36.249  42.965  1.00  0.00           H  
ATOM    576  CA  PRO    39      39.933  36.091  42.027  1.00  0.00           C  
ATOM    577  HA  PRO    39      40.099  35.014  41.994  1.00  0.00           H  
ATOM    578  C   PRO    39      38.415  36.324  42.404  1.00  0.00           C  
ATOM    579  O   PRO    39      38.098  36.826  43.477  1.00  0.00           O  
ATOM    580  N   GLU    40      37.536  35.999  41.475  1.00  0.00           N  
ATOM    581  H   GLU    40      37.816  35.475  40.658  1.00  0.00           H  
ATOM    582  CA  GLU    40      36.075  36.414  41.421  1.00  0.00           C  
ATOM    583  HA  GLU    40      35.919  37.339  41.977  1.00  0.00           H  
ATOM    584  CB  GLU    40      35.775  36.687  39.875  1.00  0.00           C  
ATOM    585  HB2 GLU    40      36.020  35.816  39.267  1.00  0.00           H  
ATOM    586  HB3 GLU    40      34.718  36.923  39.754  1.00  0.00           H  
ATOM    587  CG  GLU    40      36.604  37.816  39.248  1.00  0.00           C  
ATOM    588  HG2 GLU    40      36.229  38.726  39.715  1.00  0.00           H  
ATOM    589  HG3 GLU    40      37.660  37.567  39.357  1.00  0.00           H  
ATOM    590  CD  GLU    40      36.336  37.846  37.721  1.00  0.00           C  
ATOM    591  OE1 GLU    40      35.461  38.659  37.324  1.00  0.00           O  
ATOM    592  OE2 GLU    40      37.006  37.144  36.922  1.00  0.00           O  
ATOM    593  C   GLU    40      35.112  35.408  42.063  1.00  0.00           C  
ATOM    594  O   GLU    40      35.489  34.568  42.866  1.00  0.00           O  
ATOM    595  N   SER    41      33.805  35.646  41.810  1.00  0.00           N  
ATOM    596  H   SER    41      33.630  36.349  41.107  1.00  0.00           H  
ATOM    597  CA  SER    41      32.708  34.892  42.433  1.00  0.00           C  
ATOM    598  HA  SER    41      32.948  33.831  42.507  1.00  0.00           H  
ATOM    599  CB  SER    41      32.319  35.553  43.866  1.00  0.00           C  
ATOM    600  HB2 SER    41      33.185  35.517  44.526  1.00  0.00           H  
ATOM    601  HB3 SER    41      32.017  36.598  43.795  1.00  0.00           H  
ATOM    602  OG  SER    41      31.234  34.892  44.562  1.00  0.00           O  
ATOM    603  HG  SER    41      31.404  33.948  44.536  1.00  0.00           H  
ATOM    604  C   SER    41      31.492  34.885  41.534  1.00  0.00           C  
ATOM    605  O   SER    41      31.408  35.812  40.699  1.00  0.00           O  
ATOM    606  N   TRP    42      30.511  34.008  41.854  1.00  0.00           N  
ATOM    607  H   TRP    42      30.687  33.292  42.544  1.00  0.00           H  
ATOM    608  CA  TRP    42      29.186  34.092  41.195  1.00  0.00           C  
ATOM    609  HA  TRP    42      29.381  33.887  40.142  1.00  0.00           H  
ATOM    610  CB  TRP    42      28.212  33.071  41.681  1.00  0.00           C  
ATOM    611  HB2 TRP    42      27.454  33.028  40.898  1.00  0.00           H  
ATOM    612  HB3 TRP    42      28.685  32.090  41.743  1.00  0.00           H  
ATOM    613  CG  TRP    42      27.537  33.350  42.989  1.00  0.00           C  
ATOM    614  CD1 TRP    42      28.047  33.142  44.202  1.00  0.00           C  
ATOM    615  HD1 TRP    42      28.992  32.623  44.268  1.00  0.00           H  
ATOM    616  NE1 TRP    42      27.199  33.714  45.143  1.00  0.00           N  
ATOM    617  HE1 TRP    42      27.355  33.649  46.139  1.00  0.00           H  
ATOM    618  CE2 TRP    42      26.193  34.485  44.511  1.00  0.00           C  
ATOM    619  CZ2 TRP    42      25.159  35.365  44.948  1.00  0.00           C  
ATOM    620  HZ2 TRP    42      25.107  35.589  46.004  1.00  0.00           H  
ATOM    621  CH2 TRP    42      24.354  35.999  44.002  1.00  0.00           C  
ATOM    622  HH2 TRP    42      23.598  36.686  44.354  1.00  0.00           H  
ATOM    623  CZ3 TRP    42      24.522  35.667  42.648  1.00  0.00           C  
ATOM    624  HZ3 TRP    42      24.019  36.162  41.830  1.00  0.00           H  
ATOM    625  CE3 TRP    42      25.477  34.778  42.221  1.00  0.00           C  
ATOM    626  HE3 TRP    42      25.583  34.643  41.155  1.00  0.00           H  
ATOM    627  CD2 TRP    42      26.352  34.153  43.131  1.00  0.00           C  
ATOM    628  C   TRP    42      28.558  35.473  41.278  1.00  0.00           C  
ATOM    629  O   TRP    42      27.784  35.884  40.399  1.00  0.00           O  
ATOM    630  N   TYR    43      28.806  36.215  42.382  1.00  0.00           N  
ATOM    631  H   TYR    43      29.426  35.806  43.067  1.00  0.00           H  
ATOM    632  CA  TYR    43      28.212  37.498  42.652  1.00  0.00           C  
ATOM    633  HA  TYR    43      27.146  37.314  42.521  1.00  0.00           H  
ATOM    634  CB  TYR    43      28.527  37.756  44.092  1.00  0.00           C  
ATOM    635  HB2 TYR    43      28.095  36.948  44.682  1.00  0.00           H  
ATOM    636  HB3 TYR    43      29.603  37.823  44.252  1.00  0.00           H  
ATOM    637  CG  TYR    43      27.921  39.059  44.732  1.00  0.00           C  
ATOM    638  CD1 TYR    43      26.526  39.208  44.518  1.00  0.00           C  
ATOM    639  HD1 TYR    43      25.996  38.586  43.811  1.00  0.00           H  
ATOM    640  CE1 TYR    43      25.925  40.353  45.084  1.00  0.00           C  
ATOM    641  HE1 TYR    43      24.877  40.534  44.898  1.00  0.00           H  
ATOM    642  CZ  TYR    43      26.683  41.241  45.956  1.00  0.00           C  
ATOM    643  OH  TYR    43      26.077  42.271  46.628  1.00  0.00           O  
ATOM    644  HH  TYR    43      26.643  42.716  47.263  1.00  0.00           H  
ATOM    645  CE2 TYR    43      28.061  41.061  46.193  1.00  0.00           C  
ATOM    646  HE2 TYR    43      28.693  41.609  46.876  1.00  0.00           H  
ATOM    647  CD2 TYR    43      28.660  39.945  45.544  1.00  0.00           C  
ATOM    648  HD2 TYR    43      29.656  39.589  45.760  1.00  0.00           H  
ATOM    649  C   TYR    43      28.710  38.617  41.706  1.00  0.00           C  
ATOM    650  O   TYR    43      28.058  39.629  41.568  1.00  0.00           O  
ATOM    651  N   SER    44      29.902  38.443  41.063  1.00  0.00           N  
ATOM    652  H   SER    44      30.321  37.569  41.345  1.00  0.00           H  
ATOM    653  CA  SER    44      30.469  39.403  40.061  1.00  0.00           C  
ATOM    654  HA  SER    44      30.500  40.395  40.510  1.00  0.00           H  
ATOM    655  CB  SER    44      31.871  38.859  39.634  1.00  0.00           C  
ATOM    656  HB2 SER    44      32.271  39.648  38.999  1.00  0.00           H  
ATOM    657  HB3 SER    44      32.519  38.771  40.506  1.00  0.00           H  
ATOM    658  OG  SER    44      31.807  37.710  38.867  1.00  0.00           O  
ATOM    659  HG  SER    44      31.644  37.041  39.536  1.00  0.00           H  
ATOM    660  C   SER    44      29.519  39.490  38.729  1.00  0.00           C  
ATOM    661  O   SER    44      29.859  40.302  37.850  1.00  0.00           O  
ATOM    662  N   TRP    45      28.473  38.655  38.624  1.00  0.00           N  
ATOM    663  H   TRP    45      28.183  38.070  39.394  1.00  0.00           H  
ATOM    664  CA  TRP    45      27.428  38.608  37.597  1.00  0.00           C  
ATOM    665  HA  TRP    45      27.799  39.244  36.794  1.00  0.00           H  
ATOM    666  CB  TRP    45      27.254  37.170  36.980  1.00  0.00           C  
ATOM    667  HB2 TRP    45      27.021  36.540  37.838  1.00  0.00           H  
ATOM    668  HB3 TRP    45      26.409  37.246  36.296  1.00  0.00           H  
ATOM    669  CG  TRP    45      28.334  36.662  36.110  1.00  0.00           C  
ATOM    670  CD1 TRP    45      29.332  35.846  36.514  1.00  0.00           C  
ATOM    671  HD1 TRP    45      29.558  35.483  37.505  1.00  0.00           H  
ATOM    672  NE1 TRP    45      30.089  35.466  35.404  1.00  0.00           N  
ATOM    673  HE1 TRP    45      30.992  35.025  35.509  1.00  0.00           H  
ATOM    674  CE2 TRP    45      29.749  36.105  34.230  1.00  0.00           C  
ATOM    675  CZ2 TRP    45      30.318  36.217  32.951  1.00  0.00           C  
ATOM    676  HZ2 TRP    45      31.156  35.606  32.649  1.00  0.00           H  
ATOM    677  CH2 TRP    45      29.521  36.873  31.980  1.00  0.00           C  
ATOM    678  HH2 TRP    45      29.874  36.921  30.960  1.00  0.00           H  
ATOM    679  CZ3 TRP    45      28.253  37.297  32.303  1.00  0.00           C  
ATOM    680  HZ3 TRP    45      27.583  37.682  31.549  1.00  0.00           H  
ATOM    681  CE3 TRP    45      27.831  37.408  33.652  1.00  0.00           C  
ATOM    682  HE3 TRP    45      26.971  38.022  33.873  1.00  0.00           H  
ATOM    683  CD2 TRP    45      28.586  36.818  34.674  1.00  0.00           C  
ATOM    684  C   TRP    45      26.170  39.224  38.173  1.00  0.00           C  
ATOM    685  O   TRP    45      25.151  39.212  37.440  1.00  0.00           O  
ATOM    686  N   ARG    46      26.038  39.789  39.400  1.00  0.00           N  
ATOM    687  H   ARG    46      26.828  39.907  40.018  1.00  0.00           H  
ATOM    688  CA  ARG    46      24.793  40.375  39.947  1.00  0.00           C  
ATOM    689  HA  ARG    46      24.118  39.588  40.281  1.00  0.00           H  
ATOM    690  CB  ARG    46      25.168  41.024  41.303  1.00  0.00           C  
ATOM    691  HB2 ARG    46      24.230  41.417  41.695  1.00  0.00           H  
ATOM    692  HB3 ARG    46      25.371  40.256  42.050  1.00  0.00           H  
ATOM    693  CG  ARG    46      26.187  42.115  41.209  1.00  0.00           C  
ATOM    694  HG2 ARG    46      27.054  41.755  40.656  1.00  0.00           H  
ATOM    695  HG3 ARG    46      25.771  42.939  40.630  1.00  0.00           H  
ATOM    696  CD  ARG    46      26.692  42.708  42.552  1.00  0.00           C  
ATOM    697  HD2 ARG    46      27.242  41.919  43.066  1.00  0.00           H  
ATOM    698  HD3 ARG    46      27.522  43.410  42.475  1.00  0.00           H  
ATOM    699  NE  ARG    46      25.655  43.237  43.439  1.00  0.00           N  
ATOM    700  HE  ARG    46      25.050  42.522  43.817  1.00  0.00           H  
ATOM    701  CZ  ARG    46      25.265  44.416  43.746  1.00  0.00           C  
ATOM    702  NH1 ARG    46      25.810  45.514  43.291  1.00  0.00           N  
ATOM    703 HH11 ARG    46      26.643  45.556  42.723  1.00  0.00           H  
ATOM    704 HH12 ARG    46      25.402  46.389  43.588  1.00  0.00           H  
ATOM    705  NH2 ARG    46      24.229  44.509  44.537  1.00  0.00           N  
ATOM    706 HH21 ARG    46      23.589  43.729  44.585  1.00  0.00           H  
ATOM    707 HH22 ARG    46      24.004  45.325  45.089  1.00  0.00           H  
ATOM    708  C   ARG    46      24.021  41.373  39.031  1.00  0.00           C  
ATOM    709  O   ARG    46      22.797  41.371  39.173  1.00  0.00           O  
ATOM    710  N   TYR    47      24.669  42.175  38.244  1.00  0.00           N  
ATOM    711  H   TYR    47      25.658  42.128  38.046  1.00  0.00           H  
ATOM    712  CA  TYR    47      23.923  43.165  37.370  1.00  0.00           C  
ATOM    713  HA  TYR    47      23.096  43.548  37.968  1.00  0.00           H  
ATOM    714  CB  TYR    47      24.827  44.225  36.773  1.00  0.00           C  
ATOM    715  HB2 TYR    47      25.710  43.680  36.439  1.00  0.00           H  
ATOM    716  HB3 TYR    47      24.271  44.718  35.975  1.00  0.00           H  
ATOM    717  CG  TYR    47      25.233  45.207  37.859  1.00  0.00           C  
ATOM    718  CD1 TYR    47      24.502  46.423  38.005  1.00  0.00           C  
ATOM    719  HD1 TYR    47      23.542  46.601  37.543  1.00  0.00           H  
ATOM    720  CE1 TYR    47      24.880  47.300  39.034  1.00  0.00           C  
ATOM    721  HE1 TYR    47      24.268  48.173  39.207  1.00  0.00           H  
ATOM    722  CZ  TYR    47      26.086  47.050  39.716  1.00  0.00           C  
ATOM    723  OH  TYR    47      26.422  47.982  40.654  1.00  0.00           O  
ATOM    724  HH  TYR    47      27.193  47.806  41.199  1.00  0.00           H  
ATOM    725  CE2 TYR    47      26.876  45.953  39.359  1.00  0.00           C  
ATOM    726  HE2 TYR    47      27.864  45.871  39.789  1.00  0.00           H  
ATOM    727  CD2 TYR    47      26.503  45.071  38.432  1.00  0.00           C  
ATOM    728  HD2 TYR    47      27.128  44.203  38.287  1.00  0.00           H  
ATOM    729  C   TYR    47      23.271  42.446  36.190  1.00  0.00           C  
ATOM    730  O   TYR    47      22.308  42.984  35.754  1.00  0.00           O  
ATOM    731  N   GLN    48      23.873  41.359  35.714  1.00  0.00           N  
ATOM    732  H   GLN    48      24.779  41.089  36.072  1.00  0.00           H  
ATOM    733  CA  GLN    48      23.386  40.575  34.586  1.00  0.00           C  
ATOM    734  HA  GLN    48      22.987  41.249  33.828  1.00  0.00           H  
ATOM    735  CB  GLN    48      24.583  39.855  33.935  1.00  0.00           C  
ATOM    736  HB2 GLN    48      25.053  39.287  34.738  1.00  0.00           H  
ATOM    737  HB3 GLN    48      24.117  39.206  33.194  1.00  0.00           H  
ATOM    738  CG  GLN    48      25.656  40.686  33.249  1.00  0.00           C  
ATOM    739  HG2 GLN    48      26.396  40.015  32.813  1.00  0.00           H  
ATOM    740  HG3 GLN    48      25.156  41.204  32.430  1.00  0.00           H  
ATOM    741  CD  GLN    48      26.469  41.699  34.074  1.00  0.00           C  
ATOM    742  OE1 GLN    48      27.026  41.366  35.066  1.00  0.00           O  
ATOM    743  NE2 GLN    48      26.291  42.965  33.894  1.00  0.00           N  
ATOM    744 HE21 GLN    48      26.835  43.580  34.482  1.00  0.00           H  
ATOM    745 HE22 GLN    48      25.551  43.319  33.305  1.00  0.00           H  
ATOM    746  C   GLN    48      22.204  39.690  34.911  1.00  0.00           C  
ATOM    747  O   GLN    48      21.116  39.756  34.321  1.00  0.00           O  
ATOM    748  N   ILE    49      22.381  38.828  35.913  1.00  0.00           N  
ATOM    749  H   ILE    49      23.281  38.905  36.367  1.00  0.00           H  
ATOM    750  CA  ILE    49      21.391  37.824  36.415  1.00  0.00           C  
ATOM    751  HA  ILE    49      21.457  37.000  35.705  1.00  0.00           H  
ATOM    752  CB  ILE    49      21.927  37.262  37.714  1.00  0.00           C  
ATOM    753  HB  ILE    49      22.233  38.167  38.237  1.00  0.00           H  
ATOM    754  CG2 ILE    49      20.819  36.604  38.513  1.00  0.00           C  
ATOM    755 HG21 ILE    49      21.237  36.445  39.507  1.00  0.00           H  
ATOM    756 HG22 ILE    49      20.054  37.366  38.660  1.00  0.00           H  
ATOM    757 HG23 ILE    49      20.398  35.715  38.046  1.00  0.00           H  
ATOM    758  CG1 ILE    49      23.234  36.461  37.648  1.00  0.00           C  
ATOM    759 HG12 ILE    49      22.972  35.451  37.332  1.00  0.00           H  
ATOM    760 HG13 ILE    49      23.831  37.009  36.919  1.00  0.00           H  
ATOM    761  CD1 ILE    49      23.978  36.370  39.013  1.00  0.00           C  
ATOM    762 HD11 ILE    49      24.110  37.374  39.418  1.00  0.00           H  
ATOM    763 HD12 ILE    49      23.399  35.738  39.686  1.00  0.00           H  
ATOM    764 HD13 ILE    49      24.941  35.907  38.796  1.00  0.00           H  
ATOM    765  C   ILE    49      19.912  38.341  36.412  1.00  0.00           C  
ATOM    766  O   ILE    49      19.085  37.688  35.737  1.00  0.00           O  
ATOM    767  N   PRO    50      19.618  39.505  37.079  1.00  0.00           N  
ATOM    768  CD  PRO    50      20.507  40.355  37.641  1.00  0.00           C  
ATOM    769  HD2 PRO    50      21.195  40.783  36.913  1.00  0.00           H  
ATOM    770  HD3 PRO    50      20.941  39.864  38.513  1.00  0.00           H  
ATOM    771  CG  PRO    50      19.678  41.463  38.237  1.00  0.00           C  
ATOM    772  HG2 PRO    50      19.748  42.367  37.631  1.00  0.00           H  
ATOM    773  HG3 PRO    50      19.908  41.789  39.252  1.00  0.00           H  
ATOM    774  CB  PRO    50      18.253  40.944  38.294  1.00  0.00           C  
ATOM    775  HB2 PRO    50      17.511  41.716  38.091  1.00  0.00           H  
ATOM    776  HB3 PRO    50      18.095  40.575  39.308  1.00  0.00           H  
ATOM    777  CA  PRO    50      18.219  39.908  37.243  1.00  0.00           C  
ATOM    778  HA  PRO    50      17.670  39.080  37.692  1.00  0.00           H  
ATOM    779  C   PRO    50      17.566  40.376  35.902  1.00  0.00           C  
ATOM    780  O   PRO    50      16.441  40.097  35.623  1.00  0.00           O  
ATOM    781  N   ALA    51      18.273  41.158  35.049  1.00  0.00           N  
ATOM    782  H   ALA    51      19.264  41.305  35.177  1.00  0.00           H  
ATOM    783  CA  ALA    51      17.863  41.283  33.661  1.00  0.00           C  
ATOM    784  HA  ALA    51      16.878  41.749  33.699  1.00  0.00           H  
ATOM    785  CB  ALA    51      18.891  42.246  32.993  1.00  0.00           C  
ATOM    786  HB1 ALA    51      19.905  41.858  33.097  1.00  0.00           H  
ATOM    787  HB2 ALA    51      18.634  42.292  31.935  1.00  0.00           H  
ATOM    788  HB3 ALA    51      18.825  43.224  33.470  1.00  0.00           H  
ATOM    789  C   ALA    51      17.674  39.988  32.888  1.00  0.00           C  
ATOM    790  O   ALA    51      16.661  39.868  32.176  1.00  0.00           O  
ATOM    791  N   LEU    52      18.577  39.013  33.053  1.00  0.00           N  
ATOM    792  H   LEU    52      19.190  39.067  33.855  1.00  0.00           H  
ATOM    793  CA  LEU    52      18.639  37.850  32.171  1.00  0.00           C  
ATOM    794  HA  LEU    52      18.556  38.188  31.138  1.00  0.00           H  
ATOM    795  CB  LEU    52      20.035  37.221  32.239  1.00  0.00           C  
ATOM    796  HB2 LEU    52      20.262  37.149  33.303  1.00  0.00           H  
ATOM    797  HB3 LEU    52      19.957  36.217  31.822  1.00  0.00           H  
ATOM    798  CG  LEU    52      21.276  37.888  31.655  1.00  0.00           C  
ATOM    799  HG  LEU    52      21.405  38.883  32.081  1.00  0.00           H  
ATOM    800  CD1 LEU    52      22.488  36.968  31.890  1.00  0.00           C  
ATOM    801 HD11 LEU    52      22.675  36.784  32.948  1.00  0.00           H  
ATOM    802 HD12 LEU    52      22.250  36.046  31.359  1.00  0.00           H  
ATOM    803 HD13 LEU    52      23.414  37.364  31.472  1.00  0.00           H  
ATOM    804  CD2 LEU    52      21.132  38.129  30.183  1.00  0.00           C  
ATOM    805 HD21 LEU    52      22.073  38.366  29.688  1.00  0.00           H  
ATOM    806 HD22 LEU    52      20.861  37.108  29.916  1.00  0.00           H  
ATOM    807 HD23 LEU    52      20.361  38.857  29.927  1.00  0.00           H  
ATOM    808  C   LEU    52      17.552  36.875  32.512  1.00  0.00           C  
ATOM    809  O   LEU    52      17.003  36.100  31.714  1.00  0.00           O  
ATOM    810  N   ALA    53      16.987  36.913  33.752  1.00  0.00           N  
ATOM    811  H   ALA    53      17.444  37.533  34.406  1.00  0.00           H  
ATOM    812  CA  ALA    53      15.868  36.101  34.253  1.00  0.00           C  
ATOM    813  HA  ALA    53      15.878  35.121  33.776  1.00  0.00           H  
ATOM    814  CB  ALA    53      16.127  35.901  35.790  1.00  0.00           C  
ATOM    815  HB1 ALA    53      15.323  35.303  36.218  1.00  0.00           H  
ATOM    816  HB2 ALA    53      16.965  35.231  35.980  1.00  0.00           H  
ATOM    817  HB3 ALA    53      16.256  36.802  36.390  1.00  0.00           H  
ATOM    818  C   ALA    53      14.517  36.745  33.877  1.00  0.00           C  
ATOM    819  O   ALA    53      13.550  36.047  33.456  1.00  0.00           O  
ATOM    820  N   GLN    54      14.450  38.033  33.944  1.00  0.00           N  
ATOM    821  H   GLN    54      15.291  38.506  34.242  1.00  0.00           H  
ATOM    822  CA  GLN    54      13.440  38.851  33.201  1.00  0.00           C  
ATOM    823  HA  GLN    54      12.622  38.392  33.755  1.00  0.00           H  
ATOM    824  CB  GLN    54      13.582  40.371  33.619  1.00  0.00           C  
ATOM    825  HB2 GLN    54      13.233  40.451  34.648  1.00  0.00           H  
ATOM    826  HB3 GLN    54      14.621  40.684  33.519  1.00  0.00           H  
ATOM    827  CG  GLN    54      12.732  41.316  32.736  1.00  0.00           C  
ATOM    828  HG2 GLN    54      13.013  41.171  31.693  1.00  0.00           H  
ATOM    829  HG3 GLN    54      11.698  41.009  32.887  1.00  0.00           H  
ATOM    830  CD  GLN    54      12.918  42.782  33.166  1.00  0.00           C  
ATOM    831  OE1 GLN    54      13.986  43.372  33.098  1.00  0.00           O  
ATOM    832  NE2 GLN    54      11.838  43.414  33.560  1.00  0.00           N  
ATOM    833 HE21 GLN    54      11.881  44.354  33.928  1.00  0.00           H  
ATOM    834 HE22 GLN    54      11.008  42.910  33.836  1.00  0.00           H  
ATOM    835  C   GLN    54      13.384  38.578  31.695  1.00  0.00           C  
ATOM    836  O   GLN    54      12.361  38.392  31.132  1.00  0.00           O  
ATOM    837  N   ALA    55      14.562  38.492  31.069  1.00  0.00           N  
ATOM    838  H   ALA    55      15.447  38.754  31.480  1.00  0.00           H  
ATOM    839  CA  ALA    55      14.680  38.037  29.667  1.00  0.00           C  
ATOM    840  HA  ALA    55      14.153  38.757  29.041  1.00  0.00           H  
ATOM    841  CB  ALA    55      16.161  38.276  29.266  1.00  0.00           C  
ATOM    842  HB1 ALA    55      16.296  38.317  28.185  1.00  0.00           H  
ATOM    843  HB2 ALA    55      16.347  39.298  29.596  1.00  0.00           H  
ATOM    844  HB3 ALA    55      16.790  37.548  29.779  1.00  0.00           H  
ATOM    845  C   ALA    55      14.313  36.542  29.302  1.00  0.00           C  
ATOM    846  O   ALA    55      14.212  36.189  28.167  1.00  0.00           O  
ATOM    847  N   GLY    56      13.950  35.743  30.311  1.00  0.00           N  
ATOM    848  H   GLY    56      14.001  35.959  31.296  1.00  0.00           H  
ATOM    849  CA  GLY    56      13.224  34.512  30.148  1.00  0.00           C  
ATOM    850  HA2 GLY    56      12.480  34.601  30.940  1.00  0.00           H  
ATOM    851  HA3 GLY    56      12.774  34.416  29.160  1.00  0.00           H  
ATOM    852  C   GLY    56      14.040  33.255  30.453  1.00  0.00           C  
ATOM    853  O   GLY    56      13.468  32.226  30.308  1.00  0.00           O  
ATOM    854  N   TYR    57      15.332  33.357  30.766  1.00  0.00           N  
ATOM    855  H   TYR    57      15.608  34.303  30.985  1.00  0.00           H  
ATOM    856  CA  TYR    57      16.239  32.268  30.986  1.00  0.00           C  
ATOM    857  HA  TYR    57      15.992  31.448  30.312  1.00  0.00           H  
ATOM    858  CB  TYR    57      17.659  32.690  30.657  1.00  0.00           C  
ATOM    859  HB2 TYR    57      17.833  33.747  30.857  1.00  0.00           H  
ATOM    860  HB3 TYR    57      18.395  32.099  31.202  1.00  0.00           H  
ATOM    861  CG  TYR    57      18.008  32.436  29.172  1.00  0.00           C  
ATOM    862  CD1 TYR    57      18.825  31.321  28.744  1.00  0.00           C  
ATOM    863  HD1 TYR    57      19.218  30.531  29.367  1.00  0.00           H  
ATOM    864  CE1 TYR    57      18.956  31.059  27.362  1.00  0.00           C  
ATOM    865  HE1 TYR    57      19.484  30.162  27.073  1.00  0.00           H  
ATOM    866  CZ  TYR    57      18.283  31.831  26.461  1.00  0.00           C  
ATOM    867  OH  TYR    57      18.404  31.530  25.132  1.00  0.00           O  
ATOM    868  HH  TYR    57      18.257  32.364  24.680  1.00  0.00           H  
ATOM    869  CE2 TYR    57      17.569  32.982  26.860  1.00  0.00           C  
ATOM    870  HE2 TYR    57      17.180  33.637  26.094  1.00  0.00           H  
ATOM    871  CD2 TYR    57      17.471  33.303  28.219  1.00  0.00           C  
ATOM    872  HD2 TYR    57      16.993  34.227  28.511  1.00  0.00           H  
ATOM    873  C   TYR    57      16.092  31.728  32.398  1.00  0.00           C  
ATOM    874  O   TYR    57      15.865  32.414  33.368  1.00  0.00           O  
ATOM    875  N   ARG    58      16.257  30.402  32.562  1.00  0.00           N  
ATOM    876  H   ARG    58      16.410  29.837  31.740  1.00  0.00           H  
ATOM    877  CA  ARG    58      16.812  29.851  33.793  1.00  0.00           C  
ATOM    878  HA  ARG    58      16.363  30.357  34.647  1.00  0.00           H  
ATOM    879  CB  ARG    58      16.640  28.292  33.887  1.00  0.00           C  
ATOM    880  HB2 ARG    58      15.568  28.100  33.929  1.00  0.00           H  
ATOM    881  HB3 ARG    58      17.038  27.866  32.966  1.00  0.00           H  
ATOM    882  CG  ARG    58      17.172  27.408  35.076  1.00  0.00           C  
ATOM    883  HG2 ARG    58      18.262  27.403  35.073  1.00  0.00           H  
ATOM    884  HG3 ARG    58      16.810  27.823  36.017  1.00  0.00           H  
ATOM    885  CD  ARG    58      16.763  25.962  34.956  1.00  0.00           C  
ATOM    886  HD2 ARG    58      15.678  26.015  34.864  1.00  0.00           H  
ATOM    887  HD3 ARG    58      17.220  25.628  34.024  1.00  0.00           H  
ATOM    888  NE  ARG    58      17.216  25.171  36.120  1.00  0.00           N  
ATOM    889  HE  ARG    58      17.070  25.520  37.056  1.00  0.00           H  
ATOM    890  CZ  ARG    58      17.589  23.945  35.986  1.00  0.00           C  
ATOM    891  NH1 ARG    58      17.686  23.305  34.839  1.00  0.00           N  
ATOM    892 HH11 ARG    58      17.550  23.715  33.926  1.00  0.00           H  
ATOM    893 HH12 ARG    58      17.722  22.296  34.841  1.00  0.00           H  
ATOM    894  NH2 ARG    58      17.755  23.153  37.059  1.00  0.00           N  
ATOM    895 HH21 ARG    58      17.958  23.668  37.904  1.00  0.00           H  
ATOM    896 HH22 ARG    58      17.922  22.158  37.042  1.00  0.00           H  
ATOM    897  C   ARG    58      18.309  30.192  33.832  1.00  0.00           C  
ATOM    898  O   ARG    58      19.199  29.625  33.155  1.00  0.00           O  
ATOM    899  N   VAL    59      18.604  31.321  34.508  1.00  0.00           N  
ATOM    900  H   VAL    59      17.768  31.766  34.861  1.00  0.00           H  
ATOM    901  CA  VAL    59      19.955  31.852  34.765  1.00  0.00           C  
ATOM    902  HA  VAL    59      20.598  31.712  33.897  1.00  0.00           H  
ATOM    903  CB  VAL    59      19.908  33.386  35.092  1.00  0.00           C  
ATOM    904  HB  VAL    59      19.400  33.547  36.043  1.00  0.00           H  
ATOM    905  CG1 VAL    59      21.360  33.998  35.117  1.00  0.00           C  
ATOM    906 HG11 VAL    59      22.018  33.393  35.740  1.00  0.00           H  
ATOM    907 HG12 VAL    59      21.779  33.907  34.115  1.00  0.00           H  
ATOM    908 HG13 VAL    59      21.464  35.053  35.370  1.00  0.00           H  
ATOM    909  CG2 VAL    59      19.207  34.164  34.059  1.00  0.00           C  
ATOM    910 HG21 VAL    59      19.696  34.149  33.085  1.00  0.00           H  
ATOM    911 HG22 VAL    59      18.177  33.877  33.847  1.00  0.00           H  
ATOM    912 HG23 VAL    59      19.115  35.179  34.446  1.00  0.00           H  
ATOM    913  C   VAL    59      20.602  30.935  35.864  1.00  0.00           C  
ATOM    914  O   VAL    59      19.843  30.705  36.813  1.00  0.00           O  
ATOM    915  N   LEU    60      21.837  30.547  35.703  1.00  0.00           N  
ATOM    916  H   LEU    60      22.088  30.632  34.729  1.00  0.00           H  
ATOM    917  CA  LEU    60      22.617  29.645  36.567  1.00  0.00           C  
ATOM    918  HA  LEU    60      22.213  29.643  37.579  1.00  0.00           H  
ATOM    919  CB  LEU    60      22.724  28.197  36.118  1.00  0.00           C  
ATOM    920  HB2 LEU    60      23.252  28.177  35.165  1.00  0.00           H  
ATOM    921  HB3 LEU    60      23.298  27.572  36.802  1.00  0.00           H  
ATOM    922  CG  LEU    60      21.314  27.547  35.936  1.00  0.00           C  
ATOM    923  HG  LEU    60      20.683  28.252  35.395  1.00  0.00           H  
ATOM    924  CD1 LEU    60      21.359  26.191  35.192  1.00  0.00           C  
ATOM    925 HD11 LEU    60      22.077  26.345  34.388  1.00  0.00           H  
ATOM    926 HD12 LEU    60      21.681  25.424  35.896  1.00  0.00           H  
ATOM    927 HD13 LEU    60      20.400  25.909  34.757  1.00  0.00           H  
ATOM    928  CD2 LEU    60      20.776  27.322  37.332  1.00  0.00           C  
ATOM    929 HD21 LEU    60      19.986  26.572  37.374  1.00  0.00           H  
ATOM    930 HD22 LEU    60      21.545  27.138  38.083  1.00  0.00           H  
ATOM    931 HD23 LEU    60      20.336  28.243  37.713  1.00  0.00           H  
ATOM    932  C   LEU    60      24.043  30.151  36.742  1.00  0.00           C  
ATOM    933  O   LEU    60      24.831  30.055  35.817  1.00  0.00           O  
ATOM    934  N   ALA    61      24.196  30.774  37.914  1.00  0.00           N  
ATOM    935  H   ALA    61      23.377  30.829  38.501  1.00  0.00           H  
ATOM    936  CA  ALA    61      25.404  31.382  38.345  1.00  0.00           C  
ATOM    937  HA  ALA    61      25.966  31.775  37.498  1.00  0.00           H  
ATOM    938  CB  ALA    61      25.118  32.751  39.100  1.00  0.00           C  
ATOM    939  HB1 ALA    61      24.517  33.472  38.546  1.00  0.00           H  
ATOM    940  HB2 ALA    61      24.651  32.443  40.035  1.00  0.00           H  
ATOM    941  HB3 ALA    61      26.059  33.240  39.353  1.00  0.00           H  
ATOM    942  C   ALA    61      26.302  30.435  39.134  1.00  0.00           C  
ATOM    943  O   ALA    61      25.723  29.792  39.984  1.00  0.00           O  
ATOM    944  N   MET    62      27.541  30.197  38.792  1.00  0.00           N  
ATOM    945  H   MET    62      27.890  30.647  37.958  1.00  0.00           H  
ATOM    946  CA  MET    62      28.476  29.240  39.547  1.00  0.00           C  
ATOM    947  HA  MET    62      27.967  29.040  40.490  1.00  0.00           H  
ATOM    948  CB  MET    62      28.539  27.856  38.940  1.00  0.00           C  
ATOM    949  HB2 MET    62      28.871  27.147  39.699  1.00  0.00           H  
ATOM    950  HB3 MET    62      27.579  27.541  38.531  1.00  0.00           H  
ATOM    951  CG  MET    62      29.569  27.818  37.843  1.00  0.00           C  
ATOM    952  HG2 MET    62      29.401  28.626  37.131  1.00  0.00           H  
ATOM    953  HG3 MET    62      30.481  27.963  38.422  1.00  0.00           H  
ATOM    954  SD  MET    62      29.924  26.242  36.973  1.00  0.00           S  
ATOM    955  CE  MET    62      28.806  26.317  35.521  1.00  0.00           C  
ATOM    956  HE1 MET    62      29.176  26.970  34.730  1.00  0.00           H  
ATOM    957  HE2 MET    62      28.788  25.311  35.102  1.00  0.00           H  
ATOM    958  HE3 MET    62      27.770  26.493  35.808  1.00  0.00           H  
ATOM    959  C   MET    62      29.787  29.889  40.069  1.00  0.00           C  
ATOM    960  O   MET    62      30.459  30.657  39.355  1.00  0.00           O  
ATOM    961  N   ASP    63      30.213  29.565  41.309  1.00  0.00           N  
ATOM    962  H   ASP    63      29.750  28.802  41.782  1.00  0.00           H  
ATOM    963  CA  ASP    63      31.621  29.826  41.713  1.00  0.00           C  
ATOM    964  HA  ASP    63      31.903  30.847  41.458  1.00  0.00           H  
ATOM    965  CB  ASP    63      31.713  29.770  43.233  1.00  0.00           C  
ATOM    966  HB2 ASP    63      31.258  28.876  43.659  1.00  0.00           H  
ATOM    967  HB3 ASP    63      32.773  29.753  43.486  1.00  0.00           H  
ATOM    968  CG  ASP    63      31.073  30.947  44.064  1.00  0.00           C  
ATOM    969  OD1 ASP    63      31.324  32.169  43.889  1.00  0.00           O  
ATOM    970  OD2 ASP    63      30.246  30.683  44.975  1.00  0.00           O  
ATOM    971  C   ASP    63      32.544  28.798  41.066  1.00  0.00           C  
ATOM    972  O   ASP    63      32.272  27.607  41.222  1.00  0.00           O  
ATOM    973  N   MET    64      33.648  29.222  40.415  1.00  0.00           N  
ATOM    974  H   MET    64      33.833  30.203  40.261  1.00  0.00           H  
ATOM    975  CA  MET    64      34.702  28.341  39.818  1.00  0.00           C  
ATOM    976  HA  MET    64      34.199  27.630  39.163  1.00  0.00           H  
ATOM    977  CB  MET    64      35.591  29.305  39.007  1.00  0.00           C  
ATOM    978  HB2 MET    64      35.992  30.124  39.605  1.00  0.00           H  
ATOM    979  HB3 MET    64      36.468  28.778  38.633  1.00  0.00           H  
ATOM    980  CG  MET    64      34.858  29.844  37.766  1.00  0.00           C  
ATOM    981  HG2 MET    64      34.034  30.466  38.114  1.00  0.00           H  
ATOM    982  HG3 MET    64      35.519  30.458  37.153  1.00  0.00           H  
ATOM    983  SD  MET    64      34.230  28.541  36.620  1.00  0.00           S  
ATOM    984  CE  MET    64      32.468  28.703  37.082  1.00  0.00           C  
ATOM    985  HE1 MET    64      32.159  29.746  37.159  1.00  0.00           H  
ATOM    986  HE2 MET    64      31.873  28.189  36.327  1.00  0.00           H  
ATOM    987  HE3 MET    64      32.514  28.218  38.056  1.00  0.00           H  
ATOM    988  C   MET    64      35.486  27.549  40.847  1.00  0.00           C  
ATOM    989  O   MET    64      35.421  27.820  42.015  1.00  0.00           O  
ATOM    990  N   LYS    65      36.189  26.485  40.339  1.00  0.00           N  
ATOM    991  H   LYS    65      35.856  26.205  39.427  1.00  0.00           H  
ATOM    992  CA  LYS    65      36.838  25.425  41.132  1.00  0.00           C  
ATOM    993  HA  LYS    65      36.026  24.919  41.655  1.00  0.00           H  
ATOM    994  CB  LYS    65      37.450  24.306  40.212  1.00  0.00           C  
ATOM    995  HB2 LYS    65      36.634  23.934  39.593  1.00  0.00           H  
ATOM    996  HB3 LYS    65      38.236  24.701  39.569  1.00  0.00           H  
ATOM    997  CG  LYS    65      37.986  23.085  41.049  1.00  0.00           C  
ATOM    998  HG2 LYS    65      38.920  23.324  41.559  1.00  0.00           H  
ATOM    999  HG3 LYS    65      37.179  22.662  41.647  1.00  0.00           H  
ATOM   1000  CD  LYS    65      38.414  21.935  40.121  1.00  0.00           C  
ATOM   1001  HD2 LYS    65      37.542  21.694  39.514  1.00  0.00           H  
ATOM   1002  HD3 LYS    65      39.227  22.251  39.467  1.00  0.00           H  
ATOM   1003  CE  LYS    65      39.001  20.870  40.930  1.00  0.00           C  
ATOM   1004  HE2 LYS    65      40.014  21.025  41.303  1.00  0.00           H  
ATOM   1005  HE3 LYS    65      38.353  20.603  41.765  1.00  0.00           H  
ATOM   1006  NZ  LYS    65      39.102  19.725  40.023  1.00  0.00           N  
ATOM   1007  HZ1 LYS    65      38.221  19.440  39.619  1.00  0.00           H  
ATOM   1008  HZ2 LYS    65      39.716  19.919  39.244  1.00  0.00           H  
ATOM   1009  HZ3 LYS    65      39.508  18.920  40.478  1.00  0.00           H  
ATOM   1010  C   LYS    65      37.866  26.041  42.074  1.00  0.00           C  
ATOM   1011  O   LYS    65      38.906  26.485  41.597  1.00  0.00           O  
ATOM   1012  N   GLY    66      37.725  25.743  43.355  1.00  0.00           N  
ATOM   1013  H   GLY    66      37.078  24.976  43.466  1.00  0.00           H  
ATOM   1014  CA  GLY    66      38.459  26.159  44.524  1.00  0.00           C  
ATOM   1015  HA2 GLY    66      38.228  25.417  45.288  1.00  0.00           H  
ATOM   1016  HA3 GLY    66      39.535  26.129  44.352  1.00  0.00           H  
ATOM   1017  C   GLY    66      38.033  27.456  45.133  1.00  0.00           C  
ATOM   1018  O   GLY    66      38.536  27.776  46.222  1.00  0.00           O  
ATOM   1019  N   TYR    67      37.247  28.216  44.472  1.00  0.00           N  
ATOM   1020  H   TYR    67      36.936  27.919  43.558  1.00  0.00           H  
ATOM   1021  CA  TYR    67      36.803  29.544  44.835  1.00  0.00           C  
ATOM   1022  HA  TYR    67      37.670  29.970  45.342  1.00  0.00           H  
ATOM   1023  CB  TYR    67      36.489  30.422  43.611  1.00  0.00           C  
ATOM   1024  HB2 TYR    67      35.613  30.144  43.024  1.00  0.00           H  
ATOM   1025  HB3 TYR    67      36.159  31.381  44.011  1.00  0.00           H  
ATOM   1026  CG  TYR    67      37.624  30.654  42.565  1.00  0.00           C  
ATOM   1027  CD1 TYR    67      38.040  31.978  42.294  1.00  0.00           C  
ATOM   1028  HD1 TYR    67      37.522  32.841  42.687  1.00  0.00           H  
ATOM   1029  CE1 TYR    67      39.017  32.197  41.355  1.00  0.00           C  
ATOM   1030  HE1 TYR    67      39.452  33.163  41.147  1.00  0.00           H  
ATOM   1031  CZ  TYR    67      39.593  31.193  40.613  1.00  0.00           C  
ATOM   1032  OH  TYR    67      40.652  31.501  39.855  1.00  0.00           O  
ATOM   1033  HH  TYR    67      41.015  30.739  39.397  1.00  0.00           H  
ATOM   1034  CE2 TYR    67      39.070  29.908  40.738  1.00  0.00           C  
ATOM   1035  HE2 TYR    67      39.455  29.090  40.148  1.00  0.00           H  
ATOM   1036  CD2 TYR    67      38.073  29.641  41.721  1.00  0.00           C  
ATOM   1037  HD2 TYR    67      37.803  28.608  41.882  1.00  0.00           H  
ATOM   1038  C   TYR    67      35.669  29.429  45.859  1.00  0.00           C  
ATOM   1039  O   TYR    67      34.502  29.041  45.612  1.00  0.00           O  
ATOM   1040  N   GLY    68      35.948  29.786  47.107  1.00  0.00           N  
ATOM   1041  H   GLY    68      36.876  30.180  47.177  1.00  0.00           H  
ATOM   1042  CA  GLY    68      35.070  30.040  48.161  1.00  0.00           C  
ATOM   1043  HA2 GLY    68      35.790  30.442  48.873  1.00  0.00           H  
ATOM   1044  HA3 GLY    68      34.470  30.916  47.914  1.00  0.00           H  
ATOM   1045  C   GLY    68      34.263  28.830  48.579  1.00  0.00           C  
ATOM   1046  O   GLY    68      34.879  27.888  49.149  1.00  0.00           O  
ATOM   1047  N   GLU    69      32.965  28.920  48.345  1.00  0.00           N  
ATOM   1048  H   GLU    69      32.702  29.761  47.852  1.00  0.00           H  
ATOM   1049  CA  GLU    69      32.026  27.837  48.499  1.00  0.00           C  
ATOM   1050  HA  GLU    69      32.000  27.341  49.470  1.00  0.00           H  
ATOM   1051  CB  GLU    69      30.624  28.530  48.353  1.00  0.00           C  
ATOM   1052  HB2 GLU    69      30.576  29.106  47.429  1.00  0.00           H  
ATOM   1053  HB3 GLU    69      29.939  27.698  48.186  1.00  0.00           H  
ATOM   1054  CG  GLU    69      30.319  29.295  49.614  1.00  0.00           C  
ATOM   1055  HG2 GLU    69      31.084  30.024  49.883  1.00  0.00           H  
ATOM   1056  HG3 GLU    69      29.439  29.897  49.386  1.00  0.00           H  
ATOM   1057  CD  GLU    69      29.975  28.328  50.754  1.00  0.00           C  
ATOM   1058  OE1 GLU    69      29.760  28.793  51.873  1.00  0.00           O  
ATOM   1059  OE2 GLU    69      29.959  27.036  50.564  1.00  0.00           O  
ATOM   1060  C   GLU    69      32.297  26.652  47.562  1.00  0.00           C  
ATOM   1061  O   GLU    69      31.905  25.513  47.817  1.00  0.00           O  
ATOM   1062  N   SER    70      32.850  26.866  46.387  1.00  0.00           N  
ATOM   1063  H   SER    70      33.119  27.809  46.144  1.00  0.00           H  
ATOM   1064  CA  SER    70      33.208  25.801  45.456  1.00  0.00           C  
ATOM   1065  HA  SER    70      32.414  25.054  45.459  1.00  0.00           H  
ATOM   1066  CB  SER    70      33.302  26.370  44.071  1.00  0.00           C  
ATOM   1067  HB2 SER    70      33.811  27.328  43.972  1.00  0.00           H  
ATOM   1068  HB3 SER    70      33.641  25.666  43.311  1.00  0.00           H  
ATOM   1069  OG  SER    70      31.950  26.581  43.610  1.00  0.00           O  
ATOM   1070  HG  SER    70      31.984  27.012  42.753  1.00  0.00           H  
ATOM   1071  C   SER    70      34.536  25.104  45.890  1.00  0.00           C  
ATOM   1072  O   SER    70      35.550  25.727  45.572  1.00  0.00           O  
ATOM   1073  N   SER    71      34.459  24.114  46.749  1.00  0.00           N  
ATOM   1074  H   SER    71      33.510  23.803  46.898  1.00  0.00           H  
ATOM   1075  CA  SER    71      35.503  23.498  47.503  1.00  0.00           C  
ATOM   1076  HA  SER    71      36.206  24.279  47.792  1.00  0.00           H  
ATOM   1077  CB  SER    71      34.994  22.821  48.813  1.00  0.00           C  
ATOM   1078  HB2 SER    71      35.861  22.231  49.110  1.00  0.00           H  
ATOM   1079  HB3 SER    71      34.792  23.581  49.568  1.00  0.00           H  
ATOM   1080  OG  SER    71      33.910  21.951  48.657  1.00  0.00           O  
ATOM   1081  HG  SER    71      34.205  21.224  48.104  1.00  0.00           H  
ATOM   1082  C   SER    71      36.320  22.505  46.598  1.00  0.00           C  
ATOM   1083  O   SER    71      35.731  21.719  45.921  1.00  0.00           O  
ATOM   1084  N   ALA    72      37.672  22.542  46.623  1.00  0.00           N  
ATOM   1085  H   ALA    72      38.147  23.310  47.074  1.00  0.00           H  
ATOM   1086  CA  ALA    72      38.568  21.630  45.906  1.00  0.00           C  
ATOM   1087  HA  ALA    72      38.038  20.703  45.690  1.00  0.00           H  
ATOM   1088  CB  ALA    72      38.785  22.182  44.463  1.00  0.00           C  
ATOM   1089  HB1 ALA    72      39.444  21.488  43.941  1.00  0.00           H  
ATOM   1090  HB2 ALA    72      37.793  22.176  44.010  1.00  0.00           H  
ATOM   1091  HB3 ALA    72      39.265  23.160  44.457  1.00  0.00           H  
ATOM   1092  C   ALA    72      39.866  21.537  46.786  1.00  0.00           C  
ATOM   1093  O   ALA    72      40.137  22.432  47.625  1.00  0.00           O  
ATOM   1094  N   PRO    73      40.736  20.564  46.593  1.00  0.00           N  
ATOM   1095  CD  PRO    73      40.494  19.461  45.668  1.00  0.00           C  
ATOM   1096  HD2 PRO    73      40.471  19.907  44.674  1.00  0.00           H  
ATOM   1097  HD3 PRO    73      39.581  18.977  46.014  1.00  0.00           H  
ATOM   1098  CG  PRO    73      41.653  18.484  45.820  1.00  0.00           C  
ATOM   1099  HG2 PRO    73      42.433  18.712  45.094  1.00  0.00           H  
ATOM   1100  HG3 PRO    73      41.256  17.469  45.796  1.00  0.00           H  
ATOM   1101  CB  PRO    73      42.154  18.809  47.252  1.00  0.00           C  
ATOM   1102  HB2 PRO    73      43.202  18.518  47.312  1.00  0.00           H  
ATOM   1103  HB3 PRO    73      41.563  18.171  47.911  1.00  0.00           H  
ATOM   1104  CA  PRO    73      41.890  20.321  47.461  1.00  0.00           C  
ATOM   1105  HA  PRO    73      41.657  20.552  48.500  1.00  0.00           H  
ATOM   1106  C   PRO    73      43.124  21.029  47.035  1.00  0.00           C  
ATOM   1107  O   PRO    73      43.303  21.429  45.845  1.00  0.00           O  
ATOM   1108  N   PRO    74      44.158  21.167  47.901  1.00  0.00           N  
ATOM   1109  CD  PRO    74      44.169  20.704  49.249  1.00  0.00           C  
ATOM   1110  HD2 PRO    74      43.897  19.652  49.332  1.00  0.00           H  
ATOM   1111  HD3 PRO    74      43.451  21.321  49.789  1.00  0.00           H  
ATOM   1112  CG  PRO    74      45.627  20.930  49.779  1.00  0.00           C  
ATOM   1113  HG2 PRO    74      46.274  20.182  49.320  1.00  0.00           H  
ATOM   1114  HG3 PRO    74      45.681  20.957  50.868  1.00  0.00           H  
ATOM   1115  CB  PRO    74      46.010  22.233  49.048  1.00  0.00           C  
ATOM   1116  HB2 PRO    74      47.055  22.452  48.828  1.00  0.00           H  
ATOM   1117  HB3 PRO    74      45.471  23.016  49.580  1.00  0.00           H  
ATOM   1118  CA  PRO    74      45.340  22.039  47.649  1.00  0.00           C  
ATOM   1119  HA  PRO    74      45.007  23.025  47.327  1.00  0.00           H  
ATOM   1120  C   PRO    74      46.254  21.577  46.487  1.00  0.00           C  
ATOM   1121  O   PRO    74      47.187  22.336  46.108  1.00  0.00           O  
ATOM   1122  N   GLU    75      46.223  20.369  46.058  1.00  0.00           N  
ATOM   1123  H   GLU    75      45.462  19.748  46.296  1.00  0.00           H  
ATOM   1124  CA  GLU    75      47.176  19.825  45.090  1.00  0.00           C  
ATOM   1125  HA  GLU    75      48.210  20.080  45.322  1.00  0.00           H  
ATOM   1126  CB  GLU    75      46.998  18.326  45.013  1.00  0.00           C  
ATOM   1127  HB2 GLU    75      47.924  17.996  44.542  1.00  0.00           H  
ATOM   1128  HB3 GLU    75      46.998  17.904  46.018  1.00  0.00           H  
ATOM   1129  CG  GLU    75      45.770  17.793  44.242  1.00  0.00           C  
ATOM   1130  HG2 GLU    75      45.000  18.565  44.251  1.00  0.00           H  
ATOM   1131  HG3 GLU    75      46.003  17.737  43.179  1.00  0.00           H  
ATOM   1132  CD  GLU    75      45.256  16.405  44.673  1.00  0.00           C  
ATOM   1133  OE1 GLU    75      44.901  15.618  43.721  1.00  0.00           O  
ATOM   1134  OE2 GLU    75      45.231  16.116  45.905  1.00  0.00           O  
ATOM   1135  C   GLU    75      47.072  20.460  43.630  1.00  0.00           C  
ATOM   1136  O   GLU    75      46.048  20.879  43.187  1.00  0.00           O  
ATOM   1137  N   ILE    76      48.137  20.514  42.928  1.00  0.00           N  
ATOM   1138  H   ILE    76      48.958  20.074  43.317  1.00  0.00           H  
ATOM   1139  CA  ILE    76      48.231  21.135  41.597  1.00  0.00           C  
ATOM   1140  HA  ILE    76      47.784  22.129  41.592  1.00  0.00           H  
ATOM   1141  CB  ILE    76      49.697  21.323  41.066  1.00  0.00           C  
ATOM   1142  HB  ILE    76      50.087  20.368  40.714  1.00  0.00           H  
ATOM   1143  CG2 ILE    76      49.636  22.129  39.748  1.00  0.00           C  
ATOM   1144 HG21 ILE    76      50.621  22.322  39.323  1.00  0.00           H  
ATOM   1145 HG22 ILE    76      49.079  21.527  39.030  1.00  0.00           H  
ATOM   1146 HG23 ILE    76      49.099  23.077  39.788  1.00  0.00           H  
ATOM   1147  CG1 ILE    76      50.679  22.004  42.060  1.00  0.00           C  
ATOM   1148 HG12 ILE    76      50.912  21.359  42.907  1.00  0.00           H  
ATOM   1149 HG13 ILE    76      51.672  22.280  41.703  1.00  0.00           H  
ATOM   1150  CD1 ILE    76      50.075  23.308  42.615  1.00  0.00           C  
ATOM   1151 HD11 ILE    76      49.924  24.023  41.806  1.00  0.00           H  
ATOM   1152 HD12 ILE    76      49.158  23.125  43.176  1.00  0.00           H  
ATOM   1153 HD13 ILE    76      50.767  23.718  43.351  1.00  0.00           H  
ATOM   1154  C   ILE    76      47.314  20.351  40.596  1.00  0.00           C  
ATOM   1155  O   ILE    76      46.537  20.971  39.868  1.00  0.00           O  
ATOM   1156  N   GLU    77      47.441  19.058  40.442  1.00  0.00           N  
ATOM   1157  H   GLU    77      48.023  18.594  41.125  1.00  0.00           H  
ATOM   1158  CA  GLU    77      46.844  18.231  39.383  1.00  0.00           C  
ATOM   1159  HA  GLU    77      47.406  18.414  38.467  1.00  0.00           H  
ATOM   1160  CB  GLU    77      47.066  16.797  39.853  1.00  0.00           C  
ATOM   1161  HB2 GLU    77      46.724  16.590  40.868  1.00  0.00           H  
ATOM   1162  HB3 GLU    77      46.533  16.142  39.164  1.00  0.00           H  
ATOM   1163  CG  GLU    77      48.559  16.399  39.693  1.00  0.00           C  
ATOM   1164  HG2 GLU    77      48.607  15.317  39.570  1.00  0.00           H  
ATOM   1165  HG3 GLU    77      48.929  16.894  38.795  1.00  0.00           H  
ATOM   1166  CD  GLU    77      49.478  16.678  40.902  1.00  0.00           C  
ATOM   1167  OE1 GLU    77      48.927  16.788  41.984  1.00  0.00           O  
ATOM   1168  OE2 GLU    77      50.750  16.702  40.734  1.00  0.00           O  
ATOM   1169  C   GLU    77      45.268  18.465  39.174  1.00  0.00           C  
ATOM   1170  O   GLU    77      44.840  18.545  38.033  1.00  0.00           O  
ATOM   1171  N   GLU    78      44.537  18.888  40.160  1.00  0.00           N  
ATOM   1172  H   GLU    78      44.933  18.937  41.088  1.00  0.00           H  
ATOM   1173  CA  GLU    78      43.117  19.134  40.038  1.00  0.00           C  
ATOM   1174  HA  GLU    78      42.783  18.287  39.439  1.00  0.00           H  
ATOM   1175  CB  GLU    78      42.391  19.264  41.395  1.00  0.00           C  
ATOM   1176  HB2 GLU    78      42.844  20.002  42.057  1.00  0.00           H  
ATOM   1177  HB3 GLU    78      41.350  19.516  41.193  1.00  0.00           H  
ATOM   1178  CG  GLU    78      42.221  17.871  42.042  1.00  0.00           C  
ATOM   1179  HG2 GLU    78      43.195  17.438  42.271  1.00  0.00           H  
ATOM   1180  HG3 GLU    78      41.607  17.984  42.936  1.00  0.00           H  
ATOM   1181  CD  GLU    78      41.454  16.812  41.170  1.00  0.00           C  
ATOM   1182  OE1 GLU    78      40.488  17.251  40.559  1.00  0.00           O  
ATOM   1183  OE2 GLU    78      41.706  15.569  41.318  1.00  0.00           O  
ATOM   1184  C   GLU    78      42.645  20.343  39.175  1.00  0.00           C  
ATOM   1185  O   GLU    78      41.460  20.480  38.991  1.00  0.00           O  
ATOM   1186  N   TYR    79      43.549  21.060  38.593  1.00  0.00           N  
ATOM   1187  H   TYR    79      44.525  20.901  38.795  1.00  0.00           H  
ATOM   1188  CA  TYR    79      43.244  22.446  38.095  1.00  0.00           C  
ATOM   1189  HA  TYR    79      42.155  22.481  38.139  1.00  0.00           H  
ATOM   1190  CB  TYR    79      43.757  23.542  39.089  1.00  0.00           C  
ATOM   1191  HB2 TYR    79      44.828  23.398  39.234  1.00  0.00           H  
ATOM   1192  HB3 TYR    79      43.502  24.530  38.707  1.00  0.00           H  
ATOM   1193  CG  TYR    79      43.144  23.432  40.459  1.00  0.00           C  
ATOM   1194  CD1 TYR    79      43.763  22.594  41.384  1.00  0.00           C  
ATOM   1195  HD1 TYR    79      44.602  21.966  41.121  1.00  0.00           H  
ATOM   1196  CE1 TYR    79      43.341  22.577  42.693  1.00  0.00           C  
ATOM   1197  HE1 TYR    79      43.847  21.879  43.343  1.00  0.00           H  
ATOM   1198  CZ  TYR    79      42.310  23.378  43.116  1.00  0.00           C  
ATOM   1199  OH  TYR    79      42.026  23.284  44.441  1.00  0.00           O  
ATOM   1200  HH  TYR    79      42.672  22.691  44.830  1.00  0.00           H  
ATOM   1201  CE2 TYR    79      41.531  24.033  42.165  1.00  0.00           C  
ATOM   1202  HE2 TYR    79      40.637  24.586  42.412  1.00  0.00           H  
ATOM   1203  CD2 TYR    79      42.072  24.194  40.921  1.00  0.00           C  
ATOM   1204  HD2 TYR    79      41.649  24.970  40.301  1.00  0.00           H  
ATOM   1205  C   TYR    79      43.659  22.676  36.627  1.00  0.00           C  
ATOM   1206  O   TYR    79      43.882  23.739  36.153  1.00  0.00           O  
ATOM   1207  N   CYS    80      44.088  21.617  35.942  1.00  0.00           N  
ATOM   1208  H   CYS    80      43.834  20.757  36.407  1.00  0.00           H  
ATOM   1209  CA  CYS    80      44.200  21.623  34.426  1.00  0.00           C  
ATOM   1210  HA  CYS    80      44.808  22.464  34.094  1.00  0.00           H  
ATOM   1211  CB  CYS    80      45.049  20.356  34.032  1.00  0.00           C  
ATOM   1212  HB2 CYS    80      46.059  20.394  34.441  1.00  0.00           H  
ATOM   1213  HB3 CYS    80      44.524  19.502  34.458  1.00  0.00           H  
ATOM   1214  SG  CYS    80      45.277  20.318  32.182  1.00  0.00           S  
ATOM   1215  HG  CYS    80      45.671  21.590  32.066  1.00  0.00           H  
ATOM   1216  C   CYS    80      42.906  21.813  33.736  1.00  0.00           C  
ATOM   1217  O   CYS    80      41.892  21.265  34.148  1.00  0.00           O  
ATOM   1218  N   MET    81      42.878  22.542  32.621  1.00  0.00           N  
ATOM   1219  H   MET    81      43.724  22.950  32.249  1.00  0.00           H  
ATOM   1220  CA  MET    81      41.709  22.926  31.834  1.00  0.00           C  
ATOM   1221  HA  MET    81      40.972  23.346  32.519  1.00  0.00           H  
ATOM   1222  CB  MET    81      42.221  24.091  31.004  1.00  0.00           C  
ATOM   1223  HB2 MET    81      42.702  24.779  31.700  1.00  0.00           H  
ATOM   1224  HB3 MET    81      43.054  23.727  30.403  1.00  0.00           H  
ATOM   1225  CG  MET    81      41.208  24.730  30.132  1.00  0.00           C  
ATOM   1226  HG2 MET    81      41.638  25.219  29.258  1.00  0.00           H  
ATOM   1227  HG3 MET    81      40.560  23.898  29.855  1.00  0.00           H  
ATOM   1228  SD  MET    81      40.034  25.892  30.916  1.00  0.00           S  
ATOM   1229  CE  MET    81      40.989  27.349  31.111  1.00  0.00           C  
ATOM   1230  HE1 MET    81      41.736  27.222  31.895  1.00  0.00           H  
ATOM   1231  HE2 MET    81      41.442  27.496  30.131  1.00  0.00           H  
ATOM   1232  HE3 MET    81      40.358  28.140  31.517  1.00  0.00           H  
ATOM   1233  C   MET    81      40.992  21.824  31.061  1.00  0.00           C  
ATOM   1234  O   MET    81      39.782  21.812  30.808  1.00  0.00           O  
ATOM   1235  N   GLU    82      41.717  20.766  30.742  1.00  0.00           N  
ATOM   1236  H   GLU    82      42.702  20.951  30.617  1.00  0.00           H  
ATOM   1237  CA  GLU    82      41.113  19.504  30.290  1.00  0.00           C  
ATOM   1238  HA  GLU    82      40.607  19.771  29.363  1.00  0.00           H  
ATOM   1239  CB  GLU    82      42.284  18.642  29.813  1.00  0.00           C  
ATOM   1240  HB2 GLU    82      42.849  19.197  29.064  1.00  0.00           H  
ATOM   1241  HB3 GLU    82      42.809  18.334  30.717  1.00  0.00           H  
ATOM   1242  CG  GLU    82      41.816  17.344  29.035  1.00  0.00           C  
ATOM   1243  HG2 GLU    82      41.118  16.817  29.685  1.00  0.00           H  
ATOM   1244  HG3 GLU    82      41.243  17.547  28.130  1.00  0.00           H  
ATOM   1245  CD  GLU    82      42.942  16.392  28.713  1.00  0.00           C  
ATOM   1246  OE1 GLU    82      44.174  16.564  29.135  1.00  0.00           O  
ATOM   1247  OE2 GLU    82      42.662  15.462  27.944  1.00  0.00           O  
ATOM   1248  C   GLU    82      40.184  18.846  31.383  1.00  0.00           C  
ATOM   1249  O   GLU    82      38.946  18.618  31.055  1.00  0.00           O  
ATOM   1250  N   VAL    83      40.713  18.665  32.562  1.00  0.00           N  
ATOM   1251  H   VAL    83      41.678  18.916  32.724  1.00  0.00           H  
ATOM   1252  CA  VAL    83      40.002  18.163  33.764  1.00  0.00           C  
ATOM   1253  HA  VAL    83      39.534  17.204  33.538  1.00  0.00           H  
ATOM   1254  CB  VAL    83      40.949  18.044  34.970  1.00  0.00           C  
ATOM   1255  HB  VAL    83      41.216  18.999  35.423  1.00  0.00           H  
ATOM   1256  CG1 VAL    83      40.327  17.183  36.074  1.00  0.00           C  
ATOM   1257 HG11 VAL    83      39.350  17.576  36.354  1.00  0.00           H  
ATOM   1258 HG12 VAL    83      40.264  16.133  35.790  1.00  0.00           H  
ATOM   1259 HG13 VAL    83      41.003  17.152  36.929  1.00  0.00           H  
ATOM   1260  CG2 VAL    83      42.251  17.330  34.612  1.00  0.00           C  
ATOM   1261 HG21 VAL    83      42.905  17.345  35.483  1.00  0.00           H  
ATOM   1262 HG22 VAL    83      42.125  16.315  34.235  1.00  0.00           H  
ATOM   1263 HG23 VAL    83      42.751  17.924  33.848  1.00  0.00           H  
ATOM   1264  C   VAL    83      38.865  19.083  34.185  1.00  0.00           C  
ATOM   1265  O   VAL    83      37.766  18.587  34.392  1.00  0.00           O  
ATOM   1266  N   LEU    84      39.073  20.419  34.206  1.00  0.00           N  
ATOM   1267  H   LEU    84      39.976  20.825  34.011  1.00  0.00           H  
ATOM   1268  CA  LEU    84      38.035  21.387  34.556  1.00  0.00           C  
ATOM   1269  HA  LEU    84      37.589  21.060  35.495  1.00  0.00           H  
ATOM   1270  CB  LEU    84      38.622  22.804  34.588  1.00  0.00           C  
ATOM   1271  HB2 LEU    84      39.368  22.949  33.807  1.00  0.00           H  
ATOM   1272  HB3 LEU    84      37.930  23.647  34.605  1.00  0.00           H  
ATOM   1273  CG  LEU    84      39.560  23.016  35.798  1.00  0.00           C  
ATOM   1274  HG  LEU    84      40.147  22.122  36.010  1.00  0.00           H  
ATOM   1275  CD1 LEU    84      40.598  24.097  35.457  1.00  0.00           C  
ATOM   1276 HD11 LEU    84      39.996  24.981  35.248  1.00  0.00           H  
ATOM   1277 HD12 LEU    84      41.195  24.235  36.359  1.00  0.00           H  
ATOM   1278 HD13 LEU    84      41.318  23.837  34.681  1.00  0.00           H  
ATOM   1279  CD2 LEU    84      38.852  23.401  37.073  1.00  0.00           C  
ATOM   1280 HD21 LEU    84      38.155  22.633  37.406  1.00  0.00           H  
ATOM   1281 HD22 LEU    84      39.506  23.745  37.874  1.00  0.00           H  
ATOM   1282 HD23 LEU    84      38.357  24.349  36.863  1.00  0.00           H  
ATOM   1283  C   LEU    84      36.858  21.452  33.523  1.00  0.00           C  
ATOM   1284  O   LEU    84      35.705  21.367  33.949  1.00  0.00           O  
ATOM   1285  N   CYS    85      37.100  21.326  32.219  1.00  0.00           N  
ATOM   1286  H   CYS    85      38.067  21.258  31.938  1.00  0.00           H  
ATOM   1287  CA  CYS    85      36.060  21.118  31.241  1.00  0.00           C  
ATOM   1288  HA  CYS    85      35.261  21.859  31.195  1.00  0.00           H  
ATOM   1289  CB  CYS    85      36.550  21.129  29.760  1.00  0.00           C  
ATOM   1290  HB2 CYS    85      37.344  20.388  29.664  1.00  0.00           H  
ATOM   1291  HB3 CYS    85      35.601  20.910  29.271  1.00  0.00           H  
ATOM   1292  SG  CYS    85      37.234  22.696  29.172  1.00  0.00           S  
ATOM   1293  HG  CYS    85      38.455  22.713  29.714  1.00  0.00           H  
ATOM   1294  C   CYS    85      35.376  19.756  31.514  1.00  0.00           C  
ATOM   1295  O   CYS    85      34.243  19.680  31.223  1.00  0.00           O  
ATOM   1296  N   LYS    86      36.063  18.746  31.982  1.00  0.00           N  
ATOM   1297  H   LYS    86      37.054  18.758  32.178  1.00  0.00           H  
ATOM   1298  CA  LYS    86      35.437  17.407  32.242  1.00  0.00           C  
ATOM   1299  HA  LYS    86      34.769  17.155  31.418  1.00  0.00           H  
ATOM   1300  CB  LYS    86      36.535  16.350  32.273  1.00  0.00           C  
ATOM   1301  HB2 LYS    86      37.025  16.427  31.303  1.00  0.00           H  
ATOM   1302  HB3 LYS    86      37.168  16.597  33.126  1.00  0.00           H  
ATOM   1303  CG  LYS    86      35.895  14.948  32.272  1.00  0.00           C  
ATOM   1304  HG2 LYS    86      35.127  14.895  33.043  1.00  0.00           H  
ATOM   1305  HG3 LYS    86      35.424  14.722  31.316  1.00  0.00           H  
ATOM   1306  CD  LYS    86      36.866  13.786  32.461  1.00  0.00           C  
ATOM   1307  HD2 LYS    86      37.472  13.684  31.561  1.00  0.00           H  
ATOM   1308  HD3 LYS    86      37.473  14.086  33.314  1.00  0.00           H  
ATOM   1309  CE  LYS    86      36.109  12.507  32.709  1.00  0.00           C  
ATOM   1310  HE2 LYS    86      35.395  12.691  33.512  1.00  0.00           H  
ATOM   1311  HE3 LYS    86      35.516  12.317  31.814  1.00  0.00           H  
ATOM   1312  NZ  LYS    86      37.046  11.350  32.851  1.00  0.00           N  
ATOM   1313  HZ1 LYS    86      37.584  11.383  33.705  1.00  0.00           H  
ATOM   1314  HZ2 LYS    86      36.610  10.443  32.943  1.00  0.00           H  
ATOM   1315  HZ3 LYS    86      37.611  11.289  32.017  1.00  0.00           H  
ATOM   1316  C   LYS    86      34.522  17.320  33.476  1.00  0.00           C  
ATOM   1317  O   LYS    86      33.401  16.837  33.381  1.00  0.00           O  
ATOM   1318  N   GLU    87      34.907  17.950  34.509  1.00  0.00           N  
ATOM   1319  H   GLU    87      35.820  18.381  34.532  1.00  0.00           H  
ATOM   1320  CA  GLU    87      34.050  18.158  35.761  1.00  0.00           C  
ATOM   1321  HA  GLU    87      33.682  17.205  36.142  1.00  0.00           H  
ATOM   1322  CB  GLU    87      34.867  18.767  36.821  1.00  0.00           C  
ATOM   1323  HB2 GLU    87      35.548  19.498  36.385  1.00  0.00           H  
ATOM   1324  HB3 GLU    87      34.161  19.218  37.519  1.00  0.00           H  
ATOM   1325  CG  GLU    87      35.659  17.810  37.671  1.00  0.00           C  
ATOM   1326  HG2 GLU    87      34.941  17.279  38.296  1.00  0.00           H  
ATOM   1327  HG3 GLU    87      36.108  16.982  37.123  1.00  0.00           H  
ATOM   1328  CD  GLU    87      36.702  18.448  38.495  1.00  0.00           C  
ATOM   1329  OE1 GLU    87      36.452  19.492  39.063  1.00  0.00           O  
ATOM   1330  OE2 GLU    87      37.763  17.786  38.648  1.00  0.00           O  
ATOM   1331  C   GLU    87      32.918  19.060  35.407  1.00  0.00           C  
ATOM   1332  O   GLU    87      31.830  18.988  35.948  1.00  0.00           O  
ATOM   1333  N   MET    88      33.075  20.140  34.587  1.00  0.00           N  
ATOM   1334  H   MET    88      33.963  20.263  34.121  1.00  0.00           H  
ATOM   1335  CA  MET    88      31.971  21.092  34.207  1.00  0.00           C  
ATOM   1336  HA  MET    88      31.492  21.296  35.165  1.00  0.00           H  
ATOM   1337  CB  MET    88      32.518  22.343  33.552  1.00  0.00           C  
ATOM   1338  HB2 MET    88      33.353  22.694  34.159  1.00  0.00           H  
ATOM   1339  HB3 MET    88      32.881  21.961  32.598  1.00  0.00           H  
ATOM   1340  CG  MET    88      31.544  23.519  33.319  1.00  0.00           C  
ATOM   1341  HG2 MET    88      30.767  23.390  32.565  1.00  0.00           H  
ATOM   1342  HG3 MET    88      30.975  23.702  34.231  1.00  0.00           H  
ATOM   1343  SD  MET    88      32.427  25.120  33.017  1.00  0.00           S  
ATOM   1344  CE  MET    88      32.542  25.778  34.723  1.00  0.00           C  
ATOM   1345  HE1 MET    88      32.538  24.973  35.458  1.00  0.00           H  
ATOM   1346  HE2 MET    88      33.404  26.382  35.005  1.00  0.00           H  
ATOM   1347  HE3 MET    88      31.690  26.424  34.936  1.00  0.00           H  
ATOM   1348  C   MET    88      30.983  20.403  33.202  1.00  0.00           C  
ATOM   1349  O   MET    88      29.785  20.768  33.183  1.00  0.00           O  
ATOM   1350  N   VAL    89      31.343  19.379  32.389  1.00  0.00           N  
ATOM   1351  H   VAL    89      32.292  19.045  32.296  1.00  0.00           H  
ATOM   1352  CA  VAL    89      30.428  18.423  31.755  1.00  0.00           C  
ATOM   1353  HA  VAL    89      29.554  18.924  31.339  1.00  0.00           H  
ATOM   1354  CB  VAL    89      31.199  17.720  30.597  1.00  0.00           C  
ATOM   1355  HB  VAL    89      32.119  17.299  31.001  1.00  0.00           H  
ATOM   1356  CG1 VAL    89      30.514  16.501  29.826  1.00  0.00           C  
ATOM   1357 HG11 VAL    89      30.300  15.622  30.434  1.00  0.00           H  
ATOM   1358 HG12 VAL    89      29.620  16.810  29.284  1.00  0.00           H  
ATOM   1359 HG13 VAL    89      31.242  16.286  29.044  1.00  0.00           H  
ATOM   1360  CG2 VAL    89      31.657  18.731  29.585  1.00  0.00           C  
ATOM   1361 HG21 VAL    89      32.024  19.632  30.075  1.00  0.00           H  
ATOM   1362 HG22 VAL    89      32.498  18.298  29.044  1.00  0.00           H  
ATOM   1363 HG23 VAL    89      30.859  18.990  28.888  1.00  0.00           H  
ATOM   1364  C   VAL    89      29.805  17.422  32.790  1.00  0.00           C  
ATOM   1365  O   VAL    89      28.630  17.128  32.634  1.00  0.00           O  
ATOM   1366  N   THR    90      30.475  17.108  33.885  1.00  0.00           N  
ATOM   1367  H   THR    90      31.443  17.393  33.861  1.00  0.00           H  
ATOM   1368  CA  THR    90      29.904  16.366  34.997  1.00  0.00           C  
ATOM   1369  HA  THR    90      29.239  15.634  34.539  1.00  0.00           H  
ATOM   1370  CB  THR    90      30.925  15.886  36.053  1.00  0.00           C  
ATOM   1371  HB  THR    90      31.553  16.673  36.469  1.00  0.00           H  
ATOM   1372  CG2 THR    90      30.199  15.188  37.224  1.00  0.00           C  
ATOM   1373 HG21 THR    90      29.620  15.886  37.828  1.00  0.00           H  
ATOM   1374 HG22 THR    90      29.574  14.339  36.946  1.00  0.00           H  
ATOM   1375 HG23 THR    90      31.043  14.781  37.781  1.00  0.00           H  
ATOM   1376  OG1 THR    90      31.675  14.894  35.477  1.00  0.00           O  
ATOM   1377  HG1 THR    90      32.479  14.767  35.986  1.00  0.00           H  
ATOM   1378  C   THR    90      28.880  17.272  35.749  1.00  0.00           C  
ATOM   1379  O   THR    90      27.812  16.869  36.147  1.00  0.00           O  
ATOM   1380  N   PHE    91      29.091  18.577  35.763  1.00  0.00           N  
ATOM   1381  H   PHE    91      30.020  18.923  35.569  1.00  0.00           H  
ATOM   1382  CA  PHE    91      28.131  19.524  36.414  1.00  0.00           C  
ATOM   1383  HA  PHE    91      27.834  19.123  37.383  1.00  0.00           H  
ATOM   1384  CB  PHE    91      28.822  20.908  36.451  1.00  0.00           C  
ATOM   1385  HB2 PHE    91      29.612  20.810  37.196  1.00  0.00           H  
ATOM   1386  HB3 PHE    91      29.280  21.131  35.488  1.00  0.00           H  
ATOM   1387  CG  PHE    91      27.869  22.040  36.703  1.00  0.00           C  
ATOM   1388  CD1 PHE    91      27.169  22.679  35.725  1.00  0.00           C  
ATOM   1389  HD1 PHE    91      27.387  22.458  34.690  1.00  0.00           H  
ATOM   1390  CE1 PHE    91      26.250  23.746  35.929  1.00  0.00           C  
ATOM   1391  HE1 PHE    91      25.643  24.208  35.165  1.00  0.00           H  
ATOM   1392  CZ  PHE    91      25.933  24.095  37.244  1.00  0.00           C  
ATOM   1393  HZ  PHE    91      25.232  24.906  37.369  1.00  0.00           H  
ATOM   1394  CE2 PHE    91      26.648  23.439  38.234  1.00  0.00           C  
ATOM   1395  HE2 PHE    91      26.492  23.824  39.231  1.00  0.00           H  
ATOM   1396  CD2 PHE    91      27.500  22.331  38.038  1.00  0.00           C  
ATOM   1397  HD2 PHE    91      28.096  21.982  38.868  1.00  0.00           H  
ATOM   1398  C   PHE    91      26.807  19.502  35.589  1.00  0.00           C  
ATOM   1399  O   PHE    91      25.717  19.279  36.118  1.00  0.00           O  
ATOM   1400  N   LEU    92      26.878  19.613  34.248  1.00  0.00           N  
ATOM   1401  H   LEU    92      27.795  19.597  33.826  1.00  0.00           H  
ATOM   1402  CA  LEU    92      25.668  19.361  33.418  1.00  0.00           C  
ATOM   1403  HA  LEU    92      24.922  20.111  33.681  1.00  0.00           H  
ATOM   1404  CB  LEU    92      26.137  19.497  31.926  1.00  0.00           C  
ATOM   1405  HB2 LEU    92      26.888  18.763  31.636  1.00  0.00           H  
ATOM   1406  HB3 LEU    92      25.337  19.334  31.203  1.00  0.00           H  
ATOM   1407  CG  LEU    92      26.840  20.855  31.587  1.00  0.00           C  
ATOM   1408  HG  LEU    92      27.694  21.110  32.215  1.00  0.00           H  
ATOM   1409  CD1 LEU    92      27.364  21.003  30.150  1.00  0.00           C  
ATOM   1410 HD11 LEU    92      27.963  20.120  29.926  1.00  0.00           H  
ATOM   1411 HD12 LEU    92      26.580  21.243  29.431  1.00  0.00           H  
ATOM   1412 HD13 LEU    92      27.995  21.892  30.138  1.00  0.00           H  
ATOM   1413  CD2 LEU    92      25.802  21.927  31.879  1.00  0.00           C  
ATOM   1414 HD21 LEU    92      24.898  21.606  31.362  1.00  0.00           H  
ATOM   1415 HD22 LEU    92      25.667  22.119  32.944  1.00  0.00           H  
ATOM   1416 HD23 LEU    92      26.000  22.874  31.377  1.00  0.00           H  
ATOM   1417  C   LEU    92      24.954  18.027  33.707  1.00  0.00           C  
ATOM   1418  O   LEU    92      23.750  18.062  33.989  1.00  0.00           O  
ATOM   1419  N   ASP    93      25.773  16.929  33.771  1.00  0.00           N  
ATOM   1420  H   ASP    93      26.670  17.034  33.319  1.00  0.00           H  
ATOM   1421  CA  ASP    93      25.227  15.543  34.016  1.00  0.00           C  
ATOM   1422  HA  ASP    93      24.406  15.369  33.321  1.00  0.00           H  
ATOM   1423  CB  ASP    93      26.322  14.575  33.670  1.00  0.00           C  
ATOM   1424  HB2 ASP    93      27.203  14.779  34.279  1.00  0.00           H  
ATOM   1425  HB3 ASP    93      26.055  13.550  33.928  1.00  0.00           H  
ATOM   1426  CG  ASP    93      26.721  14.533  32.143  1.00  0.00           C  
ATOM   1427  OD1 ASP    93      26.058  15.193  31.289  1.00  0.00           O  
ATOM   1428  OD2 ASP    93      27.617  13.727  31.886  1.00  0.00           O  
ATOM   1429  C   ASP    93      24.599  15.326  35.418  1.00  0.00           C  
ATOM   1430  O   ASP    93      23.683  14.467  35.517  1.00  0.00           O  
ATOM   1431  N   LYS    94      25.047  16.013  36.444  1.00  0.00           N  
ATOM   1432  H   LYS    94      25.822  16.637  36.273  1.00  0.00           H  
ATOM   1433  CA  LYS    94      24.502  15.955  37.776  1.00  0.00           C  
ATOM   1434  HA  LYS    94      24.162  14.967  38.086  1.00  0.00           H  
ATOM   1435  CB  LYS    94      25.457  16.517  38.761  1.00  0.00           C  
ATOM   1436  HB2 LYS    94      25.824  17.477  38.398  1.00  0.00           H  
ATOM   1437  HB3 LYS    94      25.046  16.806  39.728  1.00  0.00           H  
ATOM   1438  CG  LYS    94      26.713  15.615  38.988  1.00  0.00           C  
ATOM   1439  HG2 LYS    94      26.990  15.147  38.044  1.00  0.00           H  
ATOM   1440  HG3 LYS    94      27.607  16.174  39.264  1.00  0.00           H  
ATOM   1441  CD  LYS    94      26.267  14.649  40.058  1.00  0.00           C  
ATOM   1442  HD2 LYS    94      26.021  15.242  40.939  1.00  0.00           H  
ATOM   1443  HD3 LYS    94      25.373  14.075  39.814  1.00  0.00           H  
ATOM   1444  CE  LYS    94      27.407  13.643  40.388  1.00  0.00           C  
ATOM   1445  HE2 LYS    94      27.564  13.001  39.520  1.00  0.00           H  
ATOM   1446  HE3 LYS    94      28.294  14.256  40.549  1.00  0.00           H  
ATOM   1447  NZ  LYS    94      27.201  12.662  41.490  1.00  0.00           N  
ATOM   1448  HZ1 LYS    94      26.503  11.959  41.289  1.00  0.00           H  
ATOM   1449  HZ2 LYS    94      28.025  12.086  41.588  1.00  0.00           H  
ATOM   1450  HZ3 LYS    94      26.956  13.121  42.355  1.00  0.00           H  
ATOM   1451  C   LYS    94      23.216  16.830  37.795  1.00  0.00           C  
ATOM   1452  O   LYS    94      22.471  16.707  38.746  1.00  0.00           O  
ATOM   1453  N   LEU    95      23.056  17.725  36.825  1.00  0.00           N  
ATOM   1454  H   LEU    95      23.749  17.905  36.112  1.00  0.00           H  
ATOM   1455  CA  LEU    95      21.779  18.411  36.628  1.00  0.00           C  
ATOM   1456  HA  LEU    95      21.298  18.361  37.605  1.00  0.00           H  
ATOM   1457  CB  LEU    95      22.130  19.921  36.239  1.00  0.00           C  
ATOM   1458  HB2 LEU    95      22.891  20.037  35.468  1.00  0.00           H  
ATOM   1459  HB3 LEU    95      21.242  20.471  35.926  1.00  0.00           H  
ATOM   1460  CG  LEU    95      22.656  20.680  37.432  1.00  0.00           C  
ATOM   1461  HG  LEU    95      23.406  20.053  37.916  1.00  0.00           H  
ATOM   1462  CD1 LEU    95      23.273  21.993  37.029  1.00  0.00           C  
ATOM   1463 HD11 LEU    95      23.788  22.551  37.811  1.00  0.00           H  
ATOM   1464 HD12 LEU    95      24.023  21.866  36.248  1.00  0.00           H  
ATOM   1465 HD13 LEU    95      22.574  22.709  36.598  1.00  0.00           H  
ATOM   1466  CD2 LEU    95      21.679  20.985  38.588  1.00  0.00           C  
ATOM   1467 HD21 LEU    95      20.977  21.705  38.167  1.00  0.00           H  
ATOM   1468 HD22 LEU    95      21.188  20.115  39.025  1.00  0.00           H  
ATOM   1469 HD23 LEU    95      22.270  21.470  39.365  1.00  0.00           H  
ATOM   1470  C   LEU    95      20.929  17.674  35.578  1.00  0.00           C  
ATOM   1471  O   LEU    95      19.831  18.150  35.399  1.00  0.00           O  
ATOM   1472  N   GLY    96      21.445  16.619  34.938  1.00  0.00           N  
ATOM   1473  H   GLY    96      22.347  16.271  35.230  1.00  0.00           H  
ATOM   1474  CA  GLY    96      20.772  16.028  33.853  1.00  0.00           C  
ATOM   1475  HA2 GLY    96      21.407  15.178  33.604  1.00  0.00           H  
ATOM   1476  HA3 GLY    96      19.826  15.586  34.166  1.00  0.00           H  
ATOM   1477  C   GLY    96      20.646  16.905  32.630  1.00  0.00           C  
ATOM   1478  O   GLY    96      19.693  16.665  31.868  1.00  0.00           O  
ATOM   1479  N   LEU    97      21.364  18.037  32.501  1.00  0.00           N  
ATOM   1480  H   LEU    97      22.141  18.277  33.100  1.00  0.00           H  
ATOM   1481  CA  LEU    97      21.245  18.946  31.309  1.00  0.00           C  
ATOM   1482  HA  LEU    97      20.178  19.144  31.215  1.00  0.00           H  
ATOM   1483  CB  LEU    97      22.016  20.254  31.567  1.00  0.00           C  
ATOM   1484  HB2 LEU    97      23.023  19.973  31.876  1.00  0.00           H  
ATOM   1485  HB3 LEU    97      22.186  20.771  30.623  1.00  0.00           H  
ATOM   1486  CG  LEU    97      21.450  21.353  32.520  1.00  0.00           C  
ATOM   1487  HG  LEU    97      20.997  20.882  33.393  1.00  0.00           H  
ATOM   1488  CD1 LEU    97      22.444  22.493  32.858  1.00  0.00           C  
ATOM   1489 HD11 LEU    97      21.992  23.195  33.559  1.00  0.00           H  
ATOM   1490 HD12 LEU    97      23.308  22.089  33.387  1.00  0.00           H  
ATOM   1491 HD13 LEU    97      22.685  23.083  31.974  1.00  0.00           H  
ATOM   1492  CD2 LEU    97      20.287  22.071  31.814  1.00  0.00           C  
ATOM   1493 HD21 LEU    97      19.521  21.357  31.512  1.00  0.00           H  
ATOM   1494 HD22 LEU    97      19.797  22.846  32.404  1.00  0.00           H  
ATOM   1495 HD23 LEU    97      20.655  22.598  30.934  1.00  0.00           H  
ATOM   1496  C   LEU    97      21.771  18.361  29.998  1.00  0.00           C  
ATOM   1497  O   LEU    97      22.976  18.083  29.918  1.00  0.00           O  
ATOM   1498  N   SER    98      20.838  18.168  29.028  1.00  0.00           N  
ATOM   1499  H   SER    98      19.855  18.345  29.181  1.00  0.00           H  
ATOM   1500  CA  SER    98      21.272  17.767  27.683  1.00  0.00           C  
ATOM   1501  HA  SER    98      21.866  16.868  27.846  1.00  0.00           H  
ATOM   1502  CB  SER    98      19.995  17.528  26.726  1.00  0.00           C  
ATOM   1503  HB2 SER    98      19.373  16.698  27.059  1.00  0.00           H  
ATOM   1504  HB3 SER    98      19.388  18.429  26.812  1.00  0.00           H  
ATOM   1505  OG  SER    98      20.443  17.276  25.411  1.00  0.00           O  
ATOM   1506  HG  SER    98      19.948  17.812  24.788  1.00  0.00           H  
ATOM   1507  C   SER    98      22.161  18.879  27.093  1.00  0.00           C  
ATOM   1508  O   SER    98      23.273  18.557  26.648  1.00  0.00           O  
ATOM   1509  N   GLN    99      21.747  20.149  27.162  1.00  0.00           N  
ATOM   1510  H   GLN    99      20.945  20.389  27.728  1.00  0.00           H  
ATOM   1511  CA  GLN    99      22.509  21.308  26.707  1.00  0.00           C  
ATOM   1512  HA  GLN    99      23.563  21.075  26.854  1.00  0.00           H  
ATOM   1513  CB  GLN    99      22.192  21.561  25.175  1.00  0.00           C  
ATOM   1514  HB2 GLN    99      22.887  22.306  24.789  1.00  0.00           H  
ATOM   1515  HB3 GLN    99      22.428  20.595  24.727  1.00  0.00           H  
ATOM   1516  CG  GLN    99      20.689  22.010  25.050  1.00  0.00           C  
ATOM   1517  HG2 GLN    99      20.054  21.241  25.489  1.00  0.00           H  
ATOM   1518  HG3 GLN    99      20.578  22.924  25.632  1.00  0.00           H  
ATOM   1519  CD  GLN    99      20.339  22.180  23.584  1.00  0.00           C  
ATOM   1520  OE1 GLN    99      21.110  21.843  22.696  1.00  0.00           O  
ATOM   1521  NE2 GLN    99      19.237  22.763  23.253  1.00  0.00           N  
ATOM   1522 HE21 GLN    99      18.983  22.863  22.281  1.00  0.00           H  
ATOM   1523 HE22 GLN    99      18.520  22.835  23.962  1.00  0.00           H  
ATOM   1524  C   GLN    99      22.309  22.576  27.544  1.00  0.00           C  
ATOM   1525  O   GLN    99      21.196  22.845  28.065  1.00  0.00           O  
ATOM   1526  N   ALA   100      23.211  23.554  27.443  1.00  0.00           N  
ATOM   1527  H   ALA   100      24.123  23.347  27.062  1.00  0.00           H  
ATOM   1528  CA  ALA   100      23.021  24.936  27.940  1.00  0.00           C  
ATOM   1529  HA  ALA   100      21.993  25.297  27.913  1.00  0.00           H  
ATOM   1530  CB  ALA   100      23.450  24.974  29.402  1.00  0.00           C  
ATOM   1531  HB1 ALA   100      22.917  24.337  30.108  1.00  0.00           H  
ATOM   1532  HB2 ALA   100      24.479  24.625  29.483  1.00  0.00           H  
ATOM   1533  HB3 ALA   100      23.411  26.015  29.722  1.00  0.00           H  
ATOM   1534  C   ALA   100      23.844  25.827  27.056  1.00  0.00           C  
ATOM   1535  O   ALA   100      24.794  25.428  26.410  1.00  0.00           O  
ATOM   1536  N   VAL   101      23.518  27.069  27.013  1.00  0.00           N  
ATOM   1537  H   VAL   101      22.684  27.332  27.518  1.00  0.00           H  
ATOM   1538  CA  VAL   101      24.289  28.210  26.574  1.00  0.00           C  
ATOM   1539  HA  VAL   101      24.744  28.169  25.584  1.00  0.00           H  
ATOM   1540  CB  VAL   101      23.503  29.502  26.475  1.00  0.00           C  
ATOM   1541  HB  VAL   101      23.225  29.909  27.448  1.00  0.00           H  
ATOM   1542  CG1 VAL   101      24.453  30.587  25.893  1.00  0.00           C  
ATOM   1543 HG11 VAL   101      25.269  30.797  26.583  1.00  0.00           H  
ATOM   1544 HG12 VAL   101      24.846  30.326  24.910  1.00  0.00           H  
ATOM   1545 HG13 VAL   101      23.904  31.524  25.800  1.00  0.00           H  
ATOM   1546  CG2 VAL   101      22.218  29.333  25.628  1.00  0.00           C  
ATOM   1547 HG21 VAL   101      22.457  28.449  25.038  1.00  0.00           H  
ATOM   1548 HG22 VAL   101      21.436  28.989  26.304  1.00  0.00           H  
ATOM   1549 HG23 VAL   101      21.893  30.280  25.195  1.00  0.00           H  
ATOM   1550  C   VAL   101      25.454  28.260  27.637  1.00  0.00           C  
ATOM   1551  O   VAL   101      25.171  28.210  28.836  1.00  0.00           O  
ATOM   1552  N   PHE   102      26.701  28.584  27.325  1.00  0.00           N  
ATOM   1553  H   PHE   102      26.804  28.828  26.350  1.00  0.00           H  
ATOM   1554  CA  PHE   102      27.731  28.879  28.295  1.00  0.00           C  
ATOM   1555  HA  PHE   102      27.467  28.843  29.352  1.00  0.00           H  
ATOM   1556  CB  PHE   102      28.881  27.900  28.202  1.00  0.00           C  
ATOM   1557  HB2 PHE   102      28.904  27.454  27.208  1.00  0.00           H  
ATOM   1558  HB3 PHE   102      29.810  28.389  28.496  1.00  0.00           H  
ATOM   1559  CG  PHE   102      28.655  26.775  29.181  1.00  0.00           C  
ATOM   1560  CD1 PHE   102      29.312  26.809  30.437  1.00  0.00           C  
ATOM   1561  HD1 PHE   102      29.917  27.653  30.733  1.00  0.00           H  
ATOM   1562  CE1 PHE   102      29.201  25.791  31.333  1.00  0.00           C  
ATOM   1563  HE1 PHE   102      29.785  25.947  32.228  1.00  0.00           H  
ATOM   1564  CZ  PHE   102      28.464  24.660  31.008  1.00  0.00           C  
ATOM   1565  HZ  PHE   102      28.309  23.912  31.771  1.00  0.00           H  
ATOM   1566  CE2 PHE   102      27.693  24.650  29.832  1.00  0.00           C  
ATOM   1567  HE2 PHE   102      26.949  23.878  29.699  1.00  0.00           H  
ATOM   1568  CD2 PHE   102      27.800  25.667  28.923  1.00  0.00           C  
ATOM   1569  HD2 PHE   102      27.216  25.572  28.020  1.00  0.00           H  
ATOM   1570  C   PHE   102      28.236  30.366  28.081  1.00  0.00           C  
ATOM   1571  O   PHE   102      28.357  30.818  26.926  1.00  0.00           O  
ATOM   1572  N   ILE   103      28.448  31.075  29.191  1.00  0.00           N  
ATOM   1573  H   ILE   103      27.987  30.759  30.033  1.00  0.00           H  
ATOM   1574  CA  ILE   103      29.043  32.423  29.201  1.00  0.00           C  
ATOM   1575  HA  ILE   103      29.371  32.526  28.167  1.00  0.00           H  
ATOM   1576  CB  ILE   103      28.012  33.589  29.466  1.00  0.00           C  
ATOM   1577  HB  ILE   103      27.512  33.498  30.430  1.00  0.00           H  
ATOM   1578  CG2 ILE   103      28.757  34.930  29.494  1.00  0.00           C  
ATOM   1579 HG21 ILE   103      28.001  35.672  29.753  1.00  0.00           H  
ATOM   1580 HG22 ILE   103      29.363  34.966  30.399  1.00  0.00           H  
ATOM   1581 HG23 ILE   103      29.421  35.059  28.639  1.00  0.00           H  
ATOM   1582  CG1 ILE   103      26.855  33.578  28.410  1.00  0.00           C  
ATOM   1583 HG12 ILE   103      27.341  33.884  27.484  1.00  0.00           H  
ATOM   1584 HG13 ILE   103      26.429  32.575  28.388  1.00  0.00           H  
ATOM   1585  CD1 ILE   103      25.712  34.515  28.709  1.00  0.00           C  
ATOM   1586 HD11 ILE   103      25.057  34.575  27.840  1.00  0.00           H  
ATOM   1587 HD12 ILE   103      25.240  34.194  29.637  1.00  0.00           H  
ATOM   1588 HD13 ILE   103      26.187  35.493  28.787  1.00  0.00           H  
ATOM   1589  C   ILE   103      30.194  32.473  30.237  1.00  0.00           C  
ATOM   1590  O   ILE   103      30.090  31.850  31.291  1.00  0.00           O  
ATOM   1591  N   GLY   104      31.279  33.186  29.906  1.00  0.00           N  
ATOM   1592  H   GLY   104      31.295  33.646  29.006  1.00  0.00           H  
ATOM   1593  CA  GLY   104      32.438  33.387  30.832  1.00  0.00           C  
ATOM   1594  HA2 GLY   104      32.073  33.208  31.843  1.00  0.00           H  
ATOM   1595  HA3 GLY   104      33.208  32.642  30.632  1.00  0.00           H  
ATOM   1596  C   GLY   104      33.163  34.692  30.849  1.00  0.00           C  
ATOM   1597  O   GLY   104      33.175  35.425  29.852  1.00  0.00           O  
ATOM   1598  N   HIP   105      33.930  34.983  31.875  1.00  0.00           N  
ATOM   1599  H   HIP   105      33.753  34.380  32.666  1.00  0.00           H  
ATOM   1600  CA  HIP   105      34.947  36.053  32.048  1.00  0.00           C  
ATOM   1601  HA  HIP   105      35.191  36.588  31.130  1.00  0.00           H  
ATOM   1602  CB  HIP   105      34.341  37.095  33.024  1.00  0.00           C  
ATOM   1603  HB2 HIP   105      33.424  37.488  32.585  1.00  0.00           H  
ATOM   1604  HB3 HIP   105      34.000  36.654  33.960  1.00  0.00           H  
ATOM   1605  CG  HIP   105      35.233  38.233  33.320  1.00  0.00           C  
ATOM   1606  ND1 HIP   105      36.012  38.450  34.430  1.00  0.00           N  
ATOM   1607  HD1 HIP   105      35.984  37.875  35.260  1.00  0.00           H  
ATOM   1608  CE1 HIP   105      36.578  39.714  34.307  1.00  0.00           C  
ATOM   1609  HE1 HIP   105      37.186  40.181  35.067  1.00  0.00           H  
ATOM   1610  NE2 HIP   105      36.121  40.301  33.160  1.00  0.00           N  
ATOM   1611  HE2 HIP   105      36.331  41.199  32.748  1.00  0.00           H  
ATOM   1612  CD2 HIP   105      35.272  39.386  32.578  1.00  0.00           C  
ATOM   1613  HD2 HIP   105      34.753  39.568  31.648  1.00  0.00           H  
ATOM   1614  C   HIP   105      36.293  35.605  32.623  1.00  0.00           C  
ATOM   1615  O   HIP   105      36.340  34.595  33.331  1.00  0.00           O  
ATOM   1616  N   ASP   106      37.414  36.307  32.239  1.00  0.00           N  
ATOM   1617  H   ASP   106      37.290  37.058  31.575  1.00  0.00           H  
ATOM   1618  CA  ASP   106      38.763  36.030  32.675  1.00  0.00           C  
ATOM   1619  HA  ASP   106      39.564  36.481  32.090  1.00  0.00           H  
ATOM   1620  CB  ASP   106      38.935  36.596  34.072  1.00  0.00           C  
ATOM   1621  HB2 ASP   106      38.784  37.662  33.899  1.00  0.00           H  
ATOM   1622  HB3 ASP   106      38.228  36.139  34.763  1.00  0.00           H  
ATOM   1623  CG  ASP   106      40.342  36.441  34.582  1.00  0.00           C  
ATOM   1624  OD1 ASP   106      41.216  37.286  34.245  1.00  0.00           O  
ATOM   1625  OD2 ASP   106      40.627  35.430  35.228  1.00  0.00           O  
ATOM   1626  C   ASP   106      38.958  34.532  32.428  1.00  0.00           C  
ATOM   1627  O   ASP   106      38.592  34.125  31.337  1.00  0.00           O  
ATOM   1628  N   TRP   107      39.475  33.760  33.314  1.00  0.00           N  
ATOM   1629  H   TRP   107      39.819  34.128  34.190  1.00  0.00           H  
ATOM   1630  CA  TRP   107      39.675  32.277  33.059  1.00  0.00           C  
ATOM   1631  HA  TRP   107      40.448  32.130  32.305  1.00  0.00           H  
ATOM   1632  CB  TRP   107      40.183  31.594  34.344  1.00  0.00           C  
ATOM   1633  HB2 TRP   107      39.457  31.823  35.125  1.00  0.00           H  
ATOM   1634  HB3 TRP   107      40.211  30.535  34.087  1.00  0.00           H  
ATOM   1635  CG  TRP   107      41.569  31.866  34.672  1.00  0.00           C  
ATOM   1636  CD1 TRP   107      42.028  32.697  35.605  1.00  0.00           C  
ATOM   1637  HD1 TRP   107      41.466  33.302  36.302  1.00  0.00           H  
ATOM   1638  NE1 TRP   107      43.384  32.704  35.644  1.00  0.00           N  
ATOM   1639  HE1 TRP   107      43.816  33.475  36.132  1.00  0.00           H  
ATOM   1640  CE2 TRP   107      43.917  31.791  34.775  1.00  0.00           C  
ATOM   1641  CZ2 TRP   107      45.230  31.361  34.416  1.00  0.00           C  
ATOM   1642  HZ2 TRP   107      46.136  31.655  34.925  1.00  0.00           H  
ATOM   1643  CH2 TRP   107      45.458  30.394  33.395  1.00  0.00           C  
ATOM   1644  HH2 TRP   107      46.452  30.065  33.131  1.00  0.00           H  
ATOM   1645  CZ3 TRP   107      44.339  29.868  32.716  1.00  0.00           C  
ATOM   1646  HZ3 TRP   107      44.469  29.193  31.883  1.00  0.00           H  
ATOM   1647  CE3 TRP   107      42.971  30.255  33.093  1.00  0.00           C  
ATOM   1648  HE3 TRP   107      42.193  29.848  32.463  1.00  0.00           H  
ATOM   1649  CD2 TRP   107      42.793  31.262  34.055  1.00  0.00           C  
ATOM   1650  C   TRP   107      38.513  31.497  32.513  1.00  0.00           C  
ATOM   1651  O   TRP   107      38.673  30.608  31.610  1.00  0.00           O  
ATOM   1652  N   GLY   108      37.336  31.691  33.119  1.00  0.00           N  
ATOM   1653  H   GLY   108      37.214  32.533  33.664  1.00  0.00           H  
ATOM   1654  CA  GLY   108      36.102  31.040  32.697  1.00  0.00           C  
ATOM   1655  HA2 GLY   108      36.284  29.972  32.577  1.00  0.00           H  
ATOM   1656  HA3 GLY   108      35.345  31.348  33.417  1.00  0.00           H  
ATOM   1657  C   GLY   108      35.651  31.513  31.281  1.00  0.00           C  
ATOM   1658  O   GLY   108      34.979  30.770  30.522  1.00  0.00           O  
ATOM   1659  N   GLY   109      36.120  32.673  30.818  1.00  0.00           N  
ATOM   1660  H   GLY   109      36.681  33.206  31.468  1.00  0.00           H  
ATOM   1661  CA  GLY   109      36.164  33.098  29.359  1.00  0.00           C  
ATOM   1662  HA2 GLY   109      35.130  33.158  29.022  1.00  0.00           H  
ATOM   1663  HA3 GLY   109      36.698  34.048  29.355  1.00  0.00           H  
ATOM   1664  C   GLY   109      36.819  32.074  28.454  1.00  0.00           C  
ATOM   1665  O   GLY   109      36.298  31.700  27.405  1.00  0.00           O  
ATOM   1666  N   MET   110      37.946  31.588  28.874  1.00  0.00           N  
ATOM   1667  H   MET   110      38.237  31.846  29.806  1.00  0.00           H  
ATOM   1668  CA  MET   110      38.725  30.563  28.175  1.00  0.00           C  
ATOM   1669  HA  MET   110      38.742  30.849  27.124  1.00  0.00           H  
ATOM   1670  CB  MET   110      40.193  30.657  28.718  1.00  0.00           C  
ATOM   1671  HB2 MET   110      40.605  31.638  28.481  1.00  0.00           H  
ATOM   1672  HB3 MET   110      40.189  30.508  29.797  1.00  0.00           H  
ATOM   1673  CG  MET   110      41.097  29.593  28.156  1.00  0.00           C  
ATOM   1674  HG2 MET   110      40.530  28.665  28.082  1.00  0.00           H  
ATOM   1675  HG3 MET   110      41.208  29.854  27.103  1.00  0.00           H  
ATOM   1676  SD  MET   110      42.705  29.303  28.899  1.00  0.00           S  
ATOM   1677  CE  MET   110      43.519  30.807  28.502  1.00  0.00           C  
ATOM   1678  HE1 MET   110      42.864  31.641  28.755  1.00  0.00           H  
ATOM   1679  HE2 MET   110      44.316  31.024  29.214  1.00  0.00           H  
ATOM   1680  HE3 MET   110      43.688  30.812  27.425  1.00  0.00           H  
ATOM   1681  C   MET   110      38.022  29.237  28.301  1.00  0.00           C  
ATOM   1682  O   MET   110      37.854  28.481  27.305  1.00  0.00           O  
ATOM   1683  N   LEU   111      37.538  28.960  29.547  1.00  0.00           N  
ATOM   1684  H   LEU   111      37.777  29.601  30.290  1.00  0.00           H  
ATOM   1685  CA  LEU   111      36.897  27.699  29.877  1.00  0.00           C  
ATOM   1686  HA  LEU   111      37.601  26.887  29.696  1.00  0.00           H  
ATOM   1687  CB  LEU   111      36.487  27.665  31.334  1.00  0.00           C  
ATOM   1688  HB2 LEU   111      37.398  27.707  31.931  1.00  0.00           H  
ATOM   1689  HB3 LEU   111      35.845  28.533  31.491  1.00  0.00           H  
ATOM   1690  CG  LEU   111      35.638  26.590  31.943  1.00  0.00           C  
ATOM   1691  HG  LEU   111      34.613  26.723  31.597  1.00  0.00           H  
ATOM   1692  CD1 LEU   111      36.066  25.244  31.551  1.00  0.00           C  
ATOM   1693 HD11 LEU   111      37.112  25.166  31.848  1.00  0.00           H  
ATOM   1694 HD12 LEU   111      35.434  24.456  31.961  1.00  0.00           H  
ATOM   1695 HD13 LEU   111      35.887  25.194  30.477  1.00  0.00           H  
ATOM   1696  CD2 LEU   111      35.651  26.587  33.476  1.00  0.00           C  
ATOM   1697 HD21 LEU   111      36.676  26.435  33.812  1.00  0.00           H  
ATOM   1698 HD22 LEU   111      35.288  27.550  33.837  1.00  0.00           H  
ATOM   1699 HD23 LEU   111      35.137  25.714  33.879  1.00  0.00           H  
ATOM   1700  C   LEU   111      35.635  27.496  28.952  1.00  0.00           C  
ATOM   1701  O   LEU   111      35.465  26.405  28.417  1.00  0.00           O  
ATOM   1702  N   VAL   112      34.834  28.518  28.800  1.00  0.00           N  
ATOM   1703  H   VAL   112      34.957  29.237  29.499  1.00  0.00           H  
ATOM   1704  CA  VAL   112      33.663  28.455  27.930  1.00  0.00           C  
ATOM   1705  HA  VAL   112      33.187  27.543  28.290  1.00  0.00           H  
ATOM   1706  CB  VAL   112      32.615  29.543  28.244  1.00  0.00           C  
ATOM   1707  HB  VAL   112      31.739  29.310  27.638  1.00  0.00           H  
ATOM   1708  CG1 VAL   112      32.102  29.599  29.697  1.00  0.00           C  
ATOM   1709 HG11 VAL   112      32.218  28.644  30.211  1.00  0.00           H  
ATOM   1710 HG12 VAL   112      32.671  30.362  30.227  1.00  0.00           H  
ATOM   1711 HG13 VAL   112      31.034  29.808  29.751  1.00  0.00           H  
ATOM   1712  CG2 VAL   112      33.091  30.956  27.819  1.00  0.00           C  
ATOM   1713 HG21 VAL   112      34.093  31.133  28.209  1.00  0.00           H  
ATOM   1714 HG22 VAL   112      33.237  30.962  26.739  1.00  0.00           H  
ATOM   1715 HG23 VAL   112      32.436  31.745  28.190  1.00  0.00           H  
ATOM   1716  C   VAL   112      34.048  28.295  26.469  1.00  0.00           C  
ATOM   1717  O   VAL   112      33.375  27.520  25.821  1.00  0.00           O  
ATOM   1718  N   TRP   113      35.022  28.981  25.988  1.00  0.00           N  
ATOM   1719  H   TRP   113      35.542  29.629  26.562  1.00  0.00           H  
ATOM   1720  CA  TRP   113      35.560  28.835  24.615  1.00  0.00           C  
ATOM   1721  HA  TRP   113      34.730  28.981  23.924  1.00  0.00           H  
ATOM   1722  CB  TRP   113      36.703  29.631  24.227  1.00  0.00           C  
ATOM   1723  HB2 TRP   113      37.462  29.632  25.009  1.00  0.00           H  
ATOM   1724  HB3 TRP   113      37.167  29.090  23.402  1.00  0.00           H  
ATOM   1725  CG  TRP   113      36.340  31.001  23.932  1.00  0.00           C  
ATOM   1726  CD1 TRP   113      37.000  32.044  24.446  1.00  0.00           C  
ATOM   1727  HD1 TRP   113      37.764  31.926  25.201  1.00  0.00           H  
ATOM   1728  NE1 TRP   113      36.429  33.233  24.060  1.00  0.00           N  
ATOM   1729  HE1 TRP   113      36.519  34.075  24.610  1.00  0.00           H  
ATOM   1730  CE2 TRP   113      35.395  33.049  23.181  1.00  0.00           C  
ATOM   1731  CZ2 TRP   113      34.448  33.894  22.587  1.00  0.00           C  
ATOM   1732  HZ2 TRP   113      34.519  34.954  22.780  1.00  0.00           H  
ATOM   1733  CH2 TRP   113      33.485  33.385  21.630  1.00  0.00           C  
ATOM   1734  HH2 TRP   113      32.809  34.034  21.094  1.00  0.00           H  
ATOM   1735  CZ3 TRP   113      33.581  31.983  21.423  1.00  0.00           C  
ATOM   1736  HZ3 TRP   113      32.870  31.571  20.723  1.00  0.00           H  
ATOM   1737  CE3 TRP   113      34.504  31.141  22.005  1.00  0.00           C  
ATOM   1738  HE3 TRP   113      34.470  30.065  21.926  1.00  0.00           H  
ATOM   1739  CD2 TRP   113      35.356  31.621  23.012  1.00  0.00           C  
ATOM   1740  C   TRP   113      36.064  27.369  24.409  1.00  0.00           C  
ATOM   1741  O   TRP   113      35.969  26.959  23.257  1.00  0.00           O  
ATOM   1742  N   TYR   114      36.584  26.656  25.364  1.00  0.00           N  
ATOM   1743  H   TYR   114      36.592  27.129  26.257  1.00  0.00           H  
ATOM   1744  CA  TYR   114      37.075  25.267  25.218  1.00  0.00           C  
ATOM   1745  HA  TYR   114      37.421  25.201  24.186  1.00  0.00           H  
ATOM   1746  CB  TYR   114      38.248  24.956  26.139  1.00  0.00           C  
ATOM   1747  HB2 TYR   114      38.050  25.397  27.116  1.00  0.00           H  
ATOM   1748  HB3 TYR   114      38.198  23.900  26.403  1.00  0.00           H  
ATOM   1749  CG  TYR   114      39.672  25.317  25.616  1.00  0.00           C  
ATOM   1750  CD1 TYR   114      40.159  24.739  24.424  1.00  0.00           C  
ATOM   1751  HD1 TYR   114      39.474  24.099  23.886  1.00  0.00           H  
ATOM   1752  CE1 TYR   114      41.472  25.082  23.980  1.00  0.00           C  
ATOM   1753  HE1 TYR   114      41.940  24.586  23.143  1.00  0.00           H  
ATOM   1754  CZ  TYR   114      42.308  25.780  24.773  1.00  0.00           C  
ATOM   1755  OH  TYR   114      43.560  26.107  24.350  1.00  0.00           O  
ATOM   1756  HH  TYR   114      44.057  26.406  25.115  1.00  0.00           H  
ATOM   1757  CE2 TYR   114      41.795  26.467  25.928  1.00  0.00           C  
ATOM   1758  HE2 TYR   114      42.397  27.268  26.332  1.00  0.00           H  
ATOM   1759  CD2 TYR   114      40.527  26.237  26.350  1.00  0.00           C  
ATOM   1760  HD2 TYR   114      40.170  26.771  27.219  1.00  0.00           H  
ATOM   1761  C   TYR   114      35.951  24.213  25.382  1.00  0.00           C  
ATOM   1762  O   TYR   114      35.959  23.281  24.617  1.00  0.00           O  
ATOM   1763  N   MET   115      34.961  24.486  26.288  1.00  0.00           N  
ATOM   1764  H   MET   115      34.992  25.202  27.000  1.00  0.00           H  
ATOM   1765  CA  MET   115      33.784  23.633  26.306  1.00  0.00           C  
ATOM   1766  HA  MET   115      34.079  22.617  26.569  1.00  0.00           H  
ATOM   1767  CB  MET   115      32.871  24.066  27.389  1.00  0.00           C  
ATOM   1768  HB2 MET   115      32.837  25.152  27.296  1.00  0.00           H  
ATOM   1769  HB3 MET   115      31.924  23.542  27.265  1.00  0.00           H  
ATOM   1770  CG  MET   115      33.503  23.859  28.756  1.00  0.00           C  
ATOM   1771  HG2 MET   115      34.551  23.653  28.536  1.00  0.00           H  
ATOM   1772  HG3 MET   115      33.410  24.800  29.299  1.00  0.00           H  
ATOM   1773  SD  MET   115      32.843  22.607  29.850  1.00  0.00           S  
ATOM   1774  CE  MET   115      31.038  22.882  29.982  1.00  0.00           C  
ATOM   1775  HE1 MET   115      31.020  23.900  30.369  1.00  0.00           H  
ATOM   1776  HE2 MET   115      30.554  22.861  29.005  1.00  0.00           H  
ATOM   1777  HE3 MET   115      30.588  22.191  30.695  1.00  0.00           H  
ATOM   1778  C   MET   115      33.073  23.553  24.967  1.00  0.00           C  
ATOM   1779  O   MET   115      32.784  22.460  24.522  1.00  0.00           O  
ATOM   1780  N   ALA   116      32.949  24.737  24.334  1.00  0.00           N  
ATOM   1781  H   ALA   116      33.232  25.564  24.840  1.00  0.00           H  
ATOM   1782  CA  ALA   116      32.414  24.842  23.006  1.00  0.00           C  
ATOM   1783  HA  ALA   116      31.482  24.276  22.978  1.00  0.00           H  
ATOM   1784  CB  ALA   116      32.372  26.313  22.675  1.00  0.00           C  
ATOM   1785  HB1 ALA   116      33.420  26.605  22.733  1.00  0.00           H  
ATOM   1786  HB2 ALA   116      31.903  26.626  21.742  1.00  0.00           H  
ATOM   1787  HB3 ALA   116      31.802  26.814  23.458  1.00  0.00           H  
ATOM   1788  C   ALA   116      33.304  24.139  21.878  1.00  0.00           C  
ATOM   1789  O   ALA   116      32.716  23.719  20.868  1.00  0.00           O  
ATOM   1790  N   LEU   117      34.596  24.001  22.065  1.00  0.00           N  
ATOM   1791  H   LEU   117      35.027  24.237  22.948  1.00  0.00           H  
ATOM   1792  CA  LEU   117      35.410  23.275  21.108  1.00  0.00           C  
ATOM   1793  HA  LEU   117      35.169  23.536  20.078  1.00  0.00           H  
ATOM   1794  CB  LEU   117      36.904  23.658  21.416  1.00  0.00           C  
ATOM   1795  HB2 LEU   117      36.988  24.720  21.187  1.00  0.00           H  
ATOM   1796  HB3 LEU   117      37.045  23.509  22.486  1.00  0.00           H  
ATOM   1797  CG  LEU   117      37.866  22.812  20.554  1.00  0.00           C  
ATOM   1798  HG  LEU   117      37.857  21.758  20.831  1.00  0.00           H  
ATOM   1799  CD1 LEU   117      37.670  22.780  19.031  1.00  0.00           C  
ATOM   1800 HD11 LEU   117      37.453  23.728  18.537  1.00  0.00           H  
ATOM   1801 HD12 LEU   117      38.552  22.251  18.671  1.00  0.00           H  
ATOM   1802 HD13 LEU   117      36.789  22.175  18.817  1.00  0.00           H  
ATOM   1803  CD2 LEU   117      39.364  23.285  20.676  1.00  0.00           C  
ATOM   1804 HD21 LEU   117      39.608  23.606  21.689  1.00  0.00           H  
ATOM   1805 HD22 LEU   117      40.071  22.489  20.445  1.00  0.00           H  
ATOM   1806 HD23 LEU   117      39.505  24.114  19.982  1.00  0.00           H  
ATOM   1807  C   LEU   117      35.180  21.761  21.346  1.00  0.00           C  
ATOM   1808  O   LEU   117      35.018  21.061  20.343  1.00  0.00           O  
ATOM   1809  N   PHE   118      35.181  21.164  22.533  1.00  0.00           N  
ATOM   1810  H   PHE   118      35.336  21.790  23.310  1.00  0.00           H  
ATOM   1811  CA  PHE   118      35.251  19.687  22.763  1.00  0.00           C  
ATOM   1812  HA  PHE   118      35.684  19.380  21.811  1.00  0.00           H  
ATOM   1813  CB  PHE   118      36.234  19.235  23.834  1.00  0.00           C  
ATOM   1814  HB2 PHE   118      35.990  19.663  24.806  1.00  0.00           H  
ATOM   1815  HB3 PHE   118      36.072  18.169  23.991  1.00  0.00           H  
ATOM   1816  CG  PHE   118      37.736  19.500  23.505  1.00  0.00           C  
ATOM   1817  CD1 PHE   118      38.589  18.577  22.871  1.00  0.00           C  
ATOM   1818  HD1 PHE   118      38.272  17.627  22.466  1.00  0.00           H  
ATOM   1819  CE1 PHE   118      39.957  18.897  22.722  1.00  0.00           C  
ATOM   1820  HE1 PHE   118      40.658  18.212  22.269  1.00  0.00           H  
ATOM   1821  CZ  PHE   118      40.504  20.053  23.292  1.00  0.00           C  
ATOM   1822  HZ  PHE   118      41.574  20.181  23.216  1.00  0.00           H  
ATOM   1823  CE2 PHE   118      39.656  20.897  24.095  1.00  0.00           C  
ATOM   1824  HE2 PHE   118      39.997  21.867  24.426  1.00  0.00           H  
ATOM   1825  CD2 PHE   118      38.294  20.612  24.109  1.00  0.00           C  
ATOM   1826  HD2 PHE   118      37.699  21.307  24.683  1.00  0.00           H  
ATOM   1827  C   PHE   118      33.857  18.989  22.853  1.00  0.00           C  
ATOM   1828  O   PHE   118      33.649  17.788  22.708  1.00  0.00           O  
ATOM   1829  N   TYR   119      32.847  19.806  23.107  1.00  0.00           N  
ATOM   1830  H   TYR   119      33.087  20.755  23.356  1.00  0.00           H  
ATOM   1831  CA  TYR   119      31.543  19.390  23.524  1.00  0.00           C  
ATOM   1832  HA  TYR   119      31.397  18.365  23.184  1.00  0.00           H  
ATOM   1833  CB  TYR   119      31.490  19.364  25.043  1.00  0.00           C  
ATOM   1834  HB2 TYR   119      31.493  20.387  25.419  1.00  0.00           H  
ATOM   1835  HB3 TYR   119      30.521  18.953  25.328  1.00  0.00           H  
ATOM   1836  CG  TYR   119      32.515  18.573  25.820  1.00  0.00           C  
ATOM   1837  CD1 TYR   119      32.519  17.171  25.847  1.00  0.00           C  
ATOM   1838  HD1 TYR   119      31.644  16.750  25.374  1.00  0.00           H  
ATOM   1839  CE1 TYR   119      33.594  16.444  26.374  1.00  0.00           C  
ATOM   1840  HE1 TYR   119      33.561  15.365  26.388  1.00  0.00           H  
ATOM   1841  CZ  TYR   119      34.688  17.149  26.958  1.00  0.00           C  
ATOM   1842  OH  TYR   119      35.638  16.476  27.514  1.00  0.00           O  
ATOM   1843  HH  TYR   119      36.343  17.062  27.798  1.00  0.00           H  
ATOM   1844  CE2 TYR   119      34.677  18.555  27.065  1.00  0.00           C  
ATOM   1845  HE2 TYR   119      35.475  19.183  27.431  1.00  0.00           H  
ATOM   1846  CD2 TYR   119      33.597  19.254  26.430  1.00  0.00           C  
ATOM   1847  HD2 TYR   119      33.551  20.333  26.463  1.00  0.00           H  
ATOM   1848  C   TYR   119      30.370  20.136  22.775  1.00  0.00           C  
ATOM   1849  O   TYR   119      29.537  20.721  23.442  1.00  0.00           O  
ATOM   1850  N   PRO   120      30.420  20.288  21.437  1.00  0.00           N  
ATOM   1851  CD  PRO   120      31.334  19.598  20.519  1.00  0.00           C  
ATOM   1852  HD2 PRO   120      31.541  18.552  20.746  1.00  0.00           H  
ATOM   1853  HD3 PRO   120      32.277  20.140  20.449  1.00  0.00           H  
ATOM   1854  CG  PRO   120      30.759  19.808  19.108  1.00  0.00           C  
ATOM   1855  HG2 PRO   120      30.128  18.959  18.847  1.00  0.00           H  
ATOM   1856  HG3 PRO   120      31.512  19.911  18.326  1.00  0.00           H  
ATOM   1857  CB  PRO   120      30.026  21.164  19.307  1.00  0.00           C  
ATOM   1858  HB2 PRO   120      29.269  21.116  18.525  1.00  0.00           H  
ATOM   1859  HB3 PRO   120      30.567  22.085  19.091  1.00  0.00           H  
ATOM   1860  CA  PRO   120      29.467  21.077  20.710  1.00  0.00           C  
ATOM   1861  HA  PRO   120      29.414  22.060  21.178  1.00  0.00           H  
ATOM   1862  C   PRO   120      28.105  20.467  20.719  1.00  0.00           C  
ATOM   1863  O   PRO   120      27.130  21.104  20.275  1.00  0.00           O  
ATOM   1864  N   GLU   121      27.990  19.253  21.197  1.00  0.00           N  
ATOM   1865  H   GLU   121      28.875  18.823  21.424  1.00  0.00           H  
ATOM   1866  CA  GLU   121      26.691  18.567  21.500  1.00  0.00           C  
ATOM   1867  HA  GLU   121      26.011  18.943  20.736  1.00  0.00           H  
ATOM   1868  CB  GLU   121      26.729  17.025  21.174  1.00  0.00           C  
ATOM   1869  HB2 GLU   121      25.724  16.605  21.182  1.00  0.00           H  
ATOM   1870  HB3 GLU   121      27.085  16.900  20.151  1.00  0.00           H  
ATOM   1871  CG  GLU   121      27.667  16.144  21.943  1.00  0.00           C  
ATOM   1872  HG2 GLU   121      27.635  16.548  22.955  1.00  0.00           H  
ATOM   1873  HG3 GLU   121      27.249  15.139  21.995  1.00  0.00           H  
ATOM   1874  CD  GLU   121      29.053  16.007  21.413  1.00  0.00           C  
ATOM   1875  OE1 GLU   121      29.321  15.143  20.557  1.00  0.00           O  
ATOM   1876  OE2 GLU   121      29.878  16.939  21.647  1.00  0.00           O  
ATOM   1877  C   GLU   121      26.041  18.817  22.840  1.00  0.00           C  
ATOM   1878  O   GLU   121      24.887  18.438  23.089  1.00  0.00           O  
ATOM   1879  N   ARG   122      26.838  19.459  23.725  1.00  0.00           N  
ATOM   1880  H   ARG   122      27.660  19.902  23.339  1.00  0.00           H  
ATOM   1881  CA  ARG   122      26.455  19.794  25.112  1.00  0.00           C  
ATOM   1882  HA  ARG   122      25.469  19.357  25.267  1.00  0.00           H  
ATOM   1883  CB  ARG   122      27.533  19.244  26.074  1.00  0.00           C  
ATOM   1884  HB2 ARG   122      28.475  19.761  25.887  1.00  0.00           H  
ATOM   1885  HB3 ARG   122      27.245  19.532  27.085  1.00  0.00           H  
ATOM   1886  CG  ARG   122      27.844  17.793  25.880  1.00  0.00           C  
ATOM   1887  HG2 ARG   122      28.257  17.627  24.885  1.00  0.00           H  
ATOM   1888  HG3 ARG   122      28.593  17.632  26.655  1.00  0.00           H  
ATOM   1889  CD  ARG   122      26.734  16.760  25.906  1.00  0.00           C  
ATOM   1890  HD2 ARG   122      26.098  16.684  25.024  1.00  0.00           H  
ATOM   1891  HD3 ARG   122      27.320  15.844  25.981  1.00  0.00           H  
ATOM   1892  NE  ARG   122      25.957  16.888  27.049  1.00  0.00           N  
ATOM   1893  HE  ARG   122      25.101  17.406  26.907  1.00  0.00           H  
ATOM   1894  CZ  ARG   122      26.093  16.375  28.243  1.00  0.00           C  
ATOM   1895  NH1 ARG   122      25.209  16.625  29.212  1.00  0.00           N  
ATOM   1896 HH11 ARG   122      24.418  17.241  29.092  1.00  0.00           H  
ATOM   1897 HH12 ARG   122      25.376  16.128  30.075  1.00  0.00           H  
ATOM   1898  NH2 ARG   122      27.069  15.614  28.574  1.00  0.00           N  
ATOM   1899 HH21 ARG   122      27.902  15.419  28.037  1.00  0.00           H  
ATOM   1900 HH22 ARG   122      27.102  15.304  29.535  1.00  0.00           H  
ATOM   1901  C   ARG   122      26.316  21.266  25.295  1.00  0.00           C  
ATOM   1902  O   ARG   122      25.308  21.634  25.839  1.00  0.00           O  
ATOM   1903  N   VAL   123      27.269  22.112  24.838  1.00  0.00           N  
ATOM   1904  H   VAL   123      28.090  21.684  24.435  1.00  0.00           H  
ATOM   1905  CA  VAL   123      27.168  23.603  24.809  1.00  0.00           C  
ATOM   1906  HA  VAL   123      26.700  23.966  25.724  1.00  0.00           H  
ATOM   1907  CB  VAL   123      28.542  24.347  24.670  1.00  0.00           C  
ATOM   1908  HB  VAL   123      29.038  24.006  23.762  1.00  0.00           H  
ATOM   1909  CG1 VAL   123      28.228  25.929  24.649  1.00  0.00           C  
ATOM   1910 HG11 VAL   123      27.546  26.162  23.832  1.00  0.00           H  
ATOM   1911 HG12 VAL   123      27.822  26.275  25.600  1.00  0.00           H  
ATOM   1912 HG13 VAL   123      29.185  26.397  24.415  1.00  0.00           H  
ATOM   1913  CG2 VAL   123      29.391  23.989  25.896  1.00  0.00           C  
ATOM   1914 HG21 VAL   123      29.634  22.927  25.917  1.00  0.00           H  
ATOM   1915 HG22 VAL   123      30.316  24.560  25.815  1.00  0.00           H  
ATOM   1916 HG23 VAL   123      28.844  24.285  26.791  1.00  0.00           H  
ATOM   1917  C   VAL   123      26.274  23.989  23.608  1.00  0.00           C  
ATOM   1918  O   VAL   123      26.733  23.813  22.459  1.00  0.00           O  
ATOM   1919  N   ARG   124      25.128  24.639  23.770  1.00  0.00           N  
ATOM   1920  H   ARG   124      24.882  24.877  24.721  1.00  0.00           H  
ATOM   1921  CA  ARG   124      24.310  25.137  22.713  1.00  0.00           C  
ATOM   1922  HA  ARG   124      24.252  24.326  21.987  1.00  0.00           H  
ATOM   1923  CB  ARG   124      22.855  25.442  23.195  1.00  0.00           C  
ATOM   1924  HB2 ARG   124      22.553  24.578  23.788  1.00  0.00           H  
ATOM   1925  HB3 ARG   124      22.830  26.363  23.776  1.00  0.00           H  
ATOM   1926  CG  ARG   124      21.909  25.697  22.023  1.00  0.00           C  
ATOM   1927  HG2 ARG   124      21.012  25.693  22.643  1.00  0.00           H  
ATOM   1928  HG3 ARG   124      22.112  26.718  21.699  1.00  0.00           H  
ATOM   1929  CD  ARG   124      21.718  24.742  20.905  1.00  0.00           C  
ATOM   1930  HD2 ARG   124      22.542  24.921  20.215  1.00  0.00           H  
ATOM   1931  HD3 ARG   124      21.609  23.676  21.104  1.00  0.00           H  
ATOM   1932  NE  ARG   124      20.561  25.176  20.185  1.00  0.00           N  
ATOM   1933  HE  ARG   124      19.990  25.902  20.594  1.00  0.00           H  
ATOM   1934  CZ  ARG   124      20.033  24.529  19.104  1.00  0.00           C  
ATOM   1935  NH1 ARG   124      20.488  23.445  18.576  1.00  0.00           N  
ATOM   1936 HH11 ARG   124      21.321  22.927  18.816  1.00  0.00           H  
ATOM   1937 HH12 ARG   124      19.900  23.186  17.796  1.00  0.00           H  
ATOM   1938  NH2 ARG   124      19.013  25.066  18.468  1.00  0.00           N  
ATOM   1939 HH21 ARG   124      18.573  25.887  18.857  1.00  0.00           H  
ATOM   1940 HH22 ARG   124      18.514  24.551  17.756  1.00  0.00           H  
ATOM   1941  C   ARG   124      24.883  26.272  21.936  1.00  0.00           C  
ATOM   1942  O   ARG   124      24.928  26.199  20.729  1.00  0.00           O  
ATOM   1943  N   ALA   125      25.389  27.263  22.710  1.00  0.00           N  
ATOM   1944  H   ALA   125      25.485  27.044  23.692  1.00  0.00           H  
ATOM   1945  CA  ALA   125      26.039  28.476  22.217  1.00  0.00           C  
ATOM   1946  HA  ALA   125      26.623  28.163  21.352  1.00  0.00           H  
ATOM   1947  CB  ALA   125      25.001  29.485  21.849  1.00  0.00           C  
ATOM   1948  HB1 ALA   125      24.228  29.045  21.220  1.00  0.00           H  
ATOM   1949  HB2 ALA   125      24.571  30.062  22.668  1.00  0.00           H  
ATOM   1950  HB3 ALA   125      25.407  30.289  21.235  1.00  0.00           H  
ATOM   1951  C   ALA   125      26.977  29.048  23.290  1.00  0.00           C  
ATOM   1952  O   ALA   125      26.891  28.768  24.514  1.00  0.00           O  
ATOM   1953  N   VAL   126      27.935  29.873  22.834  1.00  0.00           N  
ATOM   1954  H   VAL   126      28.050  29.926  21.832  1.00  0.00           H  
ATOM   1955  CA  VAL   126      28.966  30.376  23.720  1.00  0.00           C  
ATOM   1956  HA  VAL   126      28.650  30.175  24.744  1.00  0.00           H  
ATOM   1957  CB  VAL   126      30.227  29.574  23.581  1.00  0.00           C  
ATOM   1958  HB  VAL   126      30.118  28.498  23.719  1.00  0.00           H  
ATOM   1959  CG1 VAL   126      30.779  29.724  22.157  1.00  0.00           C  
ATOM   1960 HG11 VAL   126      30.120  29.356  21.370  1.00  0.00           H  
ATOM   1961 HG12 VAL   126      31.046  30.773  22.029  1.00  0.00           H  
ATOM   1962 HG13 VAL   126      31.699  29.139  22.127  1.00  0.00           H  
ATOM   1963  CG2 VAL   126      31.334  30.136  24.460  1.00  0.00           C  
ATOM   1964 HG21 VAL   126      31.073  29.985  25.508  1.00  0.00           H  
ATOM   1965 HG22 VAL   126      32.280  29.618  24.304  1.00  0.00           H  
ATOM   1966 HG23 VAL   126      31.663  31.170  24.364  1.00  0.00           H  
ATOM   1967  C   VAL   126      29.186  31.957  23.558  1.00  0.00           C  
ATOM   1968  O   VAL   126      29.347  32.446  22.489  1.00  0.00           O  
ATOM   1969  N   ALA   127      29.257  32.693  24.674  1.00  0.00           N  
ATOM   1970  H   ALA   127      29.112  32.195  25.540  1.00  0.00           H  
ATOM   1971  CA  ALA   127      29.776  34.052  24.757  1.00  0.00           C  
ATOM   1972  HA  ALA   127      30.120  34.281  23.748  1.00  0.00           H  
ATOM   1973  CB  ALA   127      28.661  35.099  24.836  1.00  0.00           C  
ATOM   1974  HB1 ALA   127      28.269  35.085  25.853  1.00  0.00           H  
ATOM   1975  HB2 ALA   127      29.047  36.078  24.554  1.00  0.00           H  
ATOM   1976  HB3 ALA   127      27.819  34.874  24.180  1.00  0.00           H  
ATOM   1977  C   ALA   127      30.941  34.361  25.680  1.00  0.00           C  
ATOM   1978  O   ALA   127      30.954  33.673  26.723  1.00  0.00           O  
ATOM   1979  N   SER   128      31.789  35.368  25.428  1.00  0.00           N  
ATOM   1980  H   SER   128      31.725  35.815  24.524  1.00  0.00           H  
ATOM   1981  CA  SER   128      32.887  35.717  26.303  1.00  0.00           C  
ATOM   1982  HA  SER   128      32.788  35.220  27.268  1.00  0.00           H  
ATOM   1983  CB  SER   128      34.147  35.124  25.689  1.00  0.00           C  
ATOM   1984  HB2 SER   128      34.068  34.037  25.668  1.00  0.00           H  
ATOM   1985  HB3 SER   128      34.151  35.560  24.690  1.00  0.00           H  
ATOM   1986  OG  SER   128      35.241  35.557  26.452  1.00  0.00           O  
ATOM   1987  HG  SER   128      36.068  35.479  25.972  1.00  0.00           H  
ATOM   1988  C   SER   128      32.936  37.232  26.610  1.00  0.00           C  
ATOM   1989  O   SER   128      32.712  38.049  25.762  1.00  0.00           O  
ATOM   1990  N   LEU   129      33.300  37.538  27.804  1.00  0.00           N  
ATOM   1991  H   LEU   129      33.283  36.827  28.521  1.00  0.00           H  
ATOM   1992  CA  LEU   129      33.742  38.848  28.267  1.00  0.00           C  
ATOM   1993  HA  LEU   129      33.280  39.581  27.605  1.00  0.00           H  
ATOM   1994  CB  LEU   129      33.182  39.177  29.613  1.00  0.00           C  
ATOM   1995  HB2 LEU   129      33.282  38.395  30.366  1.00  0.00           H  
ATOM   1996  HB3 LEU   129      33.836  39.914  30.080  1.00  0.00           H  
ATOM   1997  CG  LEU   129      31.692  39.722  29.594  1.00  0.00           C  
ATOM   1998  HG  LEU   129      31.325  39.982  30.587  1.00  0.00           H  
ATOM   1999  CD1 LEU   129      31.659  41.093  28.928  1.00  0.00           C  
ATOM   2000 HD11 LEU   129      32.088  41.780  29.657  1.00  0.00           H  
ATOM   2001 HD12 LEU   129      32.242  41.174  28.011  1.00  0.00           H  
ATOM   2002 HD13 LEU   129      30.614  41.336  28.731  1.00  0.00           H  
ATOM   2003  CD2 LEU   129      30.677  38.721  28.982  1.00  0.00           C  
ATOM   2004 HD21 LEU   129      30.901  37.723  29.359  1.00  0.00           H  
ATOM   2005 HD22 LEU   129      29.671  38.983  29.309  1.00  0.00           H  
ATOM   2006 HD23 LEU   129      30.699  38.628  27.896  1.00  0.00           H  
ATOM   2007  C   LEU   129      35.277  38.967  28.098  1.00  0.00           C  
ATOM   2008  O   LEU   129      36.024  38.675  29.031  1.00  0.00           O  
ATOM   2009  N   ASN   130      35.557  39.503  26.923  1.00  0.00           N  
ATOM   2010  H   ASN   130      34.793  39.862  26.369  1.00  0.00           H  
ATOM   2011  CA  ASN   130      36.950  39.967  26.483  1.00  0.00           C  
ATOM   2012  HA  ASN   130      36.912  40.349  25.462  1.00  0.00           H  
ATOM   2013  CB  ASN   130      37.255  41.057  27.460  1.00  0.00           C  
ATOM   2014  HB2 ASN   130      36.412  41.681  27.759  1.00  0.00           H  
ATOM   2015  HB3 ASN   130      37.647  40.688  28.408  1.00  0.00           H  
ATOM   2016  CG  ASN   130      38.238  42.053  26.776  1.00  0.00           C  
ATOM   2017  OD1 ASN   130      38.151  42.253  25.540  1.00  0.00           O  
ATOM   2018  ND2 ASN   130      39.028  42.818  27.475  1.00  0.00           N  
ATOM   2019 HD21 ASN   130      39.686  43.369  26.942  1.00  0.00           H  
ATOM   2020 HD22 ASN   130      39.242  42.527  28.418  1.00  0.00           H  
ATOM   2021  C   ASN   130      38.033  38.960  26.556  1.00  0.00           C  
ATOM   2022  O   ASN   130      39.054  39.366  25.939  1.00  0.00           O  
ATOM   2023  N   THR   131      37.948  37.774  27.125  1.00  0.00           N  
ATOM   2024  H   THR   131      37.048  37.496  27.489  1.00  0.00           H  
ATOM   2025  CA  THR   131      39.036  36.719  26.853  1.00  0.00           C  
ATOM   2026  HA  THR   131      39.997  37.232  26.879  1.00  0.00           H  
ATOM   2027  CB  THR   131      38.994  35.522  27.834  1.00  0.00           C  
ATOM   2028  HB  THR   131      38.117  34.878  27.765  1.00  0.00           H  
ATOM   2029  CG2 THR   131      40.304  34.726  27.616  1.00  0.00           C  
ATOM   2030 HG21 THR   131      41.194  35.335  27.773  1.00  0.00           H  
ATOM   2031 HG22 THR   131      40.238  33.953  28.381  1.00  0.00           H  
ATOM   2032 HG23 THR   131      40.275  34.374  26.584  1.00  0.00           H  
ATOM   2033  OG1 THR   131      39.000  36.119  29.160  1.00  0.00           O  
ATOM   2034  HG1 THR   131      39.011  35.377  29.769  1.00  0.00           H  
ATOM   2035  C   THR   131      38.743  36.248  25.382  1.00  0.00           C  
ATOM   2036  O   THR   131      37.701  35.646  25.190  1.00  0.00           O  
ATOM   2037  N   PRO   132      39.679  36.314  24.432  1.00  0.00           N  
ATOM   2038  CD  PRO   132      40.909  37.050  24.507  1.00  0.00           C  
ATOM   2039  HD2 PRO   132      41.681  36.480  25.023  1.00  0.00           H  
ATOM   2040  HD3 PRO   132      40.758  38.076  24.842  1.00  0.00           H  
ATOM   2041  CG  PRO   132      41.387  37.117  22.994  1.00  0.00           C  
ATOM   2042  HG2 PRO   132      42.337  36.581  22.982  1.00  0.00           H  
ATOM   2043  HG3 PRO   132      41.525  38.101  22.547  1.00  0.00           H  
ATOM   2044  CB  PRO   132      40.465  36.219  22.196  1.00  0.00           C  
ATOM   2045  HB2 PRO   132      41.095  35.475  21.710  1.00  0.00           H  
ATOM   2046  HB3 PRO   132      39.885  36.793  21.473  1.00  0.00           H  
ATOM   2047  CA  PRO   132      39.475  35.609  23.157  1.00  0.00           C  
ATOM   2048  HA  PRO   132      38.452  35.788  22.826  1.00  0.00           H  
ATOM   2049  C   PRO   132      39.629  34.094  23.336  1.00  0.00           C  
ATOM   2050  O   PRO   132      40.283  33.671  24.321  1.00  0.00           O  
ATOM   2051  N   PHE   133      39.141  33.299  22.352  1.00  0.00           N  
ATOM   2052  H   PHE   133      38.715  33.772  21.569  1.00  0.00           H  
ATOM   2053  CA  PHE   133      39.663  31.979  21.995  1.00  0.00           C  
ATOM   2054  HA  PHE   133      39.798  31.396  22.905  1.00  0.00           H  
ATOM   2055  CB  PHE   133      38.768  31.247  20.968  1.00  0.00           C  
ATOM   2056  HB2 PHE   133      37.938  30.760  21.480  1.00  0.00           H  
ATOM   2057  HB3 PHE   133      38.286  31.978  20.318  1.00  0.00           H  
ATOM   2058  CG  PHE   133      39.485  30.140  20.324  1.00  0.00           C  
ATOM   2059  CD1 PHE   133      39.660  28.885  20.888  1.00  0.00           C  
ATOM   2060  HD1 PHE   133      39.346  28.525  21.856  1.00  0.00           H  
ATOM   2061  CE1 PHE   133      40.580  28.041  20.253  1.00  0.00           C  
ATOM   2062  HE1 PHE   133      40.923  27.150  20.758  1.00  0.00           H  
ATOM   2063  CZ  PHE   133      41.144  28.367  19.019  1.00  0.00           C  
ATOM   2064  HZ  PHE   133      41.869  27.763  18.494  1.00  0.00           H  
ATOM   2065  CE2 PHE   133      40.833  29.511  18.337  1.00  0.00           C  
ATOM   2066  HE2 PHE   133      41.308  29.735  17.393  1.00  0.00           H  
ATOM   2067  CD2 PHE   133      40.051  30.429  19.062  1.00  0.00           C  
ATOM   2068  HD2 PHE   133      39.743  31.277  18.468  1.00  0.00           H  
ATOM   2069  C   PHE   133      41.060  32.254  21.441  1.00  0.00           C  
ATOM   2070  O   PHE   133      41.214  33.032  20.476  1.00  0.00           O  
ATOM   2071  N   ILE   134      42.095  31.670  22.048  1.00  0.00           N  
ATOM   2072  H   ILE   134      41.991  30.966  22.765  1.00  0.00           H  
ATOM   2073  CA  ILE   134      43.553  31.910  21.756  1.00  0.00           C  
ATOM   2074  HA  ILE   134      43.500  32.739  21.050  1.00  0.00           H  
ATOM   2075  CB  ILE   134      44.444  32.481  22.930  1.00  0.00           C  
ATOM   2076  HB  ILE   134      44.789  31.763  23.675  1.00  0.00           H  
ATOM   2077  CG2 ILE   134      45.775  32.853  22.286  1.00  0.00           C  
ATOM   2078 HG21 ILE   134      45.685  33.338  21.314  1.00  0.00           H  
ATOM   2079 HG22 ILE   134      46.421  33.455  22.924  1.00  0.00           H  
ATOM   2080 HG23 ILE   134      46.212  31.892  22.013  1.00  0.00           H  
ATOM   2081  CG1 ILE   134      43.816  33.648  23.670  1.00  0.00           C  
ATOM   2082 HG12 ILE   134      43.547  34.406  22.934  1.00  0.00           H  
ATOM   2083 HG13 ILE   134      42.869  33.260  24.044  1.00  0.00           H  
ATOM   2084  CD1 ILE   134      44.677  34.270  24.770  1.00  0.00           C  
ATOM   2085 HD11 ILE   134      44.101  34.946  25.401  1.00  0.00           H  
ATOM   2086 HD12 ILE   134      45.098  33.528  25.449  1.00  0.00           H  
ATOM   2087 HD13 ILE   134      45.442  34.835  24.238  1.00  0.00           H  
ATOM   2088  C   ILE   134      44.104  30.636  21.234  1.00  0.00           C  
ATOM   2089  O   ILE   134      44.056  29.585  21.917  1.00  0.00           O  
ATOM   2090  N   PRO   135      44.605  30.638  19.961  1.00  0.00           N  
ATOM   2091  CD  PRO   135      44.335  31.673  18.915  1.00  0.00           C  
ATOM   2092  HD2 PRO   135      44.988  32.523  19.114  1.00  0.00           H  
ATOM   2093  HD3 PRO   135      43.284  31.961  18.899  1.00  0.00           H  
ATOM   2094  CG  PRO   135      44.735  31.046  17.545  1.00  0.00           C  
ATOM   2095  HG2 PRO   135      45.213  31.746  16.861  1.00  0.00           H  
ATOM   2096  HG3 PRO   135      43.865  30.654  17.017  1.00  0.00           H  
ATOM   2097  CB  PRO   135      45.667  29.925  17.919  1.00  0.00           C  
ATOM   2098  HB2 PRO   135      46.682  30.324  17.904  1.00  0.00           H  
ATOM   2099  HB3 PRO   135      45.689  29.072  17.241  1.00  0.00           H  
ATOM   2100  CA  PRO   135      45.279  29.516  19.341  1.00  0.00           C  
ATOM   2101  HA  PRO   135      44.616  28.650  19.347  1.00  0.00           H  
ATOM   2102  C   PRO   135      46.596  29.145  20.105  1.00  0.00           C  
ATOM   2103  O   PRO   135      47.019  29.821  21.084  1.00  0.00           O  
ATOM   2104  N   ALA   136      47.185  28.014  19.706  1.00  0.00           N  
ATOM   2105  H   ALA   136      46.815  27.295  19.100  1.00  0.00           H  
ATOM   2106  CA  ALA   136      48.454  27.545  20.284  1.00  0.00           C  
ATOM   2107  HA  ALA   136      49.039  28.312  20.790  1.00  0.00           H  
ATOM   2108  CB  ALA   136      48.082  26.511  21.332  1.00  0.00           C  
ATOM   2109  HB1 ALA   136      48.940  26.299  21.970  1.00  0.00           H  
ATOM   2110  HB2 ALA   136      47.372  26.908  22.058  1.00  0.00           H  
ATOM   2111  HB3 ALA   136      47.777  25.630  20.767  1.00  0.00           H  
ATOM   2112  C   ALA   136      49.446  26.929  19.252  1.00  0.00           C  
ATOM   2113  O   ALA   136      49.048  26.591  18.161  1.00  0.00           O  
ATOM   2114  N   ASN   137      50.715  26.854  19.696  1.00  0.00           N  
ATOM   2115  H   ASN   137      50.958  27.201  20.612  1.00  0.00           H  
ATOM   2116  CA  ASN   137      51.856  26.499  18.816  1.00  0.00           C  
ATOM   2117  HA  ASN   137      51.540  25.761  18.080  1.00  0.00           H  
ATOM   2118  CB  ASN   137      52.371  27.702  18.010  1.00  0.00           C  
ATOM   2119  HB2 ASN   137      51.850  27.772  17.055  1.00  0.00           H  
ATOM   2120  HB3 ASN   137      52.239  28.580  18.642  1.00  0.00           H  
ATOM   2121  CG  ASN   137      53.829  27.677  17.610  1.00  0.00           C  
ATOM   2122  OD1 ASN   137      54.508  26.684  17.317  1.00  0.00           O  
ATOM   2123  ND2 ASN   137      54.404  28.829  17.642  1.00  0.00           N  
ATOM   2124 HD21 ASN   137      55.227  28.909  17.063  1.00  0.00           H  
ATOM   2125 HD22 ASN   137      53.987  29.630  18.096  1.00  0.00           H  
ATOM   2126  C   ASN   137      52.902  25.701  19.556  1.00  0.00           C  
ATOM   2127  O   ASN   137      53.434  26.173  20.545  1.00  0.00           O  
ATOM   2128  N   PRO   138      53.424  24.568  18.971  1.00  0.00           N  
ATOM   2129  CD  PRO   138      53.075  23.939  17.741  1.00  0.00           C  
ATOM   2130  HD2 PRO   138      53.179  24.647  16.919  1.00  0.00           H  
ATOM   2131  HD3 PRO   138      52.118  23.460  17.945  1.00  0.00           H  
ATOM   2132  CG  PRO   138      54.068  22.754  17.489  1.00  0.00           C  
ATOM   2133  HG2 PRO   138      54.927  23.189  16.979  1.00  0.00           H  
ATOM   2134  HG3 PRO   138      53.527  21.973  16.955  1.00  0.00           H  
ATOM   2135  CB  PRO   138      54.387  22.318  18.902  1.00  0.00           C  
ATOM   2136  HB2 PRO   138      55.347  21.805  18.854  1.00  0.00           H  
ATOM   2137  HB3 PRO   138      53.628  21.683  19.358  1.00  0.00           H  
ATOM   2138  CA  PRO   138      54.313  23.696  19.657  1.00  0.00           C  
ATOM   2139  HA  PRO   138      53.963  23.582  20.683  1.00  0.00           H  
ATOM   2140  C   PRO   138      55.696  24.217  19.819  1.00  0.00           C  
ATOM   2141  O   PRO   138      56.522  23.624  20.493  1.00  0.00           O  
ATOM   2142  N   ASN   139      56.023  25.365  19.132  1.00  0.00           N  
ATOM   2143  H   ASN   139      55.354  25.752  18.483  1.00  0.00           H  
ATOM   2144  CA  ASN   139      57.307  26.010  19.129  1.00  0.00           C  
ATOM   2145  HA  ASN   139      58.111  25.338  19.428  1.00  0.00           H  
ATOM   2146  CB  ASN   139      57.608  26.485  17.674  1.00  0.00           C  
ATOM   2147  HB2 ASN   139      56.840  27.245  17.528  1.00  0.00           H  
ATOM   2148  HB3 ASN   139      58.643  26.825  17.689  1.00  0.00           H  
ATOM   2149  CG  ASN   139      57.389  25.399  16.573  1.00  0.00           C  
ATOM   2150  OD1 ASN   139      57.558  24.178  16.875  1.00  0.00           O  
ATOM   2151  ND2 ASN   139      57.032  25.766  15.340  1.00  0.00           N  
ATOM   2152 HD21 ASN   139      56.925  25.032  14.654  1.00  0.00           H  
ATOM   2153 HD22 ASN   139      56.732  26.721  15.202  1.00  0.00           H  
ATOM   2154  C   ASN   139      57.325  27.282  20.004  1.00  0.00           C  
ATOM   2155  O   ASN   139      58.319  27.942  20.125  1.00  0.00           O  
ATOM   2156  N   MET   140      56.229  27.673  20.724  1.00  0.00           N  
ATOM   2157  H   MET   140      55.479  27.001  20.792  1.00  0.00           H  
ATOM   2158  CA  MET   140      56.118  28.740  21.739  1.00  0.00           C  
ATOM   2159  HA  MET   140      57.133  28.788  22.131  1.00  0.00           H  
ATOM   2160  CB  MET   140      55.859  30.100  21.002  1.00  0.00           C  
ATOM   2161  HB2 MET   140      56.709  30.375  20.379  1.00  0.00           H  
ATOM   2162  HB3 MET   140      54.966  29.981  20.388  1.00  0.00           H  
ATOM   2163  CG  MET   140      55.516  31.311  21.948  1.00  0.00           C  
ATOM   2164  HG2 MET   140      55.624  32.115  21.220  1.00  0.00           H  
ATOM   2165  HG3 MET   140      54.568  31.093  22.439  1.00  0.00           H  
ATOM   2166  SD  MET   140      56.696  31.651  23.323  1.00  0.00           S  
ATOM   2167  CE  MET   140      57.976  32.516  22.457  1.00  0.00           C  
ATOM   2168  HE1 MET   140      58.521  33.064  23.225  1.00  0.00           H  
ATOM   2169  HE2 MET   140      58.657  31.892  21.878  1.00  0.00           H  
ATOM   2170  HE3 MET   140      57.576  33.232  21.739  1.00  0.00           H  
ATOM   2171  C   MET   140      55.257  28.309  22.895  1.00  0.00           C  
ATOM   2172  O   MET   140      54.025  28.413  22.766  1.00  0.00           O  
ATOM   2173  N   SER   141      55.877  27.845  24.026  1.00  0.00           N  
ATOM   2174  H   SER   141      56.881  27.888  24.117  1.00  0.00           H  
ATOM   2175  CA  SER   141      55.129  27.643  25.307  1.00  0.00           C  
ATOM   2176  HA  SER   141      54.239  27.050  25.098  1.00  0.00           H  
ATOM   2177  CB  SER   141      55.949  26.739  26.219  1.00  0.00           C  
ATOM   2178  HB2 SER   141      55.753  25.698  25.962  1.00  0.00           H  
ATOM   2179  HB3 SER   141      56.994  27.035  26.126  1.00  0.00           H  
ATOM   2180  OG  SER   141      55.671  26.983  27.599  1.00  0.00           O  
ATOM   2181  HG  SER   141      56.194  26.287  28.004  1.00  0.00           H  
ATOM   2182  C   SER   141      54.844  29.002  25.944  1.00  0.00           C  
ATOM   2183  O   SER   141      55.570  29.968  25.816  1.00  0.00           O  
ATOM   2184  N   PRO   142      53.709  29.120  26.655  1.00  0.00           N  
ATOM   2185  CD  PRO   142      52.805  28.066  26.803  1.00  0.00           C  
ATOM   2186  HD2 PRO   142      53.306  27.152  27.120  1.00  0.00           H  
ATOM   2187  HD3 PRO   142      52.226  27.938  25.889  1.00  0.00           H  
ATOM   2188  CG  PRO   142      51.837  28.563  27.877  1.00  0.00           C  
ATOM   2189  HG2 PRO   142      52.136  28.244  28.875  1.00  0.00           H  
ATOM   2190  HG3 PRO   142      50.810  28.265  27.662  1.00  0.00           H  
ATOM   2191  CB  PRO   142      51.910  30.040  27.829  1.00  0.00           C  
ATOM   2192  HB2 PRO   142      51.695  30.448  28.816  1.00  0.00           H  
ATOM   2193  HB3 PRO   142      51.162  30.390  27.118  1.00  0.00           H  
ATOM   2194  CA  PRO   142      53.336  30.264  27.366  1.00  0.00           C  
ATOM   2195  HA  PRO   142      53.217  31.111  26.690  1.00  0.00           H  
ATOM   2196  C   PRO   142      54.266  30.696  28.511  1.00  0.00           C  
ATOM   2197  O   PRO   142      54.257  31.907  28.731  1.00  0.00           O  
ATOM   2198  N   LEU   143      55.108  29.826  29.130  1.00  0.00           N  
ATOM   2199  H   LEU   143      55.202  28.917  28.700  1.00  0.00           H  
ATOM   2200  CA  LEU   143      56.137  30.167  30.107  1.00  0.00           C  
ATOM   2201  HA  LEU   143      55.717  30.978  30.703  1.00  0.00           H  
ATOM   2202  CB  LEU   143      56.583  29.017  30.966  1.00  0.00           C  
ATOM   2203  HB2 LEU   143      57.108  28.350  30.282  1.00  0.00           H  
ATOM   2204  HB3 LEU   143      57.363  29.296  31.673  1.00  0.00           H  
ATOM   2205  CG  LEU   143      55.573  28.229  31.843  1.00  0.00           C  
ATOM   2206  HG  LEU   143      54.797  27.815  31.200  1.00  0.00           H  
ATOM   2207  CD1 LEU   143      56.237  27.133  32.683  1.00  0.00           C  
ATOM   2208 HD11 LEU   143      57.017  27.397  33.396  1.00  0.00           H  
ATOM   2209 HD12 LEU   143      55.495  26.616  33.293  1.00  0.00           H  
ATOM   2210 HD13 LEU   143      56.626  26.461  31.918  1.00  0.00           H  
ATOM   2211  CD2 LEU   143      54.842  29.094  32.896  1.00  0.00           C  
ATOM   2212 HD21 LEU   143      54.394  29.973  32.433  1.00  0.00           H  
ATOM   2213 HD22 LEU   143      54.109  28.446  33.377  1.00  0.00           H  
ATOM   2214 HD23 LEU   143      55.577  29.377  33.649  1.00  0.00           H  
ATOM   2215  C   LEU   143      57.314  30.929  29.404  1.00  0.00           C  
ATOM   2216  O   LEU   143      58.019  31.655  30.079  1.00  0.00           O  
ATOM   2217  N   GLU   144      57.569  30.734  28.085  1.00  0.00           N  
ATOM   2218  H   GLU   144      56.961  30.177  27.502  1.00  0.00           H  
ATOM   2219  CA  GLU   144      58.593  31.509  27.377  1.00  0.00           C  
ATOM   2220  HA  GLU   144      59.493  31.684  27.968  1.00  0.00           H  
ATOM   2221  CB  GLU   144      59.073  30.876  26.078  1.00  0.00           C  
ATOM   2222  HB2 GLU   144      58.176  30.644  25.504  1.00  0.00           H  
ATOM   2223  HB3 GLU   144      59.687  31.485  25.414  1.00  0.00           H  
ATOM   2224  CG  GLU   144      59.863  29.576  26.427  1.00  0.00           C  
ATOM   2225  HG2 GLU   144      59.334  29.114  27.260  1.00  0.00           H  
ATOM   2226  HG3 GLU   144      59.717  28.852  25.626  1.00  0.00           H  
ATOM   2227  CD  GLU   144      61.317  29.655  26.873  1.00  0.00           C  
ATOM   2228  OE1 GLU   144      61.876  30.760  27.225  1.00  0.00           O  
ATOM   2229  OE2 GLU   144      61.961  28.550  26.807  1.00  0.00           O  
ATOM   2230  C   GLU   144      58.059  32.856  27.012  1.00  0.00           C  
ATOM   2231  O   GLU   144      58.699  33.843  27.394  1.00  0.00           O  
ATOM   2232  N   SER   145      56.804  32.953  26.547  1.00  0.00           N  
ATOM   2233  H   SER   145      56.333  32.065  26.443  1.00  0.00           H  
ATOM   2234  CA  SER   145      56.060  34.254  26.246  1.00  0.00           C  
ATOM   2235  HA  SER   145      56.596  34.808  25.476  1.00  0.00           H  
ATOM   2236  CB  SER   145      54.806  33.778  25.499  1.00  0.00           C  
ATOM   2237  HB2 SER   145      55.071  33.161  24.641  1.00  0.00           H  
ATOM   2238  HB3 SER   145      54.323  32.984  26.070  1.00  0.00           H  
ATOM   2239  OG  SER   145      53.858  34.720  25.128  1.00  0.00           O  
ATOM   2240  HG  SER   145      54.204  35.034  24.290  1.00  0.00           H  
ATOM   2241  C   SER   145      55.863  35.164  27.504  1.00  0.00           C  
ATOM   2242  O   SER   145      55.921  36.358  27.234  1.00  0.00           O  
ATOM   2243  N   ILE   146      55.815  34.671  28.727  1.00  0.00           N  
ATOM   2244  H   ILE   146      55.642  33.676  28.733  1.00  0.00           H  
ATOM   2245  CA  ILE   146      56.064  35.561  29.853  1.00  0.00           C  
ATOM   2246  HA  ILE   146      55.301  36.332  29.751  1.00  0.00           H  
ATOM   2247  CB  ILE   146      55.860  34.892  31.255  1.00  0.00           C  
ATOM   2248  HB  ILE   146      56.616  34.121  31.405  1.00  0.00           H  
ATOM   2249  CG2 ILE   146      56.101  35.917  32.390  1.00  0.00           C  
ATOM   2250 HG21 ILE   146      55.564  35.480  33.233  1.00  0.00           H  
ATOM   2251 HG22 ILE   146      57.175  35.919  32.574  1.00  0.00           H  
ATOM   2252 HG23 ILE   146      55.544  36.830  32.179  1.00  0.00           H  
ATOM   2253  CG1 ILE   146      54.483  34.209  31.382  1.00  0.00           C  
ATOM   2254 HG12 ILE   146      53.841  35.035  31.685  1.00  0.00           H  
ATOM   2255 HG13 ILE   146      54.294  33.716  30.428  1.00  0.00           H  
ATOM   2256  CD1 ILE   146      54.281  33.044  32.326  1.00  0.00           C  
ATOM   2257 HD11 ILE   146      53.256  32.714  32.159  1.00  0.00           H  
ATOM   2258 HD12 ILE   146      54.848  32.148  32.071  1.00  0.00           H  
ATOM   2259 HD13 ILE   146      54.465  33.243  33.381  1.00  0.00           H  
ATOM   2260  C   ILE   146      57.432  36.310  29.825  1.00  0.00           C  
ATOM   2261  O   ILE   146      57.431  37.510  29.937  1.00  0.00           O  
ATOM   2262  N   LYS   147      58.569  35.725  29.461  1.00  0.00           N  
ATOM   2263  H   LYS   147      58.372  34.873  28.955  1.00  0.00           H  
ATOM   2264  CA  LYS   147      59.860  36.409  29.291  1.00  0.00           C  
ATOM   2265  HA  LYS   147      60.050  37.055  30.147  1.00  0.00           H  
ATOM   2266  CB  LYS   147      60.965  35.449  28.944  1.00  0.00           C  
ATOM   2267  HB2 LYS   147      60.917  35.094  27.914  1.00  0.00           H  
ATOM   2268  HB3 LYS   147      61.908  35.962  29.132  1.00  0.00           H  
ATOM   2269  CG  LYS   147      61.027  34.233  29.894  1.00  0.00           C  
ATOM   2270  HG2 LYS   147      61.196  34.567  30.917  1.00  0.00           H  
ATOM   2271  HG3 LYS   147      60.080  33.695  29.860  1.00  0.00           H  
ATOM   2272  CD  LYS   147      62.174  33.354  29.398  1.00  0.00           C  
ATOM   2273  HD2 LYS   147      62.069  33.010  28.369  1.00  0.00           H  
ATOM   2274  HD3 LYS   147      63.111  33.886  29.558  1.00  0.00           H  
ATOM   2275  CE  LYS   147      62.063  32.093  30.258  1.00  0.00           C  
ATOM   2276  HE2 LYS   147      62.225  32.333  31.309  1.00  0.00           H  
ATOM   2277  HE3 LYS   147      61.024  31.768  30.207  1.00  0.00           H  
ATOM   2278  NZ  LYS   147      62.957  31.007  29.801  1.00  0.00           N  
ATOM   2279  HZ1 LYS   147      62.818  31.033  28.801  1.00  0.00           H  
ATOM   2280  HZ2 LYS   147      63.937  31.179  29.976  1.00  0.00           H  
ATOM   2281  HZ3 LYS   147      62.721  30.117  30.216  1.00  0.00           H  
ATOM   2282  C   LYS   147      59.718  37.353  28.152  1.00  0.00           C  
ATOM   2283  O   LYS   147      60.482  38.327  28.183  1.00  0.00           O  
ATOM   2284  N   ALA   148      58.771  37.080  27.152  1.00  0.00           N  
ATOM   2285  H   ALA   148      58.043  36.430  27.413  1.00  0.00           H  
ATOM   2286  CA  ALA   148      58.706  37.960  25.938  1.00  0.00           C  
ATOM   2287  HA  ALA   148      59.707  38.344  25.742  1.00  0.00           H  
ATOM   2288  CB  ALA   148      58.173  37.137  24.792  1.00  0.00           C  
ATOM   2289  HB1 ALA   148      57.202  36.774  25.129  1.00  0.00           H  
ATOM   2290  HB2 ALA   148      58.392  37.766  23.930  1.00  0.00           H  
ATOM   2291  HB3 ALA   148      58.873  36.332  24.566  1.00  0.00           H  
ATOM   2292  C   ALA   148      57.734  39.186  26.204  1.00  0.00           C  
ATOM   2293  O   ALA   148      57.839  40.116  25.465  1.00  0.00           O  
ATOM   2294  N   ASN   149      56.940  39.215  27.319  1.00  0.00           N  
ATOM   2295  H   ASN   149      57.080  38.416  27.921  1.00  0.00           H  
ATOM   2296  CA  ASN   149      55.871  40.169  27.634  1.00  0.00           C  
ATOM   2297  HA  ASN   149      55.867  40.925  26.849  1.00  0.00           H  
ATOM   2298  CB  ASN   149      54.590  39.427  27.354  1.00  0.00           C  
ATOM   2299  HB2 ASN   149      54.673  38.397  27.701  1.00  0.00           H  
ATOM   2300  HB3 ASN   149      53.765  39.810  27.954  1.00  0.00           H  
ATOM   2301  CG  ASN   149      54.248  39.357  25.853  1.00  0.00           C  
ATOM   2302  OD1 ASN   149      53.898  40.339  25.186  1.00  0.00           O  
ATOM   2303  ND2 ASN   149      54.479  38.209  25.230  1.00  0.00           N  
ATOM   2304 HD21 ASN   149      54.372  38.274  24.228  1.00  0.00           H  
ATOM   2305 HD22 ASN   149      54.972  37.476  25.718  1.00  0.00           H  
ATOM   2306  C   ASN   149      55.947  40.848  29.016  1.00  0.00           C  
ATOM   2307  O   ASN   149      55.472  40.263  29.952  1.00  0.00           O  
ATOM   2308  N   PRO   150      56.562  42.054  29.111  1.00  0.00           N  
ATOM   2309  CD  PRO   150      57.196  42.842  28.006  1.00  0.00           C  
ATOM   2310  HD2 PRO   150      56.407  43.343  27.446  1.00  0.00           H  
ATOM   2311  HD3 PRO   150      57.949  42.326  27.410  1.00  0.00           H  
ATOM   2312  CG  PRO   150      58.046  43.954  28.723  1.00  0.00           C  
ATOM   2313  HG2 PRO   150      58.100  44.873  28.140  1.00  0.00           H  
ATOM   2314  HG3 PRO   150      59.048  43.550  28.870  1.00  0.00           H  
ATOM   2315  CB  PRO   150      57.307  44.203  29.977  1.00  0.00           C  
ATOM   2316  HB2 PRO   150      56.435  44.834  29.808  1.00  0.00           H  
ATOM   2317  HB3 PRO   150      57.927  44.660  30.749  1.00  0.00           H  
ATOM   2318  CA  PRO   150      56.807  42.799  30.375  1.00  0.00           C  
ATOM   2319  HA  PRO   150      57.622  42.239  30.832  1.00  0.00           H  
ATOM   2320  C   PRO   150      55.585  42.795  31.332  1.00  0.00           C  
ATOM   2321  O   PRO   150      55.818  42.464  32.484  1.00  0.00           O  
ATOM   2322  N   VAL   151      54.425  43.252  30.934  1.00  0.00           N  
ATOM   2323  H   VAL   151      54.265  43.677  30.032  1.00  0.00           H  
ATOM   2324  CA  VAL   151      53.272  43.161  31.939  1.00  0.00           C  
ATOM   2325  HA  VAL   151      53.554  43.727  32.828  1.00  0.00           H  
ATOM   2326  CB  VAL   151      52.020  43.825  31.366  1.00  0.00           C  
ATOM   2327  HB  VAL   151      51.849  43.413  30.371  1.00  0.00           H  
ATOM   2328  CG1 VAL   151      50.693  43.625  32.122  1.00  0.00           C  
ATOM   2329 HG11 VAL   151      50.835  43.909  33.164  1.00  0.00           H  
ATOM   2330 HG12 VAL   151      49.931  44.204  31.600  1.00  0.00           H  
ATOM   2331 HG13 VAL   151      50.407  42.574  32.145  1.00  0.00           H  
ATOM   2332  CG2 VAL   151      52.289  45.310  31.128  1.00  0.00           C  
ATOM   2333 HG21 VAL   151      52.875  45.586  30.252  1.00  0.00           H  
ATOM   2334 HG22 VAL   151      51.308  45.750  30.944  1.00  0.00           H  
ATOM   2335 HG23 VAL   151      52.625  45.702  32.088  1.00  0.00           H  
ATOM   2336  C   VAL   151      52.866  41.772  32.466  1.00  0.00           C  
ATOM   2337  O   VAL   151      52.375  41.861  33.593  1.00  0.00           O  
ATOM   2338  N   PHE   152      53.246  40.661  31.849  1.00  0.00           N  
ATOM   2339  H   PHE   152      53.580  40.775  30.903  1.00  0.00           H  
ATOM   2340  CA  PHE   152      52.689  39.343  32.250  1.00  0.00           C  
ATOM   2341  HA  PHE   152      51.692  39.487  32.666  1.00  0.00           H  
ATOM   2342  CB  PHE   152      52.762  38.390  31.108  1.00  0.00           C  
ATOM   2343  HB2 PHE   152      53.803  38.341  30.788  1.00  0.00           H  
ATOM   2344  HB3 PHE   152      52.441  37.426  31.503  1.00  0.00           H  
ATOM   2345  CG  PHE   152      52.056  38.655  29.830  1.00  0.00           C  
ATOM   2346  CD1 PHE   152      51.509  39.913  29.452  1.00  0.00           C  
ATOM   2347  HD1 PHE   152      51.681  40.719  30.150  1.00  0.00           H  
ATOM   2348  CE1 PHE   152      50.894  40.139  28.220  1.00  0.00           C  
ATOM   2349  HE1 PHE   152      50.521  41.116  27.950  1.00  0.00           H  
ATOM   2350  CZ  PHE   152      50.774  39.028  27.329  1.00  0.00           C  
ATOM   2351  HZ  PHE   152      50.322  39.071  26.350  1.00  0.00           H  
ATOM   2352  CE2 PHE   152      51.184  37.728  27.765  1.00  0.00           C  
ATOM   2353  HE2 PHE   152      51.116  36.863  27.122  1.00  0.00           H  
ATOM   2354  CD2 PHE   152      51.833  37.568  28.966  1.00  0.00           C  
ATOM   2355  HD2 PHE   152      52.139  36.585  29.290  1.00  0.00           H  
ATOM   2356  C   PHE   152      53.528  38.800  33.412  1.00  0.00           C  
ATOM   2357  O   PHE   152      53.530  37.564  33.674  1.00  0.00           O  
ATOM   2358  N   ASP   153      54.330  39.648  34.061  1.00  0.00           N  
ATOM   2359  H   ASP   153      54.273  40.583  33.684  1.00  0.00           H  
ATOM   2360  CA  ASP   153      55.304  39.257  35.087  1.00  0.00           C  
ATOM   2361  HA  ASP   153      56.039  38.606  34.614  1.00  0.00           H  
ATOM   2362  CB  ASP   153      56.072  40.532  35.489  1.00  0.00           C  
ATOM   2363  HB2 ASP   153      56.527  40.902  34.570  1.00  0.00           H  
ATOM   2364  HB3 ASP   153      55.355  41.290  35.805  1.00  0.00           H  
ATOM   2365  CG  ASP   153      57.289  40.445  36.398  1.00  0.00           C  
ATOM   2366  OD1 ASP   153      57.522  41.359  37.239  1.00  0.00           O  
ATOM   2367  OD2 ASP   153      58.095  39.513  36.278  1.00  0.00           O  
ATOM   2368  C   ASP   153      54.664  38.537  36.281  1.00  0.00           C  
ATOM   2369  O   ASP   153      55.265  37.606  36.840  1.00  0.00           O  
ATOM   2370  N   TYR   154      53.399  38.772  36.575  1.00  0.00           N  
ATOM   2371  H   TYR   154      52.934  39.497  36.046  1.00  0.00           H  
ATOM   2372  CA  TYR   154      52.737  37.991  37.636  1.00  0.00           C  
ATOM   2373  HA  TYR   154      53.296  38.000  38.571  1.00  0.00           H  
ATOM   2374  CB  TYR   154      51.372  38.611  37.909  1.00  0.00           C  
ATOM   2375  HB2 TYR   154      51.027  37.864  38.623  1.00  0.00           H  
ATOM   2376  HB3 TYR   154      51.485  39.577  38.403  1.00  0.00           H  
ATOM   2377  CG  TYR   154      50.476  38.749  36.720  1.00  0.00           C  
ATOM   2378  CD1 TYR   154      49.485  37.812  36.413  1.00  0.00           C  
ATOM   2379  HD1 TYR   154      49.416  36.887  36.966  1.00  0.00           H  
ATOM   2380  CE1 TYR   154      48.651  38.021  35.316  1.00  0.00           C  
ATOM   2381  HE1 TYR   154      47.881  37.306  35.067  1.00  0.00           H  
ATOM   2382  CZ  TYR   154      48.813  39.125  34.484  1.00  0.00           C  
ATOM   2383  OH  TYR   154      48.095  39.333  33.326  1.00  0.00           O  
ATOM   2384  HH  TYR   154      47.275  38.849  33.446  1.00  0.00           H  
ATOM   2385  CE2 TYR   154      49.827  40.042  34.792  1.00  0.00           C  
ATOM   2386  HE2 TYR   154      50.064  40.903  34.184  1.00  0.00           H  
ATOM   2387  CD2 TYR   154      50.688  39.863  35.911  1.00  0.00           C  
ATOM   2388  HD2 TYR   154      51.481  40.564  36.121  1.00  0.00           H  
ATOM   2389  C   TYR   154      52.578  36.496  37.334  1.00  0.00           C  
ATOM   2390  O   TYR   154      52.515  35.764  38.293  1.00  0.00           O  
ATOM   2391  N   GLN   155      52.560  36.075  36.052  1.00  0.00           N  
ATOM   2392  H   GLN   155      52.793  36.697  35.290  1.00  0.00           H  
ATOM   2393  CA  GLN   155      52.160  34.717  35.803  1.00  0.00           C  
ATOM   2394  HA  GLN   155      51.220  34.491  36.306  1.00  0.00           H  
ATOM   2395  CB  GLN   155      51.790  34.535  34.273  1.00  0.00           C  
ATOM   2396  HB2 GLN   155      52.744  34.632  33.755  1.00  0.00           H  
ATOM   2397  HB3 GLN   155      51.471  33.517  34.049  1.00  0.00           H  
ATOM   2398  CG  GLN   155      50.774  35.546  33.787  1.00  0.00           C  
ATOM   2399  HG2 GLN   155      49.837  35.495  34.342  1.00  0.00           H  
ATOM   2400  HG3 GLN   155      51.214  36.537  33.900  1.00  0.00           H  
ATOM   2401  CD  GLN   155      50.479  35.490  32.277  1.00  0.00           C  
ATOM   2402  OE1 GLN   155      50.990  34.616  31.541  1.00  0.00           O  
ATOM   2403  NE2 GLN   155      49.628  36.437  31.834  1.00  0.00           N  
ATOM   2404 HE21 GLN   155      49.262  36.372  30.895  1.00  0.00           H  
ATOM   2405 HE22 GLN   155      49.106  37.067  32.426  1.00  0.00           H  
ATOM   2406  C   GLN   155      53.300  33.757  36.205  1.00  0.00           C  
ATOM   2407  O   GLN   155      53.026  32.605  36.542  1.00  0.00           O  
ATOM   2408  N   LEU   156      54.534  34.237  36.305  1.00  0.00           N  
ATOM   2409  H   LEU   156      54.714  35.122  35.853  1.00  0.00           H  
ATOM   2410  CA  LEU   156      55.640  33.442  36.876  1.00  0.00           C  
ATOM   2411  HA  LEU   156      55.582  32.382  36.626  1.00  0.00           H  
ATOM   2412  CB  LEU   156      57.072  33.891  36.357  1.00  0.00           C  
ATOM   2413  HB2 LEU   156      56.992  34.968  36.203  1.00  0.00           H  
ATOM   2414  HB3 LEU   156      57.836  33.821  37.131  1.00  0.00           H  
ATOM   2415  CG  LEU   156      57.587  33.246  35.035  1.00  0.00           C  
ATOM   2416  HG  LEU   156      56.766  33.248  34.319  1.00  0.00           H  
ATOM   2417  CD1 LEU   156      58.781  33.937  34.414  1.00  0.00           C  
ATOM   2418 HD11 LEU   156      59.691  33.758  34.986  1.00  0.00           H  
ATOM   2419 HD12 LEU   156      58.928  33.557  33.403  1.00  0.00           H  
ATOM   2420 HD13 LEU   156      58.592  35.008  34.355  1.00  0.00           H  
ATOM   2421  CD2 LEU   156      57.849  31.789  35.228  1.00  0.00           C  
ATOM   2422 HD21 LEU   156      58.169  31.604  36.253  1.00  0.00           H  
ATOM   2423 HD22 LEU   156      56.919  31.259  35.022  1.00  0.00           H  
ATOM   2424 HD23 LEU   156      58.731  31.548  34.635  1.00  0.00           H  
ATOM   2425  C   LEU   156      55.668  33.577  38.378  1.00  0.00           C  
ATOM   2426  O   LEU   156      55.884  32.535  39.019  1.00  0.00           O  
ATOM   2427  N   TYR   157      55.378  34.724  38.978  1.00  0.00           N  
ATOM   2428  H   TYR   157      55.188  35.531  38.400  1.00  0.00           H  
ATOM   2429  CA  TYR   157      55.257  34.871  40.477  1.00  0.00           C  
ATOM   2430  HA  TYR   157      56.236  34.773  40.946  1.00  0.00           H  
ATOM   2431  CB  TYR   157      54.874  36.357  40.859  1.00  0.00           C  
ATOM   2432  HB2 TYR   157      55.682  37.046  40.613  1.00  0.00           H  
ATOM   2433  HB3 TYR   157      54.122  36.738  40.168  1.00  0.00           H  
ATOM   2434  CG  TYR   157      54.427  36.746  42.203  1.00  0.00           C  
ATOM   2435  CD1 TYR   157      55.353  36.732  43.254  1.00  0.00           C  
ATOM   2436  HD1 TYR   157      56.378  36.415  43.132  1.00  0.00           H  
ATOM   2437  CE1 TYR   157      55.024  37.301  44.470  1.00  0.00           C  
ATOM   2438  HE1 TYR   157      55.640  37.399  45.352  1.00  0.00           H  
ATOM   2439  CZ  TYR   157      53.711  37.750  44.644  1.00  0.00           C  
ATOM   2440  OH  TYR   157      53.477  38.403  45.811  1.00  0.00           O  
ATOM   2441  HH  TYR   157      54.251  38.509  46.368  1.00  0.00           H  
ATOM   2442  CE2 TYR   157      52.722  37.572  43.635  1.00  0.00           C  
ATOM   2443  HE2 TYR   157      51.728  37.978  43.754  1.00  0.00           H  
ATOM   2444  CD2 TYR   157      53.091  37.019  42.394  1.00  0.00           C  
ATOM   2445  HD2 TYR   157      52.411  36.901  41.563  1.00  0.00           H  
ATOM   2446  C   TYR   157      54.257  33.853  41.018  1.00  0.00           C  
ATOM   2447  O   TYR   157      54.561  33.096  41.868  1.00  0.00           O  
ATOM   2448  N   PHE   158      53.087  33.756  40.375  1.00  0.00           N  
ATOM   2449  H   PHE   158      52.729  34.478  39.767  1.00  0.00           H  
ATOM   2450  CA  PHE   158      52.065  32.696  40.666  1.00  0.00           C  
ATOM   2451  HA  PHE   158      51.781  32.844  41.708  1.00  0.00           H  
ATOM   2452  CB  PHE   158      50.743  33.052  39.958  1.00  0.00           C  
ATOM   2453  HB2 PHE   158      50.964  32.987  38.893  1.00  0.00           H  
ATOM   2454  HB3 PHE   158      49.962  32.324  40.175  1.00  0.00           H  
ATOM   2455  CG  PHE   158      50.107  34.387  40.296  1.00  0.00           C  
ATOM   2456  CD1 PHE   158      50.399  35.163  41.460  1.00  0.00           C  
ATOM   2457  HD1 PHE   158      51.082  34.821  42.224  1.00  0.00           H  
ATOM   2458  CE1 PHE   158      49.766  36.418  41.675  1.00  0.00           C  
ATOM   2459  HE1 PHE   158      50.079  37.084  42.466  1.00  0.00           H  
ATOM   2460  CZ  PHE   158      48.791  36.856  40.751  1.00  0.00           C  
ATOM   2461  HZ  PHE   158      48.338  37.821  40.925  1.00  0.00           H  
ATOM   2462  CE2 PHE   158      48.632  36.280  39.508  1.00  0.00           C  
ATOM   2463  HE2 PHE   158      47.977  36.654  38.735  1.00  0.00           H  
ATOM   2464  CD2 PHE   158      49.295  35.034  39.307  1.00  0.00           C  
ATOM   2465  HD2 PHE   158      48.963  34.480  38.441  1.00  0.00           H  
ATOM   2466  C   PHE   158      52.491  31.161  40.386  1.00  0.00           C  
ATOM   2467  O   PHE   158      51.765  30.280  40.866  1.00  0.00           O  
ATOM   2468  N   GLN   159      53.548  30.808  39.707  1.00  0.00           N  
ATOM   2469  H   GLN   159      54.163  31.487  39.284  1.00  0.00           H  
ATOM   2470  CA  GLN   159      54.096  29.486  39.794  1.00  0.00           C  
ATOM   2471  HA  GLN   159      53.325  28.744  39.585  1.00  0.00           H  
ATOM   2472  CB  GLN   159      55.227  29.164  38.773  1.00  0.00           C  
ATOM   2473  HB2 GLN   159      56.186  29.593  39.062  1.00  0.00           H  
ATOM   2474  HB3 GLN   159      55.513  28.114  38.714  1.00  0.00           H  
ATOM   2475  CG  GLN   159      54.854  29.586  37.348  1.00  0.00           C  
ATOM   2476  HG2 GLN   159      54.676  30.660  37.396  1.00  0.00           H  
ATOM   2477  HG3 GLN   159      55.733  29.412  36.728  1.00  0.00           H  
ATOM   2478  CD  GLN   159      53.608  28.863  36.693  1.00  0.00           C  
ATOM   2479  OE1 GLN   159      53.607  27.624  36.662  1.00  0.00           O  
ATOM   2480  NE2 GLN   159      52.592  29.570  36.191  1.00  0.00           N  
ATOM   2481 HE21 GLN   159      51.959  29.064  35.588  1.00  0.00           H  
ATOM   2482 HE22 GLN   159      52.595  30.573  36.309  1.00  0.00           H  
ATOM   2483  C   GLN   159      54.605  29.048  41.218  1.00  0.00           C  
ATOM   2484  O   GLN   159      54.996  27.916  41.359  1.00  0.00           O  
ATOM   2485  N   GLU   160      54.822  30.012  42.099  1.00  0.00           N  
ATOM   2486  H   GLU   160      54.583  30.941  41.781  1.00  0.00           H  
ATOM   2487  CA  GLU   160      55.536  29.842  43.390  1.00  0.00           C  
ATOM   2488  HA  GLU   160      56.409  29.216  43.203  1.00  0.00           H  
ATOM   2489  CB  GLU   160      56.109  31.189  43.828  1.00  0.00           C  
ATOM   2490  HB2 GLU   160      55.309  31.926  43.887  1.00  0.00           H  
ATOM   2491  HB3 GLU   160      56.635  31.035  44.771  1.00  0.00           H  
ATOM   2492  CG  GLU   160      57.209  31.685  42.877  1.00  0.00           C  
ATOM   2493  HG2 GLU   160      56.755  31.834  41.898  1.00  0.00           H  
ATOM   2494  HG3 GLU   160      57.385  32.685  43.274  1.00  0.00           H  
ATOM   2495  CD  GLU   160      58.435  30.805  42.874  1.00  0.00           C  
ATOM   2496  OE1 GLU   160      59.064  30.452  43.891  1.00  0.00           O  
ATOM   2497  OE2 GLU   160      58.713  30.392  41.732  1.00  0.00           O  
ATOM   2498  C   GLU   160      54.604  29.087  44.430  1.00  0.00           C  
ATOM   2499  O   GLU   160      53.404  29.432  44.490  1.00  0.00           O  
ATOM   2500  N   PRO   161      55.152  28.211  45.317  1.00  0.00           N  
ATOM   2501  CD  PRO   161      56.399  27.501  45.321  1.00  0.00           C  
ATOM   2502  HD2 PRO   161      57.207  28.226  45.417  1.00  0.00           H  
ATOM   2503  HD3 PRO   161      56.524  26.964  44.380  1.00  0.00           H  
ATOM   2504  CG  PRO   161      56.463  26.547  46.492  1.00  0.00           C  
ATOM   2505  HG2 PRO   161      56.970  26.965  47.362  1.00  0.00           H  
ATOM   2506  HG3 PRO   161      56.865  25.550  46.311  1.00  0.00           H  
ATOM   2507  CB  PRO   161      55.002  26.440  46.869  1.00  0.00           C  
ATOM   2508  HB2 PRO   161      54.736  26.314  47.919  1.00  0.00           H  
ATOM   2509  HB3 PRO   161      54.594  25.584  46.331  1.00  0.00           H  
ATOM   2510  CA  PRO   161      54.285  27.708  46.410  1.00  0.00           C  
ATOM   2511  HA  PRO   161      53.313  27.459  45.983  1.00  0.00           H  
ATOM   2512  C   PRO   161      54.205  28.758  47.499  1.00  0.00           C  
ATOM   2513  O   PRO   161      55.194  29.066  48.155  1.00  0.00           O  
ATOM   2514  N   GLY   162      52.959  29.193  47.769  1.00  0.00           N  
ATOM   2515  H   GLY   162      52.117  28.956  47.264  1.00  0.00           H  
ATOM   2516  CA  GLY   162      52.611  29.964  48.999  1.00  0.00           C  
ATOM   2517  HA2 GLY   162      51.566  29.767  49.236  1.00  0.00           H  
ATOM   2518  HA3 GLY   162      53.023  29.465  49.876  1.00  0.00           H  
ATOM   2519  C   GLY   162      53.021  31.425  49.069  1.00  0.00           C  
ATOM   2520  O   GLY   162      52.760  32.146  50.059  1.00  0.00           O  
ATOM   2521  N   VAL   163      53.647  31.949  47.996  1.00  0.00           N  
ATOM   2522  H   VAL   163      53.782  31.355  47.191  1.00  0.00           H  
ATOM   2523  CA  VAL   163      54.074  33.371  47.994  1.00  0.00           C  
ATOM   2524  HA  VAL   163      54.531  33.559  48.966  1.00  0.00           H  
ATOM   2525  CB  VAL   163      55.266  33.539  46.938  1.00  0.00           C  
ATOM   2526  HB  VAL   163      54.828  33.195  46.000  1.00  0.00           H  
ATOM   2527  CG1 VAL   163      55.791  34.950  46.791  1.00  0.00           C  
ATOM   2528 HG11 VAL   163      54.935  35.453  46.342  1.00  0.00           H  
ATOM   2529 HG12 VAL   163      56.192  35.448  47.675  1.00  0.00           H  
ATOM   2530 HG13 VAL   163      56.495  34.925  45.959  1.00  0.00           H  
ATOM   2531  CG2 VAL   163      56.571  32.619  47.249  1.00  0.00           C  
ATOM   2532 HG21 VAL   163      57.419  33.123  46.786  1.00  0.00           H  
ATOM   2533 HG22 VAL   163      56.705  32.505  48.324  1.00  0.00           H  
ATOM   2534 HG23 VAL   163      56.491  31.582  46.922  1.00  0.00           H  
ATOM   2535  C   VAL   163      52.965  34.372  47.768  1.00  0.00           C  
ATOM   2536  O   VAL   163      52.649  35.113  48.667  1.00  0.00           O  
ATOM   2537  N   ALA   164      52.313  34.420  46.608  1.00  0.00           N  
ATOM   2538  H   ALA   164      52.419  33.654  45.959  1.00  0.00           H  
ATOM   2539  CA  ALA   164      51.102  35.225  46.491  1.00  0.00           C  
ATOM   2540  HA  ALA   164      51.425  36.244  46.702  1.00  0.00           H  
ATOM   2541  CB  ALA   164      50.484  35.071  45.049  1.00  0.00           C  
ATOM   2542  HB1 ALA   164      49.535  35.604  45.109  1.00  0.00           H  
ATOM   2543  HB2 ALA   164      51.274  35.415  44.381  1.00  0.00           H  
ATOM   2544  HB3 ALA   164      50.259  34.086  44.642  1.00  0.00           H  
ATOM   2545  C   ALA   164      49.929  34.850  47.486  1.00  0.00           C  
ATOM   2546  O   ALA   164      49.253  35.778  47.934  1.00  0.00           O  
ATOM   2547  N   GLU   165      49.896  33.568  47.976  1.00  0.00           N  
ATOM   2548  H   GLU   165      50.475  32.836  47.590  1.00  0.00           H  
ATOM   2549  CA  GLU   165      49.008  33.284  49.099  1.00  0.00           C  
ATOM   2550  HA  GLU   165      47.982  33.546  48.838  1.00  0.00           H  
ATOM   2551  CB  GLU   165      49.075  31.774  49.331  1.00  0.00           C  
ATOM   2552  HB2 GLU   165      50.065  31.350  49.500  1.00  0.00           H  
ATOM   2553  HB3 GLU   165      48.687  31.616  50.337  1.00  0.00           H  
ATOM   2554  CG  GLU   165      48.442  30.798  48.269  1.00  0.00           C  
ATOM   2555  HG2 GLU   165      48.137  29.843  48.696  1.00  0.00           H  
ATOM   2556  HG3 GLU   165      47.492  31.213  47.932  1.00  0.00           H  
ATOM   2557  CD  GLU   165      49.344  30.408  47.091  1.00  0.00           C  
ATOM   2558  OE1 GLU   165      50.350  31.091  46.838  1.00  0.00           O  
ATOM   2559  OE2 GLU   165      49.103  29.474  46.329  1.00  0.00           O  
ATOM   2560  C   GLU   165      49.334  34.064  50.389  1.00  0.00           C  
ATOM   2561  O   GLU   165      48.436  34.555  51.035  1.00  0.00           O  
ATOM   2562  N   ALA   166      50.632  34.227  50.670  1.00  0.00           N  
ATOM   2563  H   ALA   166      51.371  33.840  50.099  1.00  0.00           H  
ATOM   2564  CA  ALA   166      51.036  34.884  51.872  1.00  0.00           C  
ATOM   2565  HA  ALA   166      50.368  34.520  52.652  1.00  0.00           H  
ATOM   2566  CB  ALA   166      52.499  34.453  52.158  1.00  0.00           C  
ATOM   2567  HB1 ALA   166      52.553  33.481  52.648  1.00  0.00           H  
ATOM   2568  HB2 ALA   166      53.111  34.475  51.256  1.00  0.00           H  
ATOM   2569  HB3 ALA   166      52.945  35.227  52.783  1.00  0.00           H  
ATOM   2570  C   ALA   166      50.752  36.387  51.835  1.00  0.00           C  
ATOM   2571  O   ALA   166      50.547  37.009  52.875  1.00  0.00           O  
ATOM   2572  N   GLU   167      50.831  37.037  50.681  1.00  0.00           N  
ATOM   2573  H   GLU   167      51.123  36.486  49.886  1.00  0.00           H  
ATOM   2574  CA  GLU   167      50.443  38.542  50.541  1.00  0.00           C  
ATOM   2575  HA  GLU   167      50.913  39.111  51.342  1.00  0.00           H  
ATOM   2576  CB  GLU   167      50.966  39.065  49.140  1.00  0.00           C  
ATOM   2577  HB2 GLU   167      50.449  38.596  48.303  1.00  0.00           H  
ATOM   2578  HB3 GLU   167      50.673  40.111  49.237  1.00  0.00           H  
ATOM   2579  CG  GLU   167      52.569  39.030  48.961  1.00  0.00           C  
ATOM   2580  HG2 GLU   167      52.817  38.012  48.662  1.00  0.00           H  
ATOM   2581  HG3 GLU   167      52.838  39.626  48.089  1.00  0.00           H  
ATOM   2582  CD  GLU   167      53.397  39.443  50.194  1.00  0.00           C  
ATOM   2583  OE1 GLU   167      53.217  40.578  50.686  1.00  0.00           O  
ATOM   2584  OE2 GLU   167      54.129  38.621  50.786  1.00  0.00           O  
ATOM   2585  C   GLU   167      48.938  38.747  50.564  1.00  0.00           C  
ATOM   2586  O   GLU   167      48.473  39.700  51.150  1.00  0.00           O  
ATOM   2587  N   LEU   168      48.182  37.950  49.846  1.00  0.00           N  
ATOM   2588  H   LEU   168      48.476  37.094  49.398  1.00  0.00           H  
ATOM   2589  CA  LEU   168      46.710  38.119  49.509  1.00  0.00           C  
ATOM   2590  HA  LEU   168      46.553  39.168  49.260  1.00  0.00           H  
ATOM   2591  CB  LEU   168      46.468  37.251  48.312  1.00  0.00           C  
ATOM   2592  HB2 LEU   168      46.767  36.224  48.520  1.00  0.00           H  
ATOM   2593  HB3 LEU   168      45.381  37.250  48.232  1.00  0.00           H  
ATOM   2594  CG  LEU   168      47.079  37.808  47.016  1.00  0.00           C  
ATOM   2595  HG  LEU   168      48.159  37.847  47.157  1.00  0.00           H  
ATOM   2596  CD1 LEU   168      46.829  36.862  45.864  1.00  0.00           C  
ATOM   2597 HD11 LEU   168      47.048  35.805  46.013  1.00  0.00           H  
ATOM   2598 HD12 LEU   168      45.802  36.894  45.502  1.00  0.00           H  
ATOM   2599 HD13 LEU   168      47.480  37.213  45.063  1.00  0.00           H  
ATOM   2600  CD2 LEU   168      46.370  39.083  46.600  1.00  0.00           C  
ATOM   2601 HD21 LEU   168      46.626  39.937  47.226  1.00  0.00           H  
ATOM   2602 HD22 LEU   168      46.683  39.411  45.608  1.00  0.00           H  
ATOM   2603 HD23 LEU   168      45.283  39.002  46.615  1.00  0.00           H  
ATOM   2604  C   LEU   168      45.811  37.788  50.651  1.00  0.00           C  
ATOM   2605  O   LEU   168      44.805  38.480  50.788  1.00  0.00           O  
ATOM   2606  N   GLU   169      46.121  36.807  51.516  1.00  0.00           N  
ATOM   2607  H   GLU   169      47.053  36.456  51.349  1.00  0.00           H  
ATOM   2608  CA  GLU   169      45.332  36.341  52.663  1.00  0.00           C  
ATOM   2609  HA  GLU   169      44.272  36.315  52.412  1.00  0.00           H  
ATOM   2610  CB  GLU   169      45.736  34.844  52.960  1.00  0.00           C  
ATOM   2611  HB2 GLU   169      45.678  34.346  51.992  1.00  0.00           H  
ATOM   2612  HB3 GLU   169      46.713  34.855  53.444  1.00  0.00           H  
ATOM   2613  CG  GLU   169      44.784  34.104  53.784  1.00  0.00           C  
ATOM   2614  HG2 GLU   169      44.859  34.504  54.796  1.00  0.00           H  
ATOM   2615  HG3 GLU   169      43.741  34.233  53.495  1.00  0.00           H  
ATOM   2616  CD  GLU   169      45.057  32.578  53.667  1.00  0.00           C  
ATOM   2617  OE1 GLU   169      46.145  32.133  54.077  1.00  0.00           O  
ATOM   2618  OE2 GLU   169      44.252  31.796  53.022  1.00  0.00           O  
ATOM   2619  C   GLU   169      45.464  37.271  53.922  1.00  0.00           C  
ATOM   2620  O   GLU   169      44.760  37.006  54.883  1.00  0.00           O  
ATOM   2621  N   GLN   170      46.424  38.220  53.937  1.00  0.00           N  
ATOM   2622  H   GLN   170      46.974  38.213  53.090  1.00  0.00           H  
ATOM   2623  CA  GLN   170      46.893  38.958  55.125  1.00  0.00           C  
ATOM   2624  HA  GLN   170      47.164  38.308  55.957  1.00  0.00           H  
ATOM   2625  CB  GLN   170      48.243  39.674  54.870  1.00  0.00           C  
ATOM   2626  HB2 GLN   170      48.943  38.933  54.483  1.00  0.00           H  
ATOM   2627  HB3 GLN   170      48.142  40.441  54.102  1.00  0.00           H  
ATOM   2628  CG  GLN   170      48.901  40.246  56.116  1.00  0.00           C  
ATOM   2629  HG2 GLN   170      48.811  39.504  56.910  1.00  0.00           H  
ATOM   2630  HG3 GLN   170      49.972  40.205  55.922  1.00  0.00           H  
ATOM   2631  CD  GLN   170      48.444  41.622  56.471  1.00  0.00           C  
ATOM   2632  OE1 GLN   170      48.398  42.551  55.707  1.00  0.00           O  
ATOM   2633  NE2 GLN   170      47.867  41.773  57.672  1.00  0.00           N  
ATOM   2634 HE21 GLN   170      47.588  42.720  57.885  1.00  0.00           H  
ATOM   2635 HE22 GLN   170      47.714  40.988  58.289  1.00  0.00           H  
ATOM   2636  C   GLN   170      45.815  39.938  55.756  1.00  0.00           C  
ATOM   2637  O   GLN   170      45.404  39.907  56.883  1.00  0.00           O  
ATOM   2638  N   ASN   171      45.235  40.751  54.928  1.00  0.00           N  
ATOM   2639  H   ASN   171      45.561  40.743  53.972  1.00  0.00           H  
ATOM   2640  CA  ASN   171      44.038  41.550  55.203  1.00  0.00           C  
ATOM   2641  HA  ASN   171      43.527  41.252  56.119  1.00  0.00           H  
ATOM   2642  CB  ASN   171      44.419  42.982  55.450  1.00  0.00           C  
ATOM   2643  HB2 ASN   171      45.062  42.956  56.330  1.00  0.00           H  
ATOM   2644  HB3 ASN   171      45.009  43.260  54.576  1.00  0.00           H  
ATOM   2645  CG  ASN   171      43.268  43.927  55.804  1.00  0.00           C  
ATOM   2646  OD1 ASN   171      42.126  43.507  55.772  1.00  0.00           O  
ATOM   2647  ND2 ASN   171      43.553  45.175  56.054  1.00  0.00           N  
ATOM   2648 HD21 ASN   171      42.814  45.793  56.358  1.00  0.00           H  
ATOM   2649 HD22 ASN   171      44.505  45.454  55.867  1.00  0.00           H  
ATOM   2650  C   ASN   171      43.024  41.531  54.010  1.00  0.00           C  
ATOM   2651  O   ASN   171      43.272  42.158  53.002  1.00  0.00           O  
ATOM   2652  N   LEU   172      41.850  40.842  54.233  1.00  0.00           N  
ATOM   2653  H   LEU   172      41.561  40.437  55.112  1.00  0.00           H  
ATOM   2654  CA  LEU   172      41.010  40.546  53.041  1.00  0.00           C  
ATOM   2655  HA  LEU   172      41.601  40.303  52.157  1.00  0.00           H  
ATOM   2656  CB  LEU   172      39.972  39.449  53.449  1.00  0.00           C  
ATOM   2657  HB2 LEU   172      39.447  39.881  54.301  1.00  0.00           H  
ATOM   2658  HB3 LEU   172      39.337  39.283  52.579  1.00  0.00           H  
ATOM   2659  CG  LEU   172      40.698  38.112  53.755  1.00  0.00           C  
ATOM   2660  HG  LEU   172      41.196  38.163  54.723  1.00  0.00           H  
ATOM   2661  CD1 LEU   172      39.514  37.075  53.671  1.00  0.00           C  
ATOM   2662 HD11 LEU   172      38.652  37.480  54.202  1.00  0.00           H  
ATOM   2663 HD12 LEU   172      39.110  37.032  52.660  1.00  0.00           H  
ATOM   2664 HD13 LEU   172      39.822  36.074  53.976  1.00  0.00           H  
ATOM   2665  CD2 LEU   172      41.628  37.620  52.686  1.00  0.00           C  
ATOM   2666 HD21 LEU   172      42.552  38.194  52.758  1.00  0.00           H  
ATOM   2667 HD22 LEU   172      41.714  36.541  52.817  1.00  0.00           H  
ATOM   2668 HD23 LEU   172      41.217  37.787  51.690  1.00  0.00           H  
ATOM   2669  C   LEU   172      40.340  41.858  52.557  1.00  0.00           C  
ATOM   2670  O   LEU   172      40.045  42.038  51.368  1.00  0.00           O  
ATOM   2671  N   SER   173      40.198  42.815  53.494  1.00  0.00           N  
ATOM   2672  H   SER   173      40.502  42.586  54.430  1.00  0.00           H  
ATOM   2673  CA  SER   173      39.525  44.113  53.143  1.00  0.00           C  
ATOM   2674  HA  SER   173      38.602  43.860  52.621  1.00  0.00           H  
ATOM   2675  CB  SER   173      39.112  44.786  54.473  1.00  0.00           C  
ATOM   2676  HB2 SER   173      38.404  44.128  54.978  1.00  0.00           H  
ATOM   2677  HB3 SER   173      40.083  44.901  54.955  1.00  0.00           H  
ATOM   2678  OG  SER   173      38.566  46.013  54.264  1.00  0.00           O  
ATOM   2679  HG  SER   173      37.663  45.984  54.588  1.00  0.00           H  
ATOM   2680  C   SER   173      40.510  44.936  52.240  1.00  0.00           C  
ATOM   2681  O   SER   173      40.175  45.403  51.129  1.00  0.00           O  
ATOM   2682  N   ARG   174      41.774  45.078  52.652  1.00  0.00           N  
ATOM   2683  H   ARG   174      41.914  44.653  53.558  1.00  0.00           H  
ATOM   2684  CA  ARG   174      42.912  45.643  51.868  1.00  0.00           C  
ATOM   2685  HA  ARG   174      42.676  46.673  51.600  1.00  0.00           H  
ATOM   2686  CB  ARG   174      44.286  45.742  52.655  1.00  0.00           C  
ATOM   2687  HB2 ARG   174      44.064  46.200  53.619  1.00  0.00           H  
ATOM   2688  HB3 ARG   174      44.669  44.722  52.694  1.00  0.00           H  
ATOM   2689  CG  ARG   174      45.289  46.610  51.879  1.00  0.00           C  
ATOM   2690  HG2 ARG   174      45.528  46.117  50.936  1.00  0.00           H  
ATOM   2691  HG3 ARG   174      44.826  47.595  51.817  1.00  0.00           H  
ATOM   2692  CD  ARG   174      46.552  46.765  52.715  1.00  0.00           C  
ATOM   2693  HD2 ARG   174      46.327  47.194  53.691  1.00  0.00           H  
ATOM   2694  HD3 ARG   174      46.858  45.770  53.039  1.00  0.00           H  
ATOM   2695  NE  ARG   174      47.595  47.617  52.080  1.00  0.00           N  
ATOM   2696  HE  ARG   174      47.285  48.455  51.609  1.00  0.00           H  
ATOM   2697  CZ  ARG   174      48.867  47.324  51.945  1.00  0.00           C  
ATOM   2698  NH1 ARG   174      49.376  46.162  52.315  1.00  0.00           N  
ATOM   2699 HH11 ARG   174      48.813  45.497  52.826  1.00  0.00           H  
ATOM   2700 HH12 ARG   174      50.377  46.028  52.309  1.00  0.00           H  
ATOM   2701  NH2 ARG   174      49.674  48.133  51.366  1.00  0.00           N  
ATOM   2702 HH21 ARG   174      49.343  49.017  51.008  1.00  0.00           H  
ATOM   2703 HH22 ARG   174      50.659  47.921  51.300  1.00  0.00           H  
ATOM   2704  C   ARG   174      43.037  45.004  50.486  1.00  0.00           C  
ATOM   2705  O   ARG   174      43.347  45.736  49.520  1.00  0.00           O  
ATOM   2706  N   THR   175      42.893  43.709  50.327  1.00  0.00           N  
ATOM   2707  H   THR   175      43.093  43.090  51.099  1.00  0.00           H  
ATOM   2708  CA  THR   175      42.923  43.033  48.973  1.00  0.00           C  
ATOM   2709  HA  THR   175      43.865  43.290  48.488  1.00  0.00           H  
ATOM   2710  CB  THR   175      42.959  41.541  49.217  1.00  0.00           C  
ATOM   2711  HB  THR   175      42.048  41.247  49.738  1.00  0.00           H  
ATOM   2712  CG2 THR   175      43.047  40.770  47.858  1.00  0.00           C  
ATOM   2713 HG21 THR   175      42.078  40.838  47.363  1.00  0.00           H  
ATOM   2714 HG22 THR   175      43.763  41.338  47.264  1.00  0.00           H  
ATOM   2715 HG23 THR   175      43.318  39.737  48.077  1.00  0.00           H  
ATOM   2716  OG1 THR   175      44.095  41.093  49.923  1.00  0.00           O  
ATOM   2717  HG1 THR   175      44.069  40.163  50.161  1.00  0.00           H  
ATOM   2718  C   THR   175      41.846  43.447  48.109  1.00  0.00           C  
ATOM   2719  O   THR   175      42.053  43.977  47.015  1.00  0.00           O  
ATOM   2720  N   PHE   176      40.586  43.384  48.550  1.00  0.00           N  
ATOM   2721  H   PHE   176      40.417  43.167  49.522  1.00  0.00           H  
ATOM   2722  CA  PHE   176      39.479  43.726  47.761  1.00  0.00           C  
ATOM   2723  HA  PHE   176      39.666  43.422  46.732  1.00  0.00           H  
ATOM   2724  CB  PHE   176      38.295  42.833  48.071  1.00  0.00           C  
ATOM   2725  HB2 PHE   176      37.981  43.012  49.100  1.00  0.00           H  
ATOM   2726  HB3 PHE   176      37.444  43.255  47.537  1.00  0.00           H  
ATOM   2727  CG  PHE   176      38.457  41.391  47.672  1.00  0.00           C  
ATOM   2728  CD1 PHE   176      38.017  41.009  46.378  1.00  0.00           C  
ATOM   2729  HD1 PHE   176      37.723  41.799  45.702  1.00  0.00           H  
ATOM   2730  CE1 PHE   176      38.211  39.696  45.905  1.00  0.00           C  
ATOM   2731  HE1 PHE   176      38.169  39.422  44.861  1.00  0.00           H  
ATOM   2732  CZ  PHE   176      38.717  38.753  46.747  1.00  0.00           C  
ATOM   2733  HZ  PHE   176      38.686  37.705  46.489  1.00  0.00           H  
ATOM   2734  CE2 PHE   176      39.007  39.091  48.104  1.00  0.00           C  
ATOM   2735  HE2 PHE   176      39.287  38.349  48.836  1.00  0.00           H  
ATOM   2736  CD2 PHE   176      38.951  40.402  48.551  1.00  0.00           C  
ATOM   2737  HD2 PHE   176      39.074  40.638  49.597  1.00  0.00           H  
ATOM   2738  C   PHE   176      39.365  45.264  47.545  1.00  0.00           C  
ATOM   2739  O   PHE   176      38.981  45.738  46.416  1.00  0.00           O  
ATOM   2740  N   LYS   177      39.803  46.109  48.449  1.00  0.00           N  
ATOM   2741  H   LYS   177      40.179  45.799  49.333  1.00  0.00           H  
ATOM   2742  CA  LYS   177      39.909  47.568  48.267  1.00  0.00           C  
ATOM   2743  HA  LYS   177      38.907  47.865  47.958  1.00  0.00           H  
ATOM   2744  CB  LYS   177      40.224  48.129  49.669  1.00  0.00           C  
ATOM   2745  HB2 LYS   177      41.040  47.507  50.035  1.00  0.00           H  
ATOM   2746  HB3 LYS   177      40.749  49.083  49.622  1.00  0.00           H  
ATOM   2747  CG  LYS   177      39.083  48.249  50.650  1.00  0.00           C  
ATOM   2748  HG2 LYS   177      38.457  49.028  50.213  1.00  0.00           H  
ATOM   2749  HG3 LYS   177      38.490  47.338  50.730  1.00  0.00           H  
ATOM   2750  CD  LYS   177      39.542  48.614  52.140  1.00  0.00           C  
ATOM   2751  HD2 LYS   177      40.118  47.815  52.606  1.00  0.00           H  
ATOM   2752  HD3 LYS   177      40.104  49.546  52.210  1.00  0.00           H  
ATOM   2753  CE  LYS   177      38.310  48.805  53.024  1.00  0.00           C  
ATOM   2754  HE2 LYS   177      37.826  49.689  52.610  1.00  0.00           H  
ATOM   2755  HE3 LYS   177      37.577  48.005  52.920  1.00  0.00           H  
ATOM   2756  NZ  LYS   177      38.583  48.989  54.502  1.00  0.00           N  
ATOM   2757  HZ1 LYS   177      37.775  49.316  55.012  1.00  0.00           H  
ATOM   2758  HZ2 LYS   177      38.750  48.061  54.866  1.00  0.00           H  
ATOM   2759  HZ3 LYS   177      39.327  49.607  54.793  1.00  0.00           H  
ATOM   2760  C   LYS   177      40.958  47.957  47.192  1.00  0.00           C  
ATOM   2761  O   LYS   177      40.746  48.925  46.498  1.00  0.00           O  
ATOM   2762  N   SER   178      41.992  47.187  47.017  1.00  0.00           N  
ATOM   2763  H   SER   178      42.040  46.285  47.470  1.00  0.00           H  
ATOM   2764  CA  SER   178      43.028  47.360  45.968  1.00  0.00           C  
ATOM   2765  HA  SER   178      43.106  48.407  45.677  1.00  0.00           H  
ATOM   2766  CB  SER   178      44.396  46.663  46.379  1.00  0.00           C  
ATOM   2767  HB2 SER   178      44.353  45.593  46.174  1.00  0.00           H  
ATOM   2768  HB3 SER   178      45.183  47.003  45.706  1.00  0.00           H  
ATOM   2769  OG  SER   178      44.774  47.047  47.710  1.00  0.00           O  
ATOM   2770  HG  SER   178      44.198  46.617  48.346  1.00  0.00           H  
ATOM   2771  C   SER   178      42.686  46.707  44.685  1.00  0.00           C  
ATOM   2772  O   SER   178      43.318  46.786  43.615  1.00  0.00           O  
ATOM   2773  N   LEU   179      41.567  45.967  44.654  1.00  0.00           N  
ATOM   2774  H   LEU   179      40.940  45.885  45.442  1.00  0.00           H  
ATOM   2775  CA  LEU   179      41.124  45.322  43.346  1.00  0.00           C  
ATOM   2776  HA  LEU   179      41.958  45.257  42.647  1.00  0.00           H  
ATOM   2777  CB  LEU   179      40.629  43.912  43.599  1.00  0.00           C  
ATOM   2778  HB2 LEU   179      39.983  44.023  44.470  1.00  0.00           H  
ATOM   2779  HB3 LEU   179      39.944  43.616  42.805  1.00  0.00           H  
ATOM   2780  CG  LEU   179      41.703  42.815  44.020  1.00  0.00           C  
ATOM   2781  HG  LEU   179      42.453  43.239  44.687  1.00  0.00           H  
ATOM   2782  CD1 LEU   179      41.079  41.523  44.621  1.00  0.00           C  
ATOM   2783 HD11 LEU   179      40.642  41.850  45.565  1.00  0.00           H  
ATOM   2784 HD12 LEU   179      40.266  41.103  44.029  1.00  0.00           H  
ATOM   2785 HD13 LEU   179      41.849  40.802  44.896  1.00  0.00           H  
ATOM   2786  CD2 LEU   179      42.468  42.280  42.789  1.00  0.00           C  
ATOM   2787 HD21 LEU   179      43.299  41.618  43.030  1.00  0.00           H  
ATOM   2788 HD22 LEU   179      41.757  41.835  42.093  1.00  0.00           H  
ATOM   2789 HD23 LEU   179      42.946  43.085  42.232  1.00  0.00           H  
ATOM   2790  C   LEU   179      40.075  46.098  42.498  1.00  0.00           C  
ATOM   2791  O   LEU   179      40.226  46.116  41.271  1.00  0.00           O  
ATOM   2792  N   PHE   180      38.971  46.540  43.119  1.00  0.00           N  
ATOM   2793  H   PHE   180      39.000  46.496  44.128  1.00  0.00           H  
ATOM   2794  CA  PHE   180      37.866  47.202  42.472  1.00  0.00           C  
ATOM   2795  HA  PHE   180      37.869  46.811  41.454  1.00  0.00           H  
ATOM   2796  CB  PHE   180      36.575  46.912  43.201  1.00  0.00           C  
ATOM   2797  HB2 PHE   180      36.766  47.358  44.178  1.00  0.00           H  
ATOM   2798  HB3 PHE   180      35.694  47.262  42.663  1.00  0.00           H  
ATOM   2799  CG  PHE   180      36.359  45.395  43.377  1.00  0.00           C  
ATOM   2800  CD1 PHE   180      36.197  44.737  44.626  1.00  0.00           C  
ATOM   2801  HD1 PHE   180      36.132  45.394  45.481  1.00  0.00           H  
ATOM   2802  CE1 PHE   180      35.823  43.372  44.733  1.00  0.00           C  
ATOM   2803  HE1 PHE   180      35.439  42.924  45.637  1.00  0.00           H  
ATOM   2804  CZ  PHE   180      35.830  42.554  43.578  1.00  0.00           C  
ATOM   2805  HZ  PHE   180      35.516  41.523  43.651  1.00  0.00           H  
ATOM   2806  CE2 PHE   180      35.970  43.173  42.276  1.00  0.00           C  
ATOM   2807  HE2 PHE   180      35.911  42.600  41.362  1.00  0.00           H  
ATOM   2808  CD2 PHE   180      36.205  44.558  42.209  1.00  0.00           C  
ATOM   2809  HD2 PHE   180      36.366  45.039  41.255  1.00  0.00           H  
ATOM   2810  C   PHE   180      38.182  48.703  42.262  1.00  0.00           C  
ATOM   2811  O   PHE   180      37.329  49.573  42.456  1.00  0.00           O  
ATOM   2812  N   ARG   181      39.380  48.905  41.789  1.00  0.00           N  
ATOM   2813  H   ARG   181      39.857  48.130  41.350  1.00  0.00           H  
ATOM   2814  CA  ARG   181      39.751  50.239  41.489  1.00  0.00           C  
ATOM   2815  HA  ARG   181      39.283  50.871  42.244  1.00  0.00           H  
ATOM   2816  CB  ARG   181      41.250  50.374  41.579  1.00  0.00           C  
ATOM   2817  HB2 ARG   181      41.688  49.714  40.831  1.00  0.00           H  
ATOM   2818  HB3 ARG   181      41.610  51.353  41.263  1.00  0.00           H  
ATOM   2819  CG  ARG   181      41.732  50.010  43.015  1.00  0.00           C  
ATOM   2820  HG2 ARG   181      41.233  49.113  43.383  1.00  0.00           H  
ATOM   2821  HG3 ARG   181      42.796  49.831  43.171  1.00  0.00           H  
ATOM   2822  CD  ARG   181      41.537  51.194  43.955  1.00  0.00           C  
ATOM   2823  HD2 ARG   181      40.511  51.527  43.795  1.00  0.00           H  
ATOM   2824  HD3 ARG   181      41.579  50.825  44.980  1.00  0.00           H  
ATOM   2825  NE  ARG   181      42.424  52.353  43.516  1.00  0.00           N  
ATOM   2826  HE  ARG   181      42.920  52.190  42.652  1.00  0.00           H  
ATOM   2827  CZ  ARG   181      42.687  53.401  44.275  1.00  0.00           C  
ATOM   2828  NH1 ARG   181      42.009  53.694  45.362  1.00  0.00           N  
ATOM   2829 HH11 ARG   181      41.116  53.238  45.481  1.00  0.00           H  
ATOM   2830 HH12 ARG   181      42.321  54.502  45.881  1.00  0.00           H  
ATOM   2831  NH2 ARG   181      43.670  54.172  43.931  1.00  0.00           N  
ATOM   2832 HH21 ARG   181      44.229  54.102  43.092  1.00  0.00           H  
ATOM   2833 HH22 ARG   181      43.727  55.025  44.469  1.00  0.00           H  
ATOM   2834  C   ARG   181      39.276  50.497  40.083  1.00  0.00           C  
ATOM   2835  O   ARG   181      39.079  49.588  39.237  1.00  0.00           O  
ATOM   2836  N   ALA   182      39.299  51.792  39.726  1.00  0.00           N  
ATOM   2837  H   ALA   182      39.384  52.467  40.472  1.00  0.00           H  
ATOM   2838  CA  ALA   182      39.012  52.272  38.395  1.00  0.00           C  
ATOM   2839  HA  ALA   182      38.121  51.840  37.938  1.00  0.00           H  
ATOM   2840  CB  ALA   182      38.819  53.779  38.410  1.00  0.00           C  
ATOM   2841  HB1 ALA   182      38.365  54.047  39.364  1.00  0.00           H  
ATOM   2842  HB2 ALA   182      39.812  54.210  38.289  1.00  0.00           H  
ATOM   2843  HB3 ALA   182      38.219  53.987  37.523  1.00  0.00           H  
ATOM   2844  C   ALA   182      40.115  51.757  37.438  1.00  0.00           C  
ATOM   2845  O   ALA   182      41.243  51.569  37.818  1.00  0.00           O  
ATOM   2846  N   SER   183      39.794  51.657  36.166  1.00  0.00           N  
ATOM   2847  H   SER   183      38.900  52.090  35.986  1.00  0.00           H  
ATOM   2848  CA  SER   183      40.578  51.027  35.106  1.00  0.00           C  
ATOM   2849  HA  SER   183      40.780  50.036  35.512  1.00  0.00           H  
ATOM   2850  CB  SER   183      39.751  50.968  33.868  1.00  0.00           C  
ATOM   2851  HB2 SER   183      40.325  50.475  33.083  1.00  0.00           H  
ATOM   2852  HB3 SER   183      38.825  50.436  34.086  1.00  0.00           H  
ATOM   2853  OG  SER   183      39.372  52.230  33.301  1.00  0.00           O  
ATOM   2854  HG  SER   183      38.647  52.520  33.860  1.00  0.00           H  
ATOM   2855  C   SER   183      42.004  51.491  34.894  1.00  0.00           C  
ATOM   2856  O   SER   183      42.884  50.754  34.357  1.00  0.00           O  
ATOM   2857  N   ASP   184      42.226  52.770  35.120  1.00  0.00           N  
ATOM   2858  H   ASP   184      41.378  53.243  35.398  1.00  0.00           H  
ATOM   2859  CA  ASP   184      43.517  53.518  35.188  1.00  0.00           C  
ATOM   2860  HA  ASP   184      44.248  53.124  34.482  1.00  0.00           H  
ATOM   2861  CB  ASP   184      43.084  54.901  34.847  1.00  0.00           C  
ATOM   2862  HB2 ASP   184      42.358  55.317  35.547  1.00  0.00           H  
ATOM   2863  HB3 ASP   184      43.933  55.568  34.993  1.00  0.00           H  
ATOM   2864  CG  ASP   184      42.631  55.199  33.357  1.00  0.00           C  
ATOM   2865  OD1 ASP   184      43.367  55.144  32.351  1.00  0.00           O  
ATOM   2866  OD2 ASP   184      41.420  55.626  33.271  1.00  0.00           O  
ATOM   2867  C   ASP   184      44.032  53.567  36.642  1.00  0.00           C  
ATOM   2868  O   ASP   184      45.226  53.470  36.908  1.00  0.00           O  
ATOM   2869  N   GLU   185      43.180  53.611  37.704  1.00  0.00           N  
ATOM   2870  H   GLU   185      42.207  53.533  37.443  1.00  0.00           H  
ATOM   2871  CA  GLU   185      43.517  53.850  39.082  1.00  0.00           C  
ATOM   2872  HA  GLU   185      44.405  54.479  39.149  1.00  0.00           H  
ATOM   2873  CB  GLU   185      42.368  54.496  39.850  1.00  0.00           C  
ATOM   2874  HB2 GLU   185      41.529  53.813  39.985  1.00  0.00           H  
ATOM   2875  HB3 GLU   185      42.683  54.682  40.877  1.00  0.00           H  
ATOM   2876  CG  GLU   185      41.906  55.847  39.271  1.00  0.00           C  
ATOM   2877  HG2 GLU   185      41.578  55.766  38.234  1.00  0.00           H  
ATOM   2878  HG3 GLU   185      40.987  56.048  39.821  1.00  0.00           H  
ATOM   2879  CD  GLU   185      42.866  57.016  39.337  1.00  0.00           C  
ATOM   2880  OE1 GLU   185      42.375  58.106  39.563  1.00  0.00           O  
ATOM   2881  OE2 GLU   185      44.085  56.894  39.088  1.00  0.00           O  
ATOM   2882  C   GLU   185      44.027  52.663  39.862  1.00  0.00           C  
ATOM   2883  O   GLU   185      43.950  52.667  41.101  1.00  0.00           O  
ATOM   2884  N   SER   186      44.532  51.695  39.175  1.00  0.00           N  
ATOM   2885  H   SER   186      44.495  51.827  38.175  1.00  0.00           H  
ATOM   2886  CA  SER   186      45.216  50.478  39.650  1.00  0.00           C  
ATOM   2887  HA  SER   186      44.465  49.777  40.014  1.00  0.00           H  
ATOM   2888  CB  SER   186      45.923  49.673  38.462  1.00  0.00           C  
ATOM   2889  HB2 SER   186      46.997  49.847  38.523  1.00  0.00           H  
ATOM   2890  HB3 SER   186      45.795  48.605  38.639  1.00  0.00           H  
ATOM   2891  OG  SER   186      45.474  50.007  37.171  1.00  0.00           O  
ATOM   2892  HG  SER   186      46.136  49.649  36.575  1.00  0.00           H  
ATOM   2893  C   SER   186      46.325  50.784  40.658  1.00  0.00           C  
ATOM   2894  O   SER   186      47.014  51.792  40.415  1.00  0.00           O  
ATOM   2895  N   VAL   187      46.552  49.928  41.688  1.00  0.00           N  
ATOM   2896  H   VAL   187      45.988  49.106  41.850  1.00  0.00           H  
ATOM   2897  CA  VAL   187      47.616  50.112  42.658  1.00  0.00           C  
ATOM   2898  HA  VAL   187      48.306  50.870  42.289  1.00  0.00           H  
ATOM   2899  CB  VAL   187      47.006  50.699  44.024  1.00  0.00           C  
ATOM   2900  HB  VAL   187      47.774  50.773  44.794  1.00  0.00           H  
ATOM   2901  CG1 VAL   187      46.511  52.160  43.888  1.00  0.00           C  
ATOM   2902 HG11 VAL   187      46.271  52.660  44.827  1.00  0.00           H  
ATOM   2903 HG12 VAL   187      47.347  52.584  43.332  1.00  0.00           H  
ATOM   2904 HG13 VAL   187      45.651  52.184  43.220  1.00  0.00           H  
ATOM   2905  CG2 VAL   187      45.849  49.948  44.680  1.00  0.00           C  
ATOM   2906 HG21 VAL   187      45.897  50.049  45.764  1.00  0.00           H  
ATOM   2907 HG22 VAL   187      44.836  50.206  44.372  1.00  0.00           H  
ATOM   2908 HG23 VAL   187      45.925  48.879  44.479  1.00  0.00           H  
ATOM   2909  C   VAL   187      48.490  48.835  42.888  1.00  0.00           C  
ATOM   2910  O   VAL   187      49.680  48.913  43.079  1.00  0.00           O  
ATOM   2911  N   LEU   188      47.963  47.598  42.680  1.00  0.00           N  
ATOM   2912  H   LEU   188      46.967  47.493  42.554  1.00  0.00           H  
ATOM   2913  CA  LEU   188      48.703  46.330  42.833  1.00  0.00           C  
ATOM   2914  HA  LEU   188      49.152  46.179  43.815  1.00  0.00           H  
ATOM   2915  CB  LEU   188      47.708  45.112  42.672  1.00  0.00           C  
ATOM   2916  HB2 LEU   188      47.060  45.226  41.803  1.00  0.00           H  
ATOM   2917  HB3 LEU   188      48.218  44.195  42.375  1.00  0.00           H  
ATOM   2918  CG  LEU   188      46.802  44.971  43.886  1.00  0.00           C  
ATOM   2919  HG  LEU   188      46.299  45.927  44.034  1.00  0.00           H  
ATOM   2920  CD1 LEU   188      45.748  43.886  43.700  1.00  0.00           C  
ATOM   2921 HD11 LEU   188      46.113  42.863  43.607  1.00  0.00           H  
ATOM   2922 HD12 LEU   188      45.127  43.866  44.596  1.00  0.00           H  
ATOM   2923 HD13 LEU   188      45.079  44.042  42.854  1.00  0.00           H  
ATOM   2924  CD2 LEU   188      47.553  44.661  45.167  1.00  0.00           C  
ATOM   2925 HD21 LEU   188      48.094  45.524  45.555  1.00  0.00           H  
ATOM   2926 HD22 LEU   188      46.866  44.314  45.939  1.00  0.00           H  
ATOM   2927 HD23 LEU   188      48.185  43.803  44.941  1.00  0.00           H  
ATOM   2928  C   LEU   188      49.786  46.221  41.788  1.00  0.00           C  
ATOM   2929  O   LEU   188      49.531  46.309  40.628  1.00  0.00           O  
ATOM   2930  N   SER   189      50.964  45.903  42.223  1.00  0.00           N  
ATOM   2931  H   SER   189      51.148  45.527  43.142  1.00  0.00           H  
ATOM   2932  CA  SER   189      52.179  45.976  41.438  1.00  0.00           C  
ATOM   2933  HA  SER   189      51.967  46.918  40.932  1.00  0.00           H  
ATOM   2934  CB  SER   189      53.374  46.208  42.395  1.00  0.00           C  
ATOM   2935  HB2 SER   189      53.530  45.268  42.924  1.00  0.00           H  
ATOM   2936  HB3 SER   189      54.220  46.545  41.796  1.00  0.00           H  
ATOM   2937  OG  SER   189      53.286  47.244  43.380  1.00  0.00           O  
ATOM   2938  HG  SER   189      54.036  47.803  43.167  1.00  0.00           H  
ATOM   2939  C   SER   189      52.447  44.798  40.480  1.00  0.00           C  
ATOM   2940  O   SER   189      53.640  44.651  40.047  1.00  0.00           O  
ATOM   2941  N   MET   190      51.404  44.059  40.063  1.00  0.00           N  
ATOM   2942  H   MET   190      50.467  44.188  40.418  1.00  0.00           H  
ATOM   2943  CA  MET   190      51.613  42.869  39.261  1.00  0.00           C  
ATOM   2944  HA  MET   190      51.896  42.062  39.938  1.00  0.00           H  
ATOM   2945  CB  MET   190      50.191  42.341  38.776  1.00  0.00           C  
ATOM   2946  HB2 MET   190      49.869  42.907  37.903  1.00  0.00           H  
ATOM   2947  HB3 MET   190      50.270  41.262  38.642  1.00  0.00           H  
ATOM   2948  CG  MET   190      49.044  42.513  39.769  1.00  0.00           C  
ATOM   2949  HG2 MET   190      49.248  42.041  40.730  1.00  0.00           H  
ATOM   2950  HG3 MET   190      48.982  43.582  39.976  1.00  0.00           H  
ATOM   2951  SD  MET   190      47.345  42.156  39.422  1.00  0.00           S  
ATOM   2952  CE  MET   190      47.495  40.299  39.384  1.00  0.00           C  
ATOM   2953  HE1 MET   190      48.418  39.858  39.008  1.00  0.00           H  
ATOM   2954  HE2 MET   190      47.398  39.979  40.421  1.00  0.00           H  
ATOM   2955  HE3 MET   190      46.567  39.944  38.934  1.00  0.00           H  
ATOM   2956  C   MET   190      52.515  42.857  38.055  1.00  0.00           C  
ATOM   2957  O   MET   190      53.271  41.933  37.874  1.00  0.00           O  
ATOM   2958  N   HIE   191      52.347  43.920  37.266  1.00  0.00           N  
ATOM   2959  H   HIE   191      51.698  44.638  37.556  1.00  0.00           H  
ATOM   2960  CA  HIE   191      53.129  44.177  36.026  1.00  0.00           C  
ATOM   2961  HA  HIE   191      53.050  43.330  35.345  1.00  0.00           H  
ATOM   2962  CB  HIE   191      52.599  45.431  35.307  1.00  0.00           C  
ATOM   2963  HB2 HIE   191      53.268  45.525  34.451  1.00  0.00           H  
ATOM   2964  HB3 HIE   191      51.591  45.335  34.903  1.00  0.00           H  
ATOM   2965  CG  HIE   191      52.636  46.661  36.135  1.00  0.00           C  
ATOM   2966  ND1 HIE   191      52.230  46.856  37.479  1.00  0.00           N  
ATOM   2967  CE1 HIE   191      52.679  48.074  37.852  1.00  0.00           C  
ATOM   2968  HE1 HIE   191      52.585  48.457  38.858  1.00  0.00           H  
ATOM   2969  NE2 HIE   191      53.331  48.626  36.807  1.00  0.00           N  
ATOM   2970  HE2 HIE   191      53.862  49.485  36.802  1.00  0.00           H  
ATOM   2971  CD2 HIE   191      53.370  47.744  35.760  1.00  0.00           C  
ATOM   2972  HD2 HIE   191      53.701  48.033  34.773  1.00  0.00           H  
ATOM   2973  C   HIE   191      54.640  44.402  36.309  1.00  0.00           C  
ATOM   2974  O   HIE   191      55.406  44.473  35.338  1.00  0.00           O  
ATOM   2975  N   LYS   192      55.046  44.613  37.540  1.00  0.00           N  
ATOM   2976  H   LYS   192      54.374  44.652  38.294  1.00  0.00           H  
ATOM   2977  CA  LYS   192      56.489  44.711  37.996  1.00  0.00           C  
ATOM   2978  HA  LYS   192      57.134  44.313  37.212  1.00  0.00           H  
ATOM   2979  CB  LYS   192      56.831  46.214  38.042  1.00  0.00           C  
ATOM   2980  HB2 LYS   192      57.901  46.247  38.243  1.00  0.00           H  
ATOM   2981  HB3 LYS   192      56.558  46.590  37.056  1.00  0.00           H  
ATOM   2982  CG  LYS   192      56.165  47.023  39.190  1.00  0.00           C  
ATOM   2983  HG2 LYS   192      55.077  46.962  39.156  1.00  0.00           H  
ATOM   2984  HG3 LYS   192      56.315  46.622  40.192  1.00  0.00           H  
ATOM   2985  CD  LYS   192      56.665  48.452  39.242  1.00  0.00           C  
ATOM   2986  HD2 LYS   192      56.543  48.820  38.223  1.00  0.00           H  
ATOM   2987  HD3 LYS   192      56.096  49.069  39.937  1.00  0.00           H  
ATOM   2988  CE  LYS   192      58.186  48.513  39.550  1.00  0.00           C  
ATOM   2989  HE2 LYS   192      58.367  48.304  40.605  1.00  0.00           H  
ATOM   2990  HE3 LYS   192      58.692  47.692  39.042  1.00  0.00           H  
ATOM   2991  NZ  LYS   192      58.720  49.902  39.245  1.00  0.00           N  
ATOM   2992  HZ1 LYS   192      58.698  50.080  38.251  1.00  0.00           H  
ATOM   2993  HZ2 LYS   192      58.320  50.675  39.757  1.00  0.00           H  
ATOM   2994  HZ3 LYS   192      59.702  49.936  39.476  1.00  0.00           H  
ATOM   2995  C   LYS   192      56.881  43.876  39.159  1.00  0.00           C  
ATOM   2996  O   LYS   192      57.810  44.245  39.834  1.00  0.00           O  
ATOM   2997  N   VAL   193      56.145  42.837  39.483  1.00  0.00           N  
ATOM   2998  H   VAL   193      55.582  42.474  38.726  1.00  0.00           H  
ATOM   2999  CA  VAL   193      56.217  42.050  40.836  1.00  0.00           C  
ATOM   3000  HA  VAL   193      56.042  42.773  41.633  1.00  0.00           H  
ATOM   3001  CB  VAL   193      55.061  41.126  40.985  1.00  0.00           C  
ATOM   3002  HB  VAL   193      54.114  41.650  40.861  1.00  0.00           H  
ATOM   3003  CG1 VAL   193      54.989  40.034  39.974  1.00  0.00           C  
ATOM   3004 HG11 VAL   193      53.992  39.617  39.832  1.00  0.00           H  
ATOM   3005 HG12 VAL   193      55.191  40.400  38.968  1.00  0.00           H  
ATOM   3006 HG13 VAL   193      55.745  39.278  40.186  1.00  0.00           H  
ATOM   3007  CG2 VAL   193      55.048  40.393  42.337  1.00  0.00           C  
ATOM   3008 HG21 VAL   193      55.889  39.715  42.482  1.00  0.00           H  
ATOM   3009 HG22 VAL   193      55.184  41.152  43.107  1.00  0.00           H  
ATOM   3010 HG23 VAL   193      54.094  39.877  42.445  1.00  0.00           H  
ATOM   3011  C   VAL   193      57.545  41.350  41.113  1.00  0.00           C  
ATOM   3012  O   VAL   193      57.979  41.274  42.285  1.00  0.00           O  
ATOM   3013  N   CYS   194      58.178  40.909  40.039  1.00  0.00           N  
ATOM   3014  H   CYS   194      57.852  40.944  39.084  1.00  0.00           H  
ATOM   3015  CA  CYS   194      59.556  40.454  40.225  1.00  0.00           C  
ATOM   3016  HA  CYS   194      59.582  39.806  41.101  1.00  0.00           H  
ATOM   3017  CB  CYS   194      59.915  39.680  38.913  1.00  0.00           C  
ATOM   3018  HB2 CYS   194      59.399  38.723  38.842  1.00  0.00           H  
ATOM   3019  HB3 CYS   194      59.651  40.397  38.136  1.00  0.00           H  
ATOM   3020  SG  CYS   194      61.690  39.182  38.827  1.00  0.00           S  
ATOM   3021  HG  CYS   194      61.408  37.948  39.253  1.00  0.00           H  
ATOM   3022  C   CYS   194      60.604  41.538  40.588  1.00  0.00           C  
ATOM   3023  O   CYS   194      61.273  41.428  41.586  1.00  0.00           O  
ATOM   3024  N   GLU   195      60.620  42.646  39.926  1.00  0.00           N  
ATOM   3025  H   GLU   195      60.075  42.608  39.077  1.00  0.00           H  
ATOM   3026  CA  GLU   195      61.341  43.927  40.320  1.00  0.00           C  
ATOM   3027  HA  GLU   195      62.392  43.651  40.406  1.00  0.00           H  
ATOM   3028  CB  GLU   195      61.109  44.949  39.136  1.00  0.00           C  
ATOM   3029  HB2 GLU   195      61.758  44.566  38.349  1.00  0.00           H  
ATOM   3030  HB3 GLU   195      60.084  44.958  38.766  1.00  0.00           H  
ATOM   3031  CG  GLU   195      61.534  46.458  39.343  1.00  0.00           C  
ATOM   3032  HG2 GLU   195      61.711  46.848  38.341  1.00  0.00           H  
ATOM   3033  HG3 GLU   195      60.712  46.938  39.874  1.00  0.00           H  
ATOM   3034  CD  GLU   195      62.771  46.745  40.181  1.00  0.00           C  
ATOM   3035  OE1 GLU   195      63.811  46.015  39.921  1.00  0.00           O  
ATOM   3036  OE2 GLU   195      62.739  47.668  41.053  1.00  0.00           O  
ATOM   3037  C   GLU   195      60.838  44.440  41.622  1.00  0.00           C  
ATOM   3038  O   GLU   195      61.724  44.914  42.378  1.00  0.00           O  
ATOM   3039  N   ALA   196      59.568  44.453  41.960  1.00  0.00           N  
ATOM   3040  H   ALA   196      58.926  44.135  41.248  1.00  0.00           H  
ATOM   3041  CA  ALA   196      59.034  44.991  43.216  1.00  0.00           C  
ATOM   3042  HA  ALA   196      59.518  45.881  43.619  1.00  0.00           H  
ATOM   3043  CB  ALA   196      57.551  45.287  42.903  1.00  0.00           C  
ATOM   3044  HB1 ALA   196      57.489  46.023  42.102  1.00  0.00           H  
ATOM   3045  HB2 ALA   196      56.978  44.414  42.591  1.00  0.00           H  
ATOM   3046  HB3 ALA   196      57.141  45.608  43.861  1.00  0.00           H  
ATOM   3047  C   ALA   196      59.114  44.042  44.384  1.00  0.00           C  
ATOM   3048  O   ALA   196      59.170  44.511  45.504  1.00  0.00           O  
ATOM   3049  N   GLY   197      59.099  42.758  44.201  1.00  0.00           N  
ATOM   3050  H   GLY   197      59.069  42.447  43.240  1.00  0.00           H  
ATOM   3051  CA  GLY   197      59.278  41.713  45.286  1.00  0.00           C  
ATOM   3052  HA2 GLY   197      59.891  40.856  45.005  1.00  0.00           H  
ATOM   3053  HA3 GLY   197      59.830  42.139  46.124  1.00  0.00           H  
ATOM   3054  C   GLY   197      57.961  41.050  45.708  1.00  0.00           C  
ATOM   3055  O   GLY   197      57.998  39.930  46.275  1.00  0.00           O  
ATOM   3056  N   GLY   198      56.816  41.678  45.458  1.00  0.00           N  
ATOM   3057  H   GLY   198      56.909  42.459  44.824  1.00  0.00           H  
ATOM   3058  CA  GLY   198      55.419  41.315  45.883  1.00  0.00           C  
ATOM   3059  HA2 GLY   198      55.204  40.310  45.520  1.00  0.00           H  
ATOM   3060  HA3 GLY   198      55.272  41.446  46.956  1.00  0.00           H  
ATOM   3061  C   GLY   198      54.434  42.348  45.270  1.00  0.00           C  
ATOM   3062  O   GLY   198      54.703  43.281  44.537  1.00  0.00           O  
ATOM   3063  N   LEU   199      53.219  42.158  45.619  1.00  0.00           N  
ATOM   3064  H   LEU   199      53.066  41.447  46.320  1.00  0.00           H  
ATOM   3065  CA  LEU   199      52.007  42.828  45.123  1.00  0.00           C  
ATOM   3066  HA  LEU   199      52.108  42.909  44.041  1.00  0.00           H  
ATOM   3067  CB  LEU   199      50.845  41.908  45.429  1.00  0.00           C  
ATOM   3068  HB2 LEU   199      50.812  41.701  46.499  1.00  0.00           H  
ATOM   3069  HB3 LEU   199      49.947  42.466  45.163  1.00  0.00           H  
ATOM   3070  CG  LEU   199      50.785  40.575  44.658  1.00  0.00           C  
ATOM   3071  HG  LEU   199      51.739  40.057  44.570  1.00  0.00           H  
ATOM   3072  CD1 LEU   199      49.728  39.493  45.164  1.00  0.00           C  
ATOM   3073 HD11 LEU   199      50.125  39.151  46.120  1.00  0.00           H  
ATOM   3074 HD12 LEU   199      48.725  39.913  45.224  1.00  0.00           H  
ATOM   3075 HD13 LEU   199      49.760  38.654  44.468  1.00  0.00           H  
ATOM   3076  CD2 LEU   199      50.376  40.870  43.258  1.00  0.00           C  
ATOM   3077 HD21 LEU   199      50.347  39.955  42.667  1.00  0.00           H  
ATOM   3078 HD22 LEU   199      49.480  41.476  43.123  1.00  0.00           H  
ATOM   3079 HD23 LEU   199      51.223  41.371  42.788  1.00  0.00           H  
ATOM   3080  C   LEU   199      51.760  44.225  45.698  1.00  0.00           C  
ATOM   3081  O   LEU   199      51.357  45.070  44.937  1.00  0.00           O  
ATOM   3082  N   PHE   200      51.757  44.375  47.020  1.00  0.00           N  
ATOM   3083  H   PHE   200      52.199  43.631  47.540  1.00  0.00           H  
ATOM   3084  CA  PHE   200      51.187  45.546  47.716  1.00  0.00           C  
ATOM   3085  HA  PHE   200      50.363  45.898  47.096  1.00  0.00           H  
ATOM   3086  CB  PHE   200      50.502  45.032  49.008  1.00  0.00           C  
ATOM   3087  HB2 PHE   200      51.182  44.396  49.575  1.00  0.00           H  
ATOM   3088  HB3 PHE   200      50.266  45.887  49.641  1.00  0.00           H  
ATOM   3089  CG  PHE   200      49.206  44.238  48.828  1.00  0.00           C  
ATOM   3090  CD1 PHE   200      49.269  42.818  48.984  1.00  0.00           C  
ATOM   3091  HD1 PHE   200      50.273  42.485  49.203  1.00  0.00           H  
ATOM   3092  CE1 PHE   200      48.104  42.008  48.839  1.00  0.00           C  
ATOM   3093  HE1 PHE   200      48.092  40.929  48.795  1.00  0.00           H  
ATOM   3094  CZ  PHE   200      46.905  42.690  48.651  1.00  0.00           C  
ATOM   3095  HZ  PHE   200      46.040  42.044  48.628  1.00  0.00           H  
ATOM   3096  CE2 PHE   200      46.824  44.090  48.746  1.00  0.00           C  
ATOM   3097  HE2 PHE   200      45.809  44.446  48.648  1.00  0.00           H  
ATOM   3098  CD2 PHE   200      47.985  44.915  48.815  1.00  0.00           C  
ATOM   3099  HD2 PHE   200      47.957  45.995  48.799  1.00  0.00           H  
ATOM   3100  C   PHE   200      52.177  46.623  47.928  1.00  0.00           C  
ATOM   3101  O   PHE   200      51.968  47.605  48.684  1.00  0.00           O  
ATOM   3102  N   VAL   201      53.347  46.571  47.250  1.00  0.00           N  
ATOM   3103  H   VAL   201      53.505  45.802  46.615  1.00  0.00           H  
ATOM   3104  CA  VAL   201      54.454  47.436  47.417  1.00  0.00           C  
ATOM   3105  HA  VAL   201      54.769  47.381  48.459  1.00  0.00           H  
ATOM   3106  CB  VAL   201      55.626  46.891  46.576  1.00  0.00           C  
ATOM   3107  HB  VAL   201      55.318  46.433  45.636  1.00  0.00           H  
ATOM   3108  CG1 VAL   201      56.599  48.002  46.129  1.00  0.00           C  
ATOM   3109 HG11 VAL   201      57.486  47.404  45.920  1.00  0.00           H  
ATOM   3110 HG12 VAL   201      56.305  48.660  45.312  1.00  0.00           H  
ATOM   3111 HG13 VAL   201      56.763  48.588  47.033  1.00  0.00           H  
ATOM   3112  CG2 VAL   201      56.272  45.749  47.301  1.00  0.00           C  
ATOM   3113 HG21 VAL   201      56.755  46.099  48.213  1.00  0.00           H  
ATOM   3114 HG22 VAL   201      55.468  45.061  47.561  1.00  0.00           H  
ATOM   3115 HG23 VAL   201      57.003  45.223  46.687  1.00  0.00           H  
ATOM   3116  C   VAL   201      54.161  48.930  47.093  1.00  0.00           C  
ATOM   3117  O   VAL   201      54.592  49.810  47.822  1.00  0.00           O  
ATOM   3118  N   ASN   202      53.378  49.270  46.041  1.00  0.00           N  
ATOM   3119  H   ASN   202      52.969  48.493  45.541  1.00  0.00           H  
ATOM   3120  CA  ASN   202      52.824  50.584  45.735  1.00  0.00           C  
ATOM   3121  HA  ASN   202      53.316  51.328  46.361  1.00  0.00           H  
ATOM   3122  CB  ASN   202      53.134  50.914  44.278  1.00  0.00           C  
ATOM   3123  HB2 ASN   202      52.421  50.474  43.580  1.00  0.00           H  
ATOM   3124  HB3 ASN   202      53.060  52.000  44.224  1.00  0.00           H  
ATOM   3125  CG  ASN   202      54.511  50.465  43.791  1.00  0.00           C  
ATOM   3126  OD1 ASN   202      54.707  49.569  42.973  1.00  0.00           O  
ATOM   3127  ND2 ASN   202      55.526  51.131  44.383  1.00  0.00           N  
ATOM   3128 HD21 ASN   202      56.446  50.734  44.251  1.00  0.00           H  
ATOM   3129 HD22 ASN   202      55.297  51.856  45.047  1.00  0.00           H  
ATOM   3130  C   ASN   202      51.274  50.784  46.119  1.00  0.00           C  
ATOM   3131  O   ASN   202      50.702  51.730  45.589  1.00  0.00           O  
ATOM   3132  N   SER   203      50.754  49.959  47.108  1.00  0.00           N  
ATOM   3133  H   SER   203      51.376  49.332  47.598  1.00  0.00           H  
ATOM   3134  CA  SER   203      49.348  50.157  47.475  1.00  0.00           C  
ATOM   3135  HA  SER   203      48.794  50.634  46.667  1.00  0.00           H  
ATOM   3136  CB  SER   203      48.676  48.797  47.512  1.00  0.00           C  
ATOM   3137  HB2 SER   203      49.182  48.172  48.247  1.00  0.00           H  
ATOM   3138  HB3 SER   203      47.637  48.924  47.817  1.00  0.00           H  
ATOM   3139  OG  SER   203      48.754  48.153  46.258  1.00  0.00           O  
ATOM   3140  HG  SER   203      49.665  48.087  45.962  1.00  0.00           H  
ATOM   3141  C   SER   203      49.239  50.794  48.893  1.00  0.00           C  
ATOM   3142  O   SER   203      50.047  50.548  49.791  1.00  0.00           O  
ATOM   3143  N   PRO   204      48.249  51.641  49.135  1.00  0.00           N  
ATOM   3144  CD  PRO   204      47.333  52.168  48.119  1.00  0.00           C  
ATOM   3145  HD2 PRO   204      46.563  51.413  47.963  1.00  0.00           H  
ATOM   3146  HD3 PRO   204      47.882  52.478  47.230  1.00  0.00           H  
ATOM   3147  CG  PRO   204      46.725  53.398  48.720  1.00  0.00           C  
ATOM   3148  HG2 PRO   204      45.666  53.560  48.522  1.00  0.00           H  
ATOM   3149  HG3 PRO   204      47.247  54.281  48.352  1.00  0.00           H  
ATOM   3150  CB  PRO   204      46.826  53.135  50.238  1.00  0.00           C  
ATOM   3151  HB2 PRO   204      45.939  52.850  50.803  1.00  0.00           H  
ATOM   3152  HB3 PRO   204      47.102  54.082  50.701  1.00  0.00           H  
ATOM   3153  CA  PRO   204      47.894  52.090  50.465  1.00  0.00           C  
ATOM   3154  HA  PRO   204      48.776  52.501  50.956  1.00  0.00           H  
ATOM   3155  C   PRO   204      47.355  50.972  51.457  1.00  0.00           C  
ATOM   3156  O   PRO   204      46.751  49.989  51.082  1.00  0.00           O  
ATOM   3157  N   GLU   205      47.537  51.146  52.799  1.00  0.00           N  
ATOM   3158  H   GLU   205      48.088  51.924  53.133  1.00  0.00           H  
ATOM   3159  CA  GLU   205      46.922  50.352  53.849  1.00  0.00           C  
ATOM   3160  HA  GLU   205      47.128  49.299  53.654  1.00  0.00           H  
ATOM   3161  CB  GLU   205      47.579  50.503  55.239  1.00  0.00           C  
ATOM   3162  HB2 GLU   205      47.422  51.529  55.571  1.00  0.00           H  
ATOM   3163  HB3 GLU   205      47.036  49.876  55.947  1.00  0.00           H  
ATOM   3164  CG  GLU   205      48.981  49.842  55.395  1.00  0.00           C  
ATOM   3165  HG2 GLU   205      49.352  49.563  56.382  1.00  0.00           H  
ATOM   3166  HG3 GLU   205      48.928  48.903  54.844  1.00  0.00           H  
ATOM   3167  CD  GLU   205      50.075  50.544  54.704  1.00  0.00           C  
ATOM   3168  OE1 GLU   205      50.941  49.896  54.062  1.00  0.00           O  
ATOM   3169  OE2 GLU   205      50.130  51.790  54.724  1.00  0.00           O  
ATOM   3170  C   GLU   205      45.414  50.529  53.895  1.00  0.00           C  
ATOM   3171  O   GLU   205      44.660  49.644  54.267  1.00  0.00           O  
ATOM   3172  N   GLU   206      44.917  51.585  53.271  1.00  0.00           N  
ATOM   3173  H   GLU   206      45.596  52.308  53.081  1.00  0.00           H  
ATOM   3174  CA  GLU   206      43.469  51.908  53.073  1.00  0.00           C  
ATOM   3175  HA  GLU   206      42.904  50.980  52.983  1.00  0.00           H  
ATOM   3176  CB  GLU   206      42.920  52.670  54.313  1.00  0.00           C  
ATOM   3177  HB2 GLU   206      43.106  52.136  55.245  1.00  0.00           H  
ATOM   3178  HB3 GLU   206      43.340  53.675  54.343  1.00  0.00           H  
ATOM   3179  CG  GLU   206      41.417  52.926  54.152  1.00  0.00           C  
ATOM   3180  HG2 GLU   206      41.289  53.556  55.032  1.00  0.00           H  
ATOM   3181  HG3 GLU   206      41.111  53.402  53.221  1.00  0.00           H  
ATOM   3182  CD  GLU   206      40.636  51.688  54.299  1.00  0.00           C  
ATOM   3183  OE1 GLU   206      41.020  50.713  54.974  1.00  0.00           O  
ATOM   3184  OE2 GLU   206      39.503  51.624  53.749  1.00  0.00           O  
ATOM   3185  C   GLU   206      43.130  52.578  51.728  1.00  0.00           C  
ATOM   3186  O   GLU   206      42.897  53.773  51.569  1.00  0.00           O  
ATOM   3187  N   PRO   207      43.116  51.768  50.641  1.00  0.00           N  
ATOM   3188  CD  PRO   207      43.510  50.460  50.513  1.00  0.00           C  
ATOM   3189  HD2 PRO   207      42.885  49.712  51.000  1.00  0.00           H  
ATOM   3190  HD3 PRO   207      44.498  50.278  50.936  1.00  0.00           H  
ATOM   3191  CG  PRO   207      43.605  50.064  49.101  1.00  0.00           C  
ATOM   3192  HG2 PRO   207      42.977  49.196  48.897  1.00  0.00           H  
ATOM   3193  HG3 PRO   207      44.590  49.706  48.801  1.00  0.00           H  
ATOM   3194  CB  PRO   207      43.138  51.236  48.231  1.00  0.00           C  
ATOM   3195  HB2 PRO   207      42.245  50.926  47.689  1.00  0.00           H  
ATOM   3196  HB3 PRO   207      43.866  51.555  47.484  1.00  0.00           H  
ATOM   3197  CA  PRO   207      42.788  52.293  49.279  1.00  0.00           C  
ATOM   3198  HA  PRO   207      43.412  53.154  49.041  1.00  0.00           H  
ATOM   3199  C   PRO   207      41.339  52.667  49.164  1.00  0.00           C  
ATOM   3200  O   PRO   207      40.472  51.917  49.607  1.00  0.00           O  
ATOM   3201  N   SER   208      41.047  53.613  48.280  1.00  0.00           N  
ATOM   3202  H   SER   208      41.804  54.089  47.810  1.00  0.00           H  
ATOM   3203  CA  SER   208      39.669  54.128  48.134  1.00  0.00           C  
ATOM   3204  HA  SER   208      39.192  53.852  49.074  1.00  0.00           H  
ATOM   3205  CB  SER   208      39.616  55.687  47.982  1.00  0.00           C  
ATOM   3206  HB2 SER   208      40.162  56.092  48.835  1.00  0.00           H  
ATOM   3207  HB3 SER   208      40.001  56.032  47.022  1.00  0.00           H  
ATOM   3208  OG  SER   208      38.266  56.159  47.924  1.00  0.00           O  
ATOM   3209  HG  SER   208      37.868  55.985  48.781  1.00  0.00           H  
ATOM   3210  C   SER   208      38.969  53.457  47.005  1.00  0.00           C  
ATOM   3211  O   SER   208      39.542  53.090  45.947  1.00  0.00           O  
ATOM   3212  N   LEU   209      37.697  53.154  47.280  1.00  0.00           N  
ATOM   3213  H   LEU   209      37.242  53.507  48.109  1.00  0.00           H  
ATOM   3214  CA  LEU   209      36.853  52.349  46.374  1.00  0.00           C  
ATOM   3215  HA  LEU   209      37.439  51.513  45.991  1.00  0.00           H  
ATOM   3216  CB  LEU   209      35.626  51.771  47.059  1.00  0.00           C  
ATOM   3217  HB2 LEU   209      35.058  52.620  47.438  1.00  0.00           H  
ATOM   3218  HB3 LEU   209      34.991  51.311  46.302  1.00  0.00           H  
ATOM   3219  CG  LEU   209      35.872  50.823  48.206  1.00  0.00           C  
ATOM   3220  HG  LEU   209      36.533  51.307  48.925  1.00  0.00           H  
ATOM   3221  CD1 LEU   209      34.502  50.575  48.885  1.00  0.00           C  
ATOM   3222 HD11 LEU   209      34.058  51.475  49.310  1.00  0.00           H  
ATOM   3223 HD12 LEU   209      33.773  50.231  48.151  1.00  0.00           H  
ATOM   3224 HD13 LEU   209      34.681  49.842  49.671  1.00  0.00           H  
ATOM   3225  CD2 LEU   209      36.586  49.567  47.938  1.00  0.00           C  
ATOM   3226 HD21 LEU   209      37.540  49.787  47.460  1.00  0.00           H  
ATOM   3227 HD22 LEU   209      36.692  48.966  48.842  1.00  0.00           H  
ATOM   3228 HD23 LEU   209      35.948  48.948  47.307  1.00  0.00           H  
ATOM   3229  C   LEU   209      36.300  53.026  45.085  1.00  0.00           C  
ATOM   3230  O   LEU   209      35.920  54.206  45.134  1.00  0.00           O  
ATOM   3231  N   SER   210      36.246  52.314  43.959  1.00  0.00           N  
ATOM   3232  H   SER   210      36.370  51.312  43.959  1.00  0.00           H  
ATOM   3233  CA  SER   210      35.643  52.850  42.788  1.00  0.00           C  
ATOM   3234  HA  SER   210      35.705  53.936  42.726  1.00  0.00           H  
ATOM   3235  CB  SER   210      36.350  52.345  41.522  1.00  0.00           C  
ATOM   3236  HB2 SER   210      37.402  52.250  41.794  1.00  0.00           H  
ATOM   3237  HB3 SER   210      36.074  51.307  41.338  1.00  0.00           H  
ATOM   3238  OG  SER   210      36.119  53.171  40.401  1.00  0.00           O  
ATOM   3239  HG  SER   210      36.604  53.954  40.670  1.00  0.00           H  
ATOM   3240  C   SER   210      34.175  52.494  42.713  1.00  0.00           C  
ATOM   3241  O   SER   210      33.788  51.385  43.156  1.00  0.00           O  
ATOM   3242  N   ARG   211      33.267  53.193  42.010  1.00  0.00           N  
ATOM   3243  H   ARG   211      33.638  53.944  41.447  1.00  0.00           H  
ATOM   3244  CA  ARG   211      31.839  53.172  42.346  1.00  0.00           C  
ATOM   3245  HA  ARG   211      31.776  53.060  43.429  1.00  0.00           H  
ATOM   3246  CB  ARG   211      31.282  54.460  41.836  1.00  0.00           C  
ATOM   3247  HB2 ARG   211      31.531  54.607  40.785  1.00  0.00           H  
ATOM   3248  HB3 ARG   211      30.214  54.361  42.027  1.00  0.00           H  
ATOM   3249  CG  ARG   211      31.825  55.707  42.553  1.00  0.00           C  
ATOM   3250  HG2 ARG   211      31.480  55.645  43.585  1.00  0.00           H  
ATOM   3251  HG3 ARG   211      32.905  55.840  42.488  1.00  0.00           H  
ATOM   3252  CD  ARG   211      31.193  56.973  41.904  1.00  0.00           C  
ATOM   3253  HD2 ARG   211      30.157  56.824  41.600  1.00  0.00           H  
ATOM   3254  HD3 ARG   211      31.254  57.860  42.535  1.00  0.00           H  
ATOM   3255  NE  ARG   211      31.960  57.436  40.694  1.00  0.00           N  
ATOM   3256  HE  ARG   211      32.852  56.987  40.543  1.00  0.00           H  
ATOM   3257  CZ  ARG   211      31.538  58.323  39.799  1.00  0.00           C  
ATOM   3258  NH1 ARG   211      30.371  58.884  39.832  1.00  0.00           N  
ATOM   3259 HH11 ARG   211      29.656  58.559  40.467  1.00  0.00           H  
ATOM   3260 HH12 ARG   211      30.047  59.158  38.916  1.00  0.00           H  
ATOM   3261  NH2 ARG   211      32.353  58.559  38.827  1.00  0.00           N  
ATOM   3262 HH21 ARG   211      33.227  58.057  38.755  1.00  0.00           H  
ATOM   3263 HH22 ARG   211      32.146  59.182  38.059  1.00  0.00           H  
ATOM   3264  C   ARG   211      31.170  51.980  41.728  1.00  0.00           C  
ATOM   3265  O   ARG   211      29.962  51.820  41.873  1.00  0.00           O  
ATOM   3266  N   MET   212      31.911  51.065  41.195  1.00  0.00           N  
ATOM   3267  H   MET   212      32.906  51.215  41.112  1.00  0.00           H  
ATOM   3268  CA  MET   212      31.425  49.682  40.836  1.00  0.00           C  
ATOM   3269  HA  MET   212      30.495  49.756  40.272  1.00  0.00           H  
ATOM   3270  CB  MET   212      32.496  48.934  39.980  1.00  0.00           C  
ATOM   3271  HB2 MET   212      32.171  47.915  39.774  1.00  0.00           H  
ATOM   3272  HB3 MET   212      32.514  49.410  38.999  1.00  0.00           H  
ATOM   3273  CG  MET   212      33.866  48.909  40.652  1.00  0.00           C  
ATOM   3274  HG2 MET   212      34.167  49.906  40.976  1.00  0.00           H  
ATOM   3275  HG3 MET   212      33.890  48.215  41.492  1.00  0.00           H  
ATOM   3276  SD  MET   212      35.236  48.351  39.643  1.00  0.00           S  
ATOM   3277  CE  MET   212      35.481  49.809  38.616  1.00  0.00           C  
ATOM   3278  HE1 MET   212      35.356  50.716  39.208  1.00  0.00           H  
ATOM   3279  HE2 MET   212      36.441  49.747  38.105  1.00  0.00           H  
ATOM   3280  HE3 MET   212      34.764  49.790  37.795  1.00  0.00           H  
ATOM   3281  C   MET   212      31.197  48.782  42.067  1.00  0.00           C  
ATOM   3282  O   MET   212      30.517  47.800  41.964  1.00  0.00           O  
ATOM   3283  N   VAL   213      31.719  49.164  43.279  1.00  0.00           N  
ATOM   3284  H   VAL   213      32.233  50.034  43.267  1.00  0.00           H  
ATOM   3285  CA  VAL   213      31.410  48.508  44.524  1.00  0.00           C  
ATOM   3286  HA  VAL   213      30.487  47.960  44.334  1.00  0.00           H  
ATOM   3287  CB  VAL   213      32.511  47.428  44.817  1.00  0.00           C  
ATOM   3288  HB  VAL   213      32.207  46.921  45.732  1.00  0.00           H  
ATOM   3289  CG1 VAL   213      32.576  46.342  43.790  1.00  0.00           C  
ATOM   3290 HG11 VAL   213      31.586  45.888  43.755  1.00  0.00           H  
ATOM   3291 HG12 VAL   213      32.941  46.746  42.846  1.00  0.00           H  
ATOM   3292 HG13 VAL   213      33.245  45.567  44.164  1.00  0.00           H  
ATOM   3293  CG2 VAL   213      33.951  47.880  45.217  1.00  0.00           C  
ATOM   3294 HG21 VAL   213      33.945  48.730  45.899  1.00  0.00           H  
ATOM   3295 HG22 VAL   213      34.477  47.129  45.807  1.00  0.00           H  
ATOM   3296 HG23 VAL   213      34.408  48.167  44.270  1.00  0.00           H  
ATOM   3297  C   VAL   213      31.154  49.327  45.733  1.00  0.00           C  
ATOM   3298  O   VAL   213      31.770  50.402  45.762  1.00  0.00           O  
ATOM   3299  N   THR   214      30.251  49.011  46.664  1.00  0.00           N  
ATOM   3300  H   THR   214      29.638  48.240  46.443  1.00  0.00           H  
ATOM   3301  CA  THR   214      30.257  49.723  47.973  1.00  0.00           C  
ATOM   3302  HA  THR   214      30.836  50.644  47.911  1.00  0.00           H  
ATOM   3303  CB  THR   214      28.835  49.977  48.514  1.00  0.00           C  
ATOM   3304  HB  THR   214      28.805  50.846  49.172  1.00  0.00           H  
ATOM   3305  CG2 THR   214      27.878  50.358  47.383  1.00  0.00           C  
ATOM   3306 HG21 THR   214      27.624  49.465  46.811  1.00  0.00           H  
ATOM   3307 HG22 THR   214      26.998  50.891  47.743  1.00  0.00           H  
ATOM   3308 HG23 THR   214      28.326  51.033  46.654  1.00  0.00           H  
ATOM   3309  OG1 THR   214      28.336  48.858  49.233  1.00  0.00           O  
ATOM   3310  HG1 THR   214      28.206  48.159  48.587  1.00  0.00           H  
ATOM   3311  C   THR   214      30.970  48.927  49.060  1.00  0.00           C  
ATOM   3312  O   THR   214      31.363  47.824  48.788  1.00  0.00           O  
ATOM   3313  N   GLU   215      31.257  49.422  50.230  1.00  0.00           N  
ATOM   3314  H   GLU   215      31.023  50.391  50.393  1.00  0.00           H  
ATOM   3315  CA  GLU   215      32.042  48.603  51.279  1.00  0.00           C  
ATOM   3316  HA  GLU   215      32.912  48.221  50.743  1.00  0.00           H  
ATOM   3317  CB  GLU   215      32.452  49.570  52.379  1.00  0.00           C  
ATOM   3318  HB2 GLU   215      32.666  50.509  51.869  1.00  0.00           H  
ATOM   3319  HB3 GLU   215      31.659  49.829  53.080  1.00  0.00           H  
ATOM   3320  CG  GLU   215      33.793  49.188  53.159  1.00  0.00           C  
ATOM   3321  HG2 GLU   215      33.849  48.103  53.255  1.00  0.00           H  
ATOM   3322  HG3 GLU   215      34.612  49.604  52.573  1.00  0.00           H  
ATOM   3323  CD  GLU   215      33.923  49.857  54.514  1.00  0.00           C  
ATOM   3324  OE1 GLU   215      33.420  51.001  54.682  1.00  0.00           O  
ATOM   3325  OE2 GLU   215      34.530  49.316  55.448  1.00  0.00           O  
ATOM   3326  C   GLU   215      31.107  47.466  51.814  1.00  0.00           C  
ATOM   3327  O   GLU   215      31.678  46.605  52.530  1.00  0.00           O  
ATOM   3328  N   GLU   216      29.823  47.338  51.377  1.00  0.00           N  
ATOM   3329  H   GLU   216      29.422  48.030  50.760  1.00  0.00           H  
ATOM   3330  CA  GLU   216      29.041  46.093  51.510  1.00  0.00           C  
ATOM   3331  HA  GLU   216      29.092  45.798  52.558  1.00  0.00           H  
ATOM   3332  CB  GLU   216      27.612  46.480  51.184  1.00  0.00           C  
ATOM   3333  HB2 GLU   216      27.427  47.393  51.751  1.00  0.00           H  
ATOM   3334  HB3 GLU   216      27.410  46.560  50.115  1.00  0.00           H  
ATOM   3335  CG  GLU   216      26.669  45.444  51.837  1.00  0.00           C  
ATOM   3336  HG2 GLU   216      25.661  45.811  51.639  1.00  0.00           H  
ATOM   3337  HG3 GLU   216      26.816  44.501  51.311  1.00  0.00           H  
ATOM   3338  CD  GLU   216      26.721  45.387  53.381  1.00  0.00           C  
ATOM   3339  OE1 GLU   216      26.622  44.244  53.945  1.00  0.00           O  
ATOM   3340  OE2 GLU   216      26.693  46.487  54.012  1.00  0.00           O  
ATOM   3341  C   GLU   216      29.490  44.906  50.603  1.00  0.00           C  
ATOM   3342  O   GLU   216      29.447  43.755  50.993  1.00  0.00           O  
ATOM   3343  N   GLU   217      30.004  45.207  49.387  1.00  0.00           N  
ATOM   3344  H   GLU   217      29.988  46.154  49.035  1.00  0.00           H  
ATOM   3345  CA  GLU   217      30.365  44.145  48.564  1.00  0.00           C  
ATOM   3346  HA  GLU   217      29.663  43.311  48.559  1.00  0.00           H  
ATOM   3347  CB  GLU   217      30.620  44.622  47.097  1.00  0.00           C  
ATOM   3348  HB2 GLU   217      30.991  45.647  47.096  1.00  0.00           H  
ATOM   3349  HB3 GLU   217      31.214  43.940  46.489  1.00  0.00           H  
ATOM   3350  CG  GLU   217      29.309  44.821  46.322  1.00  0.00           C  
ATOM   3351  HG2 GLU   217      29.539  44.581  45.284  1.00  0.00           H  
ATOM   3352  HG3 GLU   217      28.502  44.149  46.615  1.00  0.00           H  
ATOM   3353  CD  GLU   217      28.712  46.227  46.514  1.00  0.00           C  
ATOM   3354  OE1 GLU   217      28.464  46.906  45.485  1.00  0.00           O  
ATOM   3355  OE2 GLU   217      28.598  46.688  47.658  1.00  0.00           O  
ATOM   3356  C   GLU   217      31.756  43.579  49.020  1.00  0.00           C  
ATOM   3357  O   GLU   217      31.928  42.383  48.921  1.00  0.00           O  
ATOM   3358  N   ILE   218      32.564  44.381  49.736  1.00  0.00           N  
ATOM   3359  H   ILE   218      32.423  45.381  49.729  1.00  0.00           H  
ATOM   3360  CA  ILE   218      33.846  43.854  50.268  1.00  0.00           C  
ATOM   3361  HA  ILE   218      34.451  43.566  49.407  1.00  0.00           H  
ATOM   3362  CB  ILE   218      34.697  44.985  50.914  1.00  0.00           C  
ATOM   3363  HB  ILE   218      34.136  45.316  51.788  1.00  0.00           H  
ATOM   3364  CG2 ILE   218      36.019  44.442  51.522  1.00  0.00           C  
ATOM   3365 HG21 ILE   218      36.745  45.211  51.784  1.00  0.00           H  
ATOM   3366 HG22 ILE   218      35.731  43.859  52.397  1.00  0.00           H  
ATOM   3367 HG23 ILE   218      36.516  43.762  50.830  1.00  0.00           H  
ATOM   3368  CG1 ILE   218      34.844  46.171  49.930  1.00  0.00           C  
ATOM   3369 HG12 ILE   218      33.921  46.521  49.467  1.00  0.00           H  
ATOM   3370 HG13 ILE   218      35.267  46.991  50.510  1.00  0.00           H  
ATOM   3371  CD1 ILE   218      35.823  45.925  48.751  1.00  0.00           C  
ATOM   3372 HD11 ILE   218      36.171  46.893  48.390  1.00  0.00           H  
ATOM   3373 HD12 ILE   218      36.730  45.434  49.105  1.00  0.00           H  
ATOM   3374 HD13 ILE   218      35.423  45.297  47.955  1.00  0.00           H  
ATOM   3375  C   ILE   218      33.582  42.748  51.287  1.00  0.00           C  
ATOM   3376  O   ILE   218      34.160  41.639  51.249  1.00  0.00           O  
ATOM   3377  N   GLN   219      32.626  42.873  52.192  1.00  0.00           N  
ATOM   3378  H   GLN   219      32.007  43.670  52.191  1.00  0.00           H  
ATOM   3379  CA  GLN   219      32.414  41.805  53.219  1.00  0.00           C  
ATOM   3380  HA  GLN   219      33.365  41.787  53.751  1.00  0.00           H  
ATOM   3381  CB  GLN   219      31.200  42.350  54.018  1.00  0.00           C  
ATOM   3382  HB2 GLN   219      30.224  42.172  53.567  1.00  0.00           H  
ATOM   3383  HB3 GLN   219      31.171  41.686  54.882  1.00  0.00           H  
ATOM   3384  CG  GLN   219      31.264  43.882  54.400  1.00  0.00           C  
ATOM   3385  HG2 GLN   219      31.051  44.455  53.497  1.00  0.00           H  
ATOM   3386  HG3 GLN   219      30.397  44.151  55.003  1.00  0.00           H  
ATOM   3387  CD  GLN   219      32.620  44.270  55.002  1.00  0.00           C  
ATOM   3388  OE1 GLN   219      33.142  43.616  55.913  1.00  0.00           O  
ATOM   3389  NE2 GLN   219      33.177  45.398  54.614  1.00  0.00           N  
ATOM   3390 HE21 GLN   219      34.149  45.581  54.818  1.00  0.00           H  
ATOM   3391 HE22 GLN   219      32.756  46.009  53.928  1.00  0.00           H  
ATOM   3392  C   GLN   219      31.969  40.407  52.688  1.00  0.00           C  
ATOM   3393  O   GLN   219      32.404  39.364  53.205  1.00  0.00           O  
ATOM   3394  N   PHE   220      31.247  40.413  51.528  1.00  0.00           N  
ATOM   3395  H   PHE   220      31.008  41.270  51.050  1.00  0.00           H  
ATOM   3396  CA  PHE   220      30.890  39.199  50.859  1.00  0.00           C  
ATOM   3397  HA  PHE   220      30.505  38.460  51.562  1.00  0.00           H  
ATOM   3398  CB  PHE   220      29.878  39.433  49.733  1.00  0.00           C  
ATOM   3399  HB2 PHE   220      28.995  39.784  50.267  1.00  0.00           H  
ATOM   3400  HB3 PHE   220      30.221  40.261  49.111  1.00  0.00           H  
ATOM   3401  CG  PHE   220      29.478  38.225  48.868  1.00  0.00           C  
ATOM   3402  CD1 PHE   220      28.170  37.669  48.987  1.00  0.00           C  
ATOM   3403  HD1 PHE   220      27.513  38.099  49.729  1.00  0.00           H  
ATOM   3404  CE1 PHE   220      27.734  36.511  48.295  1.00  0.00           C  
ATOM   3405  HE1 PHE   220      26.749  36.103  48.469  1.00  0.00           H  
ATOM   3406  CZ  PHE   220      28.664  35.859  47.516  1.00  0.00           C  
ATOM   3407  HZ  PHE   220      28.441  34.974  46.938  1.00  0.00           H  
ATOM   3408  CE2 PHE   220      29.948  36.366  47.378  1.00  0.00           C  
ATOM   3409  HE2 PHE   220      30.650  35.878  46.719  1.00  0.00           H  
ATOM   3410  CD2 PHE   220      30.387  37.498  48.110  1.00  0.00           C  
ATOM   3411  HD2 PHE   220      31.372  37.931  48.020  1.00  0.00           H  
ATOM   3412  C   PHE   220      32.189  38.518  50.371  1.00  0.00           C  
ATOM   3413  O   PHE   220      32.383  37.382  50.816  1.00  0.00           O  
ATOM   3414  N   TYR   221      32.981  39.196  49.518  1.00  0.00           N  
ATOM   3415  H   TYR   221      32.644  39.992  48.995  1.00  0.00           H  
ATOM   3416  CA  TYR   221      34.370  38.767  49.089  1.00  0.00           C  
ATOM   3417  HA  TYR   221      34.349  37.802  48.581  1.00  0.00           H  
ATOM   3418  CB  TYR   221      35.087  39.770  48.154  1.00  0.00           C  
ATOM   3419  HB2 TYR   221      35.171  40.800  48.500  1.00  0.00           H  
ATOM   3420  HB3 TYR   221      36.135  39.470  48.182  1.00  0.00           H  
ATOM   3421  CG  TYR   221      34.468  39.805  46.757  1.00  0.00           C  
ATOM   3422  CD1 TYR   221      34.645  38.782  45.843  1.00  0.00           C  
ATOM   3423  HD1 TYR   221      35.489  38.139  46.040  1.00  0.00           H  
ATOM   3424  CE1 TYR   221      33.911  38.614  44.628  1.00  0.00           C  
ATOM   3425  HE1 TYR   221      34.130  37.896  43.851  1.00  0.00           H  
ATOM   3426  CZ  TYR   221      32.935  39.628  44.352  1.00  0.00           C  
ATOM   3427  OH  TYR   221      32.247  39.590  43.160  1.00  0.00           O  
ATOM   3428  HH  TYR   221      31.620  40.306  43.039  1.00  0.00           H  
ATOM   3429  CE2 TYR   221      32.760  40.710  45.326  1.00  0.00           C  
ATOM   3430  HE2 TYR   221      31.995  41.457  45.173  1.00  0.00           H  
ATOM   3431  CD2 TYR   221      33.531  40.810  46.465  1.00  0.00           C  
ATOM   3432  HD2 TYR   221      33.430  41.653  47.132  1.00  0.00           H  
ATOM   3433  C   TYR   221      35.312  38.396  50.271  1.00  0.00           C  
ATOM   3434  O   TYR   221      36.178  37.559  50.073  1.00  0.00           O  
ATOM   3435  N   VAL   222      35.234  39.025  51.422  1.00  0.00           N  
ATOM   3436  H   VAL   222      34.559  39.762  51.570  1.00  0.00           H  
ATOM   3437  CA  VAL   222      35.930  38.699  52.624  1.00  0.00           C  
ATOM   3438  HA  VAL   222      36.998  38.678  52.405  1.00  0.00           H  
ATOM   3439  CB  VAL   222      35.694  39.722  53.734  1.00  0.00           C  
ATOM   3440  HB  VAL   222      34.663  40.069  53.665  1.00  0.00           H  
ATOM   3441  CG1 VAL   222      36.073  39.192  55.134  1.00  0.00           C  
ATOM   3442 HG11 VAL   222      36.122  39.957  55.908  1.00  0.00           H  
ATOM   3443 HG12 VAL   222      35.287  38.535  55.509  1.00  0.00           H  
ATOM   3444 HG13 VAL   222      37.012  38.638  55.121  1.00  0.00           H  
ATOM   3445  CG2 VAL   222      36.542  41.016  53.378  1.00  0.00           C  
ATOM   3446 HG21 VAL   222      37.552  41.033  53.788  1.00  0.00           H  
ATOM   3447 HG22 VAL   222      36.513  41.206  52.305  1.00  0.00           H  
ATOM   3448 HG23 VAL   222      36.135  41.895  53.877  1.00  0.00           H  
ATOM   3449  C   VAL   222      35.495  37.367  53.098  1.00  0.00           C  
ATOM   3450  O   VAL   222      36.330  36.555  53.384  1.00  0.00           O  
ATOM   3451  N   GLN   223      34.123  37.069  53.153  1.00  0.00           N  
ATOM   3452  H   GLN   223      33.528  37.866  52.979  1.00  0.00           H  
ATOM   3453  CA  GLN   223      33.644  35.734  53.606  1.00  0.00           C  
ATOM   3454  HA  GLN   223      34.260  35.605  54.496  1.00  0.00           H  
ATOM   3455  CB  GLN   223      32.170  35.750  54.028  1.00  0.00           C  
ATOM   3456  HB2 GLN   223      32.145  36.429  54.880  1.00  0.00           H  
ATOM   3457  HB3 GLN   223      31.566  36.117  53.199  1.00  0.00           H  
ATOM   3458  CG  GLN   223      31.606  34.342  54.449  1.00  0.00           C  
ATOM   3459  HG2 GLN   223      30.560  34.505  54.706  1.00  0.00           H  
ATOM   3460  HG3 GLN   223      31.636  33.586  53.665  1.00  0.00           H  
ATOM   3461  CD  GLN   223      32.272  33.620  55.594  1.00  0.00           C  
ATOM   3462  OE1 GLN   223      32.801  34.317  56.502  1.00  0.00           O  
ATOM   3463  NE2 GLN   223      32.301  32.321  55.583  1.00  0.00           N  
ATOM   3464 HE21 GLN   223      32.887  31.840  56.250  1.00  0.00           H  
ATOM   3465 HE22 GLN   223      31.852  31.827  54.825  1.00  0.00           H  
ATOM   3466  C   GLN   223      33.925  34.701  52.587  1.00  0.00           C  
ATOM   3467  O   GLN   223      34.284  33.562  52.920  1.00  0.00           O  
ATOM   3468  N   GLN   224      33.894  35.068  51.248  1.00  0.00           N  
ATOM   3469  H   GLN   224      33.618  36.010  51.009  1.00  0.00           H  
ATOM   3470  CA  GLN   224      34.212  34.188  50.144  1.00  0.00           C  
ATOM   3471  HA  GLN   224      33.392  33.479  50.028  1.00  0.00           H  
ATOM   3472  CB  GLN   224      34.204  35.037  48.873  1.00  0.00           C  
ATOM   3473  HB2 GLN   224      33.219  35.501  48.827  1.00  0.00           H  
ATOM   3474  HB3 GLN   224      34.950  35.806  49.069  1.00  0.00           H  
ATOM   3475  CG  GLN   224      34.628  34.458  47.495  1.00  0.00           C  
ATOM   3476  HG2 GLN   224      34.568  35.281  46.783  1.00  0.00           H  
ATOM   3477  HG3 GLN   224      35.607  33.985  47.561  1.00  0.00           H  
ATOM   3478  CD  GLN   224      33.721  33.418  46.918  1.00  0.00           C  
ATOM   3479  OE1 GLN   224      32.626  33.181  47.435  1.00  0.00           O  
ATOM   3480  NE2 GLN   224      34.176  32.780  45.868  1.00  0.00           N  
ATOM   3481 HE21 GLN   224      33.499  32.156  45.451  1.00  0.00           H  
ATOM   3482 HE22 GLN   224      35.022  33.117  45.431  1.00  0.00           H  
ATOM   3483  C   GLN   224      35.635  33.611  50.298  1.00  0.00           C  
ATOM   3484  O   GLN   224      35.863  32.404  50.128  1.00  0.00           O  
ATOM   3485  N   PHE   225      36.616  34.417  50.641  1.00  0.00           N  
ATOM   3486  H   PHE   225      36.372  35.397  50.635  1.00  0.00           H  
ATOM   3487  CA  PHE   225      38.032  34.027  50.777  1.00  0.00           C  
ATOM   3488  HA  PHE   225      38.193  33.118  50.197  1.00  0.00           H  
ATOM   3489  CB  PHE   225      38.986  35.024  50.155  1.00  0.00           C  
ATOM   3490  HB2 PHE   225      38.607  36.042  50.242  1.00  0.00           H  
ATOM   3491  HB3 PHE   225      39.882  34.871  50.756  1.00  0.00           H  
ATOM   3492  CG  PHE   225      39.313  34.755  48.696  1.00  0.00           C  
ATOM   3493  CD1 PHE   225      38.343  35.189  47.703  1.00  0.00           C  
ATOM   3494  HD1 PHE   225      37.614  35.932  47.992  1.00  0.00           H  
ATOM   3495  CE1 PHE   225      38.468  34.830  46.417  1.00  0.00           C  
ATOM   3496  HE1 PHE   225      37.952  35.335  45.613  1.00  0.00           H  
ATOM   3497  CZ  PHE   225      39.600  34.069  46.035  1.00  0.00           C  
ATOM   3498  HZ  PHE   225      39.764  33.894  44.982  1.00  0.00           H  
ATOM   3499  CE2 PHE   225      40.452  33.508  46.951  1.00  0.00           C  
ATOM   3500  HE2 PHE   225      41.325  33.008  46.559  1.00  0.00           H  
ATOM   3501  CD2 PHE   225      40.350  33.894  48.291  1.00  0.00           C  
ATOM   3502  HD2 PHE   225      41.048  33.389  48.942  1.00  0.00           H  
ATOM   3503  C   PHE   225      38.449  33.586  52.168  1.00  0.00           C  
ATOM   3504  O   PHE   225      39.494  32.992  52.354  1.00  0.00           O  
ATOM   3505  N   LYS   226      37.603  33.843  53.214  1.00  0.00           N  
ATOM   3506  H   LYS   226      36.767  34.383  53.043  1.00  0.00           H  
ATOM   3507  CA  LYS   226      37.674  33.118  54.463  1.00  0.00           C  
ATOM   3508  HA  LYS   226      38.718  33.146  54.776  1.00  0.00           H  
ATOM   3509  CB  LYS   226      36.741  33.666  55.578  1.00  0.00           C  
ATOM   3510  HB2 LYS   226      36.979  34.724  55.682  1.00  0.00           H  
ATOM   3511  HB3 LYS   226      35.719  33.490  55.242  1.00  0.00           H  
ATOM   3512  CG  LYS   226      37.013  32.905  56.973  1.00  0.00           C  
ATOM   3513  HG2 LYS   226      36.680  31.877  56.835  1.00  0.00           H  
ATOM   3514  HG3 LYS   226      38.063  32.805  57.248  1.00  0.00           H  
ATOM   3515  CD  LYS   226      36.260  33.726  58.026  1.00  0.00           C  
ATOM   3516  HD2 LYS   226      36.468  34.794  57.966  1.00  0.00           H  
ATOM   3517  HD3 LYS   226      35.198  33.782  57.789  1.00  0.00           H  
ATOM   3518  CE  LYS   226      36.456  33.032  59.343  1.00  0.00           C  
ATOM   3519  HE2 LYS   226      35.904  32.092  59.321  1.00  0.00           H  
ATOM   3520  HE3 LYS   226      37.514  32.811  59.482  1.00  0.00           H  
ATOM   3521  NZ  LYS   226      35.892  33.825  60.488  1.00  0.00           N  
ATOM   3522  HZ1 LYS   226      36.212  34.783  60.491  1.00  0.00           H  
ATOM   3523  HZ2 LYS   226      34.883  33.868  60.501  1.00  0.00           H  
ATOM   3524  HZ3 LYS   226      36.114  33.298  61.320  1.00  0.00           H  
ATOM   3525  C   LYS   226      37.237  31.679  54.094  1.00  0.00           C  
ATOM   3526  O   LYS   226      37.975  30.773  54.395  1.00  0.00           O  
ATOM   3527  N   LYS   227      36.119  31.391  53.375  1.00  0.00           N  
ATOM   3528  H   LYS   227      35.575  32.213  53.155  1.00  0.00           H  
ATOM   3529  CA  LYS   227      35.555  30.058  53.278  1.00  0.00           C  
ATOM   3530  HA  LYS   227      35.591  29.633  54.281  1.00  0.00           H  
ATOM   3531  CB  LYS   227      34.060  30.068  52.828  1.00  0.00           C  
ATOM   3532  HB2 LYS   227      33.467  30.796  53.382  1.00  0.00           H  
ATOM   3533  HB3 LYS   227      34.095  30.419  51.797  1.00  0.00           H  
ATOM   3534  CG  LYS   227      33.312  28.710  52.843  1.00  0.00           C  
ATOM   3535  HG2 LYS   227      32.429  28.681  52.205  1.00  0.00           H  
ATOM   3536  HG3 LYS   227      33.872  27.982  52.256  1.00  0.00           H  
ATOM   3537  CD  LYS   227      32.955  28.246  54.261  1.00  0.00           C  
ATOM   3538  HD2 LYS   227      33.824  28.167  54.915  1.00  0.00           H  
ATOM   3539  HD3 LYS   227      32.234  28.914  54.731  1.00  0.00           H  
ATOM   3540  CE  LYS   227      32.172  26.955  54.110  1.00  0.00           C  
ATOM   3541  HE2 LYS   227      32.654  26.284  53.399  1.00  0.00           H  
ATOM   3542  HE3 LYS   227      32.105  26.547  55.119  1.00  0.00           H  
ATOM   3543  NZ  LYS   227      30.771  27.117  53.679  1.00  0.00           N  
ATOM   3544  HZ1 LYS   227      30.686  27.665  52.835  1.00  0.00           H  
ATOM   3545  HZ2 LYS   227      30.233  26.271  53.556  1.00  0.00           H  
ATOM   3546  HZ3 LYS   227      30.151  27.649  54.273  1.00  0.00           H  
ATOM   3547  C   LYS   227      36.434  29.135  52.379  1.00  0.00           C  
ATOM   3548  O   LYS   227      36.595  28.015  52.748  1.00  0.00           O  
ATOM   3549  N   SER   228      37.127  29.689  51.420  1.00  0.00           N  
ATOM   3550  H   SER   228      37.012  30.675  51.234  1.00  0.00           H  
ATOM   3551  CA  SER   228      38.308  29.008  50.810  1.00  0.00           C  
ATOM   3552  HA  SER   228      38.655  28.332  51.591  1.00  0.00           H  
ATOM   3553  CB  SER   228      37.907  28.138  49.559  1.00  0.00           C  
ATOM   3554  HB2 SER   228      37.182  27.384  49.868  1.00  0.00           H  
ATOM   3555  HB3 SER   228      37.469  28.749  48.770  1.00  0.00           H  
ATOM   3556  OG  SER   228      39.075  27.518  49.015  1.00  0.00           O  
ATOM   3557  HG  SER   228      38.908  27.509  48.069  1.00  0.00           H  
ATOM   3558  C   SER   228      39.481  29.981  50.363  1.00  0.00           C  
ATOM   3559  O   SER   228      39.235  31.112  49.939  1.00  0.00           O  
ATOM   3560  N   GLY   229      40.728  29.516  50.626  1.00  0.00           N  
ATOM   3561  H   GLY   229      40.688  28.717  51.244  1.00  0.00           H  
ATOM   3562  CA  GLY   229      41.879  30.393  50.416  1.00  0.00           C  
ATOM   3563  HA2 GLY   229      41.818  31.321  50.984  1.00  0.00           H  
ATOM   3564  HA3 GLY   229      42.758  29.936  50.870  1.00  0.00           H  
ATOM   3565  C   GLY   229      42.242  30.790  48.968  1.00  0.00           C  
ATOM   3566  O   GLY   229      41.455  30.442  48.065  1.00  0.00           O  
ATOM   3567  N   PHE   230      43.429  31.426  48.696  1.00  0.00           N  
ATOM   3568  H   PHE   230      44.112  31.598  49.420  1.00  0.00           H  
ATOM   3569  CA  PHE   230      43.925  31.785  47.395  1.00  0.00           C  
ATOM   3570  HA  PHE   230      43.125  32.023  46.694  1.00  0.00           H  
ATOM   3571  CB  PHE   230      44.970  32.898  47.648  1.00  0.00           C  
ATOM   3572  HB2 PHE   230      45.542  32.566  48.514  1.00  0.00           H  
ATOM   3573  HB3 PHE   230      45.657  32.999  46.808  1.00  0.00           H  
ATOM   3574  CG  PHE   230      44.292  34.174  47.963  1.00  0.00           C  
ATOM   3575  CD1 PHE   230      44.019  34.494  49.324  1.00  0.00           C  
ATOM   3576  HD1 PHE   230      44.301  33.893  50.176  1.00  0.00           H  
ATOM   3577  CE1 PHE   230      43.328  35.636  49.627  1.00  0.00           C  
ATOM   3578  HE1 PHE   230      42.967  35.939  50.599  1.00  0.00           H  
ATOM   3579  CZ  PHE   230      42.706  36.354  48.547  1.00  0.00           C  
ATOM   3580  HZ  PHE   230      42.025  37.129  48.867  1.00  0.00           H  
ATOM   3581  CE2 PHE   230      42.944  36.093  47.219  1.00  0.00           C  
ATOM   3582  HE2 PHE   230      42.582  36.741  46.435  1.00  0.00           H  
ATOM   3583  CD2 PHE   230      43.798  34.992  46.911  1.00  0.00           C  
ATOM   3584  HD2 PHE   230      43.934  34.668  45.890  1.00  0.00           H  
ATOM   3585  C   PHE   230      44.679  30.612  46.600  1.00  0.00           C  
ATOM   3586  O   PHE   230      44.926  30.808  45.379  1.00  0.00           O  
ATOM   3587  N   ARG   231      45.003  29.493  47.320  1.00  0.00           N  
ATOM   3588  H   ARG   231      44.611  29.327  48.236  1.00  0.00           H  
ATOM   3589  CA  ARG   231      45.844  28.369  46.794  1.00  0.00           C  
ATOM   3590  HA  ARG   231      46.880  28.657  46.615  1.00  0.00           H  
ATOM   3591  CB  ARG   231      45.946  27.228  47.885  1.00  0.00           C  
ATOM   3592  HB2 ARG   231      46.555  27.578  48.718  1.00  0.00           H  
ATOM   3593  HB3 ARG   231      44.980  27.030  48.350  1.00  0.00           H  
ATOM   3594  CG  ARG   231      46.630  25.898  47.494  1.00  0.00           C  
ATOM   3595  HG2 ARG   231      46.580  25.218  48.344  1.00  0.00           H  
ATOM   3596  HG3 ARG   231      46.068  25.511  46.644  1.00  0.00           H  
ATOM   3597  CD  ARG   231      48.099  25.939  47.221  1.00  0.00           C  
ATOM   3598  HD2 ARG   231      48.396  26.657  46.455  1.00  0.00           H  
ATOM   3599  HD3 ARG   231      48.581  26.167  48.172  1.00  0.00           H  
ATOM   3600  NE  ARG   231      48.615  24.613  46.746  1.00  0.00           N  
ATOM   3601  HE  ARG   231      47.974  23.833  46.711  1.00  0.00           H  
ATOM   3602  CZ  ARG   231      49.842  24.179  46.539  1.00  0.00           C  
ATOM   3603  NH1 ARG   231      50.891  24.908  46.637  1.00  0.00           N  
ATOM   3604 HH11 ARG   231      50.742  25.853  46.964  1.00  0.00           H  
ATOM   3605 HH12 ARG   231      51.782  24.435  46.664  1.00  0.00           H  
ATOM   3606  NH2 ARG   231      49.955  22.953  46.115  1.00  0.00           N  
ATOM   3607 HH21 ARG   231      49.124  22.453  45.835  1.00  0.00           H  
ATOM   3608 HH22 ARG   231      50.854  22.496  46.044  1.00  0.00           H  
ATOM   3609  C   ARG   231      45.326  27.845  45.499  1.00  0.00           C  
ATOM   3610  O   ARG   231      45.961  27.989  44.484  1.00  0.00           O  
ATOM   3611  N   GLY   232      44.112  27.247  45.542  1.00  0.00           N  
ATOM   3612  H   GLY   232      43.649  27.292  46.438  1.00  0.00           H  
ATOM   3613  CA  GLY   232      43.409  26.530  44.498  1.00  0.00           C  
ATOM   3614  HA2 GLY   232      44.044  25.738  44.100  1.00  0.00           H  
ATOM   3615  HA3 GLY   232      42.443  26.119  44.791  1.00  0.00           H  
ATOM   3616  C   GLY   232      43.111  27.492  43.354  1.00  0.00           C  
ATOM   3617  O   GLY   232      43.474  27.117  42.296  1.00  0.00           O  
ATOM   3618  N   PRO   233      42.777  28.786  43.584  1.00  0.00           N  
ATOM   3619  CD  PRO   233      41.920  29.189  44.706  1.00  0.00           C  
ATOM   3620  HD2 PRO   233      42.456  29.487  45.607  1.00  0.00           H  
ATOM   3621  HD3 PRO   233      41.290  28.347  44.996  1.00  0.00           H  
ATOM   3622  CG  PRO   233      41.105  30.357  44.255  1.00  0.00           C  
ATOM   3623  HG2 PRO   233      40.734  31.066  44.995  1.00  0.00           H  
ATOM   3624  HG3 PRO   233      40.245  29.887  43.779  1.00  0.00           H  
ATOM   3625  CB  PRO   233      42.068  31.068  43.353  1.00  0.00           C  
ATOM   3626  HB2 PRO   233      42.756  31.681  43.936  1.00  0.00           H  
ATOM   3627  HB3 PRO   233      41.483  31.578  42.588  1.00  0.00           H  
ATOM   3628  CA  PRO   233      42.695  29.871  42.583  1.00  0.00           C  
ATOM   3629  HA  PRO   233      41.967  29.497  41.864  1.00  0.00           H  
ATOM   3630  C   PRO   233      43.976  30.259  41.895  1.00  0.00           C  
ATOM   3631  O   PRO   233      43.921  30.623  40.745  1.00  0.00           O  
ATOM   3632  N   LEU   234      45.135  30.098  42.443  1.00  0.00           N  
ATOM   3633  H   LEU   234      45.206  29.906  43.432  1.00  0.00           H  
ATOM   3634  CA  LEU   234      46.440  30.262  41.753  1.00  0.00           C  
ATOM   3635  HA  LEU   234      46.349  31.026  40.981  1.00  0.00           H  
ATOM   3636  CB  LEU   234      47.439  30.822  42.797  1.00  0.00           C  
ATOM   3637  HB2 LEU   234      47.430  30.247  43.723  1.00  0.00           H  
ATOM   3638  HB3 LEU   234      48.442  30.710  42.385  1.00  0.00           H  
ATOM   3639  CG  LEU   234      47.160  32.228  43.265  1.00  0.00           C  
ATOM   3640  HG  LEU   234      46.123  32.422  43.538  1.00  0.00           H  
ATOM   3641  CD1 LEU   234      47.935  32.567  44.561  1.00  0.00           C  
ATOM   3642 HD11 LEU   234      48.017  33.633  44.771  1.00  0.00           H  
ATOM   3643 HD12 LEU   234      47.358  32.155  45.389  1.00  0.00           H  
ATOM   3644 HD13 LEU   234      48.957  32.189  44.564  1.00  0.00           H  
ATOM   3645  CD2 LEU   234      47.584  33.268  42.246  1.00  0.00           C  
ATOM   3646 HD21 LEU   234      46.955  33.118  41.368  1.00  0.00           H  
ATOM   3647 HD22 LEU   234      47.403  34.250  42.682  1.00  0.00           H  
ATOM   3648 HD23 LEU   234      48.651  33.145  42.057  1.00  0.00           H  
ATOM   3649  C   LEU   234      47.023  28.977  41.125  1.00  0.00           C  
ATOM   3650  O   LEU   234      47.862  29.013  40.240  1.00  0.00           O  
ATOM   3651  N   ASN   235      46.501  27.789  41.548  1.00  0.00           N  
ATOM   3652  H   ASN   235      45.749  27.904  42.213  1.00  0.00           H  
ATOM   3653  CA  ASN   235      46.844  26.533  40.890  1.00  0.00           C  
ATOM   3654  HA  ASN   235      47.920  26.385  40.799  1.00  0.00           H  
ATOM   3655  CB  ASN   235      46.267  25.292  41.600  1.00  0.00           C  
ATOM   3656  HB2 ASN   235      45.184  25.363  41.703  1.00  0.00           H  
ATOM   3657  HB3 ASN   235      46.666  24.450  41.036  1.00  0.00           H  
ATOM   3658  CG  ASN   235      46.816  25.083  42.979  1.00  0.00           C  
ATOM   3659  OD1 ASN   235      47.857  25.642  43.384  1.00  0.00           O  
ATOM   3660  ND2 ASN   235      46.392  24.056  43.734  1.00  0.00           N  
ATOM   3661 HD21 ASN   235      47.124  23.708  44.336  1.00  0.00           H  
ATOM   3662 HD22 ASN   235      45.633  23.485  43.390  1.00  0.00           H  
ATOM   3663  C   ASN   235      46.335  26.434  39.397  1.00  0.00           C  
ATOM   3664  O   ASN   235      46.903  25.606  38.605  1.00  0.00           O  
ATOM   3665  N   TRP   236      45.359  27.310  38.988  1.00  0.00           N  
ATOM   3666  H   TRP   236      44.903  27.933  39.639  1.00  0.00           H  
ATOM   3667  CA  TRP   236      45.022  27.450  37.582  1.00  0.00           C  
ATOM   3668  HA  TRP   236      44.855  26.456  37.167  1.00  0.00           H  
ATOM   3669  CB  TRP   236      43.811  28.324  37.307  1.00  0.00           C  
ATOM   3670  HB2 TRP   236      43.911  29.332  37.708  1.00  0.00           H  
ATOM   3671  HB3 TRP   236      43.816  28.352  36.218  1.00  0.00           H  
ATOM   3672  CG  TRP   236      42.456  27.829  37.789  1.00  0.00           C  
ATOM   3673  CD1 TRP   236      42.157  27.357  39.052  1.00  0.00           C  
ATOM   3674  HD1 TRP   236      42.887  27.277  39.844  1.00  0.00           H  
ATOM   3675  NE1 TRP   236      40.845  27.042  39.151  1.00  0.00           N  
ATOM   3676  HE1 TRP   236      40.336  26.795  39.988  1.00  0.00           H  
ATOM   3677  CE2 TRP   236      40.238  27.223  37.888  1.00  0.00           C  
ATOM   3678  CZ2 TRP   236      38.898  26.953  37.462  1.00  0.00           C  
ATOM   3679  HZ2 TRP   236      38.161  26.475  38.090  1.00  0.00           H  
ATOM   3680  CH2 TRP   236      38.530  27.234  36.154  1.00  0.00           C  
ATOM   3681  HH2 TRP   236      37.531  27.012  35.810  1.00  0.00           H  
ATOM   3682  CZ3 TRP   236      39.516  27.871  35.293  1.00  0.00           C  
ATOM   3683  HZ3 TRP   236      39.149  28.277  34.363  1.00  0.00           H  
ATOM   3684  CE3 TRP   236      40.778  28.131  35.772  1.00  0.00           C  
ATOM   3685  HE3 TRP   236      41.408  28.711  35.114  1.00  0.00           H  
ATOM   3686  CD2 TRP   236      41.234  27.733  37.023  1.00  0.00           C  
ATOM   3687  C   TRP   236      46.213  27.934  36.824  1.00  0.00           C  
ATOM   3688  O   TRP   236      46.569  27.325  35.783  1.00  0.00           O  
ATOM   3689  N   TYR   237      46.931  29.001  37.269  1.00  0.00           N  
ATOM   3690  H   TYR   237      46.642  29.532  38.079  1.00  0.00           H  
ATOM   3691  CA  TYR   237      48.220  29.381  36.595  1.00  0.00           C  
ATOM   3692  HA  TYR   237      47.977  29.612  35.558  1.00  0.00           H  
ATOM   3693  CB  TYR   237      48.771  30.605  37.319  1.00  0.00           C  
ATOM   3694  HB2 TYR   237      48.783  30.502  38.404  1.00  0.00           H  
ATOM   3695  HB3 TYR   237      49.836  30.713  37.113  1.00  0.00           H  
ATOM   3696  CG  TYR   237      48.084  31.905  37.009  1.00  0.00           C  
ATOM   3697  CD1 TYR   237      47.183  32.419  37.988  1.00  0.00           C  
ATOM   3698  HD1 TYR   237      47.165  31.966  38.969  1.00  0.00           H  
ATOM   3699  CE1 TYR   237      46.462  33.558  37.695  1.00  0.00           C  
ATOM   3700  HE1 TYR   237      45.805  34.082  38.373  1.00  0.00           H  
ATOM   3701  CZ  TYR   237      46.736  34.328  36.538  1.00  0.00           C  
ATOM   3702  OH  TYR   237      46.217  35.580  36.218  1.00  0.00           O  
ATOM   3703  HH  TYR   237      45.268  35.547  36.077  1.00  0.00           H  
ATOM   3704  CE2 TYR   237      47.554  33.722  35.508  1.00  0.00           C  
ATOM   3705  HE2 TYR   237      47.735  34.176  34.545  1.00  0.00           H  
ATOM   3706  CD2 TYR   237      48.269  32.561  35.777  1.00  0.00           C  
ATOM   3707  HD2 TYR   237      48.944  32.147  35.042  1.00  0.00           H  
ATOM   3708  C   TYR   237      49.341  28.273  36.722  1.00  0.00           C  
ATOM   3709  O   TYR   237      50.096  28.121  35.785  1.00  0.00           O  
ATOM   3710  N   ARG   238      49.318  27.443  37.796  1.00  0.00           N  
ATOM   3711  H   ARG   238      48.704  27.755  38.535  1.00  0.00           H  
ATOM   3712  CA  ARG   238      50.319  26.362  37.957  1.00  0.00           C  
ATOM   3713  HA  ARG   238      51.327  26.605  37.618  1.00  0.00           H  
ATOM   3714  CB  ARG   238      50.370  25.894  39.411  1.00  0.00           C  
ATOM   3715  HB2 ARG   238      49.424  25.432  39.693  1.00  0.00           H  
ATOM   3716  HB3 ARG   238      51.114  25.106  39.530  1.00  0.00           H  
ATOM   3717  CG  ARG   238      50.875  27.069  40.303  1.00  0.00           C  
ATOM   3718  HG2 ARG   238      51.820  27.463  39.928  1.00  0.00           H  
ATOM   3719  HG3 ARG   238      50.175  27.900  40.220  1.00  0.00           H  
ATOM   3720  CD  ARG   238      50.901  26.688  41.745  1.00  0.00           C  
ATOM   3721  HD2 ARG   238      49.980  26.130  41.910  1.00  0.00           H  
ATOM   3722  HD3 ARG   238      51.739  25.998  41.841  1.00  0.00           H  
ATOM   3723  NE  ARG   238      51.113  27.850  42.605  1.00  0.00           N  
ATOM   3724  HE  ARG   238      51.948  28.302  42.262  1.00  0.00           H  
ATOM   3725  CZ  ARG   238      50.411  28.293  43.616  1.00  0.00           C  
ATOM   3726  NH1 ARG   238      49.479  27.650  44.181  1.00  0.00           N  
ATOM   3727 HH11 ARG   238      49.097  26.792  43.811  1.00  0.00           H  
ATOM   3728 HH12 ARG   238      49.014  28.063  44.977  1.00  0.00           H  
ATOM   3729  NH2 ARG   238      50.598  29.525  43.952  1.00  0.00           N  
ATOM   3730 HH21 ARG   238      51.273  30.168  43.565  1.00  0.00           H  
ATOM   3731 HH22 ARG   238      50.180  29.825  44.822  1.00  0.00           H  
ATOM   3732  C   ARG   238      49.895  25.128  37.092  1.00  0.00           C  
ATOM   3733  O   ARG   238      50.323  24.060  37.332  1.00  0.00           O  
ATOM   3734  N   ASN   239      48.939  25.209  36.135  1.00  0.00           N  
ATOM   3735  H   ASN   239      48.500  26.115  36.050  1.00  0.00           H  
ATOM   3736  CA  ASN   239      48.598  24.214  35.088  1.00  0.00           C  
ATOM   3737  HA  ASN   239      49.410  23.487  35.067  1.00  0.00           H  
ATOM   3738  CB  ASN   239      47.189  23.540  35.347  1.00  0.00           C  
ATOM   3739  HB2 ASN   239      46.510  24.346  35.625  1.00  0.00           H  
ATOM   3740  HB3 ASN   239      46.830  23.099  34.417  1.00  0.00           H  
ATOM   3741  CG  ASN   239      47.271  22.462  36.428  1.00  0.00           C  
ATOM   3742  OD1 ASN   239      47.557  21.327  36.064  1.00  0.00           O  
ATOM   3743  ND2 ASN   239      46.957  22.752  37.630  1.00  0.00           N  
ATOM   3744 HD21 ASN   239      46.896  22.005  38.307  1.00  0.00           H  
ATOM   3745 HD22 ASN   239      46.996  23.739  37.843  1.00  0.00           H  
ATOM   3746  C   ASN   239      48.806  24.790  33.682  1.00  0.00           C  
ATOM   3747  O   ASN   239      48.412  24.124  32.713  1.00  0.00           O  
ATOM   3748  N   MET   240      49.521  25.922  33.430  1.00  0.00           N  
ATOM   3749  H   MET   240      50.032  26.445  34.127  1.00  0.00           H  
ATOM   3750  CA  MET   240      49.378  26.569  32.120  1.00  0.00           C  
ATOM   3751  HA  MET   240      48.343  26.559  31.777  1.00  0.00           H  
ATOM   3752  CB  MET   240      49.665  28.063  32.139  1.00  0.00           C  
ATOM   3753  HB2 MET   240      49.214  28.573  31.288  1.00  0.00           H  
ATOM   3754  HB3 MET   240      49.096  28.470  32.975  1.00  0.00           H  
ATOM   3755  CG  MET   240      51.092  28.359  32.321  1.00  0.00           C  
ATOM   3756  HG2 MET   240      51.678  27.600  32.840  1.00  0.00           H  
ATOM   3757  HG3 MET   240      51.508  28.277  31.317  1.00  0.00           H  
ATOM   3758  SD  MET   240      51.378  29.965  33.167  1.00  0.00           S  
ATOM   3759  CE  MET   240      50.772  30.926  31.779  1.00  0.00           C  
ATOM   3760  HE1 MET   240      51.209  31.920  31.881  1.00  0.00           H  
ATOM   3761  HE2 MET   240      51.123  30.431  30.874  1.00  0.00           H  
ATOM   3762  HE3 MET   240      49.682  30.960  31.774  1.00  0.00           H  
ATOM   3763  C   MET   240      50.333  25.931  31.091  1.00  0.00           C  
ATOM   3764  O   MET   240      49.949  25.972  29.902  1.00  0.00           O  
ATOM   3765  N   GLU   241      51.405  25.207  31.474  1.00  0.00           N  
ATOM   3766  H   GLU   241      51.632  25.171  32.457  1.00  0.00           H  
ATOM   3767  CA  GLU   241      52.247  24.353  30.635  1.00  0.00           C  
ATOM   3768  HA  GLU   241      52.491  24.900  29.725  1.00  0.00           H  
ATOM   3769  CB  GLU   241      53.636  24.038  31.240  1.00  0.00           C  
ATOM   3770  HB2 GLU   241      54.119  24.999  31.418  1.00  0.00           H  
ATOM   3771  HB3 GLU   241      53.524  23.522  32.193  1.00  0.00           H  
ATOM   3772  CG  GLU   241      54.503  23.118  30.457  1.00  0.00           C  
ATOM   3773  HG2 GLU   241      53.998  22.153  30.401  1.00  0.00           H  
ATOM   3774  HG3 GLU   241      54.655  23.502  29.449  1.00  0.00           H  
ATOM   3775  CD  GLU   241      55.847  22.956  31.090  1.00  0.00           C  
ATOM   3776  OE1 GLU   241      56.890  22.920  30.390  1.00  0.00           O  
ATOM   3777  OE2 GLU   241      55.924  22.900  32.378  1.00  0.00           O  
ATOM   3778  C   GLU   241      51.499  23.117  30.184  1.00  0.00           C  
ATOM   3779  O   GLU   241      51.308  22.817  28.996  1.00  0.00           O  
ATOM   3780  N   ARG   242      50.879  22.489  31.164  1.00  0.00           N  
ATOM   3781  H   ARG   242      50.999  22.772  32.127  1.00  0.00           H  
ATOM   3782  CA  ARG   242      50.068  21.260  30.838  1.00  0.00           C  
ATOM   3783  HA  ARG   242      50.726  20.621  30.251  1.00  0.00           H  
ATOM   3784  CB  ARG   242      49.581  20.647  32.152  1.00  0.00           C  
ATOM   3785  HB2 ARG   242      50.419  20.409  32.807  1.00  0.00           H  
ATOM   3786  HB3 ARG   242      48.914  21.356  32.642  1.00  0.00           H  
ATOM   3787  CG  ARG   242      48.812  19.374  32.060  1.00  0.00           C  
ATOM   3788  HG2 ARG   242      47.884  19.692  31.583  1.00  0.00           H  
ATOM   3789  HG3 ARG   242      49.385  18.677  31.448  1.00  0.00           H  
ATOM   3790  CD  ARG   242      48.475  18.909  33.442  1.00  0.00           C  
ATOM   3791  HD2 ARG   242      49.351  18.501  33.945  1.00  0.00           H  
ATOM   3792  HD3 ARG   242      47.970  19.755  33.908  1.00  0.00           H  
ATOM   3793  NE  ARG   242      47.474  17.810  33.379  1.00  0.00           N  
ATOM   3794  HE  ARG   242      47.334  17.333  32.499  1.00  0.00           H  
ATOM   3795  CZ  ARG   242      46.683  17.452  34.353  1.00  0.00           C  
ATOM   3796  NH1 ARG   242      46.641  18.094  35.496  1.00  0.00           N  
ATOM   3797 HH11 ARG   242      47.233  18.868  35.763  1.00  0.00           H  
ATOM   3798 HH12 ARG   242      46.001  17.834  36.233  1.00  0.00           H  
ATOM   3799  NH2 ARG   242      45.763  16.633  34.037  1.00  0.00           N  
ATOM   3800 HH21 ARG   242      45.858  16.070  33.204  1.00  0.00           H  
ATOM   3801 HH22 ARG   242      45.307  16.173  34.811  1.00  0.00           H  
ATOM   3802  C   ARG   242      48.868  21.644  29.897  1.00  0.00           C  
ATOM   3803  O   ARG   242      48.511  20.912  28.975  1.00  0.00           O  
ATOM   3804  N   ASN   243      48.321  22.844  30.109  1.00  0.00           N  
ATOM   3805  H   ASN   243      48.712  23.454  30.813  1.00  0.00           H  
ATOM   3806  CA  ASN   243      47.178  23.416  29.201  1.00  0.00           C  
ATOM   3807  HA  ASN   243      46.395  22.675  29.038  1.00  0.00           H  
ATOM   3808  CB  ASN   243      46.526  24.673  29.826  1.00  0.00           C  
ATOM   3809  HB2 ASN   243      47.280  25.447  29.969  1.00  0.00           H  
ATOM   3810  HB3 ASN   243      45.805  25.074  29.114  1.00  0.00           H  
ATOM   3811  CG  ASN   243      45.783  24.500  31.145  1.00  0.00           C  
ATOM   3812  OD1 ASN   243      45.522  23.374  31.568  1.00  0.00           O  
ATOM   3813  ND2 ASN   243      45.377  25.606  31.825  1.00  0.00           N  
ATOM   3814 HD21 ASN   243      44.946  25.429  32.721  1.00  0.00           H  
ATOM   3815 HD22 ASN   243      45.663  26.505  31.463  1.00  0.00           H  
ATOM   3816  C   ASN   243      47.662  23.750  27.748  1.00  0.00           C  
ATOM   3817  O   ASN   243      46.916  23.620  26.761  1.00  0.00           O  
ATOM   3818  N   TRP   244      48.879  24.235  27.596  1.00  0.00           N  
ATOM   3819  H   TRP   244      49.330  24.683  28.381  1.00  0.00           H  
ATOM   3820  CA  TRP   244      49.598  24.328  26.309  1.00  0.00           C  
ATOM   3821  HA  TRP   244      48.913  24.730  25.563  1.00  0.00           H  
ATOM   3822  CB  TRP   244      50.864  25.173  26.349  1.00  0.00           C  
ATOM   3823  HB2 TRP   244      50.571  26.221  26.417  1.00  0.00           H  
ATOM   3824  HB3 TRP   244      51.430  24.970  27.258  1.00  0.00           H  
ATOM   3825  CG  TRP   244      51.822  24.997  25.256  1.00  0.00           C  
ATOM   3826  CD1 TRP   244      51.802  25.714  24.125  1.00  0.00           C  
ATOM   3827  HD1 TRP   244      50.985  26.376  23.880  1.00  0.00           H  
ATOM   3828  NE1 TRP   244      52.829  25.333  23.271  1.00  0.00           N  
ATOM   3829  HE1 TRP   244      52.813  25.755  22.354  1.00  0.00           H  
ATOM   3830  CE2 TRP   244      53.709  24.484  23.899  1.00  0.00           C  
ATOM   3831  CZ2 TRP   244      55.020  23.888  23.633  1.00  0.00           C  
ATOM   3832  HZ2 TRP   244      55.513  24.206  22.726  1.00  0.00           H  
ATOM   3833  CH2 TRP   244      55.598  23.044  24.584  1.00  0.00           C  
ATOM   3834  HH2 TRP   244      56.566  22.577  24.474  1.00  0.00           H  
ATOM   3835  CZ3 TRP   244      54.918  22.847  25.788  1.00  0.00           C  
ATOM   3836  HZ3 TRP   244      55.397  22.283  26.575  1.00  0.00           H  
ATOM   3837  CE3 TRP   244      53.687  23.365  26.087  1.00  0.00           C  
ATOM   3838  HE3 TRP   244      53.251  23.174  27.056  1.00  0.00           H  
ATOM   3839  CD2 TRP   244      53.043  24.227  25.198  1.00  0.00           C  
ATOM   3840  C   TRP   244      49.884  22.975  25.600  1.00  0.00           C  
ATOM   3841  O   TRP   244      49.730  22.774  24.419  1.00  0.00           O  
ATOM   3842  N   LYS   245      50.257  22.044  26.458  1.00  0.00           N  
ATOM   3843  H   LYS   245      50.358  22.298  27.430  1.00  0.00           H  
ATOM   3844  CA  LYS   245      50.432  20.629  26.023  1.00  0.00           C  
ATOM   3845  HA  LYS   245      51.121  20.562  25.181  1.00  0.00           H  
ATOM   3846  CB  LYS   245      51.133  19.667  27.045  1.00  0.00           C  
ATOM   3847  HB2 LYS   245      50.699  19.870  28.024  1.00  0.00           H  
ATOM   3848  HB3 LYS   245      50.994  18.621  26.775  1.00  0.00           H  
ATOM   3849  CG  LYS   245      52.615  20.037  27.144  1.00  0.00           C  
ATOM   3850  HG2 LYS   245      53.028  19.866  26.150  1.00  0.00           H  
ATOM   3851  HG3 LYS   245      52.727  21.093  27.389  1.00  0.00           H  
ATOM   3852  CD  LYS   245      53.541  19.319  28.168  1.00  0.00           C  
ATOM   3853  HD2 LYS   245      54.320  20.008  28.493  1.00  0.00           H  
ATOM   3854  HD3 LYS   245      52.913  19.083  29.027  1.00  0.00           H  
ATOM   3855  CE  LYS   245      54.008  17.963  27.609  1.00  0.00           C  
ATOM   3856  HE2 LYS   245      53.160  17.306  27.417  1.00  0.00           H  
ATOM   3857  HE3 LYS   245      54.444  18.001  26.611  1.00  0.00           H  
ATOM   3858  NZ  LYS   245      54.857  17.237  28.619  1.00  0.00           N  
ATOM   3859  HZ1 LYS   245      55.702  17.684  28.946  1.00  0.00           H  
ATOM   3860  HZ2 LYS   245      54.272  17.080  29.427  1.00  0.00           H  
ATOM   3861  HZ3 LYS   245      55.183  16.402  28.152  1.00  0.00           H  
ATOM   3862  C   LYS   245      49.190  20.022  25.500  1.00  0.00           C  
ATOM   3863  O   LYS   245      49.170  19.583  24.346  1.00  0.00           O  
ATOM   3864  N   TRP   246      48.095  20.197  26.224  1.00  0.00           N  
ATOM   3865  H   TRP   246      48.136  20.251  27.232  1.00  0.00           H  
ATOM   3866  CA  TRP   246      46.786  19.765  25.702  1.00  0.00           C  
ATOM   3867  HA  TRP   246      46.754  18.707  25.445  1.00  0.00           H  
ATOM   3868  CB  TRP   246      45.986  20.150  26.959  1.00  0.00           C  
ATOM   3869  HB2 TRP   246      46.292  19.415  27.704  1.00  0.00           H  
ATOM   3870  HB3 TRP   246      46.266  21.129  27.348  1.00  0.00           H  
ATOM   3871  CG  TRP   246      44.556  20.111  26.812  1.00  0.00           C  
ATOM   3872  CD1 TRP   246      43.909  19.082  26.276  1.00  0.00           C  
ATOM   3873  HD1 TRP   246      44.275  18.076  26.137  1.00  0.00           H  
ATOM   3874  NE1 TRP   246      42.529  19.357  26.204  1.00  0.00           N  
ATOM   3875  HE1 TRP   246      41.817  18.655  26.063  1.00  0.00           H  
ATOM   3876  CE2 TRP   246      42.272  20.647  26.609  1.00  0.00           C  
ATOM   3877  CZ2 TRP   246      41.065  21.365  26.781  1.00  0.00           C  
ATOM   3878  HZ2 TRP   246      40.087  20.953  26.580  1.00  0.00           H  
ATOM   3879  CH2 TRP   246      41.178  22.681  27.262  1.00  0.00           C  
ATOM   3880  HH2 TRP   246      40.309  23.294  27.454  1.00  0.00           H  
ATOM   3881  CZ3 TRP   246      42.464  23.330  27.444  1.00  0.00           C  
ATOM   3882  HZ3 TRP   246      42.583  24.358  27.752  1.00  0.00           H  
ATOM   3883  CE3 TRP   246      43.634  22.559  27.292  1.00  0.00           C  
ATOM   3884  HE3 TRP   246      44.575  23.038  27.519  1.00  0.00           H  
ATOM   3885  CD2 TRP   246      43.572  21.161  26.950  1.00  0.00           C  
ATOM   3886  C   TRP   246      46.363  20.543  24.436  1.00  0.00           C  
ATOM   3887  O   TRP   246      45.970  19.945  23.439  1.00  0.00           O  
ATOM   3888  N   ALA   247      46.439  21.904  24.507  1.00  0.00           N  
ATOM   3889  H   ALA   247      46.675  22.371  25.371  1.00  0.00           H  
ATOM   3890  CA  ALA   247      45.967  22.714  23.380  1.00  0.00           C  
ATOM   3891  HA  ALA   247      44.902  22.506  23.272  1.00  0.00           H  
ATOM   3892  CB  ALA   247      45.937  24.212  23.724  1.00  0.00           C  
ATOM   3893  HB1 ALA   247      45.515  24.834  22.935  1.00  0.00           H  
ATOM   3894  HB2 ALA   247      45.465  24.408  24.687  1.00  0.00           H  
ATOM   3895  HB3 ALA   247      46.988  24.471  23.849  1.00  0.00           H  
ATOM   3896  C   ALA   247      46.564  22.379  22.004  1.00  0.00           C  
ATOM   3897  O   ALA   247      45.926  22.407  20.966  1.00  0.00           O  
ATOM   3898  N   CYS   248      47.910  22.043  21.977  1.00  0.00           N  
ATOM   3899  H   CYS   248      48.408  22.096  22.854  1.00  0.00           H  
ATOM   3900  CA  CYS   248      48.710  21.860  20.765  1.00  0.00           C  
ATOM   3901  HA  CYS   248      48.464  22.585  19.989  1.00  0.00           H  
ATOM   3902  CB  CYS   248      50.165  22.025  21.187  1.00  0.00           C  
ATOM   3903  HB2 CYS   248      50.306  21.479  22.120  1.00  0.00           H  
ATOM   3904  HB3 CYS   248      50.869  21.710  20.417  1.00  0.00           H  
ATOM   3905  SG  CYS   248      50.334  23.764  21.609  1.00  0.00           S  
ATOM   3906  HG  CYS   248      49.483  23.872  22.634  1.00  0.00           H  
ATOM   3907  C   CYS   248      48.476  20.396  20.210  1.00  0.00           C  
ATOM   3908  O   CYS   248      48.809  20.032  19.068  1.00  0.00           O  
ATOM   3909  N   LYS   249      47.948  19.518  21.037  1.00  0.00           N  
ATOM   3910  H   LYS   249      47.876  19.788  22.007  1.00  0.00           H  
ATOM   3911  CA  LYS   249      47.486  18.112  20.690  1.00  0.00           C  
ATOM   3912  HA  LYS   249      48.242  17.658  20.049  1.00  0.00           H  
ATOM   3913  CB  LYS   249      47.321  17.333  21.981  1.00  0.00           C  
ATOM   3914  HB2 LYS   249      48.174  17.401  22.657  1.00  0.00           H  
ATOM   3915  HB3 LYS   249      46.450  17.776  22.465  1.00  0.00           H  
ATOM   3916  CG  LYS   249      47.272  15.805  21.786  1.00  0.00           C  
ATOM   3917  HG2 LYS   249      47.625  15.561  20.784  1.00  0.00           H  
ATOM   3918  HG3 LYS   249      47.978  15.395  22.508  1.00  0.00           H  
ATOM   3919  CD  LYS   249      45.935  15.088  21.955  1.00  0.00           C  
ATOM   3920  HD2 LYS   249      45.169  15.745  21.545  1.00  0.00           H  
ATOM   3921  HD3 LYS   249      45.993  14.134  21.430  1.00  0.00           H  
ATOM   3922  CE  LYS   249      45.723  14.864  23.493  1.00  0.00           C  
ATOM   3923  HE2 LYS   249      46.653  14.405  23.830  1.00  0.00           H  
ATOM   3924  HE3 LYS   249      45.429  15.798  23.972  1.00  0.00           H  
ATOM   3925  NZ  LYS   249      44.523  14.037  23.692  1.00  0.00           N  
ATOM   3926  HZ1 LYS   249      43.701  14.528  23.371  1.00  0.00           H  
ATOM   3927  HZ2 LYS   249      44.541  13.071  23.397  1.00  0.00           H  
ATOM   3928  HZ3 LYS   249      44.471  14.090  24.700  1.00  0.00           H  
ATOM   3929  C   LYS   249      46.205  17.997  19.903  1.00  0.00           C  
ATOM   3930  O   LYS   249      45.921  16.971  19.343  1.00  0.00           O  
ATOM   3931  N   SER   250      45.402  19.055  19.823  1.00  0.00           N  
ATOM   3932  H   SER   250      45.720  19.802  20.425  1.00  0.00           H  
ATOM   3933  CA  SER   250      44.115  19.204  19.206  1.00  0.00           C  
ATOM   3934  HA  SER   250      43.917  18.420  18.474  1.00  0.00           H  
ATOM   3935  CB  SER   250      43.071  19.014  20.318  1.00  0.00           C  
ATOM   3936  HB2 SER   250      43.302  19.574  21.224  1.00  0.00           H  
ATOM   3937  HB3 SER   250      42.074  19.323  20.001  1.00  0.00           H  
ATOM   3938  OG  SER   250      43.023  17.627  20.606  1.00  0.00           O  
ATOM   3939  HG  SER   250      43.201  17.574  21.548  1.00  0.00           H  
ATOM   3940  C   SER   250      43.838  20.479  18.446  1.00  0.00           C  
ATOM   3941  O   SER   250      42.771  21.088  18.587  1.00  0.00           O  
ATOM   3942  N   LEU   251      44.806  20.949  17.624  1.00  0.00           N  
ATOM   3943  H   LEU   251      45.569  20.298  17.504  1.00  0.00           H  
ATOM   3944  CA  LEU   251      44.629  22.134  16.686  1.00  0.00           C  
ATOM   3945  HA  LEU   251      44.185  22.943  17.265  1.00  0.00           H  
ATOM   3946  CB  LEU   251      46.039  22.566  16.114  1.00  0.00           C  
ATOM   3947  HB2 LEU   251      46.302  21.745  15.447  1.00  0.00           H  
ATOM   3948  HB3 LEU   251      45.864  23.438  15.484  1.00  0.00           H  
ATOM   3949  CG  LEU   251      47.112  22.844  17.182  1.00  0.00           C  
ATOM   3950  HG  LEU   251      47.292  21.955  17.786  1.00  0.00           H  
ATOM   3951  CD1 LEU   251      48.481  22.968  16.512  1.00  0.00           C  
ATOM   3952 HD11 LEU   251      48.584  22.036  15.955  1.00  0.00           H  
ATOM   3953 HD12 LEU   251      48.394  23.846  15.872  1.00  0.00           H  
ATOM   3954 HD13 LEU   251      49.333  23.135  17.171  1.00  0.00           H  
ATOM   3955  CD2 LEU   251      46.898  24.084  17.999  1.00  0.00           C  
ATOM   3956 HD21 LEU   251      45.857  24.075  18.322  1.00  0.00           H  
ATOM   3957 HD22 LEU   251      47.535  24.014  18.881  1.00  0.00           H  
ATOM   3958 HD23 LEU   251      47.170  24.981  17.443  1.00  0.00           H  
ATOM   3959  C   LEU   251      43.616  21.898  15.542  1.00  0.00           C  
ATOM   3960  O   LEU   251      43.089  20.854  15.194  1.00  0.00           O  
ATOM   3961  N   GLY   252      43.267  23.057  14.967  1.00  0.00           N  
ATOM   3962  H   GLY   252      43.568  23.923  15.391  1.00  0.00           H  
ATOM   3963  CA  GLY   252      42.766  23.257  13.644  1.00  0.00           C  
ATOM   3964  HA2 GLY   252      43.234  24.160  13.253  1.00  0.00           H  
ATOM   3965  HA3 GLY   252      43.094  22.447  12.992  1.00  0.00           H  
ATOM   3966  C   GLY   252      41.245  23.203  13.403  1.00  0.00           C  
ATOM   3967  O   GLY   252      40.707  23.714  12.380  1.00  0.00           O  
ATOM   3968  N   ARG   253      40.586  22.538  14.347  1.00  0.00           N  
ATOM   3969  H   ARG   253      41.095  22.407  15.209  1.00  0.00           H  
ATOM   3970  CA  ARG   253      39.153  22.224  14.327  1.00  0.00           C  
ATOM   3971  HA  ARG   253      38.860  21.841  13.350  1.00  0.00           H  
ATOM   3972  CB  ARG   253      38.947  21.295  15.513  1.00  0.00           C  
ATOM   3973  HB2 ARG   253      39.218  21.687  16.494  1.00  0.00           H  
ATOM   3974  HB3 ARG   253      37.902  21.010  15.635  1.00  0.00           H  
ATOM   3975  CG  ARG   253      39.558  19.892  15.504  1.00  0.00           C  
ATOM   3976  HG2 ARG   253      39.244  19.421  14.573  1.00  0.00           H  
ATOM   3977  HG3 ARG   253      40.637  19.902  15.349  1.00  0.00           H  
ATOM   3978  CD  ARG   253      39.212  18.987  16.701  1.00  0.00           C  
ATOM   3979  HD2 ARG   253      39.529  19.443  17.639  1.00  0.00           H  
ATOM   3980  HD3 ARG   253      38.132  18.841  16.688  1.00  0.00           H  
ATOM   3981  NE  ARG   253      39.973  17.721  16.601  1.00  0.00           N  
ATOM   3982  HE  ARG   253      40.373  17.517  15.696  1.00  0.00           H  
ATOM   3983  CZ  ARG   253      40.307  16.863  17.566  1.00  0.00           C  
ATOM   3984  NH1 ARG   253      40.991  15.783  17.197  1.00  0.00           N  
ATOM   3985 HH11 ARG   253      41.342  15.692  16.254  1.00  0.00           H  
ATOM   3986 HH12 ARG   253      41.403  15.230  17.935  1.00  0.00           H  
ATOM   3987  NH2 ARG   253      40.074  16.957  18.805  1.00  0.00           N  
ATOM   3988 HH21 ARG   253      39.616  17.811  19.088  1.00  0.00           H  
ATOM   3989 HH22 ARG   253      39.891  16.093  19.294  1.00  0.00           H  
ATOM   3990  C   ARG   253      38.330  23.489  14.601  1.00  0.00           C  
ATOM   3991  O   ARG   253      38.487  24.219  15.578  1.00  0.00           O  
ATOM   3992  N   LYS   254      37.267  23.683  13.743  1.00  0.00           N  
ATOM   3993  H   LYS   254      37.138  22.955  13.054  1.00  0.00           H  
ATOM   3994  CA  LYS   254      36.338  24.835  13.740  1.00  0.00           C  
ATOM   3995  HA  LYS   254      36.954  25.695  14.000  1.00  0.00           H  
ATOM   3996  CB  LYS   254      35.680  24.910  12.364  1.00  0.00           C  
ATOM   3997  HB2 LYS   254      35.053  24.036  12.188  1.00  0.00           H  
ATOM   3998  HB3 LYS   254      35.169  25.872  12.395  1.00  0.00           H  
ATOM   3999  CG  LYS   254      36.520  24.863  11.122  1.00  0.00           C  
ATOM   4000  HG2 LYS   254      37.010  23.903  10.960  1.00  0.00           H  
ATOM   4001  HG3 LYS   254      35.870  25.057  10.268  1.00  0.00           H  
ATOM   4002  CD  LYS   254      37.553  26.050  11.104  1.00  0.00           C  
ATOM   4003  HD2 LYS   254      37.056  27.018  11.049  1.00  0.00           H  
ATOM   4004  HD3 LYS   254      38.132  25.943  12.021  1.00  0.00           H  
ATOM   4005  CE  LYS   254      38.367  25.832   9.841  1.00  0.00           C  
ATOM   4006  HE2 LYS   254      38.991  24.953  10.000  1.00  0.00           H  
ATOM   4007  HE3 LYS   254      37.635  25.598   9.068  1.00  0.00           H  
ATOM   4008  NZ  LYS   254      39.236  26.982   9.540  1.00  0.00           N  
ATOM   4009  HZ1 LYS   254      38.701  27.804   9.297  1.00  0.00           H  
ATOM   4010  HZ2 LYS   254      39.730  27.215  10.389  1.00  0.00           H  
ATOM   4011  HZ3 LYS   254      39.932  26.898   8.813  1.00  0.00           H  
ATOM   4012  C   LYS   254      35.337  24.632  14.910  1.00  0.00           C  
ATOM   4013  O   LYS   254      34.828  23.548  14.994  1.00  0.00           O  
ATOM   4014  N   ILE   255      34.974  25.677  15.653  1.00  0.00           N  
ATOM   4015  H   ILE   255      35.458  26.553  15.523  1.00  0.00           H  
ATOM   4016  CA  ILE   255      33.912  25.627  16.650  1.00  0.00           C  
ATOM   4017  HA  ILE   255      33.999  24.662  17.150  1.00  0.00           H  
ATOM   4018  CB  ILE   255      34.188  26.627  17.756  1.00  0.00           C  
ATOM   4019  HB  ILE   255      34.228  27.593  17.254  1.00  0.00           H  
ATOM   4020  CG2 ILE   255      33.002  26.744  18.738  1.00  0.00           C  
ATOM   4021 HG21 ILE   255      33.282  27.587  19.369  1.00  0.00           H  
ATOM   4022 HG22 ILE   255      32.048  26.954  18.254  1.00  0.00           H  
ATOM   4023 HG23 ILE   255      32.883  25.845  19.343  1.00  0.00           H  
ATOM   4024  CG1 ILE   255      35.622  26.362  18.358  1.00  0.00           C  
ATOM   4025 HG12 ILE   255      35.873  25.306  18.268  1.00  0.00           H  
ATOM   4026 HG13 ILE   255      36.425  26.724  17.716  1.00  0.00           H  
ATOM   4027  CD1 ILE   255      35.900  26.817  19.790  1.00  0.00           C  
ATOM   4028 HD11 ILE   255      35.538  26.056  20.480  1.00  0.00           H  
ATOM   4029 HD12 ILE   255      36.967  27.027  19.873  1.00  0.00           H  
ATOM   4030 HD13 ILE   255      35.443  27.793  19.954  1.00  0.00           H  
ATOM   4031  C   ILE   255      32.593  25.875  15.972  1.00  0.00           C  
ATOM   4032  O   ILE   255      32.175  27.034  15.683  1.00  0.00           O  
ATOM   4033  N   LEU   256      31.919  24.768  15.561  1.00  0.00           N  
ATOM   4034  H   LEU   256      32.321  23.916  15.923  1.00  0.00           H  
ATOM   4035  CA  LEU   256      30.662  24.739  14.770  1.00  0.00           C  
ATOM   4036  HA  LEU   256      31.026  25.265  13.888  1.00  0.00           H  
ATOM   4037  CB  LEU   256      30.352  23.248  14.527  1.00  0.00           C  
ATOM   4038  HB2 LEU   256      30.182  22.798  15.505  1.00  0.00           H  
ATOM   4039  HB3 LEU   256      29.459  23.306  13.905  1.00  0.00           H  
ATOM   4040  CG  LEU   256      31.239  22.310  13.683  1.00  0.00           C  
ATOM   4041  HG  LEU   256      32.156  22.196  14.262  1.00  0.00           H  
ATOM   4042  CD1 LEU   256      30.653  20.933  13.502  1.00  0.00           C  
ATOM   4043 HD11 LEU   256      29.641  21.020  13.107  1.00  0.00           H  
ATOM   4044 HD12 LEU   256      31.329  20.347  12.879  1.00  0.00           H  
ATOM   4045 HD13 LEU   256      30.584  20.268  14.363  1.00  0.00           H  
ATOM   4046  CD2 LEU   256      31.524  22.835  12.292  1.00  0.00           C  
ATOM   4047 HD21 LEU   256      30.646  22.938  11.655  1.00  0.00           H  
ATOM   4048 HD22 LEU   256      32.077  23.772  12.353  1.00  0.00           H  
ATOM   4049 HD23 LEU   256      32.201  22.114  11.834  1.00  0.00           H  
ATOM   4050  C   LEU   256      29.409  25.512  15.301  1.00  0.00           C  
ATOM   4051  O   LEU   256      28.471  25.721  14.550  1.00  0.00           O  
ATOM   4052  N   ILE   257      29.419  25.823  16.608  1.00  0.00           N  
ATOM   4053  H   ILE   257      30.316  25.683  17.051  1.00  0.00           H  
ATOM   4054  CA  ILE   257      28.226  26.364  17.317  1.00  0.00           C  
ATOM   4055  HA  ILE   257      27.337  25.930  16.859  1.00  0.00           H  
ATOM   4056  CB  ILE   257      28.244  25.901  18.814  1.00  0.00           C  
ATOM   4057  HB  ILE   257      27.209  25.984  19.144  1.00  0.00           H  
ATOM   4058  CG2 ILE   257      28.854  24.559  18.938  1.00  0.00           C  
ATOM   4059 HG21 ILE   257      29.937  24.617  18.827  1.00  0.00           H  
ATOM   4060 HG22 ILE   257      28.531  24.025  19.832  1.00  0.00           H  
ATOM   4061 HG23 ILE   257      28.462  23.879  18.181  1.00  0.00           H  
ATOM   4062  CG1 ILE   257      28.926  26.865  19.778  1.00  0.00           C  
ATOM   4063 HG12 ILE   257      29.992  26.906  19.559  1.00  0.00           H  
ATOM   4064 HG13 ILE   257      28.445  27.840  19.703  1.00  0.00           H  
ATOM   4065  CD1 ILE   257      28.880  26.368  21.255  1.00  0.00           C  
ATOM   4066 HD11 ILE   257      29.201  27.224  21.847  1.00  0.00           H  
ATOM   4067 HD12 ILE   257      27.815  26.138  21.296  1.00  0.00           H  
ATOM   4068 HD13 ILE   257      29.346  25.403  21.451  1.00  0.00           H  
ATOM   4069  C   ILE   257      28.010  27.889  17.233  1.00  0.00           C  
ATOM   4070  O   ILE   257      29.064  28.534  17.134  1.00  0.00           O  
ATOM   4071  N   PRO   258      26.793  28.521  17.341  1.00  0.00           N  
ATOM   4072  CD  PRO   258      25.487  27.926  17.292  1.00  0.00           C  
ATOM   4073  HD2 PRO   258      25.241  27.487  18.259  1.00  0.00           H  
ATOM   4074  HD3 PRO   258      25.356  27.160  16.527  1.00  0.00           H  
ATOM   4075  CG  PRO   258      24.524  29.046  16.857  1.00  0.00           C  
ATOM   4076  HG2 PRO   258      23.468  28.858  17.053  1.00  0.00           H  
ATOM   4077  HG3 PRO   258      24.687  29.300  15.810  1.00  0.00           H  
ATOM   4078  CB  PRO   258      25.154  30.203  17.635  1.00  0.00           C  
ATOM   4079  HB2 PRO   258      24.967  30.093  18.703  1.00  0.00           H  
ATOM   4080  HB3 PRO   258      24.871  31.210  17.325  1.00  0.00           H  
ATOM   4081  CA  PRO   258      26.620  29.965  17.526  1.00  0.00           C  
ATOM   4082  HA  PRO   258      27.089  30.373  16.631  1.00  0.00           H  
ATOM   4083  C   PRO   258      27.364  30.580  18.686  1.00  0.00           C  
ATOM   4084  O   PRO   258      27.484  30.036  19.772  1.00  0.00           O  
ATOM   4085  N   ALA   259      27.967  31.717  18.381  1.00  0.00           N  
ATOM   4086  H   ALA   259      27.711  32.305  17.601  1.00  0.00           H  
ATOM   4087  CA  ALA   259      28.937  32.358  19.267  1.00  0.00           C  
ATOM   4088  HA  ALA   259      28.685  32.137  20.305  1.00  0.00           H  
ATOM   4089  CB  ALA   259      30.355  31.719  19.003  1.00  0.00           C  
ATOM   4090  HB1 ALA   259      30.566  31.804  17.937  1.00  0.00           H  
ATOM   4091  HB2 ALA   259      31.137  32.328  19.455  1.00  0.00           H  
ATOM   4092  HB3 ALA   259      30.353  30.639  19.156  1.00  0.00           H  
ATOM   4093  C   ALA   259      29.012  33.939  19.280  1.00  0.00           C  
ATOM   4094  O   ALA   259      28.828  34.558  18.209  1.00  0.00           O  
ATOM   4095  N   LEU   260      29.382  34.495  20.405  1.00  0.00           N  
ATOM   4096  H   LEU   260      29.456  33.899  21.218  1.00  0.00           H  
ATOM   4097  CA  LEU   260      29.549  35.996  20.591  1.00  0.00           C  
ATOM   4098  HA  LEU   260      29.415  36.483  19.626  1.00  0.00           H  
ATOM   4099  CB  LEU   260      28.320  36.551  21.324  1.00  0.00           C  
ATOM   4100  HB2 LEU   260      27.516  36.609  20.590  1.00  0.00           H  
ATOM   4101  HB3 LEU   260      27.939  35.868  22.083  1.00  0.00           H  
ATOM   4102  CG  LEU   260      28.321  37.932  21.924  1.00  0.00           C  
ATOM   4103  HG  LEU   260      29.247  38.019  22.493  1.00  0.00           H  
ATOM   4104  CD1 LEU   260      28.260  39.020  20.792  1.00  0.00           C  
ATOM   4105 HD11 LEU   260      29.044  38.765  20.078  1.00  0.00           H  
ATOM   4106 HD12 LEU   260      27.314  38.927  20.260  1.00  0.00           H  
ATOM   4107 HD13 LEU   260      28.432  39.996  21.245  1.00  0.00           H  
ATOM   4108  CD2 LEU   260      27.248  38.155  23.059  1.00  0.00           C  
ATOM   4109 HD21 LEU   260      27.238  37.202  23.588  1.00  0.00           H  
ATOM   4110 HD22 LEU   260      27.345  39.062  23.657  1.00  0.00           H  
ATOM   4111 HD23 LEU   260      26.299  38.237  22.530  1.00  0.00           H  
ATOM   4112  C   LEU   260      30.862  36.363  21.303  1.00  0.00           C  
ATOM   4113  O   LEU   260      31.234  35.754  22.329  1.00  0.00           O  
ATOM   4114  N   MET   261      31.606  37.321  20.719  1.00  0.00           N  
ATOM   4115  H   MET   261      31.356  37.634  19.792  1.00  0.00           H  
ATOM   4116  CA  MET   261      32.737  37.947  21.363  1.00  0.00           C  
ATOM   4117  HA  MET   261      33.077  37.397  22.240  1.00  0.00           H  
ATOM   4118  CB  MET   261      33.910  38.057  20.358  1.00  0.00           C  
ATOM   4119  HB2 MET   261      34.144  37.066  19.969  1.00  0.00           H  
ATOM   4120  HB3 MET   261      33.708  38.642  19.461  1.00  0.00           H  
ATOM   4121  CG  MET   261      35.123  38.615  21.062  1.00  0.00           C  
ATOM   4122  HG2 MET   261      35.885  38.850  20.318  1.00  0.00           H  
ATOM   4123  HG3 MET   261      34.836  39.511  21.612  1.00  0.00           H  
ATOM   4124  SD  MET   261      35.790  37.485  22.384  1.00  0.00           S  
ATOM   4125  CE  MET   261      36.788  38.599  23.284  1.00  0.00           C  
ATOM   4126  HE1 MET   261      37.062  38.073  24.199  1.00  0.00           H  
ATOM   4127  HE2 MET   261      37.747  38.811  22.811  1.00  0.00           H  
ATOM   4128  HE3 MET   261      36.295  39.547  23.497  1.00  0.00           H  
ATOM   4129  C   MET   261      32.324  39.375  21.926  1.00  0.00           C  
ATOM   4130  O   MET   261      31.945  40.203  21.172  1.00  0.00           O  
ATOM   4131  N   VAL   262      32.452  39.688  23.199  1.00  0.00           N  
ATOM   4132  H   VAL   262      32.726  39.051  23.934  1.00  0.00           H  
ATOM   4133  CA  VAL   262      32.260  41.004  23.784  1.00  0.00           C  
ATOM   4134  HA  VAL   262      31.896  41.649  22.984  1.00  0.00           H  
ATOM   4135  CB  VAL   262      31.255  41.019  24.907  1.00  0.00           C  
ATOM   4136  HB  VAL   262      31.539  40.277  25.653  1.00  0.00           H  
ATOM   4137  CG1 VAL   262      31.146  42.403  25.612  1.00  0.00           C  
ATOM   4138 HG11 VAL   262      30.282  42.299  26.269  1.00  0.00           H  
ATOM   4139 HG12 VAL   262      32.010  42.593  26.249  1.00  0.00           H  
ATOM   4140 HG13 VAL   262      31.114  43.190  24.859  1.00  0.00           H  
ATOM   4141  CG2 VAL   262      29.870  40.640  24.394  1.00  0.00           C  
ATOM   4142 HG21 VAL   262      29.495  41.431  23.745  1.00  0.00           H  
ATOM   4143 HG22 VAL   262      29.904  39.796  23.705  1.00  0.00           H  
ATOM   4144 HG23 VAL   262      29.273  40.481  25.293  1.00  0.00           H  
ATOM   4145  C   VAL   262      33.602  41.535  24.304  1.00  0.00           C  
ATOM   4146  O   VAL   262      34.199  41.029  25.239  1.00  0.00           O  
ATOM   4147  N   THR   263      34.021  42.620  23.674  1.00  0.00           N  
ATOM   4148  H   THR   263      33.476  43.022  22.925  1.00  0.00           H  
ATOM   4149  CA  THR   263      35.264  43.255  23.981  1.00  0.00           C  
ATOM   4150  HA  THR   263      35.801  42.542  24.606  1.00  0.00           H  
ATOM   4151  CB  THR   263      36.152  43.583  22.743  1.00  0.00           C  
ATOM   4152  HB  THR   263      36.824  44.410  22.972  1.00  0.00           H  
ATOM   4153  CG2 THR   263      36.852  42.334  22.277  1.00  0.00           C  
ATOM   4154 HG21 THR   263      37.215  41.727  23.107  1.00  0.00           H  
ATOM   4155 HG22 THR   263      36.185  41.701  21.692  1.00  0.00           H  
ATOM   4156 HG23 THR   263      37.615  42.638  21.561  1.00  0.00           H  
ATOM   4157  OG1 THR   263      35.370  43.944  21.636  1.00  0.00           O  
ATOM   4158  HG1 THR   263      35.264  44.897  21.672  1.00  0.00           H  
ATOM   4159  C   THR   263      35.178  44.551  24.890  1.00  0.00           C  
ATOM   4160  O   THR   263      34.106  45.205  24.899  1.00  0.00           O  
ATOM   4161  N   ALA   264      36.275  44.889  25.598  1.00  0.00           N  
ATOM   4162  H   ALA   264      37.140  44.396  25.425  1.00  0.00           H  
ATOM   4163  CA  ALA   264      36.321  46.040  26.521  1.00  0.00           C  
ATOM   4164  HA  ALA   264      35.430  46.650  26.371  1.00  0.00           H  
ATOM   4165  CB  ALA   264      36.345  45.530  27.991  1.00  0.00           C  
ATOM   4166  HB1 ALA   264      36.261  46.350  28.704  1.00  0.00           H  
ATOM   4167  HB2 ALA   264      35.454  44.903  28.041  1.00  0.00           H  
ATOM   4168  HB3 ALA   264      37.175  44.876  28.258  1.00  0.00           H  
ATOM   4169  C   ALA   264      37.567  46.947  26.178  1.00  0.00           C  
ATOM   4170  O   ALA   264      38.496  46.581  25.462  1.00  0.00           O  
ATOM   4171  N   GLU   265      37.435  48.196  26.616  1.00  0.00           N  
ATOM   4172  H   GLU   265      36.581  48.414  27.110  1.00  0.00           H  
ATOM   4173  CA  GLU   265      38.299  49.292  26.154  1.00  0.00           C  
ATOM   4174  HA  GLU   265      38.691  49.071  25.161  1.00  0.00           H  
ATOM   4175  CB  GLU   265      37.376  50.527  26.130  1.00  0.00           C  
ATOM   4176  HB2 GLU   265      36.461  50.275  25.594  1.00  0.00           H  
ATOM   4177  HB3 GLU   265      37.103  50.696  27.172  1.00  0.00           H  
ATOM   4178  CG  GLU   265      38.103  51.709  25.506  1.00  0.00           C  
ATOM   4179  HG2 GLU   265      37.388  52.531  25.465  1.00  0.00           H  
ATOM   4180  HG3 GLU   265      38.968  51.922  26.134  1.00  0.00           H  
ATOM   4181  CD  GLU   265      38.655  51.597  24.117  1.00  0.00           C  
ATOM   4182  OE1 GLU   265      39.606  52.384  23.827  1.00  0.00           O  
ATOM   4183  OE2 GLU   265      38.052  50.890  23.281  1.00  0.00           O  
ATOM   4184  C   GLU   265      39.595  49.480  26.958  1.00  0.00           C  
ATOM   4185  O   GLU   265      40.584  49.842  26.332  1.00  0.00           O  
ATOM   4186  N   LYS   266      39.606  49.157  28.247  1.00  0.00           N  
ATOM   4187  H   LYS   266      38.742  48.792  28.622  1.00  0.00           H  
ATOM   4188  CA  LYS   266      40.664  49.459  29.216  1.00  0.00           C  
ATOM   4189  HA  LYS   266      41.585  49.839  28.775  1.00  0.00           H  
ATOM   4190  CB  LYS   266      40.226  50.689  29.989  1.00  0.00           C  
ATOM   4191  HB2 LYS   266      39.356  50.465  30.607  1.00  0.00           H  
ATOM   4192  HB3 LYS   266      41.098  50.890  30.612  1.00  0.00           H  
ATOM   4193  CG  LYS   266      39.983  51.991  29.143  1.00  0.00           C  
ATOM   4194  HG2 LYS   266      40.784  52.339  28.490  1.00  0.00           H  
ATOM   4195  HG3 LYS   266      39.346  51.714  28.303  1.00  0.00           H  
ATOM   4196  CD  LYS   266      39.461  53.165  29.869  1.00  0.00           C  
ATOM   4197  HD2 LYS   266      39.255  53.938  29.129  1.00  0.00           H  
ATOM   4198  HD3 LYS   266      38.589  52.860  30.448  1.00  0.00           H  
ATOM   4199  CE  LYS   266      40.447  53.719  30.904  1.00  0.00           C  
ATOM   4200  HE2 LYS   266      39.867  54.246  31.662  1.00  0.00           H  
ATOM   4201  HE3 LYS   266      40.921  52.952  31.517  1.00  0.00           H  
ATOM   4202  NZ  LYS   266      41.513  54.584  30.362  1.00  0.00           N  
ATOM   4203  HZ1 LYS   266      41.112  55.314  29.790  1.00  0.00           H  
ATOM   4204  HZ2 LYS   266      42.020  55.029  31.113  1.00  0.00           H  
ATOM   4205  HZ3 LYS   266      42.202  54.164  29.754  1.00  0.00           H  
ATOM   4206  C   LYS   266      41.020  48.321  30.228  1.00  0.00           C  
ATOM   4207  O   LYS   266      41.466  48.572  31.362  1.00  0.00           O  
ATOM   4208  N   ASP   267      40.877  47.095  29.816  1.00  0.00           N  
ATOM   4209  H   ASP   267      40.819  46.913  28.824  1.00  0.00           H  
ATOM   4210  CA  ASP   267      41.231  45.976  30.711  1.00  0.00           C  
ATOM   4211  HA  ASP   267      40.770  46.026  31.697  1.00  0.00           H  
ATOM   4212  CB  ASP   267      40.540  44.811  29.870  1.00  0.00           C  
ATOM   4213  HB2 ASP   267      39.586  45.029  29.391  1.00  0.00           H  
ATOM   4214  HB3 ASP   267      41.295  44.475  29.158  1.00  0.00           H  
ATOM   4215  CG  ASP   267      40.328  43.567  30.682  1.00  0.00           C  
ATOM   4216  OD1 ASP   267      41.077  43.351  31.665  1.00  0.00           O  
ATOM   4217  OD2 ASP   267      39.459  42.674  30.321  1.00  0.00           O  
ATOM   4218  C   ASP   267      42.773  45.845  30.833  1.00  0.00           C  
ATOM   4219  O   ASP   267      43.532  46.531  30.165  1.00  0.00           O  
ATOM   4220  N   PHE   268      43.328  44.963  31.665  1.00  0.00           N  
ATOM   4221  H   PHE   268      42.790  44.127  31.843  1.00  0.00           H  
ATOM   4222  CA  PHE   268      44.611  45.066  32.282  1.00  0.00           C  
ATOM   4223  HA  PHE   268      44.878  46.122  32.296  1.00  0.00           H  
ATOM   4224  CB  PHE   268      44.549  44.560  33.717  1.00  0.00           C  
ATOM   4225  HB2 PHE   268      43.833  45.162  34.278  1.00  0.00           H  
ATOM   4226  HB3 PHE   268      44.157  43.545  33.771  1.00  0.00           H  
ATOM   4227  CG  PHE   268      45.902  44.541  34.381  1.00  0.00           C  
ATOM   4228  CD1 PHE   268      46.798  43.458  34.400  1.00  0.00           C  
ATOM   4229  HD1 PHE   268      46.522  42.572  33.848  1.00  0.00           H  
ATOM   4230  CE1 PHE   268      48.004  43.600  35.083  1.00  0.00           C  
ATOM   4231  HE1 PHE   268      48.600  42.703  35.168  1.00  0.00           H  
ATOM   4232  CZ  PHE   268      48.320  44.719  35.836  1.00  0.00           C  
ATOM   4233  HZ  PHE   268      49.280  44.753  36.329  1.00  0.00           H  
ATOM   4234  CE2 PHE   268      47.448  45.779  35.848  1.00  0.00           C  
ATOM   4235  HE2 PHE   268      47.683  46.732  36.299  1.00  0.00           H  
ATOM   4236  CD2 PHE   268      46.280  45.717  35.023  1.00  0.00           C  
ATOM   4237  HD2 PHE   268      45.666  46.594  34.879  1.00  0.00           H  
ATOM   4238  C   PHE   268      45.675  44.372  31.413  1.00  0.00           C  
ATOM   4239  O   PHE   268      46.851  44.798  31.502  1.00  0.00           O  
ATOM   4240  N   VAL   269      45.360  43.459  30.491  1.00  0.00           N  
ATOM   4241  H   VAL   269      44.384  43.199  30.499  1.00  0.00           H  
ATOM   4242  CA  VAL   269      46.325  42.924  29.549  1.00  0.00           C  
ATOM   4243  HA  VAL   269      47.168  43.570  29.305  1.00  0.00           H  
ATOM   4244  CB  VAL   269      47.010  41.741  30.230  1.00  0.00           C  
ATOM   4245  HB  VAL   269      46.926  41.890  31.306  1.00  0.00           H  
ATOM   4246  CG1 VAL   269      46.528  40.310  30.099  1.00  0.00           C  
ATOM   4247 HG11 VAL   269      45.465  40.199  30.313  1.00  0.00           H  
ATOM   4248 HG12 VAL   269      46.737  40.094  29.051  1.00  0.00           H  
ATOM   4249 HG13 VAL   269      47.113  39.626  30.714  1.00  0.00           H  
ATOM   4250  CG2 VAL   269      48.470  41.762  29.839  1.00  0.00           C  
ATOM   4251 HG21 VAL   269      48.950  42.740  29.858  1.00  0.00           H  
ATOM   4252 HG22 VAL   269      49.019  41.031  30.433  1.00  0.00           H  
ATOM   4253 HG23 VAL   269      48.496  41.503  28.781  1.00  0.00           H  
ATOM   4254  C   VAL   269      45.661  42.494  28.271  1.00  0.00           C  
ATOM   4255  O   VAL   269      46.333  42.583  27.248  1.00  0.00           O  
ATOM   4256  N   LEU   270      44.386  42.024  28.372  1.00  0.00           N  
ATOM   4257  H   LEU   270      43.985  41.901  29.290  1.00  0.00           H  
ATOM   4258  CA  LEU   270      43.491  41.693  27.225  1.00  0.00           C  
ATOM   4259  HA  LEU   270      44.010  41.061  26.505  1.00  0.00           H  
ATOM   4260  CB  LEU   270      42.308  40.861  27.891  1.00  0.00           C  
ATOM   4261  HB2 LEU   270      41.974  41.452  28.744  1.00  0.00           H  
ATOM   4262  HB3 LEU   270      41.463  40.841  27.203  1.00  0.00           H  
ATOM   4263  CG  LEU   270      42.663  39.413  28.441  1.00  0.00           C  
ATOM   4264  HG  LEU   270      43.610  39.372  28.979  1.00  0.00           H  
ATOM   4265  CD1 LEU   270      41.596  38.858  29.385  1.00  0.00           C  
ATOM   4266 HD11 LEU   270      41.895  37.894  29.795  1.00  0.00           H  
ATOM   4267 HD12 LEU   270      41.452  39.627  30.144  1.00  0.00           H  
ATOM   4268 HD13 LEU   270      40.657  38.730  28.846  1.00  0.00           H  
ATOM   4269  CD2 LEU   270      42.749  38.373  27.313  1.00  0.00           C  
ATOM   4270 HD21 LEU   270      41.862  38.423  26.682  1.00  0.00           H  
ATOM   4271 HD22 LEU   270      43.662  38.685  26.806  1.00  0.00           H  
ATOM   4272 HD23 LEU   270      42.997  37.362  27.636  1.00  0.00           H  
ATOM   4273  C   LEU   270      42.988  42.989  26.514  1.00  0.00           C  
ATOM   4274  O   LEU   270      41.938  43.541  26.901  1.00  0.00           O  
ATOM   4275  N   VAL   271      43.750  43.407  25.536  1.00  0.00           N  
ATOM   4276  H   VAL   271      44.618  42.911  25.393  1.00  0.00           H  
ATOM   4277  CA  VAL   271      43.436  44.545  24.643  1.00  0.00           C  
ATOM   4278  HA  VAL   271      42.925  45.369  25.141  1.00  0.00           H  
ATOM   4279  CB  VAL   271      44.775  44.981  23.970  1.00  0.00           C  
ATOM   4280  HB  VAL   271      44.443  45.872  23.436  1.00  0.00           H  
ATOM   4281  CG1 VAL   271      45.746  45.340  25.051  1.00  0.00           C  
ATOM   4282 HG11 VAL   271      46.241  44.429  25.389  1.00  0.00           H  
ATOM   4283 HG12 VAL   271      46.569  45.970  24.716  1.00  0.00           H  
ATOM   4284 HG13 VAL   271      45.229  45.871  25.850  1.00  0.00           H  
ATOM   4285  CG2 VAL   271      45.487  44.085  22.980  1.00  0.00           C  
ATOM   4286 HG21 VAL   271      45.714  43.124  23.440  1.00  0.00           H  
ATOM   4287 HG22 VAL   271      44.717  43.915  22.227  1.00  0.00           H  
ATOM   4288 HG23 VAL   271      46.407  44.505  22.574  1.00  0.00           H  
ATOM   4289  C   VAL   271      42.426  44.058  23.575  1.00  0.00           C  
ATOM   4290  O   VAL   271      42.373  42.877  23.212  1.00  0.00           O  
ATOM   4291  N   PRO   272      41.476  44.855  23.041  1.00  0.00           N  
ATOM   4292  CD  PRO   272      41.283  46.307  23.256  1.00  0.00           C  
ATOM   4293  HD2 PRO   272      42.180  46.925  23.284  1.00  0.00           H  
ATOM   4294  HD3 PRO   272      40.892  46.422  24.267  1.00  0.00           H  
ATOM   4295  CG  PRO   272      40.154  46.752  22.236  1.00  0.00           C  
ATOM   4296  HG2 PRO   272      40.577  46.928  21.247  1.00  0.00           H  
ATOM   4297  HG3 PRO   272      39.528  47.531  22.672  1.00  0.00           H  
ATOM   4298  CB  PRO   272      39.314  45.445  22.201  1.00  0.00           C  
ATOM   4299  HB2 PRO   272      38.666  45.447  21.325  1.00  0.00           H  
ATOM   4300  HB3 PRO   272      38.703  45.420  23.102  1.00  0.00           H  
ATOM   4301  CA  PRO   272      40.292  44.279  22.275  1.00  0.00           C  
ATOM   4302  HA  PRO   272      39.765  43.530  22.866  1.00  0.00           H  
ATOM   4303  C   PRO   272      40.696  43.758  20.941  1.00  0.00           C  
ATOM   4304  O   PRO   272      40.171  42.729  20.464  1.00  0.00           O  
ATOM   4305  N   GLN   273      41.751  44.311  20.327  1.00  0.00           N  
ATOM   4306  H   GLN   273      42.062  45.207  20.672  1.00  0.00           H  
ATOM   4307  CA  GLN   273      42.247  43.956  18.954  1.00  0.00           C  
ATOM   4308  HA  GLN   273      41.354  43.731  18.369  1.00  0.00           H  
ATOM   4309  CB  GLN   273      43.025  45.076  18.227  1.00  0.00           C  
ATOM   4310  HB2 GLN   273      43.227  44.688  17.228  1.00  0.00           H  
ATOM   4311  HB3 GLN   273      42.403  45.970  18.186  1.00  0.00           H  
ATOM   4312  CG  GLN   273      44.419  45.397  18.888  1.00  0.00           C  
ATOM   4313  HG2 GLN   273      45.058  44.515  18.947  1.00  0.00           H  
ATOM   4314  HG3 GLN   273      44.883  46.145  18.245  1.00  0.00           H  
ATOM   4315  CD  GLN   273      44.428  45.999  20.308  1.00  0.00           C  
ATOM   4316  OE1 GLN   273      43.430  46.350  20.890  1.00  0.00           O  
ATOM   4317  NE2 GLN   273      45.536  46.267  20.821  1.00  0.00           N  
ATOM   4318 HE21 GLN   273      45.534  46.832  21.658  1.00  0.00           H  
ATOM   4319 HE22 GLN   273      46.402  45.905  20.448  1.00  0.00           H  
ATOM   4320  C   GLN   273      43.057  42.641  18.965  1.00  0.00           C  
ATOM   4321  O   GLN   273      43.422  42.045  17.944  1.00  0.00           O  
ATOM   4322  N   MET   274      43.400  42.071  20.114  1.00  0.00           N  
ATOM   4323  H   MET   274      43.363  42.545  21.005  1.00  0.00           H  
ATOM   4324  CA  MET   274      43.991  40.700  20.142  1.00  0.00           C  
ATOM   4325  HA  MET   274      44.905  40.669  19.549  1.00  0.00           H  
ATOM   4326  CB  MET   274      44.238  40.354  21.651  1.00  0.00           C  
ATOM   4327  HB2 MET   274      45.129  40.912  21.938  1.00  0.00           H  
ATOM   4328  HB3 MET   274      43.406  40.613  22.305  1.00  0.00           H  
ATOM   4329  CG  MET   274      44.460  38.881  21.994  1.00  0.00           C  
ATOM   4330  HG2 MET   274      43.646  38.254  21.631  1.00  0.00           H  
ATOM   4331  HG3 MET   274      45.333  38.498  21.464  1.00  0.00           H  
ATOM   4332  SD  MET   274      44.650  38.567  23.717  1.00  0.00           S  
ATOM   4333  CE  MET   274      46.463  38.966  23.756  1.00  0.00           C  
ATOM   4334  HE1 MET   274      46.658  40.009  23.508  1.00  0.00           H  
ATOM   4335  HE2 MET   274      46.866  38.561  24.685  1.00  0.00           H  
ATOM   4336  HE3 MET   274      46.958  38.431  22.945  1.00  0.00           H  
ATOM   4337  C   MET   274      42.955  39.688  19.524  1.00  0.00           C  
ATOM   4338  O   MET   274      43.446  38.713  18.918  1.00  0.00           O  
ATOM   4339  N   SER   275      41.599  39.944  19.683  1.00  0.00           N  
ATOM   4340  H   SER   275      41.415  40.753  20.258  1.00  0.00           H  
ATOM   4341  CA  SER   275      40.488  39.028  19.293  1.00  0.00           C  
ATOM   4342  HA  SER   275      40.638  38.032  19.708  1.00  0.00           H  
ATOM   4343  CB  SER   275      39.225  39.518  19.985  1.00  0.00           C  
ATOM   4344  HB2 SER   275      38.395  38.813  19.927  1.00  0.00           H  
ATOM   4345  HB3 SER   275      39.481  39.628  21.039  1.00  0.00           H  
ATOM   4346  OG  SER   275      38.723  40.791  19.518  1.00  0.00           O  
ATOM   4347  HG  SER   275      39.284  41.463  19.910  1.00  0.00           H  
ATOM   4348  C   SER   275      40.144  38.928  17.797  1.00  0.00           C  
ATOM   4349  O   SER   275      39.096  38.316  17.444  1.00  0.00           O  
ATOM   4350  N   GLN   276      40.903  39.511  16.905  1.00  0.00           N  
ATOM   4351  H   GLN   276      41.827  39.799  17.193  1.00  0.00           H  
ATOM   4352  CA  GLN   276      40.624  39.744  15.454  1.00  0.00           C  
ATOM   4353  HA  GLN   276      39.579  40.042  15.363  1.00  0.00           H  
ATOM   4354  CB  GLN   276      41.587  40.834  14.908  1.00  0.00           C  
ATOM   4355  HB2 GLN   276      41.383  41.685  15.557  1.00  0.00           H  
ATOM   4356  HB3 GLN   276      42.597  40.433  14.984  1.00  0.00           H  
ATOM   4357  CG  GLN   276      41.279  41.180  13.426  1.00  0.00           C  
ATOM   4358  HG2 GLN   276      41.630  40.407  12.742  1.00  0.00           H  
ATOM   4359  HG3 GLN   276      40.220  41.323  13.211  1.00  0.00           H  
ATOM   4360  CD  GLN   276      42.057  42.482  13.061  1.00  0.00           C  
ATOM   4361  OE1 GLN   276      42.663  43.145  13.903  1.00  0.00           O  
ATOM   4362  NE2 GLN   276      42.189  42.866  11.829  1.00  0.00           N  
ATOM   4363 HE21 GLN   276      42.677  43.715  11.582  1.00  0.00           H  
ATOM   4364 HE22 GLN   276      41.557  42.454  11.157  1.00  0.00           H  
ATOM   4365  C   GLN   276      40.716  38.469  14.561  1.00  0.00           C  
ATOM   4366  O   GLN   276      40.147  38.440  13.475  1.00  0.00           O  
ATOM   4367  N   HIE   277      41.346  37.348  15.014  1.00  0.00           N  
ATOM   4368  H   HIE   277      41.780  37.418  15.924  1.00  0.00           H  
ATOM   4369  CA  HIE   277      41.475  36.068  14.213  1.00  0.00           C  
ATOM   4370  HA  HIE   277      41.636  36.442  13.202  1.00  0.00           H  
ATOM   4371  CB  HIE   277      42.698  35.358  14.744  1.00  0.00           C  
ATOM   4372  HB2 HIE   277      42.870  34.504  14.088  1.00  0.00           H  
ATOM   4373  HB3 HIE   277      43.577  35.987  14.602  1.00  0.00           H  
ATOM   4374  CG  HIE   277      42.597  34.981  16.242  1.00  0.00           C  
ATOM   4375  ND1 HIE   277      42.862  35.933  17.234  1.00  0.00           N  
ATOM   4376  CE1 HIE   277      42.462  35.309  18.360  1.00  0.00           C  
ATOM   4377  HE1 HIE   277      42.509  35.735  19.352  1.00  0.00           H  
ATOM   4378  NE2 HIE   277      42.028  34.096  18.096  1.00  0.00           N  
ATOM   4379  HE2 HIE   277      41.869  33.378  18.788  1.00  0.00           H  
ATOM   4380  CD2 HIE   277      42.111  33.840  16.763  1.00  0.00           C  
ATOM   4381  HD2 HIE   277      42.057  32.897  16.238  1.00  0.00           H  
ATOM   4382  C   HIE   277      40.327  35.068  14.298  1.00  0.00           C  
ATOM   4383  O   HIE   277      40.363  34.087  13.579  1.00  0.00           O  
ATOM   4384  N   MET   278      39.389  35.242  15.166  1.00  0.00           N  
ATOM   4385  H   MET   278      39.364  36.068  15.747  1.00  0.00           H  
ATOM   4386  CA  MET   278      38.469  34.158  15.651  1.00  0.00           C  
ATOM   4387  HA  MET   278      39.106  33.315  15.920  1.00  0.00           H  
ATOM   4388  CB  MET   278      37.790  34.625  16.884  1.00  0.00           C  
ATOM   4389  HB2 MET   278      37.436  35.645  16.734  1.00  0.00           H  
ATOM   4390  HB3 MET   278      37.000  33.912  17.121  1.00  0.00           H  
ATOM   4391  CG  MET   278      38.785  34.736  17.996  1.00  0.00           C  
ATOM   4392  HG2 MET   278      39.006  33.779  18.469  1.00  0.00           H  
ATOM   4393  HG3 MET   278      39.708  35.182  17.626  1.00  0.00           H  
ATOM   4394  SD  MET   278      38.195  35.763  19.454  1.00  0.00           S  
ATOM   4395  CE  MET   278      36.601  34.925  19.971  1.00  0.00           C  
ATOM   4396  HE1 MET   278      36.585  33.884  19.648  1.00  0.00           H  
ATOM   4397  HE2 MET   278      36.503  35.023  21.052  1.00  0.00           H  
ATOM   4398  HE3 MET   278      35.791  35.521  19.550  1.00  0.00           H  
ATOM   4399  C   MET   278      37.459  33.655  14.569  1.00  0.00           C  
ATOM   4400  O   MET   278      37.210  32.484  14.597  1.00  0.00           O  
ATOM   4401  N   GLU   279      37.129  34.408  13.479  1.00  0.00           N  
ATOM   4402  H   GLU   279      37.435  35.364  13.374  1.00  0.00           H  
ATOM   4403  CA  GLU   279      36.311  33.856  12.376  1.00  0.00           C  
ATOM   4404  HA  GLU   279      35.410  33.373  12.755  1.00  0.00           H  
ATOM   4405  CB  GLU   279      36.022  35.132  11.445  1.00  0.00           C  
ATOM   4406  HB2 GLU   279      36.912  35.584  11.008  1.00  0.00           H  
ATOM   4407  HB3 GLU   279      35.401  34.728  10.645  1.00  0.00           H  
ATOM   4408  CG  GLU   279      35.053  36.235  12.029  1.00  0.00           C  
ATOM   4409  HG2 GLU   279      34.739  36.714  11.101  1.00  0.00           H  
ATOM   4410  HG3 GLU   279      34.186  35.795  12.522  1.00  0.00           H  
ATOM   4411  CD  GLU   279      35.650  37.301  13.025  1.00  0.00           C  
ATOM   4412  OE1 GLU   279      34.938  38.178  13.528  1.00  0.00           O  
ATOM   4413  OE2 GLU   279      36.917  37.195  13.313  1.00  0.00           O  
ATOM   4414  C   GLU   279      36.966  32.794  11.555  1.00  0.00           C  
ATOM   4415  O   GLU   279      36.323  31.942  10.962  1.00  0.00           O  
ATOM   4416  N   ASP   280      38.282  32.719  11.548  1.00  0.00           N  
ATOM   4417  H   ASP   280      38.914  33.330  12.045  1.00  0.00           H  
ATOM   4418  CA  ASP   280      39.007  31.518  11.017  1.00  0.00           C  
ATOM   4419  HA  ASP   280      38.575  31.193  10.070  1.00  0.00           H  
ATOM   4420  CB  ASP   280      40.481  32.006  10.818  1.00  0.00           C  
ATOM   4421  HB2 ASP   280      40.930  32.485  11.688  1.00  0.00           H  
ATOM   4422  HB3 ASP   280      41.191  31.210  10.592  1.00  0.00           H  
ATOM   4423  CG  ASP   280      40.599  32.997   9.632  1.00  0.00           C  
ATOM   4424  OD1 ASP   280      39.746  32.924   8.719  1.00  0.00           O  
ATOM   4425  OD2 ASP   280      41.645  33.649   9.395  1.00  0.00           O  
ATOM   4426  C   ASP   280      38.953  30.227  11.842  1.00  0.00           C  
ATOM   4427  O   ASP   280      39.334  29.184  11.240  1.00  0.00           O  
ATOM   4428  N   TRP   281      38.406  30.230  13.026  1.00  0.00           N  
ATOM   4429  H   TRP   281      38.121  31.118  13.411  1.00  0.00           H  
ATOM   4430  CA  TRP   281      38.251  29.086  13.960  1.00  0.00           C  
ATOM   4431  HA  TRP   281      38.482  28.098  13.562  1.00  0.00           H  
ATOM   4432  CB  TRP   281      39.255  29.325  15.092  1.00  0.00           C  
ATOM   4433  HB2 TRP   281      39.210  30.278  15.619  1.00  0.00           H  
ATOM   4434  HB3 TRP   281      38.858  28.580  15.781  1.00  0.00           H  
ATOM   4435  CG  TRP   281      40.721  29.042  14.913  1.00  0.00           C  
ATOM   4436  CD1 TRP   281      41.221  27.766  14.992  1.00  0.00           C  
ATOM   4437  HD1 TRP   281      40.631  26.879  15.170  1.00  0.00           H  
ATOM   4438  NE1 TRP   281      42.582  27.858  14.921  1.00  0.00           N  
ATOM   4439  HE1 TRP   281      43.139  27.093  15.273  1.00  0.00           H  
ATOM   4440  CE2 TRP   281      43.034  29.065  14.406  1.00  0.00           C  
ATOM   4441  CZ2 TRP   281      44.337  29.652  14.232  1.00  0.00           C  
ATOM   4442  HZ2 TRP   281      45.221  29.056  14.400  1.00  0.00           H  
ATOM   4443  CH2 TRP   281      44.397  30.972  13.773  1.00  0.00           C  
ATOM   4444  HH2 TRP   281      45.343  31.401  13.476  1.00  0.00           H  
ATOM   4445  CZ3 TRP   281      43.234  31.596  13.496  1.00  0.00           C  
ATOM   4446  HZ3 TRP   281      43.180  32.633  13.201  1.00  0.00           H  
ATOM   4447  CE3 TRP   281      41.993  31.158  13.951  1.00  0.00           C  
ATOM   4448  HE3 TRP   281      41.138  31.814  13.868  1.00  0.00           H  
ATOM   4449  CD2 TRP   281      41.868  29.881  14.419  1.00  0.00           C  
ATOM   4450  C   TRP   281      36.857  29.093  14.551  1.00  0.00           C  
ATOM   4451  O   TRP   281      36.486  28.150  15.254  1.00  0.00           O  
ATOM   4452  N   ILE   282      36.004  30.088  14.233  1.00  0.00           N  
ATOM   4453  H   ILE   282      36.424  30.874  13.758  1.00  0.00           H  
ATOM   4454  CA  ILE   282      34.622  30.326  14.751  1.00  0.00           C  
ATOM   4455  HA  ILE   282      34.025  29.434  14.936  1.00  0.00           H  
ATOM   4456  CB  ILE   282      34.581  31.151  16.095  1.00  0.00           C  
ATOM   4457  HB  ILE   282      34.866  32.161  15.802  1.00  0.00           H  
ATOM   4458  CG2 ILE   282      33.150  31.142  16.628  1.00  0.00           C  
ATOM   4459 HG21 ILE   282      32.429  31.581  15.938  1.00  0.00           H  
ATOM   4460 HG22 ILE   282      32.896  30.089  16.750  1.00  0.00           H  
ATOM   4461 HG23 ILE   282      33.193  31.633  17.600  1.00  0.00           H  
ATOM   4462  CG1 ILE   282      35.570  30.765  17.234  1.00  0.00           C  
ATOM   4463 HG12 ILE   282      35.331  29.737  17.508  1.00  0.00           H  
ATOM   4464 HG13 ILE   282      36.569  30.911  16.823  1.00  0.00           H  
ATOM   4465  CD1 ILE   282      35.688  31.530  18.530  1.00  0.00           C  
ATOM   4466 HD11 ILE   282      36.462  31.049  19.129  1.00  0.00           H  
ATOM   4467 HD12 ILE   282      35.900  32.573  18.296  1.00  0.00           H  
ATOM   4468 HD13 ILE   282      34.832  31.709  19.181  1.00  0.00           H  
ATOM   4469  C   ILE   282      33.794  30.975  13.650  1.00  0.00           C  
ATOM   4470  O   ILE   282      33.583  32.212  13.758  1.00  0.00           O  
ATOM   4471  N   PRO   283      33.243  30.262  12.661  1.00  0.00           N  
ATOM   4472  CD  PRO   283      33.477  28.805  12.440  1.00  0.00           C  
ATOM   4473  HD2 PRO   283      33.086  28.281  13.312  1.00  0.00           H  
ATOM   4474  HD3 PRO   283      34.519  28.526  12.279  1.00  0.00           H  
ATOM   4475  CG  PRO   283      32.730  28.446  11.185  1.00  0.00           C  
ATOM   4476  HG2 PRO   283      31.715  28.259  11.534  1.00  0.00           H  
ATOM   4477  HG3 PRO   283      33.083  27.506  10.760  1.00  0.00           H  
ATOM   4478  CB  PRO   283      32.711  29.742  10.405  1.00  0.00           C  
ATOM   4479  HB2 PRO   283      32.008  29.675   9.575  1.00  0.00           H  
ATOM   4480  HB3 PRO   283      33.606  29.861   9.795  1.00  0.00           H  
ATOM   4481  CA  PRO   283      32.727  30.903  11.356  1.00  0.00           C  
ATOM   4482  HA  PRO   283      33.390  31.694  11.004  1.00  0.00           H  
ATOM   4483  C   PRO   283      31.242  31.460  11.483  1.00  0.00           C  
ATOM   4484  O   PRO   283      30.718  32.118  10.595  1.00  0.00           O  
ATOM   4485  N   HIE   284      30.595  31.286  12.607  1.00  0.00           N  
ATOM   4486  H   HIE   284      31.048  30.743  13.329  1.00  0.00           H  
ATOM   4487  CA  HIE   284      29.287  31.979  13.002  1.00  0.00           C  
ATOM   4488  HA  HIE   284      28.803  32.498  12.175  1.00  0.00           H  
ATOM   4489  CB  HIE   284      28.208  30.936  13.289  1.00  0.00           C  
ATOM   4490  HB2 HIE   284      28.369  30.548  14.294  1.00  0.00           H  
ATOM   4491  HB3 HIE   284      27.198  31.345  13.309  1.00  0.00           H  
ATOM   4492  CG  HIE   284      28.272  29.755  12.346  1.00  0.00           C  
ATOM   4493  ND1 HIE   284      28.176  29.812  10.986  1.00  0.00           N  
ATOM   4494  CE1 HIE   284      28.405  28.568  10.615  1.00  0.00           C  
ATOM   4495  HE1 HIE   284      28.541  28.196   9.610  1.00  0.00           H  
ATOM   4496  NE2 HIE   284      28.343  27.765  11.671  1.00  0.00           N  
ATOM   4497  HE2 HIE   284      28.693  26.818  11.659  1.00  0.00           H  
ATOM   4498  CD2 HIE   284      28.362  28.551  12.807  1.00  0.00           C  
ATOM   4499  HD2 HIE   284      28.506  28.310  13.850  1.00  0.00           H  
ATOM   4500  C   HIE   284      29.512  33.086  14.123  1.00  0.00           C  
ATOM   4501  O   HIE   284      28.621  33.274  14.925  1.00  0.00           O  
ATOM   4502  N   LEU   285      30.710  33.685  14.207  1.00  0.00           N  
ATOM   4503  H   LEU   285      31.396  33.151  13.693  1.00  0.00           H  
ATOM   4504  CA  LEU   285      31.002  34.585  15.309  1.00  0.00           C  
ATOM   4505  HA  LEU   285      30.677  34.090  16.224  1.00  0.00           H  
ATOM   4506  CB  LEU   285      32.520  34.675  15.356  1.00  0.00           C  
ATOM   4507  HB2 LEU   285      32.889  33.649  15.336  1.00  0.00           H  
ATOM   4508  HB3 LEU   285      32.822  35.087  14.393  1.00  0.00           H  
ATOM   4509  CG  LEU   285      33.156  35.477  16.471  1.00  0.00           C  
ATOM   4510  HG  LEU   285      32.903  36.537  16.483  1.00  0.00           H  
ATOM   4511  CD1 LEU   285      32.764  34.933  17.868  1.00  0.00           C  
ATOM   4512 HD11 LEU   285      32.855  33.847  17.868  1.00  0.00           H  
ATOM   4513 HD12 LEU   285      33.524  35.313  18.552  1.00  0.00           H  
ATOM   4514 HD13 LEU   285      31.755  35.266  18.112  1.00  0.00           H  
ATOM   4515  CD2 LEU   285      34.650  35.474  16.362  1.00  0.00           C  
ATOM   4516 HD21 LEU   285      34.848  36.113  15.501  1.00  0.00           H  
ATOM   4517 HD22 LEU   285      35.172  35.991  17.167  1.00  0.00           H  
ATOM   4518 HD23 LEU   285      35.037  34.459  16.278  1.00  0.00           H  
ATOM   4519  C   LEU   285      30.306  35.957  15.134  1.00  0.00           C  
ATOM   4520  O   LEU   285      30.514  36.593  14.068  1.00  0.00           O  
ATOM   4521  N   LYS   286      29.569  36.472  16.161  1.00  0.00           N  
ATOM   4522  H   LYS   286      29.490  35.832  16.938  1.00  0.00           H  
ATOM   4523  CA  LYS   286      29.198  37.846  16.248  1.00  0.00           C  
ATOM   4524  HA  LYS   286      29.349  38.352  15.295  1.00  0.00           H  
ATOM   4525  CB  LYS   286      27.740  37.921  16.520  1.00  0.00           C  
ATOM   4526  HB2 LYS   286      27.578  37.143  17.267  1.00  0.00           H  
ATOM   4527  HB3 LYS   286      27.521  38.858  17.032  1.00  0.00           H  
ATOM   4528  CG  LYS   286      26.904  37.769  15.250  1.00  0.00           C  
ATOM   4529  HG2 LYS   286      27.169  38.526  14.511  1.00  0.00           H  
ATOM   4530  HG3 LYS   286      27.180  36.841  14.748  1.00  0.00           H  
ATOM   4531  CD  LYS   286      25.353  37.761  15.543  1.00  0.00           C  
ATOM   4532  HD2 LYS   286      25.127  37.044  16.333  1.00  0.00           H  
ATOM   4533  HD3 LYS   286      25.021  38.717  15.947  1.00  0.00           H  
ATOM   4534  CE  LYS   286      24.602  37.364  14.307  1.00  0.00           C  
ATOM   4535  HE2 LYS   286      25.009  37.745  13.370  1.00  0.00           H  
ATOM   4536  HE3 LYS   286      24.707  36.294  14.124  1.00  0.00           H  
ATOM   4537  NZ  LYS   286      23.130  37.544  14.381  1.00  0.00           N  
ATOM   4538  HZ1 LYS   286      22.883  38.521  14.314  1.00  0.00           H  
ATOM   4539  HZ2 LYS   286      22.783  37.027  13.586  1.00  0.00           H  
ATOM   4540  HZ3 LYS   286      22.741  37.106  15.204  1.00  0.00           H  
ATOM   4541  C   LYS   286      29.969  38.619  17.285  1.00  0.00           C  
ATOM   4542  O   LYS   286      30.598  38.018  18.181  1.00  0.00           O  
ATOM   4543  N   ARG   287      29.920  39.982  17.233  1.00  0.00           N  
ATOM   4544  H   ARG   287      29.350  40.449  16.543  1.00  0.00           H  
ATOM   4545  CA  ARG   287      30.755  40.881  18.119  1.00  0.00           C  
ATOM   4546  HA  ARG   287      31.049  40.250  18.958  1.00  0.00           H  
ATOM   4547  CB  ARG   287      31.877  41.429  17.243  1.00  0.00           C  
ATOM   4548  HB2 ARG   287      31.524  42.018  16.397  1.00  0.00           H  
ATOM   4549  HB3 ARG   287      32.424  42.160  17.838  1.00  0.00           H  
ATOM   4550  CG  ARG   287      32.933  40.404  16.920  1.00  0.00           C  
ATOM   4551  HG2 ARG   287      33.426  39.976  17.793  1.00  0.00           H  
ATOM   4552  HG3 ARG   287      32.523  39.571  16.348  1.00  0.00           H  
ATOM   4553  CD  ARG   287      34.014  40.878  16.076  1.00  0.00           C  
ATOM   4554  HD2 ARG   287      33.598  41.153  15.106  1.00  0.00           H  
ATOM   4555  HD3 ARG   287      34.440  41.803  16.466  1.00  0.00           H  
ATOM   4556  NE  ARG   287      34.996  39.892  15.647  1.00  0.00           N  
ATOM   4557  HE  ARG   287      34.744  39.246  14.913  1.00  0.00           H  
ATOM   4558  CZ  ARG   287      36.077  39.469  16.242  1.00  0.00           C  
ATOM   4559  NH1 ARG   287      36.321  40.048  17.422  1.00  0.00           N  
ATOM   4560 HH11 ARG   287      35.784  40.883  17.604  1.00  0.00           H  
ATOM   4561 HH12 ARG   287      37.165  39.833  17.932  1.00  0.00           H  
ATOM   4562  NH2 ARG   287      36.857  38.568  15.772  1.00  0.00           N  
ATOM   4563 HH21 ARG   287      36.838  38.189  14.837  1.00  0.00           H  
ATOM   4564 HH22 ARG   287      37.673  38.221  16.255  1.00  0.00           H  
ATOM   4565  C   ARG   287      30.021  42.039  18.725  1.00  0.00           C  
ATOM   4566  O   ARG   287      29.176  42.669  18.054  1.00  0.00           O  
ATOM   4567  N   GLY   288      30.431  42.491  19.888  1.00  0.00           N  
ATOM   4568  H   GLY   288      31.074  41.836  20.311  1.00  0.00           H  
ATOM   4569  CA  GLY   288      30.081  43.847  20.452  1.00  0.00           C  
ATOM   4570  HA2 GLY   288      29.923  44.441  19.551  1.00  0.00           H  
ATOM   4571  HA3 GLY   288      29.197  43.781  21.086  1.00  0.00           H  
ATOM   4572  C   GLY   288      31.192  44.415  21.358  1.00  0.00           C  
ATOM   4573  O   GLY   288      32.076  43.677  21.781  1.00  0.00           O  
ATOM   4574  N   HIE   289      31.176  45.718  21.653  1.00  0.00           N  
ATOM   4575  H   HIE   289      30.372  46.250  21.350  1.00  0.00           H  
ATOM   4576  CA  HIE   289      32.270  46.312  22.414  1.00  0.00           C  
ATOM   4577  HA  HIE   289      32.808  45.608  23.050  1.00  0.00           H  
ATOM   4578  CB  HIE   289      33.222  46.868  21.407  1.00  0.00           C  
ATOM   4579  HB2 HIE   289      33.378  46.095  20.654  1.00  0.00           H  
ATOM   4580  HB3 HIE   289      32.748  47.594  20.747  1.00  0.00           H  
ATOM   4581  CG  HIE   289      34.482  47.502  21.932  1.00  0.00           C  
ATOM   4582  ND1 HIE   289      35.512  46.828  22.581  1.00  0.00           N  
ATOM   4583  CE1 HIE   289      36.321  47.753  23.125  1.00  0.00           C  
ATOM   4584  HE1 HIE   289      37.276  47.589  23.600  1.00  0.00           H  
ATOM   4585  NE2 HIE   289      35.825  49.002  22.820  1.00  0.00           N  
ATOM   4586  HE2 HIE   289      36.411  49.794  23.045  1.00  0.00           H  
ATOM   4587  CD2 HIE   289      34.676  48.874  22.105  1.00  0.00           C  
ATOM   4588  HD2 HIE   289      34.020  49.661  21.764  1.00  0.00           H  
ATOM   4589  C   HIE   289      31.801  47.422  23.342  1.00  0.00           C  
ATOM   4590  O   HIE   289      30.900  48.108  22.905  1.00  0.00           O  
ATOM   4591  N   ILE   290      32.441  47.525  24.509  1.00  0.00           N  
ATOM   4592  H   ILE   290      33.175  46.854  24.685  1.00  0.00           H  
ATOM   4593  CA  ILE   290      31.917  48.532  25.481  1.00  0.00           C  
ATOM   4594  HA  ILE   290      30.993  48.978  25.112  1.00  0.00           H  
ATOM   4595  CB  ILE   290      31.486  47.821  26.808  1.00  0.00           C  
ATOM   4596  HB  ILE   290      32.364  47.335  27.235  1.00  0.00           H  
ATOM   4597  CG2 ILE   290      30.937  48.867  27.765  1.00  0.00           C  
ATOM   4598 HG21 ILE   290      29.975  49.269  27.445  1.00  0.00           H  
ATOM   4599 HG22 ILE   290      30.737  48.427  28.742  1.00  0.00           H  
ATOM   4600 HG23 ILE   290      31.619  49.715  27.833  1.00  0.00           H  
ATOM   4601  CG1 ILE   290      30.385  46.720  26.618  1.00  0.00           C  
ATOM   4602 HG12 ILE   290      29.346  47.015  26.769  1.00  0.00           H  
ATOM   4603 HG13 ILE   290      30.496  46.361  25.595  1.00  0.00           H  
ATOM   4604  CD1 ILE   290      30.705  45.631  27.656  1.00  0.00           C  
ATOM   4605 HD11 ILE   290      30.085  44.735  27.625  1.00  0.00           H  
ATOM   4606 HD12 ILE   290      31.753  45.333  27.628  1.00  0.00           H  
ATOM   4607 HD13 ILE   290      30.408  46.109  28.590  1.00  0.00           H  
ATOM   4608  C   ILE   290      32.945  49.610  25.785  1.00  0.00           C  
ATOM   4609  O   ILE   290      33.931  49.297  26.496  1.00  0.00           O  
ATOM   4610  N   GLU   291      32.724  50.787  25.247  1.00  0.00           N  
ATOM   4611  H   GLU   291      31.920  50.877  24.642  1.00  0.00           H  
ATOM   4612  CA  GLU   291      33.591  51.968  25.292  1.00  0.00           C  
ATOM   4613  HA  GLU   291      34.591  51.745  24.919  1.00  0.00           H  
ATOM   4614  CB  GLU   291      32.960  52.983  24.318  1.00  0.00           C  
ATOM   4615  HB2 GLU   291      33.093  52.442  23.381  1.00  0.00           H  
ATOM   4616  HB3 GLU   291      31.880  53.121  24.377  1.00  0.00           H  
ATOM   4617  CG  GLU   291      33.528  54.409  24.404  1.00  0.00           C  
ATOM   4618  HG2 GLU   291      33.173  55.037  23.587  1.00  0.00           H  
ATOM   4619  HG3 GLU   291      33.245  54.882  25.345  1.00  0.00           H  
ATOM   4620  CD  GLU   291      35.042  54.580  24.239  1.00  0.00           C  
ATOM   4621  OE1 GLU   291      35.433  55.762  24.394  1.00  0.00           O  
ATOM   4622  OE2 GLU   291      35.831  53.669  23.964  1.00  0.00           O  
ATOM   4623  C   GLU   291      33.750  52.484  26.705  1.00  0.00           C  
ATOM   4624  O   GLU   291      32.791  52.533  27.513  1.00  0.00           O  
ATOM   4625  N   ASP   292      35.006  52.870  26.977  1.00  0.00           N  
ATOM   4626  H   ASP   292      35.652  52.726  26.214  1.00  0.00           H  
ATOM   4627  CA  ASP   292      35.551  53.389  28.200  1.00  0.00           C  
ATOM   4628  HA  ASP   292      36.639  53.315  28.198  1.00  0.00           H  
ATOM   4629  CB  ASP   292      35.127  54.806  28.458  1.00  0.00           C  
ATOM   4630  HB2 ASP   292      35.618  55.396  27.684  1.00  0.00           H  
ATOM   4631  HB3 ASP   292      34.054  54.931  28.313  1.00  0.00           H  
ATOM   4632  CG  ASP   292      35.629  55.292  29.857  1.00  0.00           C  
ATOM   4633  OD1 ASP   292      34.956  56.138  30.510  1.00  0.00           O  
ATOM   4634  OD2 ASP   292      36.731  54.901  30.260  1.00  0.00           O  
ATOM   4635  C   ASP   292      35.081  52.408  29.334  1.00  0.00           C  
ATOM   4636  O   ASP   292      34.392  52.767  30.333  1.00  0.00           O  
ATOM   4637  N   CYS   293      35.644  51.215  29.303  1.00  0.00           N  
ATOM   4638  H   CYS   293      36.374  51.051  28.624  1.00  0.00           H  
ATOM   4639  CA  CYS   293      35.288  50.178  30.339  1.00  0.00           C  
ATOM   4640  HA  CYS   293      35.061  50.592  31.321  1.00  0.00           H  
ATOM   4641  CB  CYS   293      33.977  49.490  29.922  1.00  0.00           C  
ATOM   4642  HB2 CYS   293      33.246  50.212  29.556  1.00  0.00           H  
ATOM   4643  HB3 CYS   293      34.246  48.987  28.994  1.00  0.00           H  
ATOM   4644  SG  CYS   293      33.344  48.520  31.192  1.00  0.00           S  
ATOM   4645  HG  CYS   293      32.894  49.466  32.021  1.00  0.00           H  
ATOM   4646  C   CYS   293      36.456  49.226  30.591  1.00  0.00           C  
ATOM   4647  O   CYS   293      37.270  49.089  29.664  1.00  0.00           O  
ATOM   4648  N   GLY   294      36.616  48.840  31.862  1.00  0.00           N  
ATOM   4649  H   GLY   294      35.928  49.056  32.569  1.00  0.00           H  
ATOM   4650  CA  GLY   294      37.819  48.197  32.455  1.00  0.00           C  
ATOM   4651  HA2 GLY   294      38.624  48.286  31.726  1.00  0.00           H  
ATOM   4652  HA3 GLY   294      38.113  48.611  33.420  1.00  0.00           H  
ATOM   4653  C   GLY   294      37.659  46.706  32.652  1.00  0.00           C  
ATOM   4654  O   GLY   294      36.767  46.094  32.135  1.00  0.00           O  
ATOM   4655  N   HIP   295      38.645  46.121  33.266  1.00  0.00           N  
ATOM   4656  H   HIP   295      39.408  46.702  33.584  1.00  0.00           H  
ATOM   4657  CA  HIP   295      38.632  44.699  33.643  1.00  0.00           C  
ATOM   4658  HA  HIP   295      38.924  44.065  32.806  1.00  0.00           H  
ATOM   4659  CB  HIP   295      39.814  44.462  34.655  1.00  0.00           C  
ATOM   4660  HB2 HIP   295      40.740  44.799  34.189  1.00  0.00           H  
ATOM   4661  HB3 HIP   295      39.732  45.195  35.457  1.00  0.00           H  
ATOM   4662  CG  HIP   295      40.102  43.005  35.011  1.00  0.00           C  
ATOM   4663  ND1 HIP   295      40.547  42.088  34.113  1.00  0.00           N  
ATOM   4664  HD1 HIP   295      40.744  42.279  33.141  1.00  0.00           H  
ATOM   4665  CE1 HIP   295      40.520  40.896  34.732  1.00  0.00           C  
ATOM   4666  HE1 HIP   295      40.862  39.939  34.366  1.00  0.00           H  
ATOM   4667  NE2 HIP   295      40.174  41.094  36.071  1.00  0.00           N  
ATOM   4668  HE2 HIP   295      40.017  40.362  36.748  1.00  0.00           H  
ATOM   4669  CD2 HIP   295      39.906  42.407  36.227  1.00  0.00           C  
ATOM   4670  HD2 HIP   295      39.588  42.900  37.134  1.00  0.00           H  
ATOM   4671  C   HIP   295      37.351  44.257  34.323  1.00  0.00           C  
ATOM   4672  O   HIP   295      36.961  43.097  34.221  1.00  0.00           O  
ATOM   4673  N   TRP   296      36.741  45.083  35.176  1.00  0.00           N  
ATOM   4674  H   TRP   296      37.072  46.036  35.135  1.00  0.00           H  
ATOM   4675  CA  TRP   296      35.477  44.724  35.972  1.00  0.00           C  
ATOM   4676  HA  TRP   296      35.575  43.639  36.023  1.00  0.00           H  
ATOM   4677  CB  TRP   296      35.473  45.382  37.338  1.00  0.00           C  
ATOM   4678  HB2 TRP   296      35.472  46.460  37.180  1.00  0.00           H  
ATOM   4679  HB3 TRP   296      34.538  45.174  37.859  1.00  0.00           H  
ATOM   4680  CG  TRP   296      36.717  45.001  38.211  1.00  0.00           C  
ATOM   4681  CD1 TRP   296      37.659  45.909  38.573  1.00  0.00           C  
ATOM   4682  HD1 TRP   296      37.665  46.967  38.356  1.00  0.00           H  
ATOM   4683  NE1 TRP   296      38.648  45.265  39.255  1.00  0.00           N  
ATOM   4684  HE1 TRP   296      39.396  45.781  39.697  1.00  0.00           H  
ATOM   4685  CE2 TRP   296      38.464  43.939  39.364  1.00  0.00           C  
ATOM   4686  CZ2 TRP   296      39.242  42.915  39.751  1.00  0.00           C  
ATOM   4687  HZ2 TRP   296      40.133  43.085  40.338  1.00  0.00           H  
ATOM   4688  CH2 TRP   296      38.911  41.585  39.341  1.00  0.00           C  
ATOM   4689  HH2 TRP   296      39.639  40.846  39.644  1.00  0.00           H  
ATOM   4690  CZ3 TRP   296      37.778  41.275  38.638  1.00  0.00           C  
ATOM   4691  HZ3 TRP   296      37.536  40.242  38.433  1.00  0.00           H  
ATOM   4692  CE3 TRP   296      36.981  42.355  38.267  1.00  0.00           C  
ATOM   4693  HE3 TRP   296      36.086  42.178  37.688  1.00  0.00           H  
ATOM   4694  CD2 TRP   296      37.288  43.715  38.579  1.00  0.00           C  
ATOM   4695  C   TRP   296      34.198  44.972  35.222  1.00  0.00           C  
ATOM   4696  O   TRP   296      33.188  45.383  35.766  1.00  0.00           O  
ATOM   4697  N   THR   297      34.181  44.782  33.888  1.00  0.00           N  
ATOM   4698  H   THR   297      35.067  44.430  33.556  1.00  0.00           H  
ATOM   4699  CA  THR   297      33.214  45.180  32.783  1.00  0.00           C  
ATOM   4700  HA  THR   297      33.282  46.224  32.477  1.00  0.00           H  
ATOM   4701  CB  THR   297      33.392  44.394  31.435  1.00  0.00           C  
ATOM   4702  HB  THR   297      32.978  43.396  31.578  1.00  0.00           H  
ATOM   4703  CG2 THR   297      32.665  44.982  30.234  1.00  0.00           C  
ATOM   4704 HG21 THR   297      33.154  45.901  29.912  1.00  0.00           H  
ATOM   4705 HG22 THR   297      32.576  44.240  29.440  1.00  0.00           H  
ATOM   4706 HG23 THR   297      31.630  45.225  30.478  1.00  0.00           H  
ATOM   4707  OG1 THR   297      34.759  44.494  31.038  1.00  0.00           O  
ATOM   4708  HG1 THR   297      35.067  45.393  31.175  1.00  0.00           H  
ATOM   4709  C   THR   297      31.775  45.020  33.241  1.00  0.00           C  
ATOM   4710  O   THR   297      30.980  45.994  33.235  1.00  0.00           O  
ATOM   4711  N   GLN   298      31.496  43.830  33.853  1.00  0.00           N  
ATOM   4712  H   GLN   298      32.152  43.062  33.865  1.00  0.00           H  
ATOM   4713  CA  GLN   298      30.238  43.486  34.576  1.00  0.00           C  
ATOM   4714  HA  GLN   298      29.397  43.474  33.883  1.00  0.00           H  
ATOM   4715  CB  GLN   298      30.415  42.050  35.169  1.00  0.00           C  
ATOM   4716  HB2 GLN   298      31.325  42.035  35.767  1.00  0.00           H  
ATOM   4717  HB3 GLN   298      29.547  41.822  35.788  1.00  0.00           H  
ATOM   4718  CG  GLN   298      30.442  41.106  34.036  1.00  0.00           C  
ATOM   4719  HG2 GLN   298      29.427  41.012  33.648  1.00  0.00           H  
ATOM   4720  HG3 GLN   298      31.087  41.466  33.235  1.00  0.00           H  
ATOM   4721  CD  GLN   298      31.090  39.768  34.228  1.00  0.00           C  
ATOM   4722  OE1 GLN   298      31.790  39.288  33.394  1.00  0.00           O  
ATOM   4723  NE2 GLN   298      31.008  39.205  35.410  1.00  0.00           N  
ATOM   4724 HE21 GLN   298      31.665  38.458  35.586  1.00  0.00           H  
ATOM   4725 HE22 GLN   298      30.480  39.651  36.146  1.00  0.00           H  
ATOM   4726  C   GLN   298      29.663  44.432  35.582  1.00  0.00           C  
ATOM   4727  O   GLN   298      28.480  44.558  35.723  1.00  0.00           O  
ATOM   4728  N   MET   299      30.482  45.070  36.416  1.00  0.00           N  
ATOM   4729  H   MET   299      31.471  44.969  36.239  1.00  0.00           H  
ATOM   4730  CA  MET   299      30.049  46.009  37.506  1.00  0.00           C  
ATOM   4731  HA  MET   299      28.976  46.004  37.699  1.00  0.00           H  
ATOM   4732  CB  MET   299      30.831  45.629  38.811  1.00  0.00           C  
ATOM   4733  HB2 MET   299      31.854  45.980  38.680  1.00  0.00           H  
ATOM   4734  HB3 MET   299      30.403  46.238  39.607  1.00  0.00           H  
ATOM   4735  CG  MET   299      30.885  44.150  39.123  1.00  0.00           C  
ATOM   4736  HG2 MET   299      29.911  43.746  38.847  1.00  0.00           H  
ATOM   4737  HG3 MET   299      31.671  43.709  38.509  1.00  0.00           H  
ATOM   4738  SD  MET   299      31.255  43.691  40.883  1.00  0.00           S  
ATOM   4739  CE  MET   299      33.050  43.440  40.562  1.00  0.00           C  
ATOM   4740  HE1 MET   299      33.119  42.553  39.932  1.00  0.00           H  
ATOM   4741  HE2 MET   299      33.500  44.300  40.067  1.00  0.00           H  
ATOM   4742  HE3 MET   299      33.523  43.214  41.518  1.00  0.00           H  
ATOM   4743  C   MET   299      30.297  47.455  37.133  1.00  0.00           C  
ATOM   4744  O   MET   299      29.666  48.322  37.711  1.00  0.00           O  
ATOM   4745  N   ASP   300      31.229  47.655  36.197  1.00  0.00           N  
ATOM   4746  H   ASP   300      31.611  46.820  35.778  1.00  0.00           H  
ATOM   4747  CA  ASP   300      31.667  48.985  35.817  1.00  0.00           C  
ATOM   4748  HA  ASP   300      31.868  49.557  36.723  1.00  0.00           H  
ATOM   4749  CB  ASP   300      33.001  48.815  34.998  1.00  0.00           C  
ATOM   4750  HB2 ASP   300      33.675  48.188  35.581  1.00  0.00           H  
ATOM   4751  HB3 ASP   300      32.875  48.147  34.147  1.00  0.00           H  
ATOM   4752  CG  ASP   300      33.813  50.110  34.645  1.00  0.00           C  
ATOM   4753  OD1 ASP   300      33.647  51.147  35.268  1.00  0.00           O  
ATOM   4754  OD2 ASP   300      34.732  49.928  33.801  1.00  0.00           O  
ATOM   4755  C   ASP   300      30.681  49.759  34.971  1.00  0.00           C  
ATOM   4756  O   ASP   300      30.397  50.892  35.251  1.00  0.00           O  
ATOM   4757  N   LYS   301      30.109  49.168  33.904  1.00  0.00           N  
ATOM   4758  H   LYS   301      30.586  48.288  33.772  1.00  0.00           H  
ATOM   4759  CA  LYS   301      29.152  49.710  32.921  1.00  0.00           C  
ATOM   4760  HA  LYS   301      28.616  50.577  33.307  1.00  0.00           H  
ATOM   4761  CB  LYS   301      29.894  50.243  31.713  1.00  0.00           C  
ATOM   4762  HB2 LYS   301      30.460  49.388  31.342  1.00  0.00           H  
ATOM   4763  HB3 LYS   301      29.205  50.498  30.908  1.00  0.00           H  
ATOM   4764  CG  LYS   301      30.808  51.457  32.001  1.00  0.00           C  
ATOM   4765  HG2 LYS   301      30.306  52.177  32.646  1.00  0.00           H  
ATOM   4766  HG3 LYS   301      31.693  51.209  32.587  1.00  0.00           H  
ATOM   4767  CD  LYS   301      31.289  52.166  30.825  1.00  0.00           C  
ATOM   4768  HD2 LYS   301      31.998  52.899  31.211  1.00  0.00           H  
ATOM   4769  HD3 LYS   301      31.704  51.457  30.108  1.00  0.00           H  
ATOM   4770  CE  LYS   301      30.194  52.875  30.089  1.00  0.00           C  
ATOM   4771  HE2 LYS   301      29.361  52.246  29.775  1.00  0.00           H  
ATOM   4772  HE3 LYS   301      29.684  53.609  30.713  1.00  0.00           H  
ATOM   4773  NZ  LYS   301      30.703  53.586  28.867  1.00  0.00           N  
ATOM   4774  HZ1 LYS   301      31.617  53.294  28.552  1.00  0.00           H  
ATOM   4775  HZ2 LYS   301      30.019  53.630  28.125  1.00  0.00           H  
ATOM   4776  HZ3 LYS   301      30.917  54.547  29.093  1.00  0.00           H  
ATOM   4777  C   LYS   301      28.051  48.679  32.683  1.00  0.00           C  
ATOM   4778  O   LYS   301      28.070  48.042  31.640  1.00  0.00           O  
ATOM   4779  N   PRO   302      27.232  48.403  33.714  1.00  0.00           N  
ATOM   4780  CD  PRO   302      26.935  49.241  34.887  1.00  0.00           C  
ATOM   4781  HD2 PRO   302      26.827  50.290  34.610  1.00  0.00           H  
ATOM   4782  HD3 PRO   302      27.744  49.139  35.609  1.00  0.00           H  
ATOM   4783  CG  PRO   302      25.705  48.614  35.499  1.00  0.00           C  
ATOM   4784  HG2 PRO   302      24.885  49.123  34.991  1.00  0.00           H  
ATOM   4785  HG3 PRO   302      25.717  48.706  36.585  1.00  0.00           H  
ATOM   4786  CB  PRO   302      25.697  47.158  35.047  1.00  0.00           C  
ATOM   4787  HB2 PRO   302      24.656  46.835  35.056  1.00  0.00           H  
ATOM   4788  HB3 PRO   302      26.337  46.702  35.802  1.00  0.00           H  
ATOM   4789  CA  PRO   302      26.480  47.116  33.731  1.00  0.00           C  
ATOM   4790  HA  PRO   302      27.083  46.210  33.678  1.00  0.00           H  
ATOM   4791  C   PRO   302      25.431  47.022  32.602  1.00  0.00           C  
ATOM   4792  O   PRO   302      25.122  45.906  32.115  1.00  0.00           O  
ATOM   4793  N   THR   303      24.768  48.093  32.236  1.00  0.00           N  
ATOM   4794  H   THR   303      25.172  48.966  32.544  1.00  0.00           H  
ATOM   4795  CA  THR   303      23.636  48.030  31.286  1.00  0.00           C  
ATOM   4796  HA  THR   303      22.990  47.234  31.657  1.00  0.00           H  
ATOM   4797  CB  THR   303      22.797  49.330  31.412  1.00  0.00           C  
ATOM   4798  HB  THR   303      23.327  50.173  30.970  1.00  0.00           H  
ATOM   4799  CG2 THR   303      21.429  49.199  30.605  1.00  0.00           C  
ATOM   4800 HG21 THR   303      21.600  49.286  29.532  1.00  0.00           H  
ATOM   4801 HG22 THR   303      20.981  48.237  30.856  1.00  0.00           H  
ATOM   4802 HG23 THR   303      20.742  49.990  30.905  1.00  0.00           H  
ATOM   4803  OG1 THR   303      22.629  49.645  32.757  1.00  0.00           O  
ATOM   4804  HG1 THR   303      22.380  50.566  32.863  1.00  0.00           H  
ATOM   4805  C   THR   303      24.180  47.825  29.876  1.00  0.00           C  
ATOM   4806  O   THR   303      23.455  47.326  29.020  1.00  0.00           O  
ATOM   4807  N   GLU   304      25.478  48.062  29.692  1.00  0.00           N  
ATOM   4808  H   GLU   304      25.998  48.415  30.483  1.00  0.00           H  
ATOM   4809  CA  GLU   304      26.135  47.756  28.354  1.00  0.00           C  
ATOM   4810  HA  GLU   304      25.434  48.016  27.560  1.00  0.00           H  
ATOM   4811  CB  GLU   304      27.353  48.548  28.138  1.00  0.00           C  
ATOM   4812  HB2 GLU   304      28.207  48.101  28.647  1.00  0.00           H  
ATOM   4813  HB3 GLU   304      27.570  48.519  27.071  1.00  0.00           H  
ATOM   4814  CG  GLU   304      27.242  49.990  28.690  1.00  0.00           C  
ATOM   4815  HG2 GLU   304      27.193  50.052  29.777  1.00  0.00           H  
ATOM   4816  HG3 GLU   304      28.091  50.580  28.343  1.00  0.00           H  
ATOM   4817  CD  GLU   304      26.087  50.774  28.168  1.00  0.00           C  
ATOM   4818  OE1 GLU   304      25.513  51.549  28.998  1.00  0.00           O  
ATOM   4819  OE2 GLU   304      25.766  50.860  26.945  1.00  0.00           O  
ATOM   4820  C   GLU   304      26.265  46.250  28.054  1.00  0.00           C  
ATOM   4821  O   GLU   304      25.884  45.855  26.939  1.00  0.00           O  
ATOM   4822  N   VAL   305      26.786  45.511  29.076  1.00  0.00           N  
ATOM   4823  H   VAL   305      26.760  45.872  30.019  1.00  0.00           H  
ATOM   4824  CA  VAL   305      27.043  44.106  29.093  1.00  0.00           C  
ATOM   4825  HA  VAL   305      27.648  43.867  28.219  1.00  0.00           H  
ATOM   4826  CB  VAL   305      27.682  43.600  30.351  1.00  0.00           C  
ATOM   4827  HB  VAL   305      27.064  44.068  31.117  1.00  0.00           H  
ATOM   4828  CG1 VAL   305      27.655  42.087  30.505  1.00  0.00           C  
ATOM   4829 HG11 VAL   305      27.985  41.898  31.527  1.00  0.00           H  
ATOM   4830 HG12 VAL   305      26.679  41.631  30.335  1.00  0.00           H  
ATOM   4831 HG13 VAL   305      28.404  41.589  29.889  1.00  0.00           H  
ATOM   4832  CG2 VAL   305      29.160  44.007  30.380  1.00  0.00           C  
ATOM   4833 HG21 VAL   305      29.614  43.745  31.336  1.00  0.00           H  
ATOM   4834 HG22 VAL   305      29.626  43.468  29.555  1.00  0.00           H  
ATOM   4835 HG23 VAL   305      29.237  45.093  30.429  1.00  0.00           H  
ATOM   4836  C   VAL   305      25.670  43.426  28.887  1.00  0.00           C  
ATOM   4837  O   VAL   305      25.527  42.553  28.122  1.00  0.00           O  
ATOM   4838  N   ASN   306      24.678  43.967  29.569  1.00  0.00           N  
ATOM   4839  H   ASN   306      24.812  44.694  30.257  1.00  0.00           H  
ATOM   4840  CA  ASN   306      23.367  43.320  29.615  1.00  0.00           C  
ATOM   4841  HA  ASN   306      23.482  42.299  29.980  1.00  0.00           H  
ATOM   4842  CB  ASN   306      22.430  43.998  30.609  1.00  0.00           C  
ATOM   4843  HB2 ASN   306      22.403  45.077  30.455  1.00  0.00           H  
ATOM   4844  HB3 ASN   306      21.446  43.569  30.423  1.00  0.00           H  
ATOM   4845  CG  ASN   306      22.763  43.693  32.036  1.00  0.00           C  
ATOM   4846  OD1 ASN   306      23.823  43.234  32.432  1.00  0.00           O  
ATOM   4847  ND2 ASN   306      21.875  44.025  32.928  1.00  0.00           N  
ATOM   4848 HD21 ASN   306      22.027  43.776  33.895  1.00  0.00           H  
ATOM   4849 HD22 ASN   306      21.030  44.536  32.714  1.00  0.00           H  
ATOM   4850  C   ASN   306      22.782  43.170  28.200  1.00  0.00           C  
ATOM   4851  O   ASN   306      22.254  42.104  27.851  1.00  0.00           O  
ATOM   4852  N   GLN   307      22.889  44.206  27.342  1.00  0.00           N  
ATOM   4853  H   GLN   307      23.484  44.985  27.588  1.00  0.00           H  
ATOM   4854  CA  GLN   307      21.980  44.286  26.163  1.00  0.00           C  
ATOM   4855  HA  GLN   307      21.037  43.834  26.471  1.00  0.00           H  
ATOM   4856  CB  GLN   307      21.705  45.742  25.748  1.00  0.00           C  
ATOM   4857  HB2 GLN   307      21.223  46.202  26.611  1.00  0.00           H  
ATOM   4858  HB3 GLN   307      22.568  46.314  25.406  1.00  0.00           H  
ATOM   4859  CG  GLN   307      20.700  45.638  24.569  1.00  0.00           C  
ATOM   4860  HG2 GLN   307      21.219  45.291  23.675  1.00  0.00           H  
ATOM   4861  HG3 GLN   307      19.918  44.915  24.799  1.00  0.00           H  
ATOM   4862  CD  GLN   307      19.908  46.867  24.089  1.00  0.00           C  
ATOM   4863  OE1 GLN   307      19.933  47.930  24.663  1.00  0.00           O  
ATOM   4864  NE2 GLN   307      19.092  46.820  23.043  1.00  0.00           N  
ATOM   4865 HE21 GLN   307      18.488  47.573  22.743  1.00  0.00           H  
ATOM   4866 HE22 GLN   307      19.069  46.018  22.430  1.00  0.00           H  
ATOM   4867  C   GLN   307      22.531  43.357  25.073  1.00  0.00           C  
ATOM   4868  O   GLN   307      21.812  42.718  24.346  1.00  0.00           O  
ATOM   4869  N   ILE   308      23.888  43.337  24.842  1.00  0.00           N  
ATOM   4870  H   ILE   308      24.491  43.924  25.401  1.00  0.00           H  
ATOM   4871  CA  ILE   308      24.556  42.613  23.838  1.00  0.00           C  
ATOM   4872  HA  ILE   308      24.145  42.893  22.868  1.00  0.00           H  
ATOM   4873  CB  ILE   308      26.133  42.875  23.917  1.00  0.00           C  
ATOM   4874  HB  ILE   308      26.500  42.486  24.867  1.00  0.00           H  
ATOM   4875  CG2 ILE   308      26.836  42.246  22.703  1.00  0.00           C  
ATOM   4876 HG21 ILE   308      26.808  41.158  22.643  1.00  0.00           H  
ATOM   4877 HG22 ILE   308      26.417  42.690  21.801  1.00  0.00           H  
ATOM   4878 HG23 ILE   308      27.907  42.445  22.750  1.00  0.00           H  
ATOM   4879  CG1 ILE   308      26.320  44.367  23.922  1.00  0.00           C  
ATOM   4880 HG12 ILE   308      25.937  44.731  22.968  1.00  0.00           H  
ATOM   4881 HG13 ILE   308      25.755  44.769  24.762  1.00  0.00           H  
ATOM   4882  CD1 ILE   308      27.797  44.786  24.175  1.00  0.00           C  
ATOM   4883 HD11 ILE   308      28.417  44.871  23.282  1.00  0.00           H  
ATOM   4884 HD12 ILE   308      27.916  45.747  24.674  1.00  0.00           H  
ATOM   4885 HD13 ILE   308      28.290  43.990  24.733  1.00  0.00           H  
ATOM   4886  C   ILE   308      24.384  41.089  24.049  1.00  0.00           C  
ATOM   4887  O   ILE   308      24.149  40.227  23.151  1.00  0.00           O  
ATOM   4888  N   LEU   309      24.346  40.728  25.332  1.00  0.00           N  
ATOM   4889  H   LEU   309      24.666  41.379  26.035  1.00  0.00           H  
ATOM   4890  CA  LEU   309      23.865  39.321  25.699  1.00  0.00           C  
ATOM   4891  HA  LEU   309      24.469  38.614  25.131  1.00  0.00           H  
ATOM   4892  CB  LEU   309      24.077  38.988  27.185  1.00  0.00           C  
ATOM   4893  HB2 LEU   309      23.383  39.532  27.825  1.00  0.00           H  
ATOM   4894  HB3 LEU   309      23.897  37.920  27.310  1.00  0.00           H  
ATOM   4895  CG  LEU   309      25.559  39.131  27.712  1.00  0.00           C  
ATOM   4896  HG  LEU   309      25.845  40.143  27.425  1.00  0.00           H  
ATOM   4897  CD1 LEU   309      25.647  39.026  29.230  1.00  0.00           C  
ATOM   4898 HD11 LEU   309      24.865  39.681  29.615  1.00  0.00           H  
ATOM   4899 HD12 LEU   309      25.472  38.036  29.651  1.00  0.00           H  
ATOM   4900 HD13 LEU   309      26.669  39.346  29.434  1.00  0.00           H  
ATOM   4901  CD2 LEU   309      26.598  38.254  27.129  1.00  0.00           C  
ATOM   4902 HD21 LEU   309      26.499  38.456  26.063  1.00  0.00           H  
ATOM   4903 HD22 LEU   309      27.586  38.511  27.512  1.00  0.00           H  
ATOM   4904 HD23 LEU   309      26.387  37.186  27.200  1.00  0.00           H  
ATOM   4905  C   LEU   309      22.392  39.096  25.309  1.00  0.00           C  
ATOM   4906  O   LEU   309      22.114  38.090  24.655  1.00  0.00           O  
ATOM   4907  N   ILE   310      21.519  39.969  25.770  1.00  0.00           N  
ATOM   4908  H   ILE   310      21.854  40.765  26.293  1.00  0.00           H  
ATOM   4909  CA  ILE   310      20.009  39.725  25.770  1.00  0.00           C  
ATOM   4910  HA  ILE   310      19.859  38.892  26.458  1.00  0.00           H  
ATOM   4911  CB  ILE   310      19.146  40.918  26.352  1.00  0.00           C  
ATOM   4912  HB  ILE   310      19.528  41.848  25.930  1.00  0.00           H  
ATOM   4913  CG2 ILE   310      17.636  40.742  26.178  1.00  0.00           C  
ATOM   4914 HG21 ILE   310      17.387  40.882  25.126  1.00  0.00           H  
ATOM   4915 HG22 ILE   310      17.526  39.683  26.411  1.00  0.00           H  
ATOM   4916 HG23 ILE   310      17.104  41.386  26.879  1.00  0.00           H  
ATOM   4917  CG1 ILE   310      19.327  40.850  27.905  1.00  0.00           C  
ATOM   4918 HG12 ILE   310      18.663  40.090  28.316  1.00  0.00           H  
ATOM   4919 HG13 ILE   310      20.323  40.494  28.171  1.00  0.00           H  
ATOM   4920  CD1 ILE   310      19.000  42.079  28.638  1.00  0.00           C  
ATOM   4921 HD11 ILE   310      19.111  41.903  29.708  1.00  0.00           H  
ATOM   4922 HD12 ILE   310      19.779  42.809  28.416  1.00  0.00           H  
ATOM   4923 HD13 ILE   310      17.967  42.373  28.450  1.00  0.00           H  
ATOM   4924  C   ILE   310      19.523  39.410  24.348  1.00  0.00           C  
ATOM   4925  O   ILE   310      18.947  38.350  24.093  1.00  0.00           O  
ATOM   4926  N   LYS   311      19.793  40.330  23.354  1.00  0.00           N  
ATOM   4927  H   LYS   311      20.209  41.169  23.732  1.00  0.00           H  
ATOM   4928  CA  LYS   311      19.421  40.223  21.925  1.00  0.00           C  
ATOM   4929  HA  LYS   311      18.339  40.175  21.800  1.00  0.00           H  
ATOM   4930  CB  LYS   311      19.744  41.481  21.144  1.00  0.00           C  
ATOM   4931  HB2 LYS   311      19.240  41.424  20.179  1.00  0.00           H  
ATOM   4932  HB3 LYS   311      19.400  42.336  21.726  1.00  0.00           H  
ATOM   4933  CG  LYS   311      21.198  41.839  20.758  1.00  0.00           C  
ATOM   4934  HG2 LYS   311      21.861  41.661  21.605  1.00  0.00           H  
ATOM   4935  HG3 LYS   311      21.585  41.056  20.106  1.00  0.00           H  
ATOM   4936  CD  LYS   311      21.371  43.183  20.062  1.00  0.00           C  
ATOM   4937  HD2 LYS   311      20.854  43.154  19.103  1.00  0.00           H
[truncated: 15,690 more chars]
