# Supplementary material for: Synthesis, In Vitro Profiling, and In Vivo Evaluation of Benzohomoadamantane-Based Ureas for Visceral Pain: A New Indication for Soluble Epoxide Hydrolase Inhibitors
Source: J Med Chem. 2022 Oct 12;65(20):13660–80. doi: 10.1021/acs.jmedchem.2c00515 (PMC9620236; doi:10.1021/acs.jmedchem.2c00515)
Supplement: Supplementary file 4 — jm2c00515_si_004.pdb [file jm2c00515_si_004.pdb]

CRYST1   73.206   67.869   69.179  90.00  90.00  90.00               1
ATOM      1  N   THR     1      10.547  37.783  32.036  1.00  0.00           N  
ATOM      2  H1  THR     1       9.850  38.056  32.715  1.00  0.00           H  
ATOM      3  H2  THR     1      10.087  37.339  31.254  1.00  0.00           H  
ATOM      4  H3  THR     1      11.040  38.595  31.693  1.00  0.00           H  
ATOM      5  CA  THR     1      11.546  36.906  32.671  1.00  0.00           C  
ATOM      6  HA  THR     1      11.045  36.055  33.132  1.00  0.00           H  
ATOM      7  CB  THR     1      12.374  36.280  31.568  1.00  0.00           C  
ATOM      8  HB  THR     1      11.759  35.887  30.758  1.00  0.00           H  
ATOM      9  CG2 THR     1      13.220  37.274  30.750  1.00  0.00           C  
ATOM     10 HG21 THR     1      13.907  37.904  31.316  1.00  0.00           H  
ATOM     11 HG22 THR     1      13.857  36.681  30.094  1.00  0.00           H  
ATOM     12 HG23 THR     1      12.692  37.860  29.998  1.00  0.00           H  
ATOM     13  OG1 THR     1      13.297  35.316  32.006  1.00  0.00           O  
ATOM     14  HG1 THR     1      13.011  34.413  31.853  1.00  0.00           H  
ATOM     15  C   THR     1      12.370  37.665  33.670  1.00  0.00           C  
ATOM     16  O   THR     1      12.648  38.823  33.497  1.00  0.00           O  
ATOM     17  N   SER     2      12.811  37.039  34.702  1.00  0.00           N  
ATOM     18  H   SER     2      12.362  36.155  34.894  1.00  0.00           H  
ATOM     19  CA  SER     2      13.584  37.621  35.843  1.00  0.00           C  
ATOM     20  HA  SER     2      14.323  38.320  35.449  1.00  0.00           H  
ATOM     21  CB  SER     2      12.586  38.189  36.789  1.00  0.00           C  
ATOM     22  HB2 SER     2      13.130  38.808  37.502  1.00  0.00           H  
ATOM     23  HB3 SER     2      12.026  38.946  36.240  1.00  0.00           H  
ATOM     24  OG  SER     2      11.719  37.309  37.470  1.00  0.00           O  
ATOM     25  HG  SER     2      11.408  36.703  36.794  1.00  0.00           H  
ATOM     26  C   SER     2      14.416  36.552  36.545  1.00  0.00           C  
ATOM     27  O   SER     2      14.217  35.399  36.352  1.00  0.00           O  
ATOM     28  N   CYS     3      15.337  36.994  37.402  1.00  0.00           N  
ATOM     29  H   CYS     3      15.324  37.995  37.536  1.00  0.00           H  
ATOM     30  CA  CYS     3      15.899  36.108  38.470  1.00  0.00           C  
ATOM     31  HA  CYS     3      16.065  35.158  37.961  1.00  0.00           H  
ATOM     32  CB  CYS     3      17.257  36.673  38.941  1.00  0.00           C  
ATOM     33  HB2 CYS     3      17.182  37.659  39.399  1.00  0.00           H  
ATOM     34  HB3 CYS     3      17.626  35.927  39.645  1.00  0.00           H  
ATOM     35  SG  CYS     3      18.561  36.874  37.608  1.00  0.00           S  
ATOM     36  HG  CYS     3      18.315  35.674  37.077  1.00  0.00           H  
ATOM     37  C   CYS     3      14.987  35.624  39.621  1.00  0.00           C  
ATOM     38  O   CYS     3      15.430  35.374  40.738  1.00  0.00           O  
ATOM     39  N   ASN     4      13.738  35.352  39.293  1.00  0.00           N  
ATOM     40  H   ASN     4      13.363  35.570  38.381  1.00  0.00           H  
ATOM     41  CA  ASN     4      12.815  35.028  40.363  1.00  0.00           C  
ATOM     42  HA  ASN     4      13.106  35.454  41.323  1.00  0.00           H  
ATOM     43  CB  ASN     4      11.388  35.556  40.020  1.00  0.00           C  
ATOM     44  HB2 ASN     4      11.385  36.645  39.965  1.00  0.00           H  
ATOM     45  HB3 ASN     4      10.948  35.167  39.102  1.00  0.00           H  
ATOM     46  CG  ASN     4      10.324  35.331  41.032  1.00  0.00           C  
ATOM     47  OD1 ASN     4      10.001  34.204  41.271  1.00  0.00           O  
ATOM     48  ND2 ASN     4       9.799  36.355  41.680  1.00  0.00           N  
ATOM     49 HD21 ASN     4       9.178  36.156  42.452  1.00  0.00           H  
ATOM     50 HD22 ASN     4      10.055  37.292  41.404  1.00  0.00           H  
ATOM     51  C   ASN     4      12.833  33.509  40.384  1.00  0.00           C  
ATOM     52  O   ASN     4      12.895  32.851  39.314  1.00  0.00           O  
ATOM     53  N   PRO     5      12.771  32.910  41.582  1.00  0.00           N  
ATOM     54  CD  PRO     5      13.089  33.439  42.899  1.00  0.00           C  
ATOM     55  HD2 PRO     5      12.152  33.818  43.308  1.00  0.00           H  
ATOM     56  HD3 PRO     5      13.769  34.279  42.756  1.00  0.00           H  
ATOM     57  CG  PRO     5      13.590  32.305  43.723  1.00  0.00           C  
ATOM     58  HG2 PRO     5      13.141  32.371  44.714  1.00  0.00           H  
ATOM     59  HG3 PRO     5      14.666  32.139  43.776  1.00  0.00           H  
ATOM     60  CB  PRO     5      12.869  31.057  43.159  1.00  0.00           C  
ATOM     61  HB2 PRO     5      11.876  31.030  43.608  1.00  0.00           H  
ATOM     62  HB3 PRO     5      13.593  30.262  43.338  1.00  0.00           H  
ATOM     63  CA  PRO     5      12.800  31.430  41.679  1.00  0.00           C  
ATOM     64  HA  PRO     5      13.709  31.143  41.151  1.00  0.00           H  
ATOM     65  C   PRO     5      11.674  30.571  41.000  1.00  0.00           C  
ATOM     66  O   PRO     5      11.622  29.332  41.168  1.00  0.00           O  
ATOM     67  N   SER     6      10.698  31.180  40.348  1.00  0.00           N  
ATOM     68  H   SER     6      10.784  32.185  40.295  1.00  0.00           H  
ATOM     69  CA  SER     6       9.625  30.458  39.549  1.00  0.00           C  
ATOM     70  HA  SER     6       9.458  29.470  39.980  1.00  0.00           H  
ATOM     71  CB  SER     6       8.299  31.185  39.621  1.00  0.00           C  
ATOM     72  HB2 SER     6       8.401  32.159  39.141  1.00  0.00           H  
ATOM     73  HB3 SER     6       7.587  30.528  39.122  1.00  0.00           H  
ATOM     74  OG  SER     6       8.044  31.311  41.000  1.00  0.00           O  
ATOM     75  HG  SER     6       7.266  30.793  41.217  1.00  0.00           H  
ATOM     76  C   SER     6       9.906  30.401  38.011  1.00  0.00           C  
ATOM     77  O   SER     6       9.645  29.463  37.320  1.00  0.00           O  
ATOM     78  N   ASP     7      10.593  31.415  37.549  1.00  0.00           N  
ATOM     79  H   ASP     7      10.630  32.121  38.270  1.00  0.00           H  
ATOM     80  CA  ASP     7      11.109  31.817  36.196  1.00  0.00           C  
ATOM     81  HA  ASP     7      10.425  31.482  35.416  1.00  0.00           H  
ATOM     82  CB  ASP     7      11.234  33.345  36.045  1.00  0.00           C  
ATOM     83  HB2 ASP     7      11.798  33.602  36.942  1.00  0.00           H  
ATOM     84  HB3 ASP     7      11.754  33.548  35.109  1.00  0.00           H  
ATOM     85  CG  ASP     7       9.966  34.130  36.108  1.00  0.00           C  
ATOM     86  OD1 ASP     7       8.855  33.596  36.126  1.00  0.00           O  
ATOM     87  OD2 ASP     7      10.074  35.407  36.207  1.00  0.00           O  
ATOM     88  C   ASP     7      12.558  31.164  35.910  1.00  0.00           C  
ATOM     89  O   ASP     7      12.660  30.236  35.144  1.00  0.00           O  
ATOM     90  N   MET     8      13.514  31.611  36.749  1.00  0.00           N  
ATOM     91  H   MET     8      13.156  32.193  37.493  1.00  0.00           H  
ATOM     92  CA  MET     8      14.772  31.011  36.944  1.00  0.00           C  
ATOM     93  HA  MET     8      15.189  30.831  35.954  1.00  0.00           H  
ATOM     94  CB  MET     8      15.487  32.081  37.762  1.00  0.00           C  
ATOM     95  HB2 MET     8      15.306  33.107  37.442  1.00  0.00           H  
ATOM     96  HB3 MET     8      15.235  32.096  38.822  1.00  0.00           H  
ATOM     97  CG  MET     8      16.983  31.849  37.643  1.00  0.00           C  
ATOM     98  HG2 MET     8      17.284  30.882  38.047  1.00  0.00           H  
ATOM     99  HG3 MET     8      17.165  31.899  36.569  1.00  0.00           H  
ATOM    100  SD  MET     8      17.858  33.151  38.526  1.00  0.00           S  
ATOM    101  CE  MET     8      17.695  32.407  40.244  1.00  0.00           C  
ATOM    102  HE1 MET     8      18.148  33.081  40.971  1.00  0.00           H  
ATOM    103  HE2 MET     8      16.625  32.376  40.450  1.00  0.00           H  
ATOM    104  HE3 MET     8      18.234  31.460  40.224  1.00  0.00           H  
ATOM    105  C   MET     8      14.754  29.631  37.638  1.00  0.00           C  
ATOM    106  O   MET     8      14.026  29.399  38.602  1.00  0.00           O  
ATOM    107  N   SER     9      15.631  28.770  37.141  1.00  0.00           N  
ATOM    108  H   SER     9      16.138  29.174  36.367  1.00  0.00           H  
ATOM    109  CA  SER     9      15.785  27.408  37.608  1.00  0.00           C  
ATOM    110  HA  SER     9      15.364  27.436  38.613  1.00  0.00           H  
ATOM    111  CB  SER     9      15.098  26.404  36.640  1.00  0.00           C  
ATOM    112  HB2 SER     9      14.155  26.784  36.248  1.00  0.00           H  
ATOM    113  HB3 SER     9      15.750  26.403  35.767  1.00  0.00           H  
ATOM    114  OG  SER     9      15.032  25.062  37.101  1.00  0.00           O  
ATOM    115  HG  SER     9      15.033  24.425  36.383  1.00  0.00           H  
ATOM    116  C   SER     9      17.289  27.000  37.756  1.00  0.00           C  
ATOM    117  O   SER     9      18.120  27.823  37.341  1.00  0.00           O  
ATOM    118  N   HIE    10      17.669  25.871  38.343  1.00  0.00           N  
ATOM    119  H   HIE    10      16.993  25.125  38.431  1.00  0.00           H  
ATOM    120  CA  HIE    10      19.024  25.381  38.581  1.00  0.00           C  
ATOM    121  HA  HIE    10      19.702  25.841  37.862  1.00  0.00           H  
ATOM    122  CB  HIE    10      19.478  25.861  40.011  1.00  0.00           C  
ATOM    123  HB2 HIE    10      20.560  25.959  40.093  1.00  0.00           H  
ATOM    124  HB3 HIE    10      19.171  26.899  40.136  1.00  0.00           H  
ATOM    125  CG  HIE    10      19.072  25.052  41.165  1.00  0.00           C  
ATOM    126  ND1 HIE    10      19.867  24.023  41.650  1.00  0.00           N  
ATOM    127  CE1 HIE    10      19.183  23.410  42.663  1.00  0.00           C  
ATOM    128  HE1 HIE    10      19.574  22.545  43.178  1.00  0.00           H  
ATOM    129  NE2 HIE    10      17.952  23.984  42.781  1.00  0.00           N  
ATOM    130  HE2 HIE    10      17.297  23.900  43.545  1.00  0.00           H  
ATOM    131  CD2 HIE    10      17.858  24.947  41.814  1.00  0.00           C  
ATOM    132  HD2 HIE    10      17.113  25.705  41.620  1.00  0.00           H  
ATOM    133  C   HIE    10      19.226  23.854  38.515  1.00  0.00           C  
ATOM    134  O   HIE    10      18.206  23.181  38.723  1.00  0.00           O  
ATOM    135  N   GLY    11      20.407  23.335  38.268  1.00  0.00           N  
ATOM    136  H   GLY    11      21.174  23.992  38.300  1.00  0.00           H  
ATOM    137  CA  GLY    11      20.580  21.889  37.927  1.00  0.00           C  
ATOM    138  HA2 GLY    11      20.142  21.276  38.714  1.00  0.00           H  
ATOM    139  HA3 GLY    11      20.147  21.699  36.944  1.00  0.00           H  
ATOM    140  C   GLY    11      22.045  21.502  37.925  1.00  0.00           C  
ATOM    141  O   GLY    11      22.933  22.322  38.078  1.00  0.00           O  
ATOM    142  N   TYR    12      22.266  20.223  37.699  1.00  0.00           N  
ATOM    143  H   TYR    12      21.466  19.676  37.414  1.00  0.00           H  
ATOM    144  CA  TYR    12      23.552  19.474  37.836  1.00  0.00           C  
ATOM    145  HA  TYR    12      24.399  20.159  37.868  1.00  0.00           H  
ATOM    146  CB  TYR    12      23.571  18.735  39.155  1.00  0.00           C  
ATOM    147  HB2 TYR    12      22.702  18.077  39.190  1.00  0.00           H  
ATOM    148  HB3 TYR    12      24.528  18.214  39.144  1.00  0.00           H  
ATOM    149  CG  TYR    12      23.561  19.644  40.365  1.00  0.00           C  
ATOM    150  CD1 TYR    12      22.333  20.013  40.911  1.00  0.00           C  
ATOM    151  HD1 TYR    12      21.417  19.938  40.346  1.00  0.00           H  
ATOM    152  CE1 TYR    12      22.272  20.632  42.175  1.00  0.00           C  
ATOM    153  HE1 TYR    12      21.303  20.940  42.541  1.00  0.00           H  
ATOM    154  CZ  TYR    12      23.478  20.891  42.901  1.00  0.00           C  
ATOM    155  OH  TYR    12      23.333  21.640  44.058  1.00  0.00           O  
ATOM    156  HH  TYR    12      22.452  21.525  44.424  1.00  0.00           H  
ATOM    157  CE2 TYR    12      24.715  20.578  42.341  1.00  0.00           C  
ATOM    158  HE2 TYR    12      25.596  20.942  42.847  1.00  0.00           H  
ATOM    159  CD2 TYR    12      24.734  19.935  41.027  1.00  0.00           C  
ATOM    160  HD2 TYR    12      25.658  19.574  40.601  1.00  0.00           H  
ATOM    161  C   TYR    12      23.799  18.534  36.621  1.00  0.00           C  
ATOM    162  O   TYR    12      22.813  18.093  35.938  1.00  0.00           O  
ATOM    163  N   VAL    13      25.097  18.220  36.353  1.00  0.00           N  
ATOM    164  H   VAL    13      25.788  18.700  36.912  1.00  0.00           H  
ATOM    165  CA  VAL    13      25.551  17.301  35.224  1.00  0.00           C  
ATOM    166  HA  VAL    13      24.780  16.539  35.111  1.00  0.00           H  
ATOM    167  CB  VAL    13      25.568  18.016  33.911  1.00  0.00           C  
ATOM    168  HB  VAL    13      26.153  17.349  33.277  1.00  0.00           H  
ATOM    169  CG1 VAL    13      24.144  17.978  33.264  1.00  0.00           C  
ATOM    170 HG11 VAL    13      24.219  18.372  32.250  1.00  0.00           H  
ATOM    171 HG12 VAL    13      23.614  17.026  33.264  1.00  0.00           H  
ATOM    172 HG13 VAL    13      23.448  18.743  33.609  1.00  0.00           H  
ATOM    173  CG2 VAL    13      26.096  19.416  33.907  1.00  0.00           C  
ATOM    174 HG21 VAL    13      26.017  19.796  32.889  1.00  0.00           H  
ATOM    175 HG22 VAL    13      25.452  20.020  34.547  1.00  0.00           H  
ATOM    176 HG23 VAL    13      27.103  19.344  34.320  1.00  0.00           H  
ATOM    177  C   VAL    13      26.876  16.678  35.608  1.00  0.00           C  
ATOM    178  O   VAL    13      27.865  17.287  36.038  1.00  0.00           O  
ATOM    179  N   THR    14      26.965  15.328  35.656  1.00  0.00           N  
ATOM    180  H   THR    14      26.061  14.897  35.529  1.00  0.00           H  
ATOM    181  CA  THR    14      28.206  14.531  35.805  1.00  0.00           C  
ATOM    182  HA  THR    14      28.869  14.936  36.569  1.00  0.00           H  
ATOM    183  CB  THR    14      27.853  13.085  36.190  1.00  0.00           C  
ATOM    184  HB  THR    14      27.278  12.639  35.378  1.00  0.00           H  
ATOM    185  CG2 THR    14      29.124  12.297  36.363  1.00  0.00           C  
ATOM    186 HG21 THR    14      29.721  12.843  37.093  1.00  0.00           H  
ATOM    187 HG22 THR    14      28.842  11.299  36.697  1.00  0.00           H  
ATOM    188 HG23 THR    14      29.665  12.311  35.417  1.00  0.00           H  
ATOM    189  OG1 THR    14      27.200  13.043  37.413  1.00  0.00           O  
ATOM    190  HG1 THR    14      26.385  12.615  37.139  1.00  0.00           H  
ATOM    191  C   THR    14      28.959  14.572  34.401  1.00  0.00           C  
ATOM    192  O   THR    14      28.594  13.785  33.516  1.00  0.00           O  
ATOM    193  N   VAL    15      29.943  15.445  34.190  1.00  0.00           N  
ATOM    194  H   VAL    15      30.228  16.059  34.940  1.00  0.00           H  
ATOM    195  CA  VAL    15      30.687  15.546  32.919  1.00  0.00           C  
ATOM    196  HA  VAL    15      30.015  15.263  32.109  1.00  0.00           H  
ATOM    197  CB  VAL    15      31.147  16.973  32.499  1.00  0.00           C  
ATOM    198  HB  VAL    15      31.755  16.904  31.597  1.00  0.00           H  
ATOM    199  CG1 VAL    15      30.046  17.960  32.177  1.00  0.00           C  
ATOM    200 HG11 VAL    15      29.424  17.686  31.324  1.00  0.00           H  
ATOM    201 HG12 VAL    15      29.336  18.066  32.997  1.00  0.00           H  
ATOM    202 HG13 VAL    15      30.565  18.873  31.885  1.00  0.00           H  
ATOM    203  CG2 VAL    15      32.031  17.652  33.507  1.00  0.00           C  
ATOM    204 HG21 VAL    15      32.127  18.722  33.323  1.00  0.00           H  
ATOM    205 HG22 VAL    15      31.638  17.609  34.523  1.00  0.00           H  
ATOM    206 HG23 VAL    15      33.028  17.211  33.480  1.00  0.00           H  
ATOM    207  C   VAL    15      31.807  14.501  32.807  1.00  0.00           C  
ATOM    208  O   VAL    15      32.206  14.030  31.720  1.00  0.00           O  
ATOM    209  N   LYS    16      32.298  13.950  33.920  1.00  0.00           N  
ATOM    210  H   LYS    16      31.970  14.311  34.804  1.00  0.00           H  
ATOM    211  CA  LYS    16      32.983  12.649  33.964  1.00  0.00           C  
ATOM    212  HA  LYS    16      32.528  12.035  33.187  1.00  0.00           H  
ATOM    213  CB  LYS    16      34.484  12.725  33.644  1.00  0.00           C  
ATOM    214  HB2 LYS    16      34.939  11.735  33.700  1.00  0.00           H  
ATOM    215  HB3 LYS    16      34.656  13.033  32.613  1.00  0.00           H  
ATOM    216  CG  LYS    16      35.280  13.653  34.572  1.00  0.00           C  
ATOM    217  HG2 LYS    16      34.713  14.552  34.813  1.00  0.00           H  
ATOM    218  HG3 LYS    16      35.412  13.166  35.538  1.00  0.00           H  
ATOM    219  CD  LYS    16      36.683  13.963  34.103  1.00  0.00           C  
ATOM    220  HD2 LYS    16      37.267  13.091  33.809  1.00  0.00           H  
ATOM    221  HD3 LYS    16      36.504  14.624  33.255  1.00  0.00           H  
ATOM    222  CE  LYS    16      37.478  14.696  35.177  1.00  0.00           C  
ATOM    223  HE2 LYS    16      36.836  15.375  35.737  1.00  0.00           H  
ATOM    224  HE3 LYS    16      37.894  13.959  35.865  1.00  0.00           H  
ATOM    225  NZ  LYS    16      38.598  15.518  34.641  1.00  0.00           N  
ATOM    226  HZ1 LYS    16      39.184  15.073  33.949  1.00  0.00           H  
ATOM    227  HZ2 LYS    16      38.220  16.413  34.363  1.00  0.00           H  
ATOM    228  HZ3 LYS    16      39.229  15.824  35.368  1.00  0.00           H  
ATOM    229  C   LYS    16      32.791  11.980  35.390  1.00  0.00           C  
ATOM    230  O   LYS    16      32.460  12.827  36.234  1.00  0.00           O  
ATOM    231  N   PRO    17      32.928  10.707  35.651  1.00  0.00           N  
ATOM    232  CD  PRO    17      33.420   9.714  34.702  1.00  0.00           C  
ATOM    233  HD2 PRO    17      34.488   9.818  34.512  1.00  0.00           H  
ATOM    234  HD3 PRO    17      32.798   9.710  33.806  1.00  0.00           H  
ATOM    235  CG  PRO    17      33.184   8.333  35.364  1.00  0.00           C  
ATOM    236  HG2 PRO    17      34.058   7.689  35.268  1.00  0.00           H  
ATOM    237  HG3 PRO    17      32.203   7.929  35.115  1.00  0.00           H  
ATOM    238  CB  PRO    17      32.986   8.649  36.826  1.00  0.00           C  
ATOM    239  HB2 PRO    17      33.962   8.599  37.310  1.00  0.00           H  
ATOM    240  HB3 PRO    17      32.353   7.928  37.344  1.00  0.00           H  
ATOM    241  CA  PRO    17      32.497  10.093  36.903  1.00  0.00           C  
ATOM    242  HA  PRO    17      31.418  10.154  37.046  1.00  0.00           H  
ATOM    243  C   PRO    17      33.018  10.691  38.194  1.00  0.00           C  
ATOM    244  O   PRO    17      32.385  10.633  39.244  1.00  0.00           O  
ATOM    245  N   ARG    18      34.164  11.367  38.168  1.00  0.00           N  
ATOM    246  H   ARG    18      34.636  11.312  37.277  1.00  0.00           H  
ATOM    247  CA  ARG    18      34.658  12.268  39.295  1.00  0.00           C  
ATOM    248  HA  ARG    18      34.366  11.778  40.224  1.00  0.00           H  
ATOM    249  CB  ARG    18      36.209  12.361  39.242  1.00  0.00           C  
ATOM    250  HB2 ARG    18      36.574  12.462  38.219  1.00  0.00           H  
ATOM    251  HB3 ARG    18      36.551  13.246  39.777  1.00  0.00           H  
ATOM    252  CG  ARG    18      36.789  11.082  39.905  1.00  0.00           C  
ATOM    253  HG2 ARG    18      36.312  10.877  40.863  1.00  0.00           H  
ATOM    254  HG3 ARG    18      36.427  10.247  39.306  1.00  0.00           H  
ATOM    255  CD  ARG    18      38.217  11.078  40.116  1.00  0.00           C  
ATOM    256  HD2 ARG    18      38.519  10.139  40.580  1.00  0.00           H  
ATOM    257  HD3 ARG    18      38.768  11.084  39.175  1.00  0.00           H  
ATOM    258  NE  ARG    18      38.711  12.136  41.053  1.00  0.00           N  
ATOM    259  HE  ARG    18      38.224  12.260  41.930  1.00  0.00           H  
ATOM    260  CZ  ARG    18      39.857  12.849  40.962  1.00  0.00           C  
ATOM    261  NH1 ARG    18      40.501  12.889  39.876  1.00  0.00           N  
ATOM    262 HH11 ARG    18      40.076  12.488  39.052  1.00  0.00           H  
ATOM    263 HH12 ARG    18      41.396  13.351  39.957  1.00  0.00           H  
ATOM    264  NH2 ARG    18      40.286  13.613  41.876  1.00  0.00           N  
ATOM    265 HH21 ARG    18      39.759  13.756  42.727  1.00  0.00           H  
ATOM    266 HH22 ARG    18      41.085  14.229  41.834  1.00  0.00           H  
ATOM    267  C   ARG    18      34.144  13.697  39.438  1.00  0.00           C  
ATOM    268  O   ARG    18      34.295  14.309  40.483  1.00  0.00           O  
ATOM    269  N   VAL    19      33.628  14.250  38.358  1.00  0.00           N  
ATOM    270  H   VAL    19      33.482  13.762  37.486  1.00  0.00           H  
ATOM    271  CA  VAL    19      33.161  15.665  38.309  1.00  0.00           C  
ATOM    272  HA  VAL    19      33.181  15.973  39.354  1.00  0.00           H  
ATOM    273  CB  VAL    19      34.108  16.448  37.328  1.00  0.00           C  
ATOM    274  HB  VAL    19      34.212  15.896  36.395  1.00  0.00           H  
ATOM    275  CG1 VAL    19      33.627  17.828  36.897  1.00  0.00           C  
ATOM    276 HG11 VAL    19      34.391  18.283  36.267  1.00  0.00           H  
ATOM    277 HG12 VAL    19      32.688  17.793  36.344  1.00  0.00           H  
ATOM    278 HG13 VAL    19      33.484  18.448  37.782  1.00  0.00           H  
ATOM    279  CG2 VAL    19      35.501  16.593  37.858  1.00  0.00           C  
ATOM    280 HG21 VAL    19      35.350  16.875  38.900  1.00  0.00           H  
ATOM    281 HG22 VAL    19      36.078  15.668  37.838  1.00  0.00           H  
ATOM    282 HG23 VAL    19      36.059  17.336  37.287  1.00  0.00           H  
ATOM    283  C   VAL    19      31.704  15.854  37.922  1.00  0.00           C  
ATOM    284  O   VAL    19      31.378  15.765  36.729  1.00  0.00           O  
ATOM    285  N   ARG    20      30.847  16.150  38.944  1.00  0.00           N  
ATOM    286  H   ARG    20      31.284  16.171  39.855  1.00  0.00           H  
ATOM    287  CA  ARG    20      29.542  16.838  38.884  1.00  0.00           C  
ATOM    288  HA  ARG    20      29.091  16.620  37.916  1.00  0.00           H  
ATOM    289  CB  ARG    20      28.535  16.232  39.919  1.00  0.00           C  
ATOM    290  HB2 ARG    20      28.892  15.235  40.177  1.00  0.00           H  
ATOM    291  HB3 ARG    20      28.643  16.770  40.861  1.00  0.00           H  
ATOM    292  CG  ARG    20      27.079  16.153  39.365  1.00  0.00           C  
ATOM    293  HG2 ARG    20      26.774  17.099  38.920  1.00  0.00           H  
ATOM    294  HG3 ARG    20      27.083  15.337  38.643  1.00  0.00           H  
ATOM    295  CD  ARG    20      26.082  15.631  40.350  1.00  0.00           C  
ATOM    296  HD2 ARG    20      25.186  15.404  39.772  1.00  0.00           H  
ATOM    297  HD3 ARG    20      26.431  14.717  40.832  1.00  0.00           H  
ATOM    298  NE  ARG    20      25.803  16.587  41.451  1.00  0.00           N  
ATOM    299  HE  ARG    20      26.544  17.226  41.701  1.00  0.00           H  
ATOM    300  CZ  ARG    20      24.769  16.678  42.289  1.00  0.00           C  
ATOM    301  NH1 ARG    20      23.673  16.029  42.193  1.00  0.00           N  
ATOM    302 HH11 ARG    20      23.514  15.356  41.456  1.00  0.00           H  
ATOM    303 HH12 ARG    20      22.958  16.090  42.903  1.00  0.00           H  
ATOM    304  NH2 ARG    20      24.873  17.519  43.292  1.00  0.00           N  
ATOM    305 HH21 ARG    20      25.571  18.245  43.211  1.00  0.00           H  
ATOM    306 HH22 ARG    20      24.219  17.689  44.042  1.00  0.00           H  
ATOM    307  C   ARG    20      29.671  18.379  38.975  1.00  0.00           C  
ATOM    308  O   ARG    20      29.936  18.949  40.023  1.00  0.00           O  
ATOM    309  N   LEU    21      29.352  19.096  37.895  1.00  0.00           N  
ATOM    310  H   LEU    21      29.038  18.603  37.071  1.00  0.00           H  
ATOM    311  CA  LEU    21      29.055  20.524  37.905  1.00  0.00           C  
ATOM    312  HA  LEU    21      29.628  20.918  38.744  1.00  0.00           H  
ATOM    313  CB  LEU    21      29.417  21.106  36.469  1.00  0.00           C  
ATOM    314  HB2 LEU    21      28.674  20.734  35.763  1.00  0.00           H  
ATOM    315  HB3 LEU    21      29.216  22.178  36.467  1.00  0.00           H  
ATOM    316  CG  LEU    21      30.904  20.961  36.001  1.00  0.00           C  
ATOM    317  HG  LEU    21      31.181  19.910  35.911  1.00  0.00           H  
ATOM    318  CD1 LEU    21      30.978  21.507  34.586  1.00  0.00           C  
ATOM    319 HD11 LEU    21      30.453  20.864  33.879  1.00  0.00           H  
ATOM    320 HD12 LEU    21      30.454  22.461  34.535  1.00  0.00           H  
ATOM    321 HD13 LEU    21      32.030  21.727  34.409  1.00  0.00           H  
ATOM    322  CD2 LEU    21      31.930  21.640  36.924  1.00  0.00           C  
ATOM    323 HD21 LEU    21      32.810  20.997  36.914  1.00  0.00           H  
ATOM    324 HD22 LEU    21      32.030  22.656  36.542  1.00  0.00           H  
ATOM    325 HD23 LEU    21      31.695  21.484  37.977  1.00  0.00           H  
ATOM    326  C   LEU    21      27.595  20.774  38.232  1.00  0.00           C  
ATOM    327  O   LEU    21      26.794  19.931  38.186  1.00  0.00           O  
ATOM    328  N   HIP    22      27.378  21.988  38.647  1.00  0.00           N  
ATOM    329  H   HIP    22      28.140  22.644  38.547  1.00  0.00           H  
ATOM    330  CA  HIP    22      26.066  22.753  38.872  1.00  0.00           C  
ATOM    331  HA  HIP    22      25.205  22.090  38.787  1.00  0.00           H  
ATOM    332  CB  HIP    22      26.094  23.300  40.307  1.00  0.00           C  
ATOM    333  HB2 HIP    22      26.332  22.438  40.932  1.00  0.00           H  
ATOM    334  HB3 HIP    22      26.942  23.970  40.448  1.00  0.00           H  
ATOM    335  CG  HIP    22      24.789  23.962  40.730  1.00  0.00           C  
ATOM    336  ND1 HIP    22      24.696  25.297  41.077  1.00  0.00           N  
ATOM    337  HD1 HIP    22      25.462  25.952  41.144  1.00  0.00           H  
ATOM    338  CE1 HIP    22      23.421  25.500  41.406  1.00  0.00           C  
ATOM    339  HE1 HIP    22      23.006  26.438  41.744  1.00  0.00           H  
ATOM    340  NE2 HIP    22      22.703  24.391  41.267  1.00  0.00           N  
ATOM    341  HE2 HIP    22      21.729  24.257  41.497  1.00  0.00           H  
ATOM    342  CD2 HIP    22      23.533  23.428  40.801  1.00  0.00           C  
ATOM    343  HD2 HIP    22      23.271  22.402  40.586  1.00  0.00           H  
ATOM    344  C   HIP    22      25.892  23.947  37.871  1.00  0.00           C  
ATOM    345  O   HIP    22      26.884  24.509  37.371  1.00  0.00           O  
ATOM    346  N   PHE    23      24.728  24.409  37.593  1.00  0.00           N  
ATOM    347  H   PHE    23      23.963  23.894  38.004  1.00  0.00           H  
ATOM    348  CA  PHE    23      24.426  25.541  36.710  1.00  0.00           C  
ATOM    349  HA  PHE    23      25.054  26.407  36.920  1.00  0.00           H  
ATOM    350  CB  PHE    23      24.506  25.224  35.227  1.00  0.00           C  
ATOM    351  HB2 PHE    23      24.358  26.168  34.704  1.00  0.00           H  
ATOM    352  HB3 PHE    23      25.520  24.863  35.056  1.00  0.00           H  
ATOM    353  CG  PHE    23      23.525  24.090  34.754  1.00  0.00           C  
ATOM    354  CD1 PHE    23      23.725  22.697  35.011  1.00  0.00           C  
ATOM    355  HD1 PHE    23      24.530  22.364  35.650  1.00  0.00           H  
ATOM    356  CE1 PHE    23      22.801  21.725  34.519  1.00  0.00           C  
ATOM    357  HE1 PHE    23      23.025  20.702  34.780  1.00  0.00           H  
ATOM    358  CZ  PHE    23      21.755  22.110  33.715  1.00  0.00           C  
ATOM    359  HZ  PHE    23      21.046  21.366  33.382  1.00  0.00           H  
ATOM    360  CE2 PHE    23      21.621  23.466  33.366  1.00  0.00           C  
ATOM    361  HE2 PHE    23      20.811  23.811  32.741  1.00  0.00           H  
ATOM    362  CD2 PHE    23      22.459  24.466  33.933  1.00  0.00           C  
ATOM    363  HD2 PHE    23      22.097  25.481  33.871  1.00  0.00           H  
ATOM    364  C   PHE    23      22.991  26.155  36.998  1.00  0.00           C  
ATOM    365  O   PHE    23      22.200  25.510  37.658  1.00  0.00           O  
ATOM    366  N   VAL    24      22.823  27.432  36.617  1.00  0.00           N  
ATOM    367  H   VAL    24      23.570  27.969  36.201  1.00  0.00           H  
ATOM    368  CA  VAL    24      21.538  28.164  36.710  1.00  0.00           C  
ATOM    369  HA  VAL    24      20.748  27.601  37.207  1.00  0.00           H  
ATOM    370  CB  VAL    24      21.681  29.302  37.728  1.00  0.00           C  
ATOM    371  HB  VAL    24      22.606  29.870  37.618  1.00  0.00           H  
ATOM    372  CG1 VAL    24      20.589  30.359  37.629  1.00  0.00           C  
ATOM    373 HG11 VAL    24      20.770  31.161  38.345  1.00  0.00           H  
ATOM    374 HG12 VAL    24      20.686  30.940  36.712  1.00  0.00           H  
ATOM    375 HG13 VAL    24      19.594  29.951  37.807  1.00  0.00           H  
ATOM    376  CG2 VAL    24      21.513  28.717  39.127  1.00  0.00           C  
ATOM    377 HG21 VAL    24      20.562  28.191  39.202  1.00  0.00           H  
ATOM    378 HG22 VAL    24      22.343  28.071  39.412  1.00  0.00           H  
ATOM    379 HG23 VAL    24      21.700  29.475  39.888  1.00  0.00           H  
ATOM    380  C   VAL    24      21.094  28.634  35.333  1.00  0.00           C  
ATOM    381  O   VAL    24      21.924  28.840  34.474  1.00  0.00           O  
ATOM    382  N   GLU    25      19.778  28.797  35.052  1.00  0.00           N  
ATOM    383  H   GLU    25      19.149  28.599  35.817  1.00  0.00           H  
ATOM    384  CA  GLU    25      19.213  28.844  33.691  1.00  0.00           C  
ATOM    385  HA  GLU    25      19.951  29.345  33.066  1.00  0.00           H  
ATOM    386  CB  GLU    25      19.006  27.392  33.176  1.00  0.00           C  
ATOM    387  HB2 GLU    25      18.835  27.648  32.131  1.00  0.00           H  
ATOM    388  HB3 GLU    25      20.000  26.944  33.198  1.00  0.00           H  
ATOM    389  CG  GLU    25      17.972  26.436  33.788  1.00  0.00           C  
ATOM    390  HG2 GLU    25      18.291  26.171  34.796  1.00  0.00           H  
ATOM    391  HG3 GLU    25      17.015  26.933  33.952  1.00  0.00           H  
ATOM    392  CD  GLU    25      17.753  25.058  33.118  1.00  0.00           C  
ATOM    393  OE1 GLU    25      18.114  24.809  31.933  1.00  0.00           O  
ATOM    394  OE2 GLU    25      17.146  24.159  33.689  1.00  0.00           O  
ATOM    395  C   GLU    25      17.895  29.655  33.716  1.00  0.00           C  
ATOM    396  O   GLU    25      17.143  29.621  34.665  1.00  0.00           O  
ATOM    397  N   LEU    26      17.704  30.355  32.620  1.00  0.00           N  
ATOM    398  H   LEU    26      18.398  30.304  31.887  1.00  0.00           H  
ATOM    399  CA  LEU    26      16.649  31.279  32.263  1.00  0.00           C  
ATOM    400  HA  LEU    26      15.725  30.938  32.730  1.00  0.00           H  
ATOM    401  CB  LEU    26      17.038  32.713  32.773  1.00  0.00           C  
ATOM    402  HB2 LEU    26      17.591  32.555  33.699  1.00  0.00           H  
ATOM    403  HB3 LEU    26      17.794  33.099  32.089  1.00  0.00           H  
ATOM    404  CG  LEU    26      15.933  33.806  32.952  1.00  0.00           C  
ATOM    405  HG  LEU    26      15.502  33.952  31.962  1.00  0.00           H  
ATOM    406  CD1 LEU    26      14.881  33.487  33.958  1.00  0.00           C  
ATOM    407 HD11 LEU    26      15.278  33.373  34.966  1.00  0.00           H  
ATOM    408 HD12 LEU    26      14.142  34.279  34.073  1.00  0.00           H  
ATOM    409 HD13 LEU    26      14.363  32.550  33.750  1.00  0.00           H  
ATOM    410  CD2 LEU    26      16.615  35.062  33.404  1.00  0.00           C  
ATOM    411 HD21 LEU    26      17.525  35.257  32.836  1.00  0.00           H  
ATOM    412 HD22 LEU    26      15.878  35.838  33.198  1.00  0.00           H  
ATOM    413 HD23 LEU    26      16.893  35.060  34.458  1.00  0.00           H  
ATOM    414  C   LEU    26      16.322  31.404  30.666  1.00  0.00           C  
ATOM    415  O   LEU    26      17.243  31.367  29.868  1.00  0.00           O  
ATOM    416  N   GLY    27      15.045  31.459  30.342  1.00  0.00           N  
ATOM    417  H   GLY    27      14.410  31.101  31.040  1.00  0.00           H  
ATOM    418  CA  GLY    27      14.481  31.733  29.091  1.00  0.00           C  
ATOM    419  HA2 GLY    27      13.494  32.168  29.251  1.00  0.00           H  
ATOM    420  HA3 GLY    27      15.006  32.510  28.535  1.00  0.00           H  
ATOM    421  C   GLY    27      14.446  30.556  28.134  1.00  0.00           C  
ATOM    422  O   GLY    27      14.468  29.399  28.612  1.00  0.00           O  
ATOM    423  N   SER    28      14.369  30.816  26.831  1.00  0.00           N  
ATOM    424  H   SER    28      14.517  31.761  26.508  1.00  0.00           H  
ATOM    425  CA  SER    28      14.141  29.854  25.810  1.00  0.00           C  
ATOM    426  HA  SER    28      14.620  28.972  26.234  1.00  0.00           H  
ATOM    427  CB  SER    28      12.594  29.508  25.731  1.00  0.00           C  
ATOM    428  HB2 SER    28      12.282  29.138  26.708  1.00  0.00           H  
ATOM    429  HB3 SER    28      12.090  30.446  25.498  1.00  0.00           H  
ATOM    430  OG  SER    28      12.362  28.500  24.814  1.00  0.00           O  
ATOM    431  HG  SER    28      11.673  27.904  25.116  1.00  0.00           H  
ATOM    432  C   SER    28      14.770  30.086  24.483  1.00  0.00           C  
ATOM    433  O   SER    28      14.874  31.228  24.098  1.00  0.00           O  
ATOM    434  N   GLY    29      15.137  29.029  23.752  1.00  0.00           N  
ATOM    435  H   GLY    29      14.985  28.094  24.101  1.00  0.00           H  
ATOM    436  CA  GLY    29      15.716  29.176  22.406  1.00  0.00           C  
ATOM    437  HA2 GLY    29      15.319  28.422  21.725  1.00  0.00           H  
ATOM    438  HA3 GLY    29      15.449  30.150  21.997  1.00  0.00           H  
ATOM    439  C   GLY    29      17.237  28.981  22.448  1.00  0.00           C  
ATOM    440  O   GLY    29      17.663  28.190  23.308  1.00  0.00           O  
ATOM    441  N   PRO    30      18.063  29.524  21.583  1.00  0.00           N  
ATOM    442  CD  PRO    30      17.644  30.246  20.422  1.00  0.00           C  
ATOM    443  HD2 PRO    30      17.352  31.240  20.764  1.00  0.00           H  
ATOM    444  HD3 PRO    30      16.818  29.677  19.996  1.00  0.00           H  
ATOM    445  CG  PRO    30      18.841  30.274  19.471  1.00  0.00           C  
ATOM    446  HG2 PRO    30      18.960  31.264  19.032  1.00  0.00           H  
ATOM    447  HG3 PRO    30      18.673  29.483  18.740  1.00  0.00           H  
ATOM    448  CB  PRO    30      20.043  29.915  20.335  1.00  0.00           C  
ATOM    449  HB2 PRO    30      20.441  30.812  20.810  1.00  0.00           H  
ATOM    450  HB3 PRO    30      20.818  29.405  19.763  1.00  0.00           H  
ATOM    451  CA  PRO    30      19.447  29.063  21.432  1.00  0.00           C  
ATOM    452  HA  PRO    30      19.412  27.998  21.206  1.00  0.00           H  
ATOM    453  C   PRO    30      20.277  29.234  22.732  1.00  0.00           C  
ATOM    454  O   PRO    30      20.099  30.171  23.507  1.00  0.00           O  
ATOM    455  N   ALA    31      21.180  28.336  22.993  1.00  0.00           N  
ATOM    456  H   ALA    31      21.405  27.715  22.229  1.00  0.00           H  
ATOM    457  CA  ALA    31      21.914  28.244  24.274  1.00  0.00           C  
ATOM    458  HA  ALA    31      21.219  28.297  25.112  1.00  0.00           H  
ATOM    459  CB  ALA    31      22.564  26.907  24.339  1.00  0.00           C  
ATOM    460  HB1 ALA    31      23.134  26.448  23.531  1.00  0.00           H  
ATOM    461  HB2 ALA    31      23.310  26.974  25.132  1.00  0.00           H  
ATOM    462  HB3 ALA    31      21.786  26.239  24.708  1.00  0.00           H  
ATOM    463  C   ALA    31      23.008  29.329  24.487  1.00  0.00           C  
ATOM    464  O   ALA    31      23.843  29.471  23.565  1.00  0.00           O  
ATOM    465  N   VAL    32      22.953  30.096  25.542  1.00  0.00           N  
ATOM    466  H   VAL    32      22.298  29.904  26.287  1.00  0.00           H  
ATOM    467  CA  VAL    32      24.032  31.120  25.795  1.00  0.00           C  
ATOM    468  HA  VAL    32      24.869  30.884  25.137  1.00  0.00           H  
ATOM    469  CB  VAL    32      23.639  32.592  25.601  1.00  0.00           C  
ATOM    470  HB  VAL    32      22.903  32.777  26.384  1.00  0.00           H  
ATOM    471  CG1 VAL    32      24.686  33.626  25.757  1.00  0.00           C  
ATOM    472 HG11 VAL    32      24.248  34.620  25.670  1.00  0.00           H  
ATOM    473 HG12 VAL    32      25.162  33.515  26.731  1.00  0.00           H  
ATOM    474 HG13 VAL    32      25.423  33.516  24.961  1.00  0.00           H  
ATOM    475  CG2 VAL    32      22.865  32.753  24.251  1.00  0.00           C  
ATOM    476 HG21 VAL    32      23.469  32.492  23.383  1.00  0.00           H  
ATOM    477 HG22 VAL    32      21.994  32.099  24.272  1.00  0.00           H  
ATOM    478 HG23 VAL    32      22.466  33.756  24.098  1.00  0.00           H  
ATOM    479  C   VAL    32      24.676  30.865  27.132  1.00  0.00           C  
ATOM    480  O   VAL    32      24.070  30.991  28.183  1.00  0.00           O  
ATOM    481  N   CYS    33      25.945  30.526  27.077  1.00  0.00           N  
ATOM    482  H   CYS    33      26.434  30.672  26.205  1.00  0.00           H  
ATOM    483  CA  CYS    33      26.697  30.045  28.210  1.00  0.00           C  
ATOM    484  HA  CYS    33      26.092  29.675  29.038  1.00  0.00           H  
ATOM    485  CB  CYS    33      27.568  28.843  27.835  1.00  0.00           C  
ATOM    486  HB2 CYS    33      28.142  29.008  26.923  1.00  0.00           H  
ATOM    487  HB3 CYS    33      28.293  28.692  28.634  1.00  0.00           H  
ATOM    488  SG  CYS    33      26.640  27.280  27.597  1.00  0.00           S  
ATOM    489  HG  CYS    33      26.592  26.968  28.895  1.00  0.00           H  
ATOM    490  C   CYS    33      27.621  31.112  28.637  1.00  0.00           C  
ATOM    491  O   CYS    33      28.417  31.673  27.844  1.00  0.00           O  
ATOM    492  N   LEU    34      27.661  31.408  29.945  1.00  0.00           N  
ATOM    493  H   LEU    34      27.013  30.885  30.516  1.00  0.00           H  
ATOM    494  CA  LEU    34      28.323  32.374  30.802  1.00  0.00           C  
ATOM    495  HA  LEU    34      28.889  32.981  30.096  1.00  0.00           H  
ATOM    496  CB  LEU    34      27.382  33.325  31.525  1.00  0.00           C  
ATOM    497  HB2 LEU    34      26.838  32.772  32.291  1.00  0.00           H  
ATOM    498  HB3 LEU    34      27.893  34.142  32.036  1.00  0.00           H  
ATOM    499  CG  LEU    34      26.247  33.926  30.660  1.00  0.00           C  
ATOM    500  HG  LEU    34      25.531  33.141  30.417  1.00  0.00           H  
ATOM    501  CD1 LEU    34      25.481  34.909  31.522  1.00  0.00           C  
ATOM    502 HD11 LEU    34      25.989  35.865  31.648  1.00  0.00           H  
ATOM    503 HD12 LEU    34      24.545  35.171  31.027  1.00  0.00           H  
ATOM    504 HD13 LEU    34      25.228  34.500  32.500  1.00  0.00           H  
ATOM    505  CD2 LEU    34      26.623  34.606  29.353  1.00  0.00           C  
ATOM    506 HD21 LEU    34      25.723  34.821  28.777  1.00  0.00           H  
ATOM    507 HD22 LEU    34      27.078  35.593  29.437  1.00  0.00           H  
ATOM    508 HD23 LEU    34      27.179  33.843  28.810  1.00  0.00           H  
ATOM    509  C   LEU    34      29.291  31.659  31.739  1.00  0.00           C  
ATOM    510  O   LEU    34      29.072  30.626  32.306  1.00  0.00           O  
ATOM    511  N   CYS    35      30.383  32.379  31.989  1.00  0.00           N  
ATOM    512  H   CYS    35      30.445  33.228  31.445  1.00  0.00           H  
ATOM    513  CA  CYS    35      31.639  31.874  32.565  1.00  0.00           C  
ATOM    514  HA  CYS    35      31.420  30.946  33.094  1.00  0.00           H  
ATOM    515  CB  CYS    35      32.560  31.399  31.466  1.00  0.00           C  
ATOM    516  HB2 CYS    35      32.696  32.176  30.714  1.00  0.00           H  
ATOM    517  HB3 CYS    35      33.568  31.167  31.809  1.00  0.00           H  
ATOM    518  SG  CYS    35      31.693  30.065  30.530  1.00  0.00           S  
ATOM    519  HG  CYS    35      30.826  30.824  29.855  1.00  0.00           H  
ATOM    520  C   CYS    35      32.264  32.941  33.496  1.00  0.00           C  
ATOM    521  O   CYS    35      32.955  33.784  33.023  1.00  0.00           O  
ATOM    522  N   HID    36      31.966  32.952  34.764  1.00  0.00           N  
ATOM    523  H   HID    36      31.480  32.120  35.069  1.00  0.00           H  
ATOM    524  CA  HID    36      32.684  33.627  35.902  1.00  0.00           C  
ATOM    525  HA  HID    36      32.892  34.647  35.581  1.00  0.00           H  
ATOM    526  CB  HID    36      31.921  33.697  37.236  1.00  0.00           C  
ATOM    527  HB2 HID    36      32.420  34.529  37.732  1.00  0.00           H  
ATOM    528  HB3 HID    36      30.880  34.002  37.128  1.00  0.00           H  
ATOM    529  CG  HID    36      32.020  32.447  37.997  1.00  0.00           C  
ATOM    530  ND1 HID    36      33.044  31.979  38.781  1.00  0.00           N  
ATOM    531  HD1 HID    36      33.967  32.373  38.892  1.00  0.00           H  
ATOM    532  CE1 HID    36      32.743  30.795  39.328  1.00  0.00           C  
ATOM    533  HE1 HID    36      33.495  30.332  39.950  1.00  0.00           H  
ATOM    534  NE2 HID    36      31.578  30.432  38.896  1.00  0.00           N  
ATOM    535  CD2 HID    36      31.100  31.466  38.076  1.00  0.00           C  
ATOM    536  HD2 HID    36      30.133  31.496  37.595  1.00  0.00           H  
ATOM    537  C   HID    36      34.142  33.133  36.086  1.00  0.00           C  
ATOM    538  O   HID    36      34.401  31.959  35.895  1.00  0.00           O  
ATOM    539  N   GLY    37      35.072  33.956  36.642  1.00  0.00           N  
ATOM    540  H   GLY    37      34.782  34.903  36.837  1.00  0.00           H  
ATOM    541  CA  GLY    37      36.429  33.550  37.070  1.00  0.00           C  
ATOM    542  HA2 GLY    37      36.652  32.519  36.794  1.00  0.00           H  
ATOM    543  HA3 GLY    37      37.105  34.186  36.498  1.00  0.00           H  
ATOM    544  C   GLY    37      36.635  33.601  38.600  1.00  0.00           C  
ATOM    545  O   GLY    37      35.785  33.113  39.336  1.00  0.00           O  
ATOM    546  N   PHE    38      37.803  34.076  39.061  1.00  0.00           N  
ATOM    547  H   PHE    38      38.329  34.617  38.391  1.00  0.00           H  
ATOM    548  CA  PHE    38      38.304  33.926  40.436  1.00  0.00           C  
ATOM    549  HA  PHE    38      37.763  33.092  40.884  1.00  0.00           H  
ATOM    550  CB  PHE    38      39.814  33.535  40.437  1.00  0.00           C  
ATOM    551  HB2 PHE    38      39.987  32.533  40.044  1.00  0.00           H  
ATOM    552  HB3 PHE    38      40.323  34.258  39.800  1.00  0.00           H  
ATOM    553  CG  PHE    38      40.493  33.422  41.820  1.00  0.00           C  
ATOM    554  CD1 PHE    38      41.072  34.551  42.402  1.00  0.00           C  
ATOM    555  HD1 PHE    38      41.193  35.437  41.797  1.00  0.00           H  
ATOM    556  CE1 PHE    38      41.412  34.555  43.786  1.00  0.00           C  
ATOM    557  HE1 PHE    38      41.776  35.410  44.337  1.00  0.00           H  
ATOM    558  CZ  PHE    38      41.348  33.352  44.500  1.00  0.00           C  
ATOM    559  HZ  PHE    38      41.678  33.233  45.522  1.00  0.00           H  
ATOM    560  CE2 PHE    38      40.967  32.183  43.793  1.00  0.00           C  
ATOM    561  HE2 PHE    38      40.977  31.276  44.379  1.00  0.00           H  
ATOM    562  CD2 PHE    38      40.473  32.172  42.519  1.00  0.00           C  
ATOM    563  HD2 PHE    38      40.035  31.270  42.118  1.00  0.00           H  
ATOM    564  C   PHE    38      38.164  35.234  41.216  1.00  0.00           C  
ATOM    565  O   PHE    38      38.684  36.212  40.787  1.00  0.00           O  
ATOM    566  N   PRO    39      37.537  35.381  42.382  1.00  0.00           N  
ATOM    567  CD  PRO    39      37.888  36.461  43.346  1.00  0.00           C  
ATOM    568  HD2 PRO    39      37.372  37.406  43.176  1.00  0.00           H  
ATOM    569  HD3 PRO    39      38.951  36.621  43.171  1.00  0.00           H  
ATOM    570  CG  PRO    39      37.706  35.919  44.812  1.00  0.00           C  
ATOM    571  HG2 PRO    39      36.924  36.493  45.310  1.00  0.00           H  
ATOM    572  HG3 PRO    39      38.609  35.966  45.421  1.00  0.00           H  
ATOM    573  CB  PRO    39      37.360  34.440  44.530  1.00  0.00           C  
ATOM    574  HB2 PRO    39      36.791  33.982  45.339  1.00  0.00           H  
ATOM    575  HB3 PRO    39      38.342  34.009  44.334  1.00  0.00           H  
ATOM    576  CA  PRO    39      36.659  34.432  43.143  1.00  0.00           C  
ATOM    577  HA  PRO    39      36.674  33.376  42.873  1.00  0.00           H  
ATOM    578  C   PRO    39      35.166  34.764  43.111  1.00  0.00           C  
ATOM    579  O   PRO    39      34.430  34.454  44.085  1.00  0.00           O  
ATOM    580  N   GLU    40      34.732  35.517  42.093  1.00  0.00           N  
ATOM    581  H   GLU    40      35.513  35.781  41.510  1.00  0.00           H  
ATOM    582  CA  GLU    40      33.318  35.835  41.708  1.00  0.00           C  
ATOM    583  HA  GLU    40      32.836  36.417  42.493  1.00  0.00           H  
ATOM    584  CB  GLU    40      33.411  36.798  40.496  1.00  0.00           C  
ATOM    585  HB2 GLU    40      32.418  37.015  40.102  1.00  0.00           H  
ATOM    586  HB3 GLU    40      33.834  37.774  40.733  1.00  0.00           H  
ATOM    587  CG  GLU    40      34.206  36.235  39.353  1.00  0.00           C  
ATOM    588  HG2 GLU    40      35.250  36.259  39.666  1.00  0.00           H  
ATOM    589  HG3 GLU    40      33.831  35.219  39.226  1.00  0.00           H  
ATOM    590  CD  GLU    40      33.982  37.051  38.113  1.00  0.00           C  
ATOM    591  OE1 GLU    40      34.261  36.566  36.964  1.00  0.00           O  
ATOM    592  OE2 GLU    40      33.746  38.268  38.141  1.00  0.00           O  
ATOM    593  C   GLU    40      32.327  34.709  41.398  1.00  0.00           C  
ATOM    594  O   GLU    40      32.727  33.525  41.276  1.00  0.00           O  
ATOM    595  N   SER    41      31.007  35.053  41.400  1.00  0.00           N  
ATOM    596  H   SER    41      30.700  35.985  41.640  1.00  0.00           H  
ATOM    597  CA  SER    41      29.970  33.972  41.363  1.00  0.00           C  
ATOM    598  HA  SER    41      30.437  33.007  41.559  1.00  0.00           H  
ATOM    599  CB  SER    41      29.050  34.104  42.544  1.00  0.00           C  
ATOM    600  HB2 SER    41      29.569  33.887  43.478  1.00  0.00           H  
ATOM    601  HB3 SER    41      28.843  35.152  42.760  1.00  0.00           H  
ATOM    602  OG  SER    41      27.883  33.336  42.413  1.00  0.00           O  
ATOM    603  HG  SER    41      28.131  32.444  42.667  1.00  0.00           H  
ATOM    604  C   SER    41      29.302  33.868  39.942  1.00  0.00           C  
ATOM    605  O   SER    41      29.417  34.758  39.093  1.00  0.00           O  
ATOM    606  N   TRP    42      28.558  32.820  39.718  1.00  0.00           N  
ATOM    607  H   TRP    42      28.585  32.068  40.392  1.00  0.00           H  
ATOM    608  CA  TRP    42      27.528  32.922  38.701  1.00  0.00           C  
ATOM    609  HA  TRP    42      28.031  32.975  37.735  1.00  0.00           H  
ATOM    610  CB  TRP    42      26.730  31.646  38.691  1.00  0.00           C  
ATOM    611  HB2 TRP    42      26.327  31.456  37.696  1.00  0.00           H  
ATOM    612  HB3 TRP    42      27.512  30.892  38.786  1.00  0.00           H  
ATOM    613  CG  TRP    42      25.644  31.489  39.731  1.00  0.00           C  
ATOM    614  CD1 TRP    42      25.812  30.929  40.980  1.00  0.00           C  
ATOM    615  HD1 TRP    42      26.775  30.541  41.278  1.00  0.00           H  
ATOM    616  NE1 TRP    42      24.698  31.147  41.727  1.00  0.00           N  
ATOM    617  HE1 TRP    42      24.684  31.081  42.734  1.00  0.00           H  
ATOM    618  CE2 TRP    42      23.655  31.625  40.966  1.00  0.00           C  
ATOM    619  CZ2 TRP    42      22.364  32.122  41.312  1.00  0.00           C  
ATOM    620  HZ2 TRP    42      21.974  31.774  42.257  1.00  0.00           H  
ATOM    621  CH2 TRP    42      21.616  32.753  40.351  1.00  0.00           C  
ATOM    622  HH2 TRP    42      20.628  33.115  40.594  1.00  0.00           H  
ATOM    623  CZ3 TRP    42      22.180  33.073  39.110  1.00  0.00           C  
ATOM    624  HZ3 TRP    42      21.529  33.478  38.349  1.00  0.00           H  
ATOM    625  CE3 TRP    42      23.447  32.667  38.760  1.00  0.00           C  
ATOM    626  HE3 TRP    42      24.016  32.827  37.856  1.00  0.00           H  
ATOM    627  CD2 TRP    42      24.256  31.948  39.730  1.00  0.00           C  
ATOM    628  C   TRP    42      26.588  34.157  38.838  1.00  0.00           C  
ATOM    629  O   TRP    42      26.347  34.860  37.896  1.00  0.00           O  
ATOM    630  N   TYR    43      26.145  34.395  40.090  1.00  0.00           N  
ATOM    631  H   TYR    43      26.428  33.657  40.719  1.00  0.00           H  
ATOM    632  CA  TYR    43      25.334  35.567  40.521  1.00  0.00           C  
ATOM    633  HA  TYR    43      24.409  35.456  39.955  1.00  0.00           H  
ATOM    634  CB  TYR    43      25.082  35.358  42.018  1.00  0.00           C  
ATOM    635  HB2 TYR    43      24.759  34.319  42.087  1.00  0.00           H  
ATOM    636  HB3 TYR    43      26.005  35.458  42.589  1.00  0.00           H  
ATOM    637  CG  TYR    43      24.070  36.132  42.748  1.00  0.00           C  
ATOM    638  CD1 TYR    43      22.728  35.725  42.703  1.00  0.00           C  
ATOM    639  HD1 TYR    43      22.514  34.879  42.067  1.00  0.00           H  
ATOM    640  CE1 TYR    43      21.759  36.465  43.392  1.00  0.00           C  
ATOM    641  HE1 TYR    43      20.743  36.098  43.403  1.00  0.00           H  
ATOM    642  CZ  TYR    43      22.126  37.628  44.136  1.00  0.00           C  
ATOM    643  OH  TYR    43      21.225  38.471  44.746  1.00  0.00           O  
ATOM    644  HH  TYR    43      21.596  38.923  45.507  1.00  0.00           H  
ATOM    645  CE2 TYR    43      23.442  37.922  44.334  1.00  0.00           C  
ATOM    646  HE2 TYR    43      23.739  38.581  45.136  1.00  0.00           H  
ATOM    647  CD2 TYR    43      24.440  37.146  43.638  1.00  0.00           C  
ATOM    648  HD2 TYR    43      25.487  37.288  43.863  1.00  0.00           H  
ATOM    649  C   TYR    43      26.065  36.942  40.188  1.00  0.00           C  
ATOM    650  O   TYR    43      25.485  37.975  40.329  1.00  0.00           O  
ATOM    651  N   SER    44      27.352  36.964  39.781  1.00  0.00           N  
ATOM    652  H   SER    44      27.815  36.095  39.558  1.00  0.00           H  
ATOM    653  CA  SER    44      27.892  38.196  39.101  1.00  0.00           C  
ATOM    654  HA  SER    44      27.746  39.077  39.727  1.00  0.00           H  
ATOM    655  CB  SER    44      29.431  38.128  38.989  1.00  0.00           C  
ATOM    656  HB2 SER    44      29.760  39.010  38.441  1.00  0.00           H  
ATOM    657  HB3 SER    44      29.868  38.071  39.986  1.00  0.00           H  
ATOM    658  OG  SER    44      29.676  37.091  38.048  1.00  0.00           O  
ATOM    659  HG  SER    44      29.596  36.222  38.449  1.00  0.00           H  
ATOM    660  C   SER    44      27.088  38.517  37.825  1.00  0.00           C  
ATOM    661  O   SER    44      26.888  39.695  37.507  1.00  0.00           O  
ATOM    662  N   TRP    45      26.731  37.518  36.935  1.00  0.00           N  
ATOM    663  H   TRP    45      26.915  36.573  37.239  1.00  0.00           H  
ATOM    664  CA  TRP    45      25.981  37.810  35.742  1.00  0.00           C  
ATOM    665  HA  TRP    45      26.315  38.687  35.188  1.00  0.00           H  
ATOM    666  CB  TRP    45      26.119  36.624  34.774  1.00  0.00           C  
ATOM    667  HB2 TRP    45      25.603  35.846  35.336  1.00  0.00           H  
ATOM    668  HB3 TRP    45      25.611  36.890  33.846  1.00  0.00           H  
ATOM    669  CG  TRP    45      27.518  36.252  34.463  1.00  0.00           C  
ATOM    670  CD1 TRP    45      28.084  35.038  34.727  1.00  0.00           C  
ATOM    671  HD1 TRP    45      27.745  34.197  35.312  1.00  0.00           H  
ATOM    672  NE1 TRP    45      29.370  35.013  34.163  1.00  0.00           N  
ATOM    673  HE1 TRP    45      29.953  34.189  34.210  1.00  0.00           H  
ATOM    674  CE2 TRP    45      29.573  36.147  33.395  1.00  0.00           C  
ATOM    675  CZ2 TRP    45      30.555  36.590  32.539  1.00  0.00           C  
ATOM    676  HZ2 TRP    45      31.361  35.905  32.322  1.00  0.00           H  
ATOM    677  CH2 TRP    45      30.489  37.835  31.845  1.00  0.00           C  
ATOM    678  HH2 TRP    45      31.189  38.236  31.128  1.00  0.00           H  
ATOM    679  CZ3 TRP    45      29.340  38.638  32.121  1.00  0.00           C  
ATOM    680  HZ3 TRP    45      29.249  39.524  31.509  1.00  0.00           H  
ATOM    681  CE3 TRP    45      28.322  38.181  32.935  1.00  0.00           C  
ATOM    682  HE3 TRP    45      27.409  38.744  33.061  1.00  0.00           H  
ATOM    683  CD2 TRP    45      28.416  36.921  33.562  1.00  0.00           C  
ATOM    684  C   TRP    45      24.533  38.059  36.035  1.00  0.00           C  
ATOM    685  O   TRP    45      23.690  38.052  35.099  1.00  0.00           O  
ATOM    686  N   ARG    46      24.011  38.296  37.262  1.00  0.00           N  
ATOM    687  H   ARG    46      24.513  38.382  38.135  1.00  0.00           H  
ATOM    688  CA  ARG    46      22.616  38.493  37.462  1.00  0.00           C  
ATOM    689  HA  ARG    46      22.117  37.671  36.949  1.00  0.00           H  
ATOM    690  CB  ARG    46      22.336  38.470  38.946  1.00  0.00           C  
ATOM    691  HB2 ARG    46      21.246  38.454  38.913  1.00  0.00           H  
ATOM    692  HB3 ARG    46      22.608  37.485  39.327  1.00  0.00           H  
ATOM    693  CG  ARG    46      22.706  39.657  39.762  1.00  0.00           C  
ATOM    694  HG2 ARG    46      23.728  40.022  39.660  1.00  0.00           H  
ATOM    695  HG3 ARG    46      22.043  40.490  39.526  1.00  0.00           H  
ATOM    696  CD  ARG    46      22.429  39.229  41.144  1.00  0.00           C  
ATOM    697  HD2 ARG    46      21.436  38.780  41.126  1.00  0.00           H  
ATOM    698  HD3 ARG    46      23.046  38.359  41.368  1.00  0.00           H  
ATOM    699  NE  ARG    46      22.613  40.218  42.191  1.00  0.00           N  
ATOM    700  HE  ARG    46      21.777  40.703  42.483  1.00  0.00           H  
ATOM    701  CZ  ARG    46      23.723  40.508  42.728  1.00  0.00           C  
ATOM    702  NH1 ARG    46      24.826  39.877  42.376  1.00  0.00           N  
ATOM    703 HH11 ARG    46      24.949  39.094  41.751  1.00  0.00           H  
ATOM    704 HH12 ARG    46      25.679  40.186  42.820  1.00  0.00           H  
ATOM    705  NH2 ARG    46      23.798  41.436  43.647  1.00  0.00           N  
ATOM    706 HH21 ARG    46      22.913  41.881  43.842  1.00  0.00           H  
ATOM    707 HH22 ARG    46      24.692  41.735  44.008  1.00  0.00           H  
ATOM    708  C   ARG    46      22.027  39.781  36.904  1.00  0.00           C  
ATOM    709  O   ARG    46      20.838  39.878  36.699  1.00  0.00           O  
ATOM    710  N   TYR    47      22.854  40.802  36.748  1.00  0.00           N  
ATOM    711  H   TYR    47      23.783  40.783  37.144  1.00  0.00           H  
ATOM    712  CA  TYR    47      22.413  41.962  35.897  1.00  0.00           C  
ATOM    713  HA  TYR    47      21.444  42.292  36.272  1.00  0.00           H  
ATOM    714  CB  TYR    47      23.434  43.068  36.146  1.00  0.00           C  
ATOM    715  HB2 TYR    47      24.307  42.790  35.555  1.00  0.00           H  
ATOM    716  HB3 TYR    47      22.993  43.966  35.714  1.00  0.00           H  
ATOM    717  CG  TYR    47      23.845  43.357  37.641  1.00  0.00           C  
ATOM    718  CD1 TYR    47      22.860  43.917  38.468  1.00  0.00           C  
ATOM    719  HD1 TYR    47      21.867  43.958  38.047  1.00  0.00           H  
ATOM    720  CE1 TYR    47      23.156  44.236  39.776  1.00  0.00           C  
ATOM    721  HE1 TYR    47      22.382  44.646  40.408  1.00  0.00           H  
ATOM    722  CZ  TYR    47      24.422  44.004  40.384  1.00  0.00           C  
ATOM    723  OH  TYR    47      24.660  44.353  41.650  1.00  0.00           O  
ATOM    724  HH  TYR    47      25.491  44.046  42.019  1.00  0.00           H  
ATOM    725  CE2 TYR    47      25.430  43.374  39.557  1.00  0.00           C  
ATOM    726  HE2 TYR    47      26.426  43.194  39.935  1.00  0.00           H  
ATOM    727  CD2 TYR    47      25.100  43.027  38.230  1.00  0.00           C  
ATOM    728  HD2 TYR    47      25.884  42.589  37.629  1.00  0.00           H  
ATOM    729  C   TYR    47      22.148  41.625  34.389  1.00  0.00           C  
ATOM    730  O   TYR    47      21.120  42.018  33.811  1.00  0.00           O  
ATOM    731  N   GLN    48      22.946  40.709  33.854  1.00  0.00           N  
ATOM    732  H   GLN    48      23.781  40.378  34.316  1.00  0.00           H  
ATOM    733  CA  GLN    48      22.955  40.368  32.453  1.00  0.00           C  
ATOM    734  HA  GLN    48      22.826  41.253  31.829  1.00  0.00           H  
ATOM    735  CB  GLN    48      24.290  39.755  32.064  1.00  0.00           C  
ATOM    736  HB2 GLN    48      24.528  38.879  32.667  1.00  0.00           H  
ATOM    737  HB3 GLN    48      24.147  39.383  31.050  1.00  0.00           H  
ATOM    738  CG  GLN    48      25.569  40.650  32.026  1.00  0.00           C  
ATOM    739  HG2 GLN    48      26.312  39.937  31.668  1.00  0.00           H  
ATOM    740  HG3 GLN    48      25.351  41.368  31.235  1.00  0.00           H  
ATOM    741  CD  GLN    48      25.888  41.310  33.361  1.00  0.00           C  
ATOM    742  OE1 GLN    48      26.053  40.707  34.402  1.00  0.00           O  
ATOM    743  NE2 GLN    48      25.839  42.626  33.443  1.00  0.00           N  
ATOM    744 HE21 GLN    48      26.079  43.032  34.336  1.00  0.00           H  
ATOM    745 HE22 GLN    48      25.630  43.120  32.587  1.00  0.00           H  
ATOM    746  C   GLN    48      21.910  39.265  32.060  1.00  0.00           C  
ATOM    747  O   GLN    48      21.257  39.342  31.027  1.00  0.00           O  
ATOM    748  N   ILE    49      21.713  38.357  32.982  1.00  0.00           N  
ATOM    749  H   ILE    49      22.364  38.262  33.749  1.00  0.00           H  
ATOM    750  CA  ILE    49      20.984  37.160  32.738  1.00  0.00           C  
ATOM    751  HA  ILE    49      21.425  36.676  31.866  1.00  0.00           H  
ATOM    752  CB  ILE    49      21.135  36.161  33.887  1.00  0.00           C  
ATOM    753  HB  ILE    49      21.078  36.803  34.767  1.00  0.00           H  
ATOM    754  CG2 ILE    49      19.914  35.267  34.069  1.00  0.00           C  
ATOM    755 HG21 ILE    49      19.005  35.738  34.443  1.00  0.00           H  
ATOM    756 HG22 ILE    49      19.645  34.741  33.153  1.00  0.00           H  
ATOM    757 HG23 ILE    49      20.150  34.538  34.845  1.00  0.00           H  
ATOM    758  CG1 ILE    49      22.455  35.327  33.907  1.00  0.00           C  
ATOM    759 HG12 ILE    49      22.464  34.472  33.231  1.00  0.00           H  
ATOM    760 HG13 ILE    49      23.253  35.964  33.525  1.00  0.00           H  
ATOM    761  CD1 ILE    49      22.898  34.789  35.305  1.00  0.00           C  
ATOM    762 HD11 ILE    49      22.188  34.041  35.658  1.00  0.00           H  
ATOM    763 HD12 ILE    49      23.899  34.369  35.207  1.00  0.00           H  
ATOM    764 HD13 ILE    49      23.057  35.631  35.978  1.00  0.00           H  
ATOM    765  C   ILE    49      19.524  37.328  32.214  1.00  0.00           C  
ATOM    766  O   ILE    49      19.140  36.817  31.105  1.00  0.00           O  
ATOM    767  N   PRO    50      18.641  38.095  32.885  1.00  0.00           N  
ATOM    768  CD  PRO    50      18.741  38.548  34.299  1.00  0.00           C  
ATOM    769  HD2 PRO    50      19.503  39.326  34.339  1.00  0.00           H  
ATOM    770  HD3 PRO    50      18.966  37.726  34.980  1.00  0.00           H  
ATOM    771  CG  PRO    50      17.450  39.136  34.702  1.00  0.00           C  
ATOM    772  HG2 PRO    50      17.559  40.220  34.746  1.00  0.00           H  
ATOM    773  HG3 PRO    50      17.102  38.753  35.661  1.00  0.00           H  
ATOM    774  CB  PRO    50      16.432  38.793  33.622  1.00  0.00           C  
ATOM    775  HB2 PRO    50      15.676  39.540  33.383  1.00  0.00           H  
ATOM    776  HB3 PRO    50      15.925  37.912  34.016  1.00  0.00           H  
ATOM    777  CA  PRO    50      17.262  38.361  32.361  1.00  0.00           C  
ATOM    778  HA  PRO    50      16.738  37.462  32.034  1.00  0.00           H  
ATOM    779  C   PRO    50      17.283  39.284  31.163  1.00  0.00           C  
ATOM    780  O   PRO    50      16.379  39.169  30.347  1.00  0.00           O  
ATOM    781  N   ALA    51      18.253  40.231  31.019  1.00  0.00           N  
ATOM    782  H   ALA    51      18.952  40.355  31.737  1.00  0.00           H  
ATOM    783  CA  ALA    51      18.385  41.072  29.789  1.00  0.00           C  
ATOM    784  HA  ALA    51      17.427  41.568  29.632  1.00  0.00           H  
ATOM    785  CB  ALA    51      19.468  42.145  29.896  1.00  0.00           C  
ATOM    786  HB1 ALA    51      19.459  42.771  30.788  1.00  0.00           H  
ATOM    787  HB2 ALA    51      20.459  41.707  30.013  1.00  0.00           H  
ATOM    788  HB3 ALA    51      19.242  42.854  29.099  1.00  0.00           H  
ATOM    789  C   ALA    51      18.730  40.177  28.591  1.00  0.00           C  
ATOM    790  O   ALA    51      18.222  40.443  27.493  1.00  0.00           O  
ATOM    791  N   LEU    52      19.551  39.156  28.794  1.00  0.00           N  
ATOM    792  H   LEU    52      19.895  38.946  29.721  1.00  0.00           H  
ATOM    793  CA  LEU    52      19.946  38.218  27.696  1.00  0.00           C  
ATOM    794  HA  LEU    52      20.007  38.804  26.779  1.00  0.00           H  
ATOM    795  CB  LEU    52      21.263  37.568  27.972  1.00  0.00           C  
ATOM    796  HB2 LEU    52      21.096  37.143  28.961  1.00  0.00           H  
ATOM    797  HB3 LEU    52      21.415  36.734  27.287  1.00  0.00           H  
ATOM    798  CG  LEU    52      22.464  38.384  28.104  1.00  0.00           C  
ATOM    799  HG  LEU    52      22.405  39.173  28.852  1.00  0.00           H  
ATOM    800  CD1 LEU    52      23.653  37.497  28.517  1.00  0.00           C  
ATOM    801 HD11 LEU    52      24.596  38.036  28.614  1.00  0.00           H  
ATOM    802 HD12 LEU    52      23.442  36.991  29.459  1.00  0.00           H  
ATOM    803 HD13 LEU    52      23.660  36.732  27.740  1.00  0.00           H  
ATOM    804  CD2 LEU    52      22.769  39.212  26.806  1.00  0.00           C  
ATOM    805 HD21 LEU    52      22.972  38.433  26.072  1.00  0.00           H  
ATOM    806 HD22 LEU    52      21.920  39.730  26.362  1.00  0.00           H  
ATOM    807 HD23 LEU    52      23.661  39.829  26.914  1.00  0.00           H  
ATOM    808  C   LEU    52      18.826  37.235  27.316  1.00  0.00           C  
ATOM    809  O   LEU    52      18.547  37.032  26.105  1.00  0.00           O  
ATOM    810  N   ALA    53      18.075  36.578  28.228  1.00  0.00           N  
ATOM    811  H   ALA    53      18.191  36.728  29.220  1.00  0.00           H  
ATOM    812  CA  ALA    53      16.953  35.692  27.994  1.00  0.00           C  
ATOM    813  HA  ALA    53      17.360  34.838  27.453  1.00  0.00           H  
ATOM    814  CB  ALA    53      16.453  35.193  29.402  1.00  0.00           C  
ATOM    815  HB1 ALA    53      17.142  34.454  29.811  1.00  0.00           H  
ATOM    816  HB2 ALA    53      16.222  35.981  30.118  1.00  0.00           H  
ATOM    817  HB3 ALA    53      15.497  34.681  29.284  1.00  0.00           H  
ATOM    818  C   ALA    53      15.762  36.357  27.258  1.00  0.00           C  
ATOM    819  O   ALA    53      15.300  35.806  26.245  1.00  0.00           O  
ATOM    820  N   GLN    54      15.457  37.577  27.715  1.00  0.00           N  
ATOM    821  H   GLN    54      15.984  37.886  28.520  1.00  0.00           H  
ATOM    822  CA  GLN    54      14.515  38.522  27.070  1.00  0.00           C  
ATOM    823  HA  GLN    54      13.571  37.978  27.084  1.00  0.00           H  
ATOM    824  CB  GLN    54      14.356  39.721  27.991  1.00  0.00           C  
ATOM    825  HB2 GLN    54      14.304  39.348  29.014  1.00  0.00           H  
ATOM    826  HB3 GLN    54      15.216  40.392  27.993  1.00  0.00           H  
ATOM    827  CG  GLN    54      13.091  40.568  27.695  1.00  0.00           C  
ATOM    828  HG2 GLN    54      12.354  39.807  27.437  1.00  0.00           H  
ATOM    829  HG3 GLN    54      12.847  41.227  28.528  1.00  0.00           H  
ATOM    830  CD  GLN    54      13.262  41.420  26.394  1.00  0.00           C  
ATOM    831  OE1 GLN    54      14.353  41.676  25.865  1.00  0.00           O  
ATOM    832  NE2 GLN    54      12.116  41.727  25.755  1.00  0.00           N  
ATOM    833 HE21 GLN    54      12.300  42.066  24.822  1.00  0.00           H  
ATOM    834 HE22 GLN    54      11.215  41.382  26.054  1.00  0.00           H  
ATOM    835  C   GLN    54      14.848  38.876  25.609  1.00  0.00           C  
ATOM    836  O   GLN    54      13.875  38.953  24.814  1.00  0.00           O  
ATOM    837  N   ALA    55      16.093  38.821  25.187  1.00  0.00           N  
ATOM    838  H   ALA    55      16.815  38.497  25.814  1.00  0.00           H  
ATOM    839  CA  ALA    55      16.508  39.036  23.827  1.00  0.00           C  
ATOM    840  HA  ALA    55      16.091  39.977  23.468  1.00  0.00           H  
ATOM    841  CB  ALA    55      18.047  39.206  23.799  1.00  0.00           C  
ATOM    842  HB1 ALA    55      18.562  38.280  24.053  1.00  0.00           H  
ATOM    843  HB2 ALA    55      18.344  39.450  22.779  1.00  0.00           H  
ATOM    844  HB3 ALA    55      18.410  40.016  24.431  1.00  0.00           H  
ATOM    845  C   ALA    55      16.254  37.810  22.958  1.00  0.00           C  
ATOM    846  O   ALA    55      16.614  37.853  21.766  1.00  0.00           O  
ATOM    847  N   GLY    56      15.587  36.815  23.478  1.00  0.00           N  
ATOM    848  H   GLY    56      15.338  36.831  24.457  1.00  0.00           H  
ATOM    849  CA  GLY    56      15.177  35.588  22.781  1.00  0.00           C  
ATOM    850  HA2 GLY    56      14.186  35.388  23.187  1.00  0.00           H  
ATOM    851  HA3 GLY    56      14.959  35.803  21.735  1.00  0.00           H  
ATOM    852  C   GLY    56      16.050  34.329  22.957  1.00  0.00           C  
ATOM    853  O   GLY    56      16.167  33.580  21.991  1.00  0.00           O  
ATOM    854  N   TYR    57      16.556  34.007  24.131  1.00  0.00           N  
ATOM    855  H   TYR    57      16.341  34.576  24.937  1.00  0.00           H  
ATOM    856  CA  TYR    57      17.593  32.893  24.276  1.00  0.00           C  
ATOM    857  HA  TYR    57      17.465  32.138  23.500  1.00  0.00           H  
ATOM    858  CB  TYR    57      18.985  33.497  24.203  1.00  0.00           C  
ATOM    859  HB2 TYR    57      19.026  34.192  25.042  1.00  0.00           H  
ATOM    860  HB3 TYR    57      19.701  32.704  24.423  1.00  0.00           H  
ATOM    861  CG  TYR    57      19.382  34.158  22.952  1.00  0.00           C  
ATOM    862  CD1 TYR    57      19.923  33.369  21.907  1.00  0.00           C  
ATOM    863  HD1 TYR    57      20.214  32.343  22.077  1.00  0.00           H  
ATOM    864  CE1 TYR    57      20.469  34.028  20.785  1.00  0.00           C  
ATOM    865  HE1 TYR    57      21.154  33.486  20.149  1.00  0.00           H  
ATOM    866  CZ  TYR    57      20.260  35.426  20.616  1.00  0.00           C  
ATOM    867  OH  TYR    57      20.767  36.026  19.491  1.00  0.00           O  
ATOM    868  HH  TYR    57      21.414  35.426  19.112  1.00  0.00           H  
ATOM    869  CE2 TYR    57      19.505  36.157  21.579  1.00  0.00           C  
ATOM    870  HE2 TYR    57      19.303  37.216  21.515  1.00  0.00           H  
ATOM    871  CD2 TYR    57      19.195  35.488  22.781  1.00  0.00           C  
ATOM    872  HD2 TYR    57      18.820  35.990  23.661  1.00  0.00           H  
ATOM    873  C   TYR    57      17.450  32.052  25.546  1.00  0.00           C  
ATOM    874  O   TYR    57      16.915  32.588  26.548  1.00  0.00           O  
ATOM    875  N   ARG    58      17.912  30.828  25.492  1.00  0.00           N  
ATOM    876  H   ARG    58      18.475  30.709  24.662  1.00  0.00           H  
ATOM    877  CA  ARG    58      18.089  30.010  26.698  1.00  0.00           C  
ATOM    878  HA  ARG    58      17.347  30.336  27.427  1.00  0.00           H  
ATOM    879  CB  ARG    58      17.731  28.519  26.371  1.00  0.00           C  
ATOM    880  HB2 ARG    58      16.788  28.495  25.825  1.00  0.00           H  
ATOM    881  HB3 ARG    58      18.521  28.134  25.726  1.00  0.00           H  
ATOM    882  CG  ARG    58      17.627  27.654  27.609  1.00  0.00           C  
ATOM    883  HG2 ARG    58      17.107  28.209  28.390  1.00  0.00           H  
ATOM    884  HG3 ARG    58      17.044  26.803  27.257  1.00  0.00           H  
ATOM    885  CD  ARG    58      18.943  27.017  28.076  1.00  0.00           C  
ATOM    886  HD2 ARG    58      19.509  26.729  27.190  1.00  0.00           H  
ATOM    887  HD3 ARG    58      19.514  27.733  28.667  1.00  0.00           H  
ATOM    888  NE  ARG    58      18.634  25.852  28.970  1.00  0.00           N  
ATOM    889  HE  ARG    58      18.275  26.040  29.895  1.00  0.00           H  
ATOM    890  CZ  ARG    58      18.894  24.569  28.659  1.00  0.00           C  
ATOM    891  NH1 ARG    58      19.132  24.116  27.459  1.00  0.00           N  
ATOM    892 HH11 ARG    58      18.812  24.555  26.608  1.00  0.00           H  
ATOM    893 HH12 ARG    58      19.438  23.155  27.410  1.00  0.00           H  
ATOM    894  NH2 ARG    58      18.970  23.749  29.663  1.00  0.00           N  
ATOM    895 HH21 ARG    58      18.777  24.074  30.599  1.00  0.00           H  
ATOM    896 HH22 ARG    58      18.994  22.773  29.404  1.00  0.00           H  
ATOM    897  C   ARG    58      19.428  30.247  27.385  1.00  0.00           C  
ATOM    898  O   ARG    58      20.424  29.518  27.092  1.00  0.00           O  
ATOM    899  N   VAL    59      19.525  31.238  28.247  1.00  0.00           N  
ATOM    900  H   VAL    59      18.687  31.797  28.322  1.00  0.00           H  
ATOM    901  CA  VAL    59      20.778  31.509  28.977  1.00  0.00           C  
ATOM    902  HA  VAL    59      21.660  31.453  28.340  1.00  0.00           H  
ATOM    903  CB  VAL    59      20.641  32.882  29.571  1.00  0.00           C  
ATOM    904  HB  VAL    59      19.771  32.644  30.183  1.00  0.00           H  
ATOM    905  CG1 VAL    59      21.868  33.425  30.356  1.00  0.00           C  
ATOM    906 HG11 VAL    59      22.739  33.387  29.703  1.00  0.00           H  
ATOM    907 HG12 VAL    59      21.687  34.386  30.838  1.00  0.00           H  
ATOM    908 HG13 VAL    59      22.036  32.757  31.201  1.00  0.00           H  
ATOM    909  CG2 VAL    59      20.168  33.899  28.558  1.00  0.00           C  
ATOM    910 HG21 VAL    59      19.225  33.644  28.074  1.00  0.00           H  
ATOM    911 HG22 VAL    59      19.923  34.802  29.117  1.00  0.00           H  
ATOM    912 HG23 VAL    59      20.952  34.079  27.822  1.00  0.00           H  
ATOM    913  C   VAL    59      21.019  30.485  30.059  1.00  0.00           C  
ATOM    914  O   VAL    59      20.106  29.786  30.593  1.00  0.00           O  
ATOM    915  N   LEU    60      22.357  30.358  30.369  1.00  0.00           N  
ATOM    916  H   LEU    60      23.049  30.800  29.781  1.00  0.00           H  
ATOM    917  CA  LEU    60      22.956  29.407  31.317  1.00  0.00           C  
ATOM    918  HA  LEU    60      22.294  29.243  32.168  1.00  0.00           H  
ATOM    919  CB  LEU    60      23.372  28.001  30.751  1.00  0.00           C  
ATOM    920  HB2 LEU    60      24.264  28.211  30.160  1.00  0.00           H  
ATOM    921  HB3 LEU    60      23.725  27.519  31.663  1.00  0.00           H  
ATOM    922  CG  LEU    60      22.404  27.135  29.955  1.00  0.00           C  
ATOM    923  HG  LEU    60      21.370  27.462  30.065  1.00  0.00           H  
ATOM    924  CD1 LEU    60      22.794  27.211  28.466  1.00  0.00           C  
ATOM    925 HD11 LEU    60      21.964  26.840  27.864  1.00  0.00           H  
ATOM    926 HD12 LEU    60      22.857  28.269  28.210  1.00  0.00           H  
ATOM    927 HD13 LEU    60      23.780  26.773  28.317  1.00  0.00           H  
ATOM    928  CD2 LEU    60      22.666  25.652  30.281  1.00  0.00           C  
ATOM    929 HD21 LEU    60      21.975  24.945  29.822  1.00  0.00           H  
ATOM    930 HD22 LEU    60      23.710  25.360  30.166  1.00  0.00           H  
ATOM    931 HD23 LEU    60      22.573  25.623  31.367  1.00  0.00           H  
ATOM    932  C   LEU    60      24.209  30.087  32.028  1.00  0.00           C  
ATOM    933  O   LEU    60      25.229  30.474  31.388  1.00  0.00           O  
ATOM    934  N   ALA    61      24.245  30.059  33.387  1.00  0.00           N  
ATOM    935  H   ALA    61      23.474  29.575  33.825  1.00  0.00           H  
ATOM    936  CA  ALA    61      25.470  30.308  34.189  1.00  0.00           C  
ATOM    937  HA  ALA    61      26.346  30.428  33.551  1.00  0.00           H  
ATOM    938  CB  ALA    61      25.322  31.649  34.961  1.00  0.00           C  
ATOM    939  HB1 ALA    61      25.138  32.504  34.311  1.00  0.00           H  
ATOM    940  HB2 ALA    61      24.603  31.518  35.769  1.00  0.00           H  
ATOM    941  HB3 ALA    61      26.269  31.933  35.420  1.00  0.00           H  
ATOM    942  C   ALA    61      25.892  29.154  35.132  1.00  0.00           C  
ATOM    943  O   ALA    61      25.462  29.010  36.267  1.00  0.00           O  
ATOM    944  N   MET    62      26.807  28.410  34.583  1.00  0.00           N  
ATOM    945  H   MET    62      26.906  28.537  33.586  1.00  0.00           H  
ATOM    946  CA  MET    62      27.465  27.308  35.224  1.00  0.00           C  
ATOM    947  HA  MET    62      26.686  26.605  35.519  1.00  0.00           H  
ATOM    948  CB  MET    62      28.455  26.581  34.331  1.00  0.00           C  
ATOM    949  HB2 MET    62      29.254  27.271  34.058  1.00  0.00           H  
ATOM    950  HB3 MET    62      28.815  25.697  34.856  1.00  0.00           H  
ATOM    951  CG  MET    62      27.833  26.011  33.052  1.00  0.00           C  
ATOM    952  HG2 MET    62      28.566  25.266  32.741  1.00  0.00           H  
ATOM    953  HG3 MET    62      26.975  25.379  33.281  1.00  0.00           H  
ATOM    954  SD  MET    62      27.482  27.174  31.692  1.00  0.00           S  
ATOM    955  CE  MET    62      29.027  27.413  30.772  1.00  0.00           C  
ATOM    956  HE1 MET    62      29.118  28.477  30.555  1.00  0.00           H  
ATOM    957  HE2 MET    62      29.856  27.095  31.405  1.00  0.00           H  
ATOM    958  HE3 MET    62      29.055  26.826  29.855  1.00  0.00           H  
ATOM    959  C   MET    62      28.218  27.856  36.450  1.00  0.00           C  
ATOM    960  O   MET    62      28.827  28.899  36.351  1.00  0.00           O  
ATOM    961  N   ASP    63      28.366  27.100  37.500  1.00  0.00           N  
ATOM    962  H   ASP    63      27.866  26.228  37.601  1.00  0.00           H  
ATOM    963  CA  ASP    63      29.334  27.209  38.548  1.00  0.00           C  
ATOM    964  HA  ASP    63      29.474  28.287  38.631  1.00  0.00           H  
ATOM    965  CB  ASP    63      28.873  26.522  39.888  1.00  0.00           C  
ATOM    966  HB2 ASP    63      28.522  25.520  39.643  1.00  0.00           H  
ATOM    967  HB3 ASP    63      29.734  26.533  40.556  1.00  0.00           H  
ATOM    968  CG  ASP    63      27.783  27.292  40.482  1.00  0.00           C  
ATOM    969  OD1 ASP    63      27.651  28.523  40.258  1.00  0.00           O  
ATOM    970  OD2 ASP    63      27.086  26.597  41.332  1.00  0.00           O  
ATOM    971  C   ASP    63      30.649  26.556  37.926  1.00  0.00           C  
ATOM    972  O   ASP    63      30.685  25.389  37.443  1.00  0.00           O  
ATOM    973  N   MET    64      31.811  27.215  38.082  1.00  0.00           N  
ATOM    974  H   MET    64      31.836  28.126  38.515  1.00  0.00           H  
ATOM    975  CA  MET    64      33.120  26.661  37.650  1.00  0.00           C  
ATOM    976  HA  MET    64      33.139  26.184  36.670  1.00  0.00           H  
ATOM    977  CB  MET    64      34.090  27.855  37.638  1.00  0.00           C  
ATOM    978  HB2 MET    64      34.076  28.312  38.627  1.00  0.00           H  
ATOM    979  HB3 MET    64      35.099  27.456  37.530  1.00  0.00           H  
ATOM    980  CG  MET    64      33.864  28.935  36.578  1.00  0.00           C  
ATOM    981  HG2 MET    64      32.923  29.457  36.751  1.00  0.00           H  
ATOM    982  HG3 MET    64      34.686  29.647  36.648  1.00  0.00           H  
ATOM    983  SD  MET    64      33.921  28.182  34.914  1.00  0.00           S  
ATOM    984  CE  MET    64      32.206  28.560  34.476  1.00  0.00           C  
ATOM    985  HE1 MET    64      31.677  27.867  35.130  1.00  0.00           H  
ATOM    986  HE2 MET    64      31.967  29.618  34.589  1.00  0.00           H  
ATOM    987  HE3 MET    64      32.043  28.402  33.410  1.00  0.00           H  
ATOM    988  C   MET    64      33.570  25.510  38.633  1.00  0.00           C  
ATOM    989  O   MET    64      33.229  25.514  39.799  1.00  0.00           O  
ATOM    990  N   LYS    65      34.401  24.600  38.142  1.00  0.00           N  
ATOM    991  H   LYS    65      34.571  24.562  37.147  1.00  0.00           H  
ATOM    992  CA  LYS    65      35.030  23.547  39.048  1.00  0.00           C  
ATOM    993  HA  LYS    65      34.314  22.954  39.616  1.00  0.00           H  
ATOM    994  CB  LYS    65      35.660  22.432  38.148  1.00  0.00           C  
ATOM    995  HB2 LYS    65      35.049  22.269  37.260  1.00  0.00           H  
ATOM    996  HB3 LYS    65      36.673  22.785  37.955  1.00  0.00           H  
ATOM    997  CG  LYS    65      35.841  21.104  38.962  1.00  0.00           C  
ATOM    998  HG2 LYS    65      36.456  21.419  39.806  1.00  0.00           H  
ATOM    999  HG3 LYS    65      34.869  20.752  39.307  1.00  0.00           H  
ATOM   1000  CD  LYS    65      36.514  20.010  38.152  1.00  0.00           C  
ATOM   1001  HD2 LYS    65      36.670  19.047  38.639  1.00  0.00           H  
ATOM   1002  HD3 LYS    65      35.719  19.766  37.449  1.00  0.00           H  
ATOM   1003  CE  LYS    65      37.836  20.447  37.530  1.00  0.00           C  
ATOM   1004  HE2 LYS    65      37.670  21.197  36.757  1.00  0.00           H  
ATOM   1005  HE3 LYS    65      38.435  20.877  38.333  1.00  0.00           H  
ATOM   1006  NZ  LYS    65      38.514  19.283  36.904  1.00  0.00           N  
ATOM   1007  HZ1 LYS    65      39.469  19.399  36.596  1.00  0.00           H  
ATOM   1008  HZ2 LYS    65      38.552  18.458  37.485  1.00  0.00           H  
ATOM   1009  HZ3 LYS    65      37.880  18.989  36.175  1.00  0.00           H  
ATOM   1010  C   LYS    65      35.989  24.169  40.137  1.00  0.00           C  
ATOM   1011  O   LYS    65      37.036  24.754  39.887  1.00  0.00           O  
ATOM   1012  N   GLY    66      35.572  23.943  41.362  1.00  0.00           N  
ATOM   1013  H   GLY    66      34.792  23.308  41.451  1.00  0.00           H  
ATOM   1014  CA  GLY    66      35.972  24.631  42.507  1.00  0.00           C  
ATOM   1015  HA2 GLY    66      36.120  23.916  43.317  1.00  0.00           H  
ATOM   1016  HA3 GLY    66      36.958  25.041  42.290  1.00  0.00           H  
ATOM   1017  C   GLY    66      35.106  25.752  43.083  1.00  0.00           C  
ATOM   1018  O   GLY    66      35.540  26.450  43.965  1.00  0.00           O  
ATOM   1019  N   TYR    67      33.922  26.021  42.481  1.00  0.00           N  
ATOM   1020  H   TYR    67      33.565  25.445  41.732  1.00  0.00           H  
ATOM   1021  CA  TYR    67      33.126  27.129  42.887  1.00  0.00           C  
ATOM   1022  HA  TYR    67      33.426  27.560  43.843  1.00  0.00           H  
ATOM   1023  CB  TYR    67      33.433  28.253  41.884  1.00  0.00           C  
ATOM   1024  HB2 TYR    67      33.063  27.917  40.916  1.00  0.00           H  
ATOM   1025  HB3 TYR    67      32.902  29.124  42.268  1.00  0.00           H  
ATOM   1026  CG  TYR    67      34.928  28.718  41.627  1.00  0.00           C  
ATOM   1027  CD1 TYR    67      35.439  30.021  41.934  1.00  0.00           C  
ATOM   1028  HD1 TYR    67      34.744  30.736  42.349  1.00  0.00           H  
ATOM   1029  CE1 TYR    67      36.616  30.443  41.306  1.00  0.00           C  
ATOM   1030  HE1 TYR    67      36.895  31.484  41.382  1.00  0.00           H  
ATOM   1031  CZ  TYR    67      37.394  29.544  40.531  1.00  0.00           C  
ATOM   1032  OH  TYR    67      38.425  30.040  39.840  1.00  0.00           O  
ATOM   1033  HH  TYR    67      38.961  29.374  39.404  1.00  0.00           H  
ATOM   1034  CE2 TYR    67      36.924  28.206  40.349  1.00  0.00           C  
ATOM   1035  HE2 TYR    67      37.535  27.514  39.787  1.00  0.00           H  
ATOM   1036  CD2 TYR    67      35.647  27.905  40.751  1.00  0.00           C  
ATOM   1037  HD2 TYR    67      35.228  26.951  40.468  1.00  0.00           H  
ATOM   1038  C   TYR    67      31.641  26.822  43.034  1.00  0.00           C  
ATOM   1039  O   TYR    67      31.198  25.798  42.667  1.00  0.00           O  
ATOM   1040  N   GLY    68      30.840  27.672  43.718  1.00  0.00           N  
ATOM   1041  H   GLY    68      31.330  28.470  44.095  1.00  0.00           H  
ATOM   1042  CA  GLY    68      29.342  27.571  43.836  1.00  0.00           C  
ATOM   1043  HA2 GLY    68      28.886  28.420  44.345  1.00  0.00           H  
ATOM   1044  HA3 GLY    68      28.966  27.876  42.859  1.00  0.00           H  
ATOM   1045  C   GLY    68      28.874  26.204  44.402  1.00  0.00           C  
ATOM   1046  O   GLY    68      29.288  25.786  45.495  1.00  0.00           O  
ATOM   1047  N   GLU    69      28.070  25.444  43.664  1.00  0.00           N  
ATOM   1048  H   GLU    69      27.685  25.924  42.863  1.00  0.00           H  
ATOM   1049  CA  GLU    69      27.718  24.016  44.088  1.00  0.00           C  
ATOM   1050  HA  GLU    69      28.135  23.840  45.079  1.00  0.00           H  
ATOM   1051  CB  GLU    69      26.248  23.812  43.968  1.00  0.00           C  
ATOM   1052  HB2 GLU    69      25.909  23.597  42.955  1.00  0.00           H  
ATOM   1053  HB3 GLU    69      26.086  22.897  44.538  1.00  0.00           H  
ATOM   1054  CG  GLU    69      25.297  24.917  44.437  1.00  0.00           C  
ATOM   1055  HG2 GLU    69      25.460  25.723  43.722  1.00  0.00           H  
ATOM   1056  HG3 GLU    69      24.305  24.571  44.145  1.00  0.00           H  
ATOM   1057  CD  GLU    69      25.400  25.342  45.878  1.00  0.00           C  
ATOM   1058  OE1 GLU    69      25.195  26.590  46.145  1.00  0.00           O  
ATOM   1059  OE2 GLU    69      25.566  24.543  46.807  1.00  0.00           O  
ATOM   1060  C   GLU    69      28.427  22.907  43.195  1.00  0.00           C  
ATOM   1061  O   GLU    69      28.014  21.765  43.171  1.00  0.00           O  
ATOM   1062  N   SER    70      29.499  23.256  42.466  1.00  0.00           N  
ATOM   1063  H   SER    70      29.693  24.246  42.434  1.00  0.00           H  
ATOM   1064  CA  SER    70      30.299  22.381  41.566  1.00  0.00           C  
ATOM   1065  HA  SER    70      29.671  21.562  41.214  1.00  0.00           H  
ATOM   1066  CB  SER    70      30.854  23.177  40.310  1.00  0.00           C  
ATOM   1067  HB2 SER    70      31.264  24.114  40.688  1.00  0.00           H  
ATOM   1068  HB3 SER    70      31.742  22.664  39.943  1.00  0.00           H  
ATOM   1069  OG  SER    70      29.903  23.248  39.254  1.00  0.00           O  
ATOM   1070  HG  SER    70      30.177  24.020  38.754  1.00  0.00           H  
ATOM   1071  C   SER    70      31.445  21.650  42.296  1.00  0.00           C  
ATOM   1072  O   SER    70      31.993  22.203  43.199  1.00  0.00           O  
ATOM   1073  N   SER    71      31.830  20.473  41.869  1.00  0.00           N  
ATOM   1074  H   SER    71      31.360  20.004  41.108  1.00  0.00           H  
ATOM   1075  CA  SER    71      32.766  19.629  42.571  1.00  0.00           C  
ATOM   1076  HA  SER    71      32.313  19.635  43.563  1.00  0.00           H  
ATOM   1077  CB  SER    71      32.806  18.277  41.904  1.00  0.00           C  
ATOM   1078  HB2 SER    71      31.973  17.576  41.857  1.00  0.00           H  
ATOM   1079  HB3 SER    71      33.067  18.390  40.852  1.00  0.00           H  
ATOM   1080  OG  SER    71      33.959  17.586  42.390  1.00  0.00           O  
ATOM   1081  HG  SER    71      33.656  17.242  43.234  1.00  0.00           H  
ATOM   1082  C   SER    71      34.202  20.258  42.677  1.00  0.00           C  
ATOM   1083  O   SER    71      34.655  20.949  41.755  1.00  0.00           O  
ATOM   1084  N   ALA    72      34.916  19.925  43.757  1.00  0.00           N  
ATOM   1085  H   ALA    72      34.306  19.542  44.465  1.00  0.00           H  
ATOM   1086  CA  ALA    72      36.178  20.576  44.042  1.00  0.00           C  
ATOM   1087  HA  ALA    72      36.438  21.194  43.182  1.00  0.00           H  
ATOM   1088  CB  ALA    72      35.951  21.502  45.264  1.00  0.00           C  
ATOM   1089  HB1 ALA    72      35.293  22.324  44.982  1.00  0.00           H  
ATOM   1090  HB2 ALA    72      35.602  20.879  46.088  1.00  0.00           H  
ATOM   1091  HB3 ALA    72      36.886  21.851  45.703  1.00  0.00           H  
ATOM   1092  C   ALA    72      37.210  19.393  44.256  1.00  0.00           C  
ATOM   1093  O   ALA    72      37.609  19.096  45.409  1.00  0.00           O  
ATOM   1094  N   PRO    73      37.719  18.689  43.217  1.00  0.00           N  
ATOM   1095  CD  PRO    73      37.130  18.587  41.870  1.00  0.00           C  
ATOM   1096  HD2 PRO    73      37.335  19.494  41.301  1.00  0.00           H  
ATOM   1097  HD3 PRO    73      36.109  18.216  41.782  1.00  0.00           H  
ATOM   1098  CG  PRO    73      38.011  17.506  41.109  1.00  0.00           C  
ATOM   1099  HG2 PRO    73      38.174  17.713  40.051  1.00  0.00           H  
ATOM   1100  HG3 PRO    73      37.662  16.475  41.171  1.00  0.00           H  
ATOM   1101  CB  PRO    73      39.342  17.461  41.867  1.00  0.00           C  
ATOM   1102  HB2 PRO    73      39.892  18.335  41.518  1.00  0.00           H  
ATOM   1103  HB3 PRO    73      39.762  16.461  41.759  1.00  0.00           H  
ATOM   1104  CA  PRO    73      38.804  17.621  43.221  1.00  0.00           C  
ATOM   1105  HA  PRO    73      38.400  16.672  43.575  1.00  0.00           H  
ATOM   1106  C   PRO    73      39.983  18.064  44.110  1.00  0.00           C  
ATOM   1107  O   PRO    73      40.363  19.244  44.035  1.00  0.00           O  
ATOM   1108  N   PRO    74      40.534  17.106  44.856  1.00  0.00           N  
ATOM   1109  CD  PRO    74      40.125  15.712  45.056  1.00  0.00           C  
ATOM   1110  HD2 PRO    74      40.686  15.059  44.388  1.00  0.00           H  
ATOM   1111  HD3 PRO    74      39.047  15.610  44.931  1.00  0.00           H  
ATOM   1112  CG  PRO    74      40.550  15.377  46.560  1.00  0.00           C  
ATOM   1113  HG2 PRO    74      40.698  14.301  46.660  1.00  0.00           H  
ATOM   1114  HG3 PRO    74      39.771  15.750  47.226  1.00  0.00           H  
ATOM   1115  CB  PRO    74      41.848  16.187  46.644  1.00  0.00           C  
ATOM   1116  HB2 PRO    74      42.650  15.609  46.186  1.00  0.00           H  
ATOM   1117  HB3 PRO    74      41.979  16.441  47.696  1.00  0.00           H  
ATOM   1118  CA  PRO    74      41.601  17.404  45.786  1.00  0.00           C  
ATOM   1119  HA  PRO    74      41.121  18.151  46.418  1.00  0.00           H  
ATOM   1120  C   PRO    74      42.947  17.945  45.195  1.00  0.00           C  
ATOM   1121  O   PRO    74      43.573  18.819  45.767  1.00  0.00           O  
ATOM   1122  N   GLU    75      43.390  17.312  44.097  1.00  0.00           N  
ATOM   1123  H   GLU    75      42.654  16.765  43.674  1.00  0.00           H  
ATOM   1124  CA  GLU    75      44.704  17.482  43.468  1.00  0.00           C  
ATOM   1125  HA  GLU    75      45.420  17.652  44.272  1.00  0.00           H  
ATOM   1126  CB  GLU    75      45.135  16.111  42.952  1.00  0.00           C  
ATOM   1127  HB2 GLU    75      46.199  16.170  42.724  1.00  0.00           H  
ATOM   1128  HB3 GLU    75      45.116  15.432  43.805  1.00  0.00           H  
ATOM   1129  CG  GLU    75      44.562  15.616  41.594  1.00  0.00           C  
ATOM   1130  HG2 GLU    75      44.549  16.356  40.794  1.00  0.00           H  
ATOM   1131  HG3 GLU    75      45.247  14.837  41.257  1.00  0.00           H  
ATOM   1132  CD  GLU    75      43.185  14.935  41.680  1.00  0.00           C  
ATOM   1133  OE1 GLU    75      42.878  14.150  40.798  1.00  0.00           O  
ATOM   1134  OE2 GLU    75      42.387  15.162  42.630  1.00  0.00           O  
ATOM   1135  C   GLU    75      44.916  18.626  42.450  1.00  0.00           C  
ATOM   1136  O   GLU    75      43.932  19.030  41.840  1.00  0.00           O  
ATOM   1137  N   ILE    76      46.146  19.143  42.208  1.00  0.00           N  
ATOM   1138  H   ILE    76      46.855  18.565  42.636  1.00  0.00           H  
ATOM   1139  CA  ILE    76      46.405  20.322  41.361  1.00  0.00           C  
ATOM   1140  HA  ILE    76      45.715  21.103  41.680  1.00  0.00           H  
ATOM   1141  CB  ILE    76      47.823  20.793  41.633  1.00  0.00           C  
ATOM   1142  HB  ILE    76      48.481  19.972  41.352  1.00  0.00           H  
ATOM   1143  CG2 ILE    76      48.270  22.040  40.834  1.00  0.00           C  
ATOM   1144 HG21 ILE    76      47.503  22.796  41.000  1.00  0.00           H  
ATOM   1145 HG22 ILE    76      49.277  22.398  41.047  1.00  0.00           H  
ATOM   1146 HG23 ILE    76      48.250  21.754  39.782  1.00  0.00           H  
ATOM   1147  CG1 ILE    76      48.110  21.030  43.110  1.00  0.00           C  
ATOM   1148 HG12 ILE    76      47.421  21.792  43.474  1.00  0.00           H  
ATOM   1149 HG13 ILE    76      47.906  20.107  43.653  1.00  0.00           H  
ATOM   1150  CD1 ILE    76      49.484  21.459  43.558  1.00  0.00           C  
ATOM   1151 HD11 ILE    76      49.549  21.461  44.646  1.00  0.00           H  
ATOM   1152 HD12 ILE    76      50.226  20.733  43.226  1.00  0.00           H  
ATOM   1153 HD13 ILE    76      49.736  22.433  43.138  1.00  0.00           H  
ATOM   1154  C   ILE    76      46.120  20.055  39.788  1.00  0.00           C  
ATOM   1155  O   ILE    76      45.696  20.973  39.083  1.00  0.00           O  
ATOM   1156  N   GLU    77      46.417  18.871  39.391  1.00  0.00           N  
ATOM   1157  H   GLU    77      46.748  18.250  40.115  1.00  0.00           H  
ATOM   1158  CA  GLU    77      46.561  18.450  37.988  1.00  0.00           C  
ATOM   1159  HA  GLU    77      47.135  19.197  37.441  1.00  0.00           H  
ATOM   1160  CB  GLU    77      47.162  17.017  37.963  1.00  0.00           C  
ATOM   1161  HB2 GLU    77      46.707  16.357  38.701  1.00  0.00           H  
ATOM   1162  HB3 GLU    77      46.833  16.452  37.091  1.00  0.00           H  
ATOM   1163  CG  GLU    77      48.638  17.004  38.214  1.00  0.00           C  
ATOM   1164  HG2 GLU    77      49.016  15.990  38.082  1.00  0.00           H  
ATOM   1165  HG3 GLU    77      49.047  17.677  37.461  1.00  0.00           H  
ATOM   1166  CD  GLU    77      49.040  17.558  39.567  1.00  0.00           C  
ATOM   1167  OE1 GLU    77      49.973  18.360  39.606  1.00  0.00           O  
ATOM   1168  OE2 GLU    77      48.387  17.220  40.595  1.00  0.00           O  
ATOM   1169  C   GLU    77      45.192  18.433  37.262  1.00  0.00           C  
ATOM   1170  O   GLU    77      45.119  18.399  35.992  1.00  0.00           O  
ATOM   1171  N   GLU    78      44.060  18.380  37.967  1.00  0.00           N  
ATOM   1172  H   GLU    78      44.137  18.484  38.969  1.00  0.00           H  
ATOM   1173  CA  GLU    78      42.646  18.403  37.468  1.00  0.00           C  
ATOM   1174  HA  GLU    78      42.581  17.812  36.555  1.00  0.00           H  
ATOM   1175  CB  GLU    78      41.777  17.885  38.612  1.00  0.00           C  
ATOM   1176  HB2 GLU    78      42.430  18.052  39.468  1.00  0.00           H  
ATOM   1177  HB3 GLU    78      40.862  18.439  38.824  1.00  0.00           H  
ATOM   1178  CG  GLU    78      41.370  16.408  38.442  1.00  0.00           C  
ATOM   1179  HG2 GLU    78      42.323  15.919  38.241  1.00  0.00           H  
ATOM   1180  HG3 GLU    78      40.944  15.956  39.337  1.00  0.00           H  
ATOM   1181  CD  GLU    78      40.356  16.210  37.310  1.00  0.00           C  
ATOM   1182  OE1 GLU    78      40.619  15.484  36.400  1.00  0.00           O  
ATOM   1183  OE2 GLU    78      39.314  16.850  37.361  1.00  0.00           O  
ATOM   1184  C   GLU    78      42.176  19.791  37.032  1.00  0.00           C  
ATOM   1185  O   GLU    78      41.190  19.986  36.319  1.00  0.00           O  
ATOM   1186  N   TYR    79      42.949  20.809  37.464  1.00  0.00           N  
ATOM   1187  H   TYR    79      43.776  20.533  37.973  1.00  0.00           H  
ATOM   1188  CA  TYR    79      42.680  22.235  37.170  1.00  0.00           C  
ATOM   1189  HA  TYR    79      41.679  22.451  36.799  1.00  0.00           H  
ATOM   1190  CB  TYR    79      42.706  23.046  38.433  1.00  0.00           C  
ATOM   1191  HB2 TYR    79      43.735  23.113  38.786  1.00  0.00           H  
ATOM   1192  HB3 TYR    79      42.378  24.065  38.229  1.00  0.00           H  
ATOM   1193  CG  TYR    79      41.688  22.545  39.439  1.00  0.00           C  
ATOM   1194  CD1 TYR    79      42.202  21.578  40.371  1.00  0.00           C  
ATOM   1195  HD1 TYR    79      43.237  21.271  40.350  1.00  0.00           H  
ATOM   1196  CE1 TYR    79      41.264  21.030  41.292  1.00  0.00           C  
ATOM   1197  HE1 TYR    79      41.626  20.360  42.058  1.00  0.00           H  
ATOM   1198  CZ  TYR    79      39.971  21.565  41.393  1.00  0.00           C  
ATOM   1199  OH  TYR    79      39.197  21.225  42.493  1.00  0.00           O  
ATOM   1200  HH  TYR    79      39.587  20.493  42.977  1.00  0.00           H  
ATOM   1201  CE2 TYR    79      39.438  22.381  40.419  1.00  0.00           C  
ATOM   1202  HE2 TYR    79      38.417  22.733  40.449  1.00  0.00           H  
ATOM   1203  CD2 TYR    79      40.323  22.922  39.416  1.00  0.00           C  
ATOM   1204  HD2 TYR    79      39.830  23.552  38.690  1.00  0.00           H  
ATOM   1205  C   TYR    79      43.536  22.852  36.098  1.00  0.00           C  
ATOM   1206  O   TYR    79      43.630  24.063  35.985  1.00  0.00           O  
ATOM   1207  N   CYS    80      44.135  22.041  35.270  1.00  0.00           N  
ATOM   1208  H   CYS    80      44.025  21.063  35.499  1.00  0.00           H  
ATOM   1209  CA  CYS    80      44.741  22.524  33.985  1.00  0.00           C  
ATOM   1210  HA  CYS    80      45.103  23.546  34.099  1.00  0.00           H  
ATOM   1211  CB  CYS    80      45.798  21.564  33.542  1.00  0.00           C  
ATOM   1212  HB2 CYS    80      46.629  21.657  34.241  1.00  0.00           H  
ATOM   1213  HB3 CYS    80      45.544  20.513  33.400  1.00  0.00           H  
ATOM   1214  SG  CYS    80      46.456  22.154  31.900  1.00  0.00           S  
ATOM   1215  HG  CYS    80      47.001  23.140  32.620  1.00  0.00           H  
ATOM   1216  C   CYS    80      43.592  22.611  32.918  1.00  0.00           C  
ATOM   1217  O   CYS    80      42.564  21.912  32.771  1.00  0.00           O  
ATOM   1218  N   MET    81      43.712  23.727  32.131  1.00  0.00           N  
ATOM   1219  H   MET    81      44.363  24.443  32.421  1.00  0.00           H  
ATOM   1220  CA  MET    81      42.832  24.107  30.998  1.00  0.00           C  
ATOM   1221  HA  MET    81      41.857  24.384  31.399  1.00  0.00           H  
ATOM   1222  CB  MET    81      43.367  25.348  30.296  1.00  0.00           C  
ATOM   1223  HB2 MET    81      44.441  25.201  30.177  1.00  0.00           H  
ATOM   1224  HB3 MET    81      42.877  25.360  29.322  1.00  0.00           H  
ATOM   1225  CG  MET    81      43.109  26.656  31.086  1.00  0.00           C  
ATOM   1226  HG2 MET    81      43.322  26.603  32.154  1.00  0.00           H  
ATOM   1227  HG3 MET    81      43.745  27.460  30.717  1.00  0.00           H  
ATOM   1228  SD  MET    81      41.439  27.187  30.743  1.00  0.00           S  
ATOM   1229  CE  MET    81      40.993  28.247  32.185  1.00  0.00           C  
ATOM   1230  HE1 MET    81      41.765  29.012  32.263  1.00  0.00           H  
ATOM   1231  HE2 MET    81      40.008  28.700  32.074  1.00  0.00           H  
ATOM   1232  HE3 MET    81      41.128  27.740  33.141  1.00  0.00           H  
ATOM   1233  C   MET    81      42.587  22.965  30.057  1.00  0.00           C  
ATOM   1234  O   MET    81      41.471  22.907  29.576  1.00  0.00           O  
ATOM   1235  N   GLU    82      43.446  21.994  29.724  1.00  0.00           N  
ATOM   1236  H   GLU    82      44.346  22.100  30.171  1.00  0.00           H  
ATOM   1237  CA  GLU    82      43.280  20.826  28.921  1.00  0.00           C  
ATOM   1238  HA  GLU    82      42.899  21.159  27.955  1.00  0.00           H  
ATOM   1239  CB  GLU    82      44.755  20.284  28.660  1.00  0.00           C  
ATOM   1240  HB2 GLU    82      45.392  21.148  28.466  1.00  0.00           H  
ATOM   1241  HB3 GLU    82      45.163  19.870  29.583  1.00  0.00           H  
ATOM   1242  CG  GLU    82      44.880  19.327  27.464  1.00  0.00           C  
ATOM   1243  HG2 GLU    82      44.252  19.677  26.645  1.00  0.00           H  
ATOM   1244  HG3 GLU    82      45.901  19.303  27.086  1.00  0.00           H  
ATOM   1245  CD  GLU    82      44.601  17.864  27.783  1.00  0.00           C  
ATOM   1246  OE1 GLU    82      44.889  17.408  28.916  1.00  0.00           O  
ATOM   1247  OE2 GLU    82      43.945  17.159  26.937  1.00  0.00           O  
ATOM   1248  C   GLU    82      42.262  19.752  29.462  1.00  0.00           C  
ATOM   1249  O   GLU    82      41.544  19.105  28.663  1.00  0.00           O  
ATOM   1250  N   VAL    83      42.129  19.730  30.759  1.00  0.00           N  
ATOM   1251  H   VAL    83      42.848  20.286  31.198  1.00  0.00           H  
ATOM   1252  CA  VAL    83      41.078  19.016  31.484  1.00  0.00           C  
ATOM   1253  HA  VAL    83      40.832  18.099  30.949  1.00  0.00           H  
ATOM   1254  CB  VAL    83      41.506  18.721  32.912  1.00  0.00           C  
ATOM   1255  HB  VAL    83      41.702  19.660  33.428  1.00  0.00           H  
ATOM   1256  CG1 VAL    83      40.387  17.958  33.683  1.00  0.00           C  
ATOM   1257 HG11 VAL    83      40.727  17.853  34.713  1.00  0.00           H  
ATOM   1258 HG12 VAL    83      39.444  18.501  33.612  1.00  0.00           H  
ATOM   1259 HG13 VAL    83      40.108  17.057  33.137  1.00  0.00           H  
ATOM   1260  CG2 VAL    83      42.756  17.924  33.072  1.00  0.00           C  
ATOM   1261 HG21 VAL    83      43.035  17.835  34.123  1.00  0.00           H  
ATOM   1262 HG22 VAL    83      42.615  16.975  32.554  1.00  0.00           H  
ATOM   1263 HG23 VAL    83      43.550  18.548  32.662  1.00  0.00           H  
ATOM   1264  C   VAL    83      39.771  19.870  31.429  1.00  0.00           C  
ATOM   1265  O   VAL    83      38.752  19.424  30.895  1.00  0.00           O  
ATOM   1266  N   LEU    84      39.926  21.140  31.896  1.00  0.00           N  
ATOM   1267  H   LEU    84      40.880  21.359  32.145  1.00  0.00           H  
ATOM   1268  CA  LEU    84      38.802  21.968  32.194  1.00  0.00           C  
ATOM   1269  HA  LEU    84      38.185  21.361  32.857  1.00  0.00           H  
ATOM   1270  CB  LEU    84      39.101  23.320  32.859  1.00  0.00           C  
ATOM   1271  HB2 LEU    84      39.812  23.763  32.161  1.00  0.00           H  
ATOM   1272  HB3 LEU    84      38.153  23.856  32.841  1.00  0.00           H  
ATOM   1273  CG  LEU    84      39.832  23.192  34.221  1.00  0.00           C  
ATOM   1274  HG  LEU    84      40.601  22.421  34.276  1.00  0.00           H  
ATOM   1275  CD1 LEU    84      40.326  24.549  34.641  1.00  0.00           C  
ATOM   1276 HD11 LEU    84      41.137  24.719  33.933  1.00  0.00           H  
ATOM   1277 HD12 LEU    84      39.476  25.229  34.682  1.00  0.00           H  
ATOM   1278 HD13 LEU    84      40.733  24.504  35.652  1.00  0.00           H  
ATOM   1279  CD2 LEU    84      38.721  22.889  35.225  1.00  0.00           C  
ATOM   1280 HD21 LEU    84      38.438  21.884  34.914  1.00  0.00           H  
ATOM   1281 HD22 LEU    84      38.989  22.782  36.276  1.00  0.00           H  
ATOM   1282 HD23 LEU    84      37.957  23.664  35.175  1.00  0.00           H  
ATOM   1283  C   LEU    84      38.001  22.292  30.994  1.00  0.00           C  
ATOM   1284  O   LEU    84      36.739  22.218  31.098  1.00  0.00           O  
ATOM   1285  N   CYS    85      38.631  22.529  29.878  1.00  0.00           N  
ATOM   1286  H   CYS    85      39.622  22.335  29.862  1.00  0.00           H  
ATOM   1287  CA  CYS    85      37.946  22.668  28.626  1.00  0.00           C  
ATOM   1288  HA  CYS    85      37.265  23.511  28.745  1.00  0.00           H  
ATOM   1289  CB  CYS    85      39.108  23.020  27.663  1.00  0.00           C  
ATOM   1290  HB2 CYS    85      39.475  23.967  28.059  1.00  0.00           H  
ATOM   1291  HB3 CYS    85      39.795  22.174  27.654  1.00  0.00           H  
ATOM   1292  SG  CYS    85      38.576  23.223  25.975  1.00  0.00           S  
ATOM   1293  HG  CYS    85      38.498  21.957  25.554  1.00  0.00           H  
ATOM   1294  C   CYS    85      37.174  21.434  28.054  1.00  0.00           C  
ATOM   1295  O   CYS    85      36.049  21.599  27.604  1.00  0.00           O  
ATOM   1296  N   LYS    86      37.782  20.199  28.111  1.00  0.00           N  
ATOM   1297  H   LYS    86      38.644  20.160  28.635  1.00  0.00           H  
ATOM   1298  CA  LYS    86      37.028  18.928  27.765  1.00  0.00           C  
ATOM   1299  HA  LYS    86      36.627  19.038  26.757  1.00  0.00           H  
ATOM   1300  CB  LYS    86      38.011  17.712  27.537  1.00  0.00           C  
ATOM   1301  HB2 LYS    86      38.798  18.126  26.907  1.00  0.00           H  
ATOM   1302  HB3 LYS    86      38.507  17.435  28.467  1.00  0.00           H  
ATOM   1303  CG  LYS    86      37.291  16.572  26.866  1.00  0.00           C  
ATOM   1304  HG2 LYS    86      36.664  16.204  27.678  1.00  0.00           H  
ATOM   1305  HG3 LYS    86      36.587  16.850  26.082  1.00  0.00           H  
ATOM   1306  CD  LYS    86      38.193  15.341  26.586  1.00  0.00           C  
ATOM   1307  HD2 LYS    86      39.090  15.571  26.011  1.00  0.00           H  
ATOM   1308  HD3 LYS    86      38.515  15.003  27.570  1.00  0.00           H  
ATOM   1309  CE  LYS    86      37.477  14.192  25.977  1.00  0.00           C  
ATOM   1310  HE2 LYS    86      36.688  13.917  26.677  1.00  0.00           H  
ATOM   1311  HE3 LYS    86      36.941  14.577  25.108  1.00  0.00           H  
ATOM   1312  NZ  LYS    86      38.354  13.126  25.598  1.00  0.00           N  
ATOM   1313  HZ1 LYS    86      38.874  12.793  26.397  1.00  0.00           H  
ATOM   1314  HZ2 LYS    86      37.837  12.348  25.213  1.00  0.00           H  
ATOM   1315  HZ3 LYS    86      39.084  13.504  25.011  1.00  0.00           H  
ATOM   1316  C   LYS    86      35.735  18.744  28.577  1.00  0.00           C  
ATOM   1317  O   LYS    86      34.668  18.435  28.024  1.00  0.00           O  
ATOM   1318  N   GLU    87      35.815  18.945  29.847  1.00  0.00           N  
ATOM   1319  H   GLU    87      36.662  19.342  30.227  1.00  0.00           H  
ATOM   1320  CA  GLU    87      34.682  19.034  30.796  1.00  0.00           C  
ATOM   1321  HA  GLU    87      34.119  18.106  30.703  1.00  0.00           H  
ATOM   1322  CB  GLU    87      35.106  19.368  32.146  1.00  0.00           C  
ATOM   1323  HB2 GLU    87      35.499  20.384  32.127  1.00  0.00           H  
ATOM   1324  HB3 GLU    87      34.256  19.427  32.827  1.00  0.00           H  
ATOM   1325  CG  GLU    87      36.137  18.422  32.803  1.00  0.00           C  
ATOM   1326  HG2 GLU    87      35.737  17.410  32.739  1.00  0.00           H  
ATOM   1327  HG3 GLU    87      36.965  18.392  32.095  1.00  0.00           H  
ATOM   1328  CD  GLU    87      36.563  18.771  34.235  1.00  0.00           C  
ATOM   1329  OE1 GLU    87      36.353  19.886  34.779  1.00  0.00           O  
ATOM   1330  OE2 GLU    87      37.301  17.927  34.794  1.00  0.00           O  
ATOM   1331  C   GLU    87      33.588  20.078  30.374  1.00  0.00           C  
ATOM   1332  O   GLU    87      32.394  19.866  30.463  1.00  0.00           O  
ATOM   1333  N   MET    88      34.011  21.296  30.084  1.00  0.00           N  
ATOM   1334  H   MET    88      34.998  21.405  29.899  1.00  0.00           H  
ATOM   1335  CA  MET    88      33.043  22.296  29.574  1.00  0.00           C  
ATOM   1336  HA  MET    88      32.104  22.275  30.127  1.00  0.00           H  
ATOM   1337  CB  MET    88      33.681  23.665  29.564  1.00  0.00           C  
ATOM   1338  HB2 MET    88      34.350  23.721  30.422  1.00  0.00           H  
ATOM   1339  HB3 MET    88      34.369  23.779  28.726  1.00  0.00           H  
ATOM   1340  CG  MET    88      32.525  24.721  29.604  1.00  0.00           C  
ATOM   1341  HG2 MET    88      33.136  25.622  29.541  1.00  0.00           H  
ATOM   1342  HG3 MET    88      31.835  24.625  28.765  1.00  0.00           H  
ATOM   1343  SD  MET    88      31.564  24.861  31.103  1.00  0.00           S  
ATOM   1344  CE  MET    88      32.697  25.305  32.385  1.00  0.00           C  
ATOM   1345  HE1 MET    88      33.267  24.392  32.559  1.00  0.00           H  
ATOM   1346  HE2 MET    88      33.358  26.115  32.075  1.00  0.00           H  
ATOM   1347  HE3 MET    88      32.156  25.563  33.295  1.00  0.00           H  
ATOM   1348  C   MET    88      32.513  22.042  28.173  1.00  0.00           C  
ATOM   1349  O   MET    88      31.389  22.391  27.881  1.00  0.00           O  
ATOM   1350  N   VAL    89      33.231  21.391  27.266  1.00  0.00           N  
ATOM   1351  H   VAL    89      34.172  21.200  27.581  1.00  0.00           H  
ATOM   1352  CA  VAL    89      32.710  20.871  25.965  1.00  0.00           C  
ATOM   1353  HA  VAL    89      32.080  21.538  25.377  1.00  0.00           H  
ATOM   1354  CB  VAL    89      34.015  20.551  25.129  1.00  0.00           C  
ATOM   1355  HB  VAL    89      34.756  20.000  25.709  1.00  0.00           H  
ATOM   1356  CG1 VAL    89      33.645  19.787  23.901  1.00  0.00           C  
ATOM   1357 HG11 VAL    89      33.084  20.398  23.194  1.00  0.00           H  
ATOM   1358 HG12 VAL    89      34.580  19.412  23.484  1.00  0.00           H  
ATOM   1359 HG13 VAL    89      33.058  18.903  24.149  1.00  0.00           H  
ATOM   1360  CG2 VAL    89      34.671  21.945  24.757  1.00  0.00           C  
ATOM   1361 HG21 VAL    89      35.293  21.891  23.863  1.00  0.00           H  
ATOM   1362 HG22 VAL    89      33.861  22.581  24.400  1.00  0.00           H  
ATOM   1363 HG23 VAL    89      35.180  22.441  25.584  1.00  0.00           H  
ATOM   1364  C   VAL    89      31.786  19.644  26.227  1.00  0.00           C  
ATOM   1365  O   VAL    89      30.848  19.419  25.526  1.00  0.00           O  
ATOM   1366  N   THR    90      32.046  18.716  27.198  1.00  0.00           N  
ATOM   1367  H   THR    90      32.979  18.729  27.583  1.00  0.00           H  
ATOM   1368  CA  THR    90      31.180  17.570  27.457  1.00  0.00           C  
ATOM   1369  HA  THR    90      30.974  17.125  26.484  1.00  0.00           H  
ATOM   1370  CB  THR    90      31.950  16.422  28.196  1.00  0.00           C  
ATOM   1371  HB  THR    90      32.223  16.880  29.147  1.00  0.00           H  
ATOM   1372  CG2 THR    90      31.105  15.230  28.407  1.00  0.00           C  
ATOM   1373 HG21 THR    90      30.774  14.728  27.498  1.00  0.00           H  
ATOM   1374 HG22 THR    90      31.708  14.619  29.079  1.00  0.00           H  
ATOM   1375 HG23 THR    90      30.239  15.500  29.012  1.00  0.00           H  
ATOM   1376  OG1 THR    90      33.196  16.160  27.551  1.00  0.00           O  
ATOM   1377  HG1 THR    90      33.778  16.865  27.844  1.00  0.00           H  
ATOM   1378  C   THR    90      29.877  17.971  28.184  1.00  0.00           C  
ATOM   1379  O   THR    90      28.869  17.383  27.971  1.00  0.00           O  
ATOM   1380  N   PHE    91      29.840  19.105  28.891  1.00  0.00           N  
ATOM   1381  H   PHE    91      30.707  19.571  29.118  1.00  0.00           H  
ATOM   1382  CA  PHE    91      28.591  19.801  29.336  1.00  0.00           C  
ATOM   1383  HA  PHE    91      28.166  19.303  30.207  1.00  0.00           H  
ATOM   1384  CB  PHE    91      28.986  21.131  30.016  1.00  0.00           C  
ATOM   1385  HB2 PHE    91      29.636  20.877  30.853  1.00  0.00           H  
ATOM   1386  HB3 PHE    91      29.503  21.786  29.314  1.00  0.00           H  
ATOM   1387  CG  PHE    91      27.893  22.074  30.566  1.00  0.00           C  
ATOM   1388  CD1 PHE    91      27.528  21.917  31.927  1.00  0.00           C  
ATOM   1389  HD1 PHE    91      28.044  21.138  32.469  1.00  0.00           H  
ATOM   1390  CE1 PHE    91      26.404  22.604  32.458  1.00  0.00           C  
ATOM   1391  HE1 PHE    91      26.047  22.367  33.449  1.00  0.00           H  
ATOM   1392  CZ  PHE    91      25.781  23.638  31.742  1.00  0.00           C  
ATOM   1393  HZ  PHE    91      24.959  24.242  32.095  1.00  0.00           H  
ATOM   1394  CE2 PHE    91      26.207  23.841  30.432  1.00  0.00           C  
ATOM   1395  HE2 PHE    91      25.713  24.577  29.816  1.00  0.00           H  
ATOM   1396  CD2 PHE    91      27.226  23.047  29.837  1.00  0.00           C  
ATOM   1397  HD2 PHE    91      27.476  23.256  28.808  1.00  0.00           H  
ATOM   1398  C   PHE    91      27.497  20.025  28.284  1.00  0.00           C  
ATOM   1399  O   PHE    91      26.370  19.641  28.545  1.00  0.00           O  
ATOM   1400  N   LEU    92      27.844  20.344  27.052  1.00  0.00           N  
ATOM   1401  H   LEU    92      28.836  20.459  26.903  1.00  0.00           H  
ATOM   1402  CA  LEU    92      26.930  20.423  25.923  1.00  0.00           C  
ATOM   1403  HA  LEU    92      26.071  21.067  26.113  1.00  0.00           H  
ATOM   1404  CB  LEU    92      27.668  20.935  24.677  1.00  0.00           C  
ATOM   1405  HB2 LEU    92      28.461  20.190  24.607  1.00  0.00           H  
ATOM   1406  HB3 LEU    92      27.063  20.801  23.781  1.00  0.00           H  
ATOM   1407  CG  LEU    92      28.246  22.389  24.844  1.00  0.00           C  
ATOM   1408  HG  LEU    92      28.816  22.395  25.774  1.00  0.00           H  
ATOM   1409  CD1 LEU    92      29.090  22.741  23.661  1.00  0.00           C  
ATOM   1410 HD11 LEU    92      29.931  22.055  23.759  1.00  0.00           H  
ATOM   1411 HD12 LEU    92      28.550  22.506  22.743  1.00  0.00           H  
ATOM   1412 HD13 LEU    92      29.479  23.754  23.761  1.00  0.00           H  
ATOM   1413  CD2 LEU    92      27.071  23.320  24.988  1.00  0.00           C  
ATOM   1414 HD21 LEU    92      27.536  24.305  24.939  1.00  0.00           H  
ATOM   1415 HD22 LEU    92      26.341  23.144  24.198  1.00  0.00           H  
ATOM   1416 HD23 LEU    92      26.670  23.327  26.002  1.00  0.00           H  
ATOM   1417  C   LEU    92      26.380  19.005  25.685  1.00  0.00           C  
ATOM   1418  O   LEU    92      25.190  18.821  25.639  1.00  0.00           O  
ATOM   1419  N   ASP    93      27.273  18.001  25.645  1.00  0.00           N  
ATOM   1420  H   ASP    93      28.252  18.161  25.833  1.00  0.00           H  
ATOM   1421  CA  ASP    93      26.926  16.609  25.417  1.00  0.00           C  
ATOM   1422  HA  ASP    93      26.438  16.417  24.461  1.00  0.00           H  
ATOM   1423  CB  ASP    93      28.207  15.761  25.351  1.00  0.00           C  
ATOM   1424  HB2 ASP    93      28.783  15.778  26.276  1.00  0.00           H  
ATOM   1425  HB3 ASP    93      27.928  14.714  25.225  1.00  0.00           H  
ATOM   1426  CG  ASP    93      29.216  16.091  24.218  1.00  0.00           C  
ATOM   1427  OD1 ASP    93      30.433  15.818  24.333  1.00  0.00           O  
ATOM   1428  OD2 ASP    93      28.867  16.652  23.150  1.00  0.00           O  
ATOM   1429  C   ASP    93      25.965  16.033  26.493  1.00  0.00           C  
ATOM   1430  O   ASP    93      24.959  15.353  26.138  1.00  0.00           O  
ATOM   1431  N   LYS    94      26.190  16.432  27.765  1.00  0.00           N  
ATOM   1432  H   LYS    94      26.883  17.136  27.976  1.00  0.00           H  
ATOM   1433  CA  LYS    94      25.286  15.964  28.836  1.00  0.00           C  
ATOM   1434  HA  LYS    94      25.141  14.890  28.718  1.00  0.00           H  
ATOM   1435  CB  LYS    94      25.850  16.135  30.296  1.00  0.00           C  
ATOM   1436  HB2 LYS    94      25.792  17.190  30.565  1.00  0.00           H  
ATOM   1437  HB3 LYS    94      25.237  15.631  31.043  1.00  0.00           H  
ATOM   1438  CG  LYS    94      27.258  15.571  30.451  1.00  0.00           C  
ATOM   1439  HG2 LYS    94      27.971  16.059  29.786  1.00  0.00           H  
ATOM   1440  HG3 LYS    94      27.523  15.794  31.485  1.00  0.00           H  
ATOM   1441  CD  LYS    94      27.496  14.101  30.079  1.00  0.00           C  
ATOM   1442  HD2 LYS    94      27.212  13.990  29.033  1.00  0.00           H  
ATOM   1443  HD3 LYS    94      28.536  13.810  30.231  1.00  0.00           H  
ATOM   1444  CE  LYS    94      26.544  13.242  30.896  1.00  0.00           C  
ATOM   1445  HE2 LYS    94      26.425  13.599  31.919  1.00  0.00           H  
ATOM   1446  HE3 LYS    94      25.574  13.330  30.406  1.00  0.00           H  
ATOM   1447  NZ  LYS    94      26.821  11.829  30.776  1.00  0.00           N  
ATOM   1448  HZ1 LYS    94      27.568  11.567  31.403  1.00  0.00           H  
ATOM   1449  HZ2 LYS    94      26.056  11.281  31.142  1.00  0.00           H  
ATOM   1450  HZ3 LYS    94      26.962  11.513  29.827  1.00  0.00           H  
ATOM   1451  C   LYS    94      23.946  16.649  28.707  1.00  0.00           C  
ATOM   1452  O   LYS    94      22.941  16.018  29.001  1.00  0.00           O  
ATOM   1453  N   LEU    95      23.853  17.901  28.211  1.00  0.00           N  
ATOM   1454  H   LEU    95      24.710  18.401  28.024  1.00  0.00           H  
ATOM   1455  CA  LEU    95      22.617  18.678  28.022  1.00  0.00           C  
ATOM   1456  HA  LEU    95      21.920  18.426  28.822  1.00  0.00           H  
ATOM   1457  CB  LEU    95      22.951  20.156  28.223  1.00  0.00           C  
ATOM   1458  HB2 LEU    95      23.867  20.521  27.759  1.00  0.00           H  
ATOM   1459  HB3 LEU    95      22.133  20.797  27.895  1.00  0.00           H  
ATOM   1460  CG  LEU    95      22.951  20.508  29.771  1.00  0.00           C  
ATOM   1461  HG  LEU    95      23.557  19.718  30.214  1.00  0.00           H  
ATOM   1462  CD1 LEU    95      23.723  21.731  30.175  1.00  0.00           C  
ATOM   1463 HD11 LEU    95      23.599  22.007  31.222  1.00  0.00           H  
ATOM   1464 HD12 LEU    95      24.759  21.515  29.914  1.00  0.00           H  
ATOM   1465 HD13 LEU    95      23.389  22.530  29.512  1.00  0.00           H  
ATOM   1466  CD2 LEU    95      21.626  20.555  30.523  1.00  0.00           C  
ATOM   1467 HD21 LEU    95      20.869  19.848  30.182  1.00  0.00           H  
ATOM   1468 HD22 LEU    95      21.895  20.335  31.556  1.00  0.00           H  
ATOM   1469 HD23 LEU    95      21.186  21.532  30.323  1.00  0.00           H  
ATOM   1470  C   LEU    95      21.910  18.256  26.739  1.00  0.00           C  
ATOM   1471  O   LEU    95      20.867  18.828  26.578  1.00  0.00           O  
ATOM   1472  N   GLY    96      22.477  17.388  25.930  1.00  0.00           N  
ATOM   1473  H   GLY    96      23.382  17.041  26.213  1.00  0.00           H  
ATOM   1474  CA  GLY    96      22.078  17.096  24.532  1.00  0.00           C  
ATOM   1475  HA2 GLY    96      22.683  16.361  24.001  1.00  0.00           H  
ATOM   1476  HA3 GLY    96      21.088  16.647  24.606  1.00  0.00           H  
ATOM   1477  C   GLY    96      22.053  18.355  23.703  1.00  0.00           C  
ATOM   1478  O   GLY    96      21.330  18.406  22.713  1.00  0.00           O  
ATOM   1479  N   LEU    97      22.846  19.416  24.076  1.00  0.00           N  
ATOM   1480  H   LEU    97      23.541  19.174  24.768  1.00  0.00           H  
ATOM   1481  CA  LEU    97      23.254  20.545  23.266  1.00  0.00           C  
ATOM   1482  HA  LEU    97      22.488  20.944  22.601  1.00  0.00           H  
ATOM   1483  CB  LEU    97      23.633  21.629  24.189  1.00  0.00           C  
ATOM   1484  HB2 LEU    97      24.525  21.309  24.727  1.00  0.00           H  
ATOM   1485  HB3 LEU    97      23.987  22.408  23.513  1.00  0.00           H  
ATOM   1486  CG  LEU    97      22.623  22.164  25.207  1.00  0.00           C  
ATOM   1487  HG  LEU    97      22.384  21.319  25.852  1.00  0.00           H  
ATOM   1488  CD1 LEU    97      23.299  23.324  25.984  1.00  0.00           C  
ATOM   1489 HD11 LEU    97      24.242  23.035  26.448  1.00  0.00           H  
ATOM   1490 HD12 LEU    97      23.282  24.249  25.408  1.00  0.00           H  
ATOM   1491 HD13 LEU    97      22.582  23.554  26.772  1.00  0.00           H  
ATOM   1492  CD2 LEU    97      21.325  22.609  24.511  1.00  0.00           C  
ATOM   1493 HD21 LEU    97      20.810  21.684  24.250  1.00  0.00           H  
ATOM   1494 HD22 LEU    97      20.790  23.272  25.191  1.00  0.00           H  
ATOM   1495 HD23 LEU    97      21.451  23.158  23.578  1.00  0.00           H  
ATOM   1496  C   LEU    97      24.409  20.223  22.314  1.00  0.00           C  
ATOM   1497  O   LEU    97      25.398  19.518  22.747  1.00  0.00           O  
ATOM   1498  N   SER    98      24.333  20.738  21.103  1.00  0.00           N  
ATOM   1499  H   SER    98      23.533  21.338  20.958  1.00  0.00           H  
ATOM   1500  CA  SER    98      25.348  20.609  20.111  1.00  0.00           C  
ATOM   1501  HA  SER    98      25.969  19.774  20.435  1.00  0.00           H  
ATOM   1502  CB  SER    98      24.587  20.310  18.682  1.00  0.00           C  
ATOM   1503  HB2 SER    98      25.351  20.154  17.920  1.00  0.00           H  
ATOM   1504  HB3 SER    98      23.955  19.434  18.822  1.00  0.00           H  
ATOM   1505  OG  SER    98      23.736  21.450  18.425  1.00  0.00           O  
ATOM   1506  HG  SER    98      23.018  21.415  19.061  1.00  0.00           H  
ATOM   1507  C   SER    98      26.264  21.820  20.021  1.00  0.00           C  
ATOM   1508  O   SER    98      27.477  21.657  19.969  1.00  0.00           O  
ATOM   1509  N   GLN    99      25.768  23.061  20.033  1.00  0.00           N  
ATOM   1510  H   GLN    99      24.792  23.309  19.966  1.00  0.00           H  
ATOM   1511  CA  GLN    99      26.578  24.228  20.242  1.00  0.00           C  
ATOM   1512  HA  GLN    99      27.474  24.109  20.851  1.00  0.00           H  
ATOM   1513  CB  GLN    99      26.978  24.829  18.860  1.00  0.00           C  
ATOM   1514  HB2 GLN    99      27.868  25.458  18.879  1.00  0.00           H  
ATOM   1515  HB3 GLN    99      27.374  24.070  18.186  1.00  0.00           H  
ATOM   1516  CG  GLN    99      25.727  25.459  18.213  1.00  0.00           C  
ATOM   1517  HG2 GLN    99      24.836  24.939  18.565  1.00  0.00           H  
ATOM   1518  HG3 GLN    99      25.679  26.530  18.411  1.00  0.00           H  
ATOM   1519  CD  GLN    99      25.767  25.261  16.693  1.00  0.00           C  
ATOM   1520  OE1 GLN    99      26.795  25.544  16.013  1.00  0.00           O  
ATOM   1521  NE2 GLN    99      24.571  25.036  16.146  1.00  0.00           N  
ATOM   1522 HE21 GLN    99      24.428  24.969  15.148  1.00  0.00           H  
ATOM   1523 HE22 GLN    99      23.793  25.100  16.787  1.00  0.00           H  
ATOM   1524  C   GLN    99      25.820  25.243  21.102  1.00  0.00           C  
ATOM   1525  O   GLN    99      24.645  25.090  21.505  1.00  0.00           O  
ATOM   1526  N   ALA   100      26.578  26.297  21.462  1.00  0.00           N  
ATOM   1527  H   ALA   100      27.505  26.131  21.097  1.00  0.00           H  
ATOM   1528  CA  ALA   100      26.248  27.464  22.238  1.00  0.00           C  
ATOM   1529  HA  ALA   100      25.221  27.733  21.992  1.00  0.00           H  
ATOM   1530  CB  ALA   100      26.323  27.182  23.776  1.00  0.00           C  
ATOM   1531  HB1 ALA   100      27.363  26.877  23.888  1.00  0.00           H  
ATOM   1532  HB2 ALA   100      26.000  28.080  24.302  1.00  0.00           H  
ATOM   1533  HB3 ALA   100      25.656  26.373  24.077  1.00  0.00           H  
ATOM   1534  C   ALA   100      27.156  28.668  21.902  1.00  0.00           C  
ATOM   1535  O   ALA   100      28.316  28.397  21.516  1.00  0.00           O  
ATOM   1536  N   VAL   101      26.655  29.943  22.159  1.00  0.00           N  
ATOM   1537  H   VAL   101      25.714  29.995  22.523  1.00  0.00           H  
ATOM   1538  CA  VAL   101      27.445  31.143  22.345  1.00  0.00           C  
ATOM   1539  HA  VAL   101      28.260  31.186  21.622  1.00  0.00           H  
ATOM   1540  CB  VAL   101      26.530  32.359  22.267  1.00  0.00           C  
ATOM   1541  HB  VAL   101      25.700  32.292  22.970  1.00  0.00           H  
ATOM   1542  CG1 VAL   101      27.339  33.613  22.540  1.00  0.00           C  
ATOM   1543 HG11 VAL   101      28.191  33.690  21.865  1.00  0.00           H  
ATOM   1544 HG12 VAL   101      26.755  34.531  22.475  1.00  0.00           H  
ATOM   1545 HG13 VAL   101      27.681  33.748  23.566  1.00  0.00           H  
ATOM   1546  CG2 VAL   101      25.935  32.484  20.858  1.00  0.00           C  
ATOM   1547 HG21 VAL   101      25.235  33.318  20.918  1.00  0.00           H  
ATOM   1548 HG22 VAL   101      26.749  32.598  20.143  1.00  0.00           H  
ATOM   1549 HG23 VAL   101      25.270  31.687  20.524  1.00  0.00           H  
ATOM   1550  C   VAL   101      28.045  31.126  23.748  1.00  0.00           C  
ATOM   1551  O   VAL   101      27.435  30.800  24.789  1.00  0.00           O  
ATOM   1552  N   PHE   102      29.357  31.437  23.755  1.00  0.00           N  
ATOM   1553  H   PHE   102      29.816  31.586  22.868  1.00  0.00           H  
ATOM   1554  CA  PHE   102      30.129  31.505  25.000  1.00  0.00           C  
ATOM   1555  HA  PHE   102      29.430  31.354  25.823  1.00  0.00           H  
ATOM   1556  CB  PHE   102      31.235  30.435  25.036  1.00  0.00           C  
ATOM   1557  HB2 PHE   102      31.817  30.503  24.116  1.00  0.00           H  
ATOM   1558  HB3 PHE   102      31.906  30.778  25.823  1.00  0.00           H  
ATOM   1559  CG  PHE   102      30.877  28.985  25.255  1.00  0.00           C  
ATOM   1560  CD1 PHE   102      30.464  28.168  24.193  1.00  0.00           C  
ATOM   1561  HD1 PHE   102      30.492  28.513  23.170  1.00  0.00           H  
ATOM   1562  CE1 PHE   102      30.037  26.861  24.434  1.00  0.00           C  
ATOM   1563  HE1 PHE   102      29.904  26.189  23.599  1.00  0.00           H  
ATOM   1564  CZ  PHE   102      29.971  26.385  25.764  1.00  0.00           C  
ATOM   1565  HZ  PHE   102      29.604  25.390  25.968  1.00  0.00           H  
ATOM   1566  CE2 PHE   102      30.499  27.155  26.833  1.00  0.00           C  
ATOM   1567  HE2 PHE   102      30.741  26.782  27.817  1.00  0.00           H  
ATOM   1568  CD2 PHE   102      30.940  28.458  26.545  1.00  0.00           C  
ATOM   1569  HD2 PHE   102      31.338  29.122  27.297  1.00  0.00           H  
ATOM   1570  C   PHE   102      30.694  32.922  25.265  1.00  0.00           C  
ATOM   1571  O   PHE   102      31.421  33.432  24.397  1.00  0.00           O  
ATOM   1572  N   ILE   103      30.221  33.494  26.383  1.00  0.00           N  
ATOM   1573  H   ILE   103      29.452  33.013  26.827  1.00  0.00           H  
ATOM   1574  CA  ILE   103      30.563  34.782  27.043  1.00  0.00           C  
ATOM   1575  HA  ILE   103      31.296  35.260  26.392  1.00  0.00           H  
ATOM   1576  CB  ILE   103      29.349  35.746  27.244  1.00  0.00           C  
ATOM   1577  HB  ILE   103      28.623  35.261  27.898  1.00  0.00           H  
ATOM   1578  CG2 ILE   103      29.889  37.063  27.801  1.00  0.00           C  
ATOM   1579 HG21 ILE   103      30.239  36.974  28.829  1.00  0.00           H  
ATOM   1580 HG22 ILE   103      30.647  37.478  27.136  1.00  0.00           H  
ATOM   1581 HG23 ILE   103      29.084  37.797  27.836  1.00  0.00           H  
ATOM   1582  CG1 ILE   103      28.576  36.013  25.940  1.00  0.00           C  
ATOM   1583 HG12 ILE   103      29.044  36.783  25.327  1.00  0.00           H  
ATOM   1584 HG13 ILE   103      28.597  35.134  25.296  1.00  0.00           H  
ATOM   1585  CD1 ILE   103      27.114  36.344  26.230  1.00  0.00           C  
ATOM   1586 HD11 ILE   103      27.011  36.906  27.158  1.00  0.00           H  
ATOM   1587 HD12 ILE   103      26.616  36.860  25.409  1.00  0.00           H  
ATOM   1588 HD13 ILE   103      26.509  35.460  26.432  1.00  0.00           H  
ATOM   1589  C   ILE   103      31.343  34.617  28.373  1.00  0.00           C  
ATOM   1590  O   ILE   103      30.766  34.074  29.361  1.00  0.00           O  
ATOM   1591  N   GLY   104      32.541  35.121  28.520  1.00  0.00           N  
ATOM   1592  H   GLY   104      33.030  35.574  27.762  1.00  0.00           H  
ATOM   1593  CA  GLY   104      33.302  34.883  29.787  1.00  0.00           C  
ATOM   1594  HA2 GLY   104      32.857  34.201  30.511  1.00  0.00           H  
ATOM   1595  HA3 GLY   104      34.260  34.383  29.644  1.00  0.00           H  
ATOM   1596  C   GLY   104      33.604  36.207  30.551  1.00  0.00           C  
ATOM   1597  O   GLY   104      33.476  37.316  30.069  1.00  0.00           O  
ATOM   1598  N   HIP   105      33.998  36.057  31.751  1.00  0.00           N  
ATOM   1599  H   HIP   105      34.032  35.113  32.111  1.00  0.00           H  
ATOM   1600  CA  HIP   105      34.746  37.096  32.545  1.00  0.00           C  
ATOM   1601  HA  HIP   105      35.195  37.803  31.848  1.00  0.00           H  
ATOM   1602  CB  HIP   105      33.706  37.866  33.398  1.00  0.00           C  
ATOM   1603  HB2 HIP   105      33.052  38.443  32.744  1.00  0.00           H  
ATOM   1604  HB3 HIP   105      33.213  37.202  34.107  1.00  0.00           H  
ATOM   1605  CG  HIP   105      34.410  38.886  34.184  1.00  0.00           C  
ATOM   1606  ND1 HIP   105      34.586  38.813  35.552  1.00  0.00           N  
ATOM   1607  HD1 HIP   105      34.247  37.991  36.032  1.00  0.00           H  
ATOM   1608  CE1 HIP   105      35.395  39.735  35.995  1.00  0.00           C  
ATOM   1609  HE1 HIP   105      35.522  39.956  37.044  1.00  0.00           H  
ATOM   1610  NE2 HIP   105      35.706  40.515  34.988  1.00  0.00           N  
ATOM   1611  HE2 HIP   105      36.305  41.324  35.072  1.00  0.00           H  
ATOM   1612  CD2 HIP   105      35.171  39.991  33.810  1.00  0.00           C  
ATOM   1613  HD2 HIP   105      35.275  40.318  32.786  1.00  0.00           H  
ATOM   1614  C   HIP   105      35.922  36.439  33.360  1.00  0.00           C  
ATOM   1615  O   HIP   105      35.815  35.311  33.892  1.00  0.00           O  
ATOM   1616  N   ASP   106      37.053  37.069  33.358  1.00  0.00           N  
ATOM   1617  H   ASP   106      37.061  37.947  32.858  1.00  0.00           H  
ATOM   1618  CA  ASP   106      38.254  36.711  34.160  1.00  0.00           C  
ATOM   1619  HA  ASP   106      39.090  37.364  33.909  1.00  0.00           H  
ATOM   1620  CB  ASP   106      37.954  36.990  35.652  1.00  0.00           C  
ATOM   1621  HB2 ASP   106      37.457  37.945  35.822  1.00  0.00           H  
ATOM   1622  HB3 ASP   106      37.183  36.274  35.935  1.00  0.00           H  
ATOM   1623  CG  ASP   106      39.228  36.820  36.586  1.00  0.00           C  
ATOM   1624  OD1 ASP   106      39.359  35.672  37.096  1.00  0.00           O  
ATOM   1625  OD2 ASP   106      40.006  37.796  36.774  1.00  0.00           O  
ATOM   1626  C   ASP   106      38.783  35.263  33.742  1.00  0.00           C  
ATOM   1627  O   ASP   106      38.776  35.060  32.530  1.00  0.00           O  
ATOM   1628  N   TRP   107      39.148  34.376  34.651  1.00  0.00           N  
ATOM   1629  H   TRP   107      39.070  34.652  35.619  1.00  0.00           H  
ATOM   1630  CA  TRP   107      39.460  33.020  34.400  1.00  0.00           C  
ATOM   1631  HA  TRP   107      40.387  33.101  33.832  1.00  0.00           H  
ATOM   1632  CB  TRP   107      39.712  32.152  35.669  1.00  0.00           C  
ATOM   1633  HB2 TRP   107      38.974  32.501  36.391  1.00  0.00           H  
ATOM   1634  HB3 TRP   107      39.461  31.117  35.437  1.00  0.00           H  
ATOM   1635  CG  TRP   107      41.103  32.100  36.215  1.00  0.00           C  
ATOM   1636  CD1 TRP   107      41.602  32.766  37.269  1.00  0.00           C  
ATOM   1637  HD1 TRP   107      40.942  33.403  37.840  1.00  0.00           H  
ATOM   1638  NE1 TRP   107      42.936  32.356  37.475  1.00  0.00           N  
ATOM   1639  HE1 TRP   107      43.471  32.562  38.306  1.00  0.00           H  
ATOM   1640  CE2 TRP   107      43.355  31.507  36.457  1.00  0.00           C  
ATOM   1641  CZ2 TRP   107      44.614  30.973  36.088  1.00  0.00           C  
ATOM   1642  HZ2 TRP   107      45.504  31.073  36.692  1.00  0.00           H  
ATOM   1643  CH2 TRP   107      44.762  30.211  34.985  1.00  0.00           C  
ATOM   1644  HH2 TRP   107      45.683  29.710  34.727  1.00  0.00           H  
ATOM   1645  CZ3 TRP   107      43.590  30.006  34.121  1.00  0.00           C  
ATOM   1646  HZ3 TRP   107      43.632  29.494  33.172  1.00  0.00           H  
ATOM   1647  CE3 TRP   107      42.289  30.614  34.419  1.00  0.00           C  
ATOM   1648  HE3 TRP   107      41.418  30.390  33.821  1.00  0.00           H  
ATOM   1649  CD2 TRP   107      42.166  31.353  35.613  1.00  0.00           C  
ATOM   1650  C   TRP   107      38.418  32.254  33.553  1.00  0.00           C  
ATOM   1651  O   TRP   107      38.844  31.373  32.820  1.00  0.00           O  
ATOM   1652  N   GLY   108      37.086  32.497  33.719  1.00  0.00           N  
ATOM   1653  H   GLY   108      36.817  33.259  34.325  1.00  0.00           H  
ATOM   1654  CA  GLY   108      36.092  31.827  32.903  1.00  0.00           C  
ATOM   1655  HA2 GLY   108      36.366  30.791  32.704  1.00  0.00           H  
ATOM   1656  HA3 GLY   108      35.093  32.118  33.229  1.00  0.00           H  
ATOM   1657  C   GLY   108      36.122  32.391  31.457  1.00  0.00           C  
ATOM   1658  O   GLY   108      35.813  31.574  30.558  1.00  0.00           O  
ATOM   1659  N   GLY   109      36.644  33.615  31.254  1.00  0.00           N  
ATOM   1660  H   GLY   109      37.007  34.193  31.999  1.00  0.00           H  
ATOM   1661  CA  GLY   109      37.087  34.140  29.945  1.00  0.00           C  
ATOM   1662  HA2 GLY   109      36.245  34.307  29.273  1.00  0.00           H  
ATOM   1663  HA3 GLY   109      37.535  35.132  30.000  1.00  0.00           H  
ATOM   1664  C   GLY   109      38.228  33.293  29.333  1.00  0.00           C  
ATOM   1665  O   GLY   109      38.087  32.871  28.150  1.00  0.00           O  
ATOM   1666  N   MET   110      39.174  32.922  30.168  1.00  0.00           N  
ATOM   1667  H   MET   110      39.056  33.275  31.106  1.00  0.00           H  
ATOM   1668  CA  MET   110      40.278  32.234  29.680  1.00  0.00           C  
ATOM   1669  HA  MET   110      40.590  32.843  28.832  1.00  0.00           H  
ATOM   1670  CB  MET   110      41.387  32.033  30.788  1.00  0.00           C  
ATOM   1671  HB2 MET   110      41.459  33.038  31.205  1.00  0.00           H  
ATOM   1672  HB3 MET   110      40.959  31.397  31.563  1.00  0.00           H  
ATOM   1673  CG  MET   110      42.758  31.583  30.369  1.00  0.00           C  
ATOM   1674  HG2 MET   110      43.377  31.652  31.263  1.00  0.00           H  
ATOM   1675  HG3 MET   110      42.623  30.599  29.918  1.00  0.00           H  
ATOM   1676  SD  MET   110      43.391  32.646  29.096  1.00  0.00           S  
ATOM   1677  CE  MET   110      45.116  32.173  29.094  1.00  0.00           C  
ATOM   1678  HE1 MET   110      45.766  32.736  28.424  1.00  0.00           H  
ATOM   1679  HE2 MET   110      45.507  32.342  30.097  1.00  0.00           H  
ATOM   1680  HE3 MET   110      45.120  31.093  28.942  1.00  0.00           H  
ATOM   1681  C   MET   110      39.920  30.859  29.144  1.00  0.00           C  
ATOM   1682  O   MET   110      40.435  30.503  28.071  1.00  0.00           O  
ATOM   1683  N   LEU   111      39.067  30.136  29.870  1.00  0.00           N  
ATOM   1684  H   LEU   111      38.698  30.628  30.672  1.00  0.00           H  
ATOM   1685  CA  LEU   111      38.475  28.828  29.543  1.00  0.00           C  
ATOM   1686  HA  LEU   111      39.263  28.076  29.494  1.00  0.00           H  
ATOM   1687  CB  LEU   111      37.422  28.213  30.549  1.00  0.00           C  
ATOM   1688  HB2 LEU   111      37.799  28.533  31.521  1.00  0.00           H  
ATOM   1689  HB3 LEU   111      36.452  28.686  30.399  1.00  0.00           H  
ATOM   1690  CG  LEU   111      37.306  26.637  30.584  1.00  0.00           C  
ATOM   1691  HG  LEU   111      38.279  26.180  30.405  1.00  0.00           H  
ATOM   1692  CD1 LEU   111      36.842  26.264  31.982  1.00  0.00           C  
ATOM   1693 HD11 LEU   111      37.682  26.330  32.674  1.00  0.00           H  
ATOM   1694 HD12 LEU   111      36.133  26.983  32.393  1.00  0.00           H  
ATOM   1695 HD13 LEU   111      36.499  25.232  31.911  1.00  0.00           H  
ATOM   1696  CD2 LEU   111      36.284  26.169  29.602  1.00  0.00           C  
ATOM   1697 HD21 LEU   111      36.740  26.340  28.627  1.00  0.00           H  
ATOM   1698 HD22 LEU   111      36.237  25.082  29.673  1.00  0.00           H  
ATOM   1699 HD23 LEU   111      35.393  26.780  29.739  1.00  0.00           H  
ATOM   1700  C   LEU   111      37.854  28.925  28.111  1.00  0.00           C  
ATOM   1701  O   LEU   111      38.062  28.023  27.334  1.00  0.00           O  
ATOM   1702  N   VAL   112      37.094  29.947  27.850  1.00  0.00           N  
ATOM   1703  H   VAL   112      36.800  30.561  28.596  1.00  0.00           H  
ATOM   1704  CA  VAL   112      36.257  29.954  26.608  1.00  0.00           C  
ATOM   1705  HA  VAL   112      35.920  28.933  26.431  1.00  0.00           H  
ATOM   1706  CB  VAL   112      34.896  30.754  26.682  1.00  0.00           C  
ATOM   1707  HB  VAL   112      34.378  30.582  25.739  1.00  0.00           H  
ATOM   1708  CG1 VAL   112      34.033  30.378  27.814  1.00  0.00           C  
ATOM   1709 HG11 VAL   112      34.592  30.524  28.738  1.00  0.00           H  
ATOM   1710 HG12 VAL   112      33.209  31.091  27.839  1.00  0.00           H  
ATOM   1711 HG13 VAL   112      33.684  29.346  27.779  1.00  0.00           H  
ATOM   1712  CG2 VAL   112      35.086  32.279  26.735  1.00  0.00           C  
ATOM   1713 HG21 VAL   112      35.379  32.638  27.722  1.00  0.00           H  
ATOM   1714 HG22 VAL   112      35.875  32.578  26.044  1.00  0.00           H  
ATOM   1715 HG23 VAL   112      34.176  32.811  26.455  1.00  0.00           H  
ATOM   1716  C   VAL   112      37.046  30.333  25.362  1.00  0.00           C  
ATOM   1717  O   VAL   112      36.638  30.006  24.260  1.00  0.00           O  
ATOM   1718  N   TRP   113      38.246  30.990  25.546  1.00  0.00           N  
ATOM   1719  H   TRP   113      38.522  31.315  26.461  1.00  0.00           H  
ATOM   1720  CA  TRP   113      39.289  31.165  24.495  1.00  0.00           C  
ATOM   1721  HA  TRP   113      38.864  31.640  23.611  1.00  0.00           H  
ATOM   1722  CB  TRP   113      40.415  32.004  25.104  1.00  0.00           C  
ATOM   1723  HB2 TRP   113      40.645  31.667  26.114  1.00  0.00           H  
ATOM   1724  HB3 TRP   113      41.309  31.878  24.494  1.00  0.00           H  
ATOM   1725  CG  TRP   113      40.091  33.479  25.155  1.00  0.00           C  
ATOM   1726  CD1 TRP   113      40.391  34.339  26.119  1.00  0.00           C  
ATOM   1727  HD1 TRP   113      40.993  34.058  26.971  1.00  0.00           H  
ATOM   1728  NE1 TRP   113      40.023  35.624  25.716  1.00  0.00           N  
ATOM   1729  HE1 TRP   113      40.061  36.414  26.345  1.00  0.00           H  
ATOM   1730  CE2 TRP   113      39.372  35.728  24.500  1.00  0.00           C  
ATOM   1731  CZ2 TRP   113      38.811  36.778  23.802  1.00  0.00           C  
ATOM   1732  HZ2 TRP   113      38.808  37.751  24.270  1.00  0.00           H  
ATOM   1733  CH2 TRP   113      38.090  36.504  22.619  1.00  0.00           C  
ATOM   1734  HH2 TRP   113      37.442  37.269  22.218  1.00  0.00           H  
ATOM   1735  CZ3 TRP   113      38.228  35.199  22.061  1.00  0.00           C  
ATOM   1736  HZ3 TRP   113      37.652  34.994  21.170  1.00  0.00           H  
ATOM   1737  CE3 TRP   113      38.852  34.171  22.762  1.00  0.00           C  
ATOM   1738  HE3 TRP   113      38.895  33.204  22.282  1.00  0.00           H  
ATOM   1739  CD2 TRP   113      39.430  34.327  24.102  1.00  0.00           C  
ATOM   1740  C   TRP   113      39.880  29.789  24.104  1.00  0.00           C  
ATOM   1741  O   TRP   113      39.964  29.433  22.930  1.00  0.00           O  
ATOM   1742  N   TYR   114      40.139  28.932  25.155  1.00  0.00           N  
ATOM   1743  H   TYR   114      40.081  29.219  26.122  1.00  0.00           H  
ATOM   1744  CA  TYR   114      40.683  27.566  24.824  1.00  0.00           C  
ATOM   1745  HA  TYR   114      41.368  27.725  23.991  1.00  0.00           H  
ATOM   1746  CB  TYR   114      41.167  26.880  26.130  1.00  0.00           C  
ATOM   1747  HB2 TYR   114      40.435  27.132  26.897  1.00  0.00           H  
ATOM   1748  HB3 TYR   114      40.992  25.808  26.037  1.00  0.00           H  
ATOM   1749  CG  TYR   114      42.647  27.119  26.506  1.00  0.00           C  
ATOM   1750  CD1 TYR   114      43.530  26.364  25.719  1.00  0.00           C  
ATOM   1751  HD1 TYR   114      43.192  25.685  24.950  1.00  0.00           H  
ATOM   1752  CE1 TYR   114      44.932  26.633  25.967  1.00  0.00           C  
ATOM   1753  HE1 TYR   114      45.740  26.170  25.420  1.00  0.00           H  
ATOM   1754  CZ  TYR   114      45.301  27.540  26.948  1.00  0.00           C  
ATOM   1755  OH  TYR   114      46.640  27.761  27.173  1.00  0.00           O  
ATOM   1756  HH  TYR   114      47.109  26.925  27.233  1.00  0.00           H  
ATOM   1757  CE2 TYR   114      44.415  28.259  27.701  1.00  0.00           C  
ATOM   1758  HE2 TYR   114      44.741  28.752  28.605  1.00  0.00           H  
ATOM   1759  CD2 TYR   114      43.076  28.073  27.464  1.00  0.00           C  
ATOM   1760  HD2 TYR   114      42.365  28.779  27.866  1.00  0.00           H  
ATOM   1761  C   TYR   114      39.610  26.773  24.062  1.00  0.00           C  
ATOM   1762  O   TYR   114      40.044  25.900  23.245  1.00  0.00           O  
ATOM   1763  N   MET   115      38.314  26.899  24.290  1.00  0.00           N  
ATOM   1764  H   MET   115      38.073  27.572  25.003  1.00  0.00           H  
ATOM   1765  CA  MET   115      37.241  26.257  23.538  1.00  0.00           C  
ATOM   1766  HA  MET   115      37.413  25.181  23.507  1.00  0.00           H  
ATOM   1767  CB  MET   115      35.969  26.513  24.346  1.00  0.00           C  
ATOM   1768  HB2 MET   115      35.996  27.586  24.538  1.00  0.00           H  
ATOM   1769  HB3 MET   115      35.105  26.241  23.740  1.00  0.00           H  
ATOM   1770  CG  MET   115      35.980  25.776  25.663  1.00  0.00           C  
ATOM   1771  HG2 MET   115      36.208  24.718  25.533  1.00  0.00           H  
ATOM   1772  HG3 MET   115      36.750  26.177  26.323  1.00  0.00           H  
ATOM   1773  SD  MET   115      34.487  25.846  26.677  1.00  0.00           S  
ATOM   1774  CE  MET   115      33.069  25.501  25.582  1.00  0.00           C  
ATOM   1775  HE1 MET   115      32.317  24.981  26.176  1.00  0.00           H  
ATOM   1776  HE2 MET   115      32.629  26.448  25.269  1.00  0.00           H  
ATOM   1777  HE3 MET   115      33.267  24.945  24.666  1.00  0.00           H  
ATOM   1778  C   MET   115      37.209  26.722  22.129  1.00  0.00           C  
ATOM   1779  O   MET   115      36.883  25.851  21.317  1.00  0.00           O  
ATOM   1780  N   ALA   116      37.441  27.984  21.826  1.00  0.00           N  
ATOM   1781  H   ALA   116      37.494  28.679  22.557  1.00  0.00           H  
ATOM   1782  CA  ALA   116      37.536  28.422  20.413  1.00  0.00           C  
ATOM   1783  HA  ALA   116      36.636  28.032  19.938  1.00  0.00           H  
ATOM   1784  CB  ALA   116      37.382  30.004  20.401  1.00  0.00           C  
ATOM   1785  HB1 ALA   116      36.335  30.203  20.631  1.00  0.00           H  
ATOM   1786  HB2 ALA   116      38.035  30.508  21.113  1.00  0.00           H  
ATOM   1787  HB3 ALA   116      37.675  30.354  19.412  1.00  0.00           H  
ATOM   1788  C   ALA   116      38.804  27.926  19.663  1.00  0.00           C  
ATOM   1789  O   ALA   116      38.626  27.509  18.497  1.00  0.00           O  
ATOM   1790  N   LEU   117      39.907  27.799  20.336  1.00  0.00           N  
ATOM   1791  H   LEU   117      39.926  27.972  21.331  1.00  0.00           H  
ATOM   1792  CA  LEU   117      41.111  27.203  19.800  1.00  0.00           C  
ATOM   1793  HA  LEU   117      41.351  27.621  18.822  1.00  0.00           H  
ATOM   1794  CB  LEU   117      42.339  27.527  20.714  1.00  0.00           C  
ATOM   1795  HB2 LEU   117      42.257  28.579  20.985  1.00  0.00           H  
ATOM   1796  HB3 LEU   117      42.323  26.918  21.618  1.00  0.00           H  
ATOM   1797  CG  LEU   117      43.765  27.340  20.080  1.00  0.00           C  
ATOM   1798  HG  LEU   117      43.784  26.288  19.795  1.00  0.00           H  
ATOM   1799  CD1 LEU   117      44.037  27.935  18.707  1.00  0.00           C  
ATOM   1800 HD11 LEU   117      45.121  28.014  18.633  1.00  0.00           H  
ATOM   1801 HD12 LEU   117      43.684  27.310  17.886  1.00  0.00           H  
ATOM   1802 HD13 LEU   117      43.705  28.959  18.537  1.00  0.00           H  
ATOM   1803  CD2 LEU   117      44.899  27.840  21.028  1.00  0.00           C  
ATOM   1804 HD21 LEU   117      44.898  28.930  21.017  1.00  0.00           H  
ATOM   1805 HD22 LEU   117      44.735  27.720  22.099  1.00  0.00           H  
ATOM   1806 HD23 LEU   117      45.876  27.407  20.815  1.00  0.00           H  
ATOM   1807  C   LEU   117      41.034  25.691  19.504  1.00  0.00           C  
ATOM   1808  O   LEU   117      41.625  25.219  18.592  1.00  0.00           O  
ATOM   1809  N   PHE   118      40.432  24.866  20.355  1.00  0.00           N  
ATOM   1810  H   PHE   118      40.015  25.194  21.214  1.00  0.00           H  
ATOM   1811  CA  PHE   118      40.484  23.395  20.195  1.00  0.00           C  
ATOM   1812  HA  PHE   118      41.246  22.975  19.539  1.00  0.00           H  
ATOM   1813  CB  PHE   118      41.026  22.894  21.521  1.00  0.00           C  
ATOM   1814  HB2 PHE   118      40.514  23.452  22.305  1.00  0.00           H  
ATOM   1815  HB3 PHE   118      40.772  21.834  21.548  1.00  0.00           H  
ATOM   1816  CG  PHE   118      42.581  23.185  21.722  1.00  0.00           C  
ATOM   1817  CD1 PHE   118      43.430  22.354  21.021  1.00  0.00           C  
ATOM   1818  HD1 PHE   118      42.917  21.603  20.438  1.00  0.00           H  
ATOM   1819  CE1 PHE   118      44.791  22.538  21.171  1.00  0.00           C  
ATOM   1820  HE1 PHE   118      45.460  21.900  20.613  1.00  0.00           H  
ATOM   1821  CZ  PHE   118      45.250  23.631  21.910  1.00  0.00           C  
ATOM   1822  HZ  PHE   118      46.295  23.831  22.096  1.00  0.00           H  
ATOM   1823  CE2 PHE   118      44.355  24.432  22.691  1.00  0.00           C  
ATOM   1824  HE2 PHE   118      44.712  25.203  23.357  1.00  0.00           H  
ATOM   1825  CD2 PHE   118      42.977  24.252  22.540  1.00  0.00           C  
ATOM   1826  HD2 PHE   118      42.194  24.783  23.059  1.00  0.00           H  
ATOM   1827  C   PHE   118      39.071  22.793  19.961  1.00  0.00           C  
ATOM   1828  O   PHE   118      39.009  21.646  19.578  1.00  0.00           O  
ATOM   1829  N   TYR   119      37.966  23.495  20.177  1.00  0.00           N  
ATOM   1830  H   TYR   119      38.095  24.413  20.579  1.00  0.00           H  
ATOM   1831  CA  TYR   119      36.545  23.115  19.937  1.00  0.00           C  
ATOM   1832  HA  TYR   119      36.663  22.240  19.297  1.00  0.00           H  
ATOM   1833  CB  TYR   119      36.099  22.584  21.331  1.00  0.00           C  
ATOM   1834  HB2 TYR   119      36.156  23.421  22.027  1.00  0.00           H  
ATOM   1835  HB3 TYR   119      35.087  22.181  21.288  1.00  0.00           H  
ATOM   1836  CG  TYR   119      36.960  21.426  22.005  1.00  0.00           C  
ATOM   1837  CD1 TYR   119      36.767  20.113  21.647  1.00  0.00           C  
ATOM   1838  HD1 TYR   119      36.068  19.903  20.851  1.00  0.00           H  
ATOM   1839  CE1 TYR   119      37.514  19.064  22.202  1.00  0.00           C  
ATOM   1840  HE1 TYR   119      37.315  18.055  21.871  1.00  0.00           H  
ATOM   1841  CZ  TYR   119      38.397  19.328  23.231  1.00  0.00           C  
ATOM   1842  OH  TYR   119      39.100  18.337  23.825  1.00  0.00           O  
ATOM   1843  HH  TYR   119      39.864  18.563  24.360  1.00  0.00           H  
ATOM   1844  CE2 TYR   119      38.693  20.646  23.596  1.00  0.00           C  
ATOM   1845  HE2 TYR   119      39.503  20.877  24.272  1.00  0.00           H  
ATOM   1846  CD2 TYR   119      37.954  21.707  22.945  1.00  0.00           C  
ATOM   1847  HD2 TYR   119      38.147  22.693  23.341  1.00  0.00           H  
ATOM   1848  C   TYR   119      35.569  24.096  19.237  1.00  0.00           C  
ATOM   1849  O   TYR   119      34.372  24.211  19.587  1.00  0.00           O  
ATOM   1850  N   PRO   120      35.981  24.682  18.109  1.00  0.00           N  
ATOM   1851  CD  PRO   120      37.256  24.542  17.381  1.00  0.00           C  
ATOM   1852  HD2 PRO   120      37.355  23.473  17.190  1.00  0.00           H  
ATOM   1853  HD3 PRO   120      38.117  24.921  17.931  1.00  0.00           H  
ATOM   1854  CG  PRO   120      37.070  25.316  16.077  1.00  0.00           C  
ATOM   1855  HG2 PRO   120      36.564  24.811  15.255  1.00  0.00           H  
ATOM   1856  HG3 PRO   120      38.092  25.576  15.802  1.00  0.00           H  
ATOM   1857  CB  PRO   120      36.155  26.485  16.541  1.00  0.00           C  
ATOM   1858  HB2 PRO   120      35.611  26.855  15.673  1.00  0.00           H  
ATOM   1859  HB3 PRO   120      36.768  27.302  16.924  1.00  0.00           H  
ATOM   1860  CA  PRO   120      35.282  25.847  17.613  1.00  0.00           C  
ATOM   1861  HA  PRO   120      35.089  26.552  18.421  1.00  0.00           H  
ATOM   1862  C   PRO   120      33.909  25.520  17.097  1.00  0.00           C  
ATOM   1863  O   PRO   120      33.015  26.327  17.251  1.00  0.00           O  
ATOM   1864  N   GLU   121      33.637  24.381  16.470  1.00  0.00           N  
ATOM   1865  H   GLU   121      34.368  23.687  16.415  1.00  0.00           H  
ATOM   1866  CA  GLU   121      32.326  23.931  16.039  1.00  0.00           C  
ATOM   1867  HA  GLU   121      31.900  24.818  15.570  1.00  0.00           H  
ATOM   1868  CB  GLU   121      32.304  22.771  15.023  1.00  0.00           C  
ATOM   1869  HB2 GLU   121      32.325  21.826  15.566  1.00  0.00           H  
ATOM   1870  HB3 GLU   121      31.346  22.747  14.503  1.00  0.00           H  
ATOM   1871  CG  GLU   121      33.351  22.669  13.953  1.00  0.00           C  
ATOM   1872  HG2 GLU   121      33.257  21.726  13.414  1.00  0.00           H  
ATOM   1873  HG3 GLU   121      33.248  23.457  13.206  1.00  0.00           H  
ATOM   1874  CD  GLU   121      34.811  22.632  14.347  1.00  0.00           C  
ATOM   1875  OE1 GLU   121      35.692  22.762  13.508  1.00  0.00           O  
ATOM   1876  OE2 GLU   121      35.126  22.407  15.502  1.00  0.00           O  
ATOM   1877  C   GLU   121      31.354  23.682  17.207  1.00  0.00           C  
ATOM   1878  O   GLU   121      30.158  23.703  16.902  1.00  0.00           O  
ATOM   1879  N   ARG   122      31.808  23.548  18.430  1.00  0.00           N  
ATOM   1880  H   ARG   122      32.808  23.431  18.512  1.00  0.00           H  
ATOM   1881  CA  ARG   122      30.972  23.547  19.608  1.00  0.00           C  
ATOM   1882  HA  ARG   122      30.051  23.018  19.363  1.00  0.00           H  
ATOM   1883  CB  ARG   122      31.683  22.754  20.746  1.00  0.00           C  
ATOM   1884  HB2 ARG   122      32.555  23.258  21.164  1.00  0.00           H  
ATOM   1885  HB3 ARG   122      30.927  22.738  21.531  1.00  0.00           H  
ATOM   1886  CG  ARG   122      32.067  21.329  20.291  1.00  0.00           C  
ATOM   1887  HG2 ARG   122      32.880  21.390  19.568  1.00  0.00           H  
ATOM   1888  HG3 ARG   122      32.490  20.818  21.156  1.00  0.00           H  
ATOM   1889  CD  ARG   122      31.065  20.472  19.644  1.00  0.00           C  
ATOM   1890  HD2 ARG   122      30.898  20.928  18.668  1.00  0.00           H  
ATOM   1891  HD3 ARG   122      31.536  19.549  19.303  1.00  0.00           H  
ATOM   1892  NE  ARG   122      29.884  20.167  20.407  1.00  0.00           N  
ATOM   1893  HE  ARG   122      29.049  20.580  20.017  1.00  0.00           H  
ATOM   1894  CZ  ARG   122      29.744  19.420  21.558  1.00  0.00           C  
ATOM   1895  NH1 ARG   122      28.493  19.134  21.906  1.00  0.00           N  
ATOM   1896 HH11 ARG   122      27.724  19.268  21.264  1.00  0.00           H  
ATOM   1897 HH12 ARG   122      28.581  18.383  22.575  1.00  0.00           H  
ATOM   1898  NH2 ARG   122      30.680  18.920  22.300  1.00  0.00           N  
ATOM   1899 HH21 ARG   122      31.650  18.914  22.019  1.00  0.00           H  
ATOM   1900 HH22 ARG   122      30.453  18.162  22.928  1.00  0.00           H  
ATOM   1901  C   ARG   122      30.576  25.057  20.023  1.00  0.00           C  
ATOM   1902  O   ARG   122      29.608  25.343  20.742  1.00  0.00           O  
ATOM   1903  N   VAL   123      31.290  26.013  19.481  1.00  0.00           N  
ATOM   1904  H   VAL   123      31.915  25.687  18.757  1.00  0.00           H  
ATOM   1905  CA  VAL   123      31.302  27.446  19.910  1.00  0.00           C  
ATOM   1906  HA  VAL   123      30.563  27.616  20.693  1.00  0.00           H  
ATOM   1907  CB  VAL   123      32.711  27.823  20.448  1.00  0.00           C  
ATOM   1908  HB  VAL   123      33.406  27.752  19.611  1.00  0.00           H  
ATOM   1909  CG1 VAL   123      32.807  29.263  20.856  1.00  0.00           C  
ATOM   1910 HG11 VAL   123      32.248  29.328  21.790  1.00  0.00           H  
ATOM   1911 HG12 VAL   123      33.791  29.646  21.126  1.00  0.00           H  
ATOM   1912 HG13 VAL   123      32.374  29.928  20.108  1.00  0.00           H  
ATOM   1913  CG2 VAL   123      33.080  26.944  21.625  1.00  0.00           C  
ATOM   1914 HG21 VAL   123      33.875  27.484  22.141  1.00  0.00           H  
ATOM   1915 HG22 VAL   123      32.207  26.718  22.237  1.00  0.00           H  
ATOM   1916 HG23 VAL   123      33.553  26.051  21.218  1.00  0.00           H  
ATOM   1917  C   VAL   123      30.867  28.389  18.711  1.00  0.00           C  
ATOM   1918  O   VAL   123      31.677  28.976  17.946  1.00  0.00           O  
ATOM   1919  N   ARG   124      29.569  28.663  18.502  1.00  0.00           N  
ATOM   1920  H   ARG   124      28.923  28.189  19.118  1.00  0.00           H  
ATOM   1921  CA  ARG   124      28.963  29.433  17.391  1.00  0.00           C  
ATOM   1922  HA  ARG   124      29.292  28.974  16.459  1.00  0.00           H  
ATOM   1923  CB  ARG   124      27.436  29.496  17.588  1.00  0.00           C  
ATOM   1924  HB2 ARG   124      27.157  28.444  17.520  1.00  0.00           H  
ATOM   1925  HB3 ARG   124      27.159  29.997  18.515  1.00  0.00           H  
ATOM   1926  CG  ARG   124      26.710  30.161  16.340  1.00  0.00           C  
ATOM   1927  HG2 ARG   124      27.332  30.015  15.457  1.00  0.00           H  
ATOM   1928  HG3 ARG   124      25.730  29.709  16.188  1.00  0.00           H  
ATOM   1929  CD  ARG   124      26.467  31.697  16.555  1.00  0.00           C  
ATOM   1930  HD2 ARG   124      25.659  31.884  17.262  1.00  0.00           H  
ATOM   1931  HD3 ARG   124      27.385  31.917  17.100  1.00  0.00           H  
ATOM   1932  NE  ARG   124      26.174  32.464  15.265  1.00  0.00           N  
ATOM   1933  HE  ARG   124      25.242  32.854  15.286  1.00  0.00           H  
ATOM   1934  CZ  ARG   124      26.928  32.871  14.333  1.00  0.00           C  
ATOM   1935  NH1 ARG   124      28.208  32.503  14.251  1.00  0.00           N  
ATOM   1936 HH11 ARG   124      28.558  31.947  15.019  1.00  0.00           H  
ATOM   1937 HH12 ARG   124      28.786  32.684  13.443  1.00  0.00           H  
ATOM   1938  NH2 ARG   124      26.456  33.538  13.315  1.00  0.00           N  
ATOM   1939 HH21 ARG   124      25.497  33.853  13.279  1.00  0.00           H  
ATOM   1940 HH22 ARG   124      26.979  33.713  12.469  1.00  0.00           H  
ATOM   1941  C   ARG   124      29.550  30.779  17.396  1.00  0.00           C  
ATOM   1942  O   ARG   124      29.812  31.305  16.324  1.00  0.00           O  
ATOM   1943  N   ALA   125      29.767  31.391  18.533  1.00  0.00           N  
ATOM   1944  H   ALA   125      29.502  30.952  19.403  1.00  0.00           H  
ATOM   1945  CA  ALA   125      30.438  32.707  18.740  1.00  0.00           C  
ATOM   1946  HA  ALA   125      31.112  32.934  17.914  1.00  0.00           H  
ATOM   1947  CB  ALA   125      29.492  33.895  18.603  1.00  0.00           C  
ATOM   1948  HB1 ALA   125      29.923  34.853  18.896  1.00  0.00           H  
ATOM   1949  HB2 ALA   125      29.290  34.009  17.538  1.00  0.00           H  
ATOM   1950  HB3 ALA   125      28.613  33.637  19.194  1.00  0.00           H  
ATOM   1951  C   ALA   125      31.115  32.746  20.128  1.00  0.00           C  
ATOM   1952  O   ALA   125      30.763  31.987  20.975  1.00  0.00           O  
ATOM   1953  N   VAL   126      32.113  33.606  20.317  1.00  0.00           N  
ATOM   1954  H   VAL   126      32.334  34.189  19.522  1.00  0.00           H  
ATOM   1955  CA  VAL   126      32.994  33.798  21.500  1.00  0.00           C  
ATOM   1956  HA  VAL   126      32.415  33.278  22.263  1.00  0.00           H  
ATOM   1957  CB  VAL   126      34.209  32.968  21.287  1.00  0.00           C  
ATOM   1958  HB  VAL   126      33.836  31.996  20.964  1.00  0.00           H  
ATOM   1959  CG1 VAL   126      35.143  33.628  20.245  1.00  0.00           C  
ATOM   1960 HG11 VAL   126      35.414  34.604  20.647  1.00  0.00           H  
ATOM   1961 HG12 VAL   126      36.030  33.045  19.995  1.00  0.00           H  
ATOM   1962 HG13 VAL   126      34.590  33.906  19.348  1.00  0.00           H  
ATOM   1963  CG2 VAL   126      34.929  32.740  22.624  1.00  0.00           C  
ATOM   1964 HG21 VAL   126      35.616  33.547  22.876  1.00  0.00           H  
ATOM   1965 HG22 VAL   126      34.268  32.483  23.452  1.00  0.00           H  
ATOM   1966 HG23 VAL   126      35.487  31.812  22.497  1.00  0.00           H  
ATOM   1967  C   VAL   126      33.165  35.209  22.021  1.00  0.00           C  
ATOM   1968  O   VAL   126      33.517  36.061  21.232  1.00  0.00           O  
ATOM   1969  N   ALA   127      33.095  35.395  23.310  1.00  0.00           N  
ATOM   1970  H   ALA   127      32.808  34.585  23.841  1.00  0.00           H  
ATOM   1971  CA  ALA   127      33.294  36.690  23.947  1.00  0.00           C  
ATOM   1972  HA  ALA   127      33.787  37.431  23.318  1.00  0.00           H  
ATOM   1973  CB  ALA   127      31.895  37.300  24.351  1.00  0.00           C  
ATOM   1974  HB1 ALA   127      31.201  36.561  24.751  1.00  0.00           H  
ATOM   1975  HB2 ALA   127      32.064  38.102  25.070  1.00  0.00           H  
ATOM   1976  HB3 ALA   127      31.405  37.632  23.436  1.00  0.00           H  
ATOM   1977  C   ALA   127      34.079  36.482  25.192  1.00  0.00           C  
ATOM   1978  O   ALA   127      33.928  35.537  25.933  1.00  0.00           O  
ATOM   1979  N   SER   128      34.889  37.480  25.583  1.00  0.00           N  
ATOM   1980  H   SER   128      35.156  38.166  24.891  1.00  0.00           H  
ATOM   1981  CA  SER   128      35.478  37.668  26.921  1.00  0.00           C  
ATOM   1982  HA  SER   128      34.969  37.137  27.726  1.00  0.00           H  
ATOM   1983  CB  SER   128      36.787  36.964  26.975  1.00  0.00           C  
ATOM   1984  HB2 SER   128      36.594  35.909  26.785  1.00  0.00           H  
ATOM   1985  HB3 SER   128      37.393  37.344  26.153  1.00  0.00           H  
ATOM   1986  OG  SER   128      37.479  37.157  28.155  1.00  0.00           O  
ATOM   1987  HG  SER   128      38.363  37.346  27.831  1.00  0.00           H  
ATOM   1988  C   SER   128      35.608  39.116  27.388  1.00  0.00           C  
ATOM   1989  O   SER   128      36.128  40.014  26.742  1.00  0.00           O  
ATOM   1990  N   LEU   129      35.097  39.422  28.596  1.00  0.00           N  
ATOM   1991  H   LEU   129      34.571  38.711  29.082  1.00  0.00           H  
ATOM   1992  CA  LEU   129      35.337  40.581  29.319  1.00  0.00           C  
ATOM   1993  HA  LEU   129      35.394  41.398  28.600  1.00  0.00           H  
ATOM   1994  CB  LEU   129      34.187  41.004  30.186  1.00  0.00           C  
ATOM   1995  HB2 LEU   129      33.936  40.168  30.840  1.00  0.00           H  
ATOM   1996  HB3 LEU   129      34.572  41.873  30.721  1.00  0.00           H  
ATOM   1997  CG  LEU   129      32.833  41.410  29.572  1.00  0.00           C  
ATOM   1998  HG  LEU   129      33.111  42.155  28.827  1.00  0.00           H  
ATOM   1999  CD1 LEU   129      32.215  40.298  28.681  1.00  0.00           C  
ATOM   2000 HD11 LEU   129      32.629  40.455  27.685  1.00  0.00           H  
ATOM   2001 HD12 LEU   129      32.193  39.305  29.132  1.00  0.00           H  
ATOM   2002 HD13 LEU   129      31.163  40.477  28.463  1.00  0.00           H  
ATOM   2003  CD2 LEU   129      31.759  41.918  30.557  1.00  0.00           C  
ATOM   2004 HD21 LEU   129      30.822  42.007  30.008  1.00  0.00           H  
ATOM   2005 HD22 LEU   129      31.784  41.076  31.250  1.00  0.00           H  
ATOM   2006 HD23 LEU   129      32.076  42.903  30.899  1.00  0.00           H  
ATOM   2007  C   LEU   129      36.593  40.478  30.122  1.00  0.00           C  
ATOM   2008  O   LEU   129      36.830  39.423  30.657  1.00  0.00           O  
ATOM   2009  N   ASN   130      37.437  41.537  30.075  1.00  0.00           N  
ATOM   2010  H   ASN   130      37.263  42.238  29.369  1.00  0.00           H  
ATOM   2011  CA  ASN   130      38.738  41.675  30.813  1.00  0.00           C  
ATOM   2012  HA  ASN   130      38.976  42.720  30.616  1.00  0.00           H  
ATOM   2013  CB  ASN   130      38.615  41.716  32.311  1.00  0.00           C  
ATOM   2014  HB2 ASN   130      38.070  40.842  32.668  1.00  0.00           H  
ATOM   2015  HB3 ASN   130      39.568  41.857  32.822  1.00  0.00           H  
ATOM   2016  CG  ASN   130      37.629  42.830  32.793  1.00  0.00           C  
ATOM   2017  OD1 ASN   130      36.426  42.601  32.825  1.00  0.00           O  
ATOM   2018  ND2 ASN   130      38.128  44.044  33.109  1.00  0.00           N  
ATOM   2019 HD21 ASN   130      37.455  44.795  33.055  1.00  0.00           H  
ATOM   2020 HD22 ASN   130      39.104  44.229  33.290  1.00  0.00           H  
ATOM   2021  C   ASN   130      39.951  40.835  30.274  1.00  0.00           C  
ATOM   2022  O   ASN   130      41.097  41.274  30.490  1.00  0.00           O  
ATOM   2023  N   THR   131      39.713  39.612  29.802  1.00  0.00           N  
ATOM   2024  H   THR   131      38.734  39.382  29.709  1.00  0.00           H  
ATOM   2025  CA  THR   131      40.718  38.629  29.388  1.00  0.00           C  
ATOM   2026  HA  THR   131      41.641  39.025  29.810  1.00  0.00           H  
ATOM   2027  CB  THR   131      40.388  37.310  30.162  1.00  0.00           C  
ATOM   2028  HB  THR   131      39.388  36.997  29.860  1.00  0.00           H  
ATOM   2029  CG2 THR   131      41.221  36.140  29.632  1.00  0.00           C  
ATOM   2030 HG21 THR   131      41.143  36.022  28.551  1.00  0.00           H  
ATOM   2031 HG22 THR   131      42.239  36.376  29.941  1.00  0.00           H  
ATOM   2032 HG23 THR   131      41.022  35.161  30.068  1.00  0.00           H  
ATOM   2033  OG1 THR   131      40.412  37.324  31.578  1.00  0.00           O  
ATOM   2034  HG1 THR   131      40.068  36.464  31.833  1.00  0.00           H  
ATOM   2035  C   THR   131      40.883  38.388  27.866  1.00  0.00           C  
ATOM   2036  O   THR   131      39.943  37.927  27.216  1.00  0.00           O  
ATOM   2037  N   PRO   132      42.010  38.831  27.282  1.00  0.00           N  
ATOM   2038  CD  PRO   132      43.142  39.355  28.004  1.00  0.00           C  
ATOM   2039  HD2 PRO   132      43.601  38.562  28.594  1.00  0.00           H  
ATOM   2040  HD3 PRO   132      42.989  40.255  28.599  1.00  0.00           H  
ATOM   2041  CG  PRO   132      44.148  39.678  26.889  1.00  0.00           C  
ATOM   2042  HG2 PRO   132      44.859  38.854  26.832  1.00  0.00           H  
ATOM   2043  HG3 PRO   132      44.707  40.574  27.160  1.00  0.00           H  
ATOM   2044  CB  PRO   132      43.346  39.797  25.642  1.00  0.00           C  
ATOM   2045  HB2 PRO   132      43.915  39.734  24.715  1.00  0.00           H  
ATOM   2046  HB3 PRO   132      42.721  40.689  25.605  1.00  0.00           H  
ATOM   2047  CA  PRO   132      42.358  38.675  25.872  1.00  0.00           C  
ATOM   2048  HA  PRO   132      41.453  38.852  25.289  1.00  0.00           H  
ATOM   2049  C   PRO   132      42.973  37.337  25.503  1.00  0.00           C  
ATOM   2050  O   PRO   132      43.192  36.546  26.408  1.00  0.00           O  
ATOM   2051  N   PHE   133      43.145  36.908  24.238  1.00  0.00           N  
ATOM   2052  H   PHE   133      42.853  37.495  23.470  1.00  0.00           H  
ATOM   2053  CA  PHE   133      43.422  35.457  23.833  1.00  0.00           C  
ATOM   2054  HA  PHE   133      42.697  34.811  24.328  1.00  0.00           H  
ATOM   2055  CB  PHE   133      43.380  35.392  22.301  1.00  0.00           C  
ATOM   2056  HB2 PHE   133      42.495  35.934  21.967  1.00  0.00           H  
ATOM   2057  HB3 PHE   133      44.288  35.894  21.967  1.00  0.00           H  
ATOM   2058  CG  PHE   133      43.424  33.957  21.768  1.00  0.00           C  
ATOM   2059  CD1 PHE   133      42.270  33.232  21.765  1.00  0.00           C  
ATOM   2060  HD1 PHE   133      41.347  33.721  22.041  1.00  0.00           H  
ATOM   2061  CE1 PHE   133      42.293  31.888  21.407  1.00  0.00           C  
ATOM   2062  HE1 PHE   133      41.374  31.322  21.393  1.00  0.00           H  
ATOM   2063  CZ  PHE   133      43.479  31.372  20.863  1.00  0.00           C  
ATOM   2064  HZ  PHE   133      43.388  30.350  20.526  1.00  0.00           H  
ATOM   2065  CE2 PHE   133      44.705  32.095  20.757  1.00  0.00           C  
ATOM   2066  HE2 PHE   133      45.635  31.691  20.386  1.00  0.00           H  
ATOM   2067  CD2 PHE   133      44.620  33.455  21.198  1.00  0.00           C  
ATOM   2068  HD2 PHE   133      45.496  34.078  21.303  1.00  0.00           H  
ATOM   2069  C   PHE   133      44.814  34.987  24.293  1.00  0.00           C  
ATOM   2070  O   PHE   133      45.770  35.786  24.401  1.00  0.00           O  
ATOM   2071  N   ILE   134      44.930  33.641  24.307  1.00  0.00           N  
ATOM   2072  H   ILE   134      44.092  33.103  24.139  1.00  0.00           H  
ATOM   2073  CA  ILE   134      46.009  32.906  24.860  1.00  0.00           C  
ATOM   2074  HA  ILE   134      46.013  32.910  25.950  1.00  0.00           H  
ATOM   2075  CB  ILE   134      45.719  31.436  24.513  1.00  0.00           C  
ATOM   2076  HB  ILE   134      45.647  31.196  23.452  1.00  0.00           H  
ATOM   2077  CG2 ILE   134      46.865  30.483  24.816  1.00  0.00           C  
ATOM   2078 HG21 ILE   134      47.759  30.690  24.227  1.00  0.00           H  
ATOM   2079 HG22 ILE   134      47.115  30.594  25.871  1.00  0.00           H  
ATOM   2080 HG23 ILE   134      46.458  29.498  24.588  1.00  0.00           H  
ATOM   2081  CG1 ILE   134      44.445  30.904  25.268  1.00  0.00           C  
ATOM   2082 HG12 ILE   134      44.776  30.503  26.227  1.00  0.00           H  
ATOM   2083 HG13 ILE   134      43.823  31.726  25.624  1.00  0.00           H  
ATOM   2084  CD1 ILE   134      43.414  29.986  24.517  1.00  0.00           C  
ATOM   2085 HD11 ILE   134      44.042  29.243  24.026  1.00  0.00           H  
ATOM   2086 HD12 ILE   134      42.736  29.541  25.245  1.00  0.00           H  
ATOM   2087 HD13 ILE   134      42.913  30.533  23.718  1.00  0.00           H  
ATOM   2088  C   ILE   134      47.388  33.339  24.228  1.00  0.00           C  
ATOM   2089  O   ILE   134      47.649  33.309  23.006  1.00  0.00           O  
ATOM   2090  N   PRO   135      48.414  33.698  25.052  1.00  0.00           N  
ATOM   2091  CD  PRO   135      48.230  34.271  26.399  1.00  0.00           C  
ATOM   2092  HD2 PRO   135      48.451  33.488  27.125  1.00  0.00           H  
ATOM   2093  HD3 PRO   135      47.244  34.720  26.519  1.00  0.00           H  
ATOM   2094  CG  PRO   135      49.369  35.325  26.493  1.00  0.00           C  
ATOM   2095  HG2 PRO   135      49.534  35.605  27.534  1.00  0.00           H  
ATOM   2096  HG3 PRO   135      49.025  36.246  26.023  1.00  0.00           H  
ATOM   2097  CB  PRO   135      50.518  34.704  25.669  1.00  0.00           C  
ATOM   2098  HB2 PRO   135      51.038  34.121  26.429  1.00  0.00           H  
ATOM   2099  HB3 PRO   135      51.037  35.620  25.388  1.00  0.00           H  
ATOM   2100  CA  PRO   135      49.851  33.808  24.581  1.00  0.00           C  
ATOM   2101  HA  PRO   135      49.883  34.293  23.606  1.00  0.00           H  
ATOM   2102  C   PRO   135      50.496  32.473  24.367  1.00  0.00           C  
ATOM   2103  O   PRO   135      50.631  31.670  25.305  1.00  0.00           O  
ATOM   2104  N   ALA   136      50.846  32.175  23.152  1.00  0.00           N  
ATOM   2105  H   ALA   136      50.681  32.850  22.420  1.00  0.00           H  
ATOM   2106  CA  ALA   136      51.073  30.785  22.680  1.00  0.00           C  
ATOM   2107  HA  ALA   136      51.089  30.131  23.552  1.00  0.00           H  
ATOM   2108  CB  ALA   136      49.892  30.322  21.785  1.00  0.00           C  
ATOM   2109  HB1 ALA   136      49.583  31.040  21.025  1.00  0.00           H  
ATOM   2110  HB2 ALA   136      50.076  29.348  21.330  1.00  0.00           H  
ATOM   2111  HB3 ALA   136      49.012  30.100  22.389  1.00  0.00           H  
ATOM   2112  C   ALA   136      52.429  30.505  22.037  1.00  0.00           C  
ATOM   2113  O   ALA   136      52.505  29.565  21.309  1.00  0.00           O  
ATOM   2114  N   ASN   137      53.393  31.394  22.318  1.00  0.00           N  
ATOM   2115  H   ASN   137      53.165  32.120  22.981  1.00  0.00           H  
ATOM   2116  CA  ASN   137      54.700  31.361  21.818  1.00  0.00           C  
ATOM   2117  HA  ASN   137      54.691  31.006  20.787  1.00  0.00           H  
ATOM   2118  CB  ASN   137      55.233  32.804  21.561  1.00  0.00           C  
ATOM   2119  HB2 ASN   137      54.448  33.354  21.042  1.00  0.00           H  
ATOM   2120  HB3 ASN   137      55.562  33.307  22.471  1.00  0.00           H  
ATOM   2121  CG  ASN   137      56.465  32.881  20.711  1.00  0.00           C  
ATOM   2122  OD1 ASN   137      57.481  32.206  20.880  1.00  0.00           O  
ATOM   2123  ND2 ASN   137      56.359  33.683  19.732  1.00  0.00           N  
ATOM   2124 HD21 ASN   137      57.153  33.828  19.125  1.00  0.00           H  
ATOM   2125 HD22 ASN   137      55.537  34.261  19.636  1.00  0.00           H  
ATOM   2126  C   ASN   137      55.655  30.429  22.658  1.00  0.00           C  
ATOM   2127  O   ASN   137      55.836  30.680  23.857  1.00  0.00           O  
ATOM   2128  N   PRO   138      56.349  29.479  22.074  1.00  0.00           N  
ATOM   2129  CD  PRO   138      56.229  29.088  20.693  1.00  0.00           C  
ATOM   2130  HD2 PRO   138      57.034  29.628  20.196  1.00  0.00           H  
ATOM   2131  HD3 PRO   138      55.215  29.167  20.301  1.00  0.00           H  
ATOM   2132  CG  PRO   138      56.646  27.598  20.682  1.00  0.00           C  
ATOM   2133  HG2 PRO   138      56.938  27.274  19.684  1.00  0.00           H  
ATOM   2134  HG3 PRO   138      55.846  26.999  21.116  1.00  0.00           H  
ATOM   2135  CB  PRO   138      57.845  27.611  21.695  1.00  0.00           C  
ATOM   2136  HB2 PRO   138      58.703  27.986  21.136  1.00  0.00           H  
ATOM   2137  HB3 PRO   138      57.959  26.608  22.104  1.00  0.00           H  
ATOM   2138  CA  PRO   138      57.348  28.626  22.798  1.00  0.00           C  
ATOM   2139  HA  PRO   138      56.794  28.097  23.573  1.00  0.00           H  
ATOM   2140  C   PRO   138      58.530  29.378  23.405  1.00  0.00           C  
ATOM   2141  O   PRO   138      59.292  28.830  24.206  1.00  0.00           O  
ATOM   2142  N   ASN   139      58.713  30.664  23.024  1.00  0.00           N  
ATOM   2143  H   ASN   139      57.980  31.061  22.454  1.00  0.00           H  
ATOM   2144  CA  ASN   139      59.807  31.551  23.392  1.00  0.00           C  
ATOM   2145  HA  ASN   139      60.668  31.056  23.842  1.00  0.00           H  
ATOM   2146  CB  ASN   139      60.337  32.170  22.107  1.00  0.00           C  
ATOM   2147  HB2 ASN   139      59.542  32.811  21.724  1.00  0.00           H  
ATOM   2148  HB3 ASN   139      61.155  32.815  22.428  1.00  0.00           H  
ATOM   2149  CG  ASN   139      60.764  31.082  21.127  1.00  0.00           C  
ATOM   2150  OD1 ASN   139      61.473  30.066  21.351  1.00  0.00           O  
ATOM   2151  ND2 ASN   139      60.156  31.121  19.920  1.00  0.00           N  
ATOM   2152 HD21 ASN   139      60.552  30.790  19.052  1.00  0.00           H  
ATOM   2153 HD22 ASN   139      59.360  31.742  19.940  1.00  0.00           H  
ATOM   2154  C   ASN   139      59.578  32.651  24.430  1.00  0.00           C  
ATOM   2155  O   ASN   139      60.491  33.251  24.901  1.00  0.00           O  
ATOM   2156  N   MET   140      58.306  32.777  24.839  1.00  0.00           N  
ATOM   2157  H   MET   140      57.782  31.940  24.628  1.00  0.00           H  
ATOM   2158  CA  MET   140      58.013  33.319  26.165  1.00  0.00           C  
ATOM   2159  HA  MET   140      58.831  33.354  26.884  1.00  0.00           H  
ATOM   2160  CB  MET   140      57.490  34.734  25.978  1.00  0.00           C  
ATOM   2161  HB2 MET   140      58.271  35.233  25.405  1.00  0.00           H  
ATOM   2162  HB3 MET   140      56.588  34.722  25.366  1.00  0.00           H  
ATOM   2163  CG  MET   140      57.142  35.544  27.239  1.00  0.00           C  
ATOM   2164  HG2 MET   140      56.780  36.509  26.884  1.00  0.00           H  
ATOM   2165  HG3 MET   140      56.310  35.136  27.814  1.00  0.00           H  
ATOM   2166  SD  MET   140      58.630  35.768  28.350  1.00  0.00           S  
ATOM   2167  CE  MET   140      59.584  36.804  27.163  1.00  0.00           C  
ATOM   2168  HE1 MET   140      58.985  37.665  26.867  1.00  0.00           H  
ATOM   2169  HE2 MET   140      60.570  37.009  27.579  1.00  0.00           H  
ATOM   2170  HE3 MET   140      59.838  36.269  26.248  1.00  0.00           H  
ATOM   2171  C   MET   140      56.984  32.521  26.999  1.00  0.00           C  
ATOM   2172  O   MET   140      55.843  32.394  26.540  1.00  0.00           O  
ATOM   2173  N   SER   141      57.328  32.088  28.224  1.00  0.00           N  
ATOM   2174  H   SER   141      58.259  32.288  28.561  1.00  0.00           H  
ATOM   2175  CA  SER   141      56.385  31.513  29.155  1.00  0.00           C  
ATOM   2176  HA  SER   141      55.738  30.796  28.649  1.00  0.00           H  
ATOM   2177  CB  SER   141      57.209  30.693  30.198  1.00  0.00           C  
ATOM   2178  HB2 SER   141      57.712  29.824  29.774  1.00  0.00           H  
ATOM   2179  HB3 SER   141      58.003  31.398  30.446  1.00  0.00           H  
ATOM   2180  OG  SER   141      56.359  30.277  31.285  1.00  0.00           O  
ATOM   2181  HG  SER   141      56.869  29.617  31.760  1.00  0.00           H  
ATOM   2182  C   SER   141      55.577  32.607  29.806  1.00  0.00           C  
ATOM   2183  O   SER   141      56.172  33.649  30.081  1.00  0.00           O  
ATOM   2184  N   PRO   142      54.318  32.417  30.278  1.00  0.00           N  
ATOM   2185  CD  PRO   142      53.448  31.460  29.673  1.00  0.00           C  
ATOM   2186  HD2 PRO   142      53.722  30.516  30.144  1.00  0.00           H  
ATOM   2187  HD3 PRO   142      53.431  31.442  28.584  1.00  0.00           H  
ATOM   2188  CG  PRO   142      52.007  31.749  30.132  1.00  0.00           C  
ATOM   2189  HG2 PRO   142      51.500  30.804  30.330  1.00  0.00           H  
ATOM   2190  HG3 PRO   142      51.468  32.314  29.372  1.00  0.00           H  
ATOM   2191  CB  PRO   142      52.269  32.511  31.421  1.00  0.00           C  
ATOM   2192  HB2 PRO   142      52.195  31.917  32.332  1.00  0.00           H  
ATOM   2193  HB3 PRO   142      51.496  33.273  31.522  1.00  0.00           H  
ATOM   2194  CA  PRO   142      53.589  33.176  31.272  1.00  0.00           C  
ATOM   2195  HA  PRO   142      53.387  34.164  30.858  1.00  0.00           H  
ATOM   2196  C   PRO   142      54.183  33.334  32.622  1.00  0.00           C  
ATOM   2197  O   PRO   142      53.757  34.256  33.383  1.00  0.00           O  
ATOM   2198  N   LEU   143      55.281  32.657  32.981  1.00  0.00           N  
ATOM   2199  H   LEU   143      55.566  31.924  32.346  1.00  0.00           H  
ATOM   2200  CA  LEU   143      56.084  32.927  34.229  1.00  0.00           C  
ATOM   2201  HA  LEU   143      55.394  33.305  34.983  1.00  0.00           H  
ATOM   2202  CB  LEU   143      56.654  31.608  34.847  1.00  0.00           C  
ATOM   2203  HB2 LEU   143      57.112  30.971  34.091  1.00  0.00           H  
ATOM   2204  HB3 LEU   143      57.416  31.772  35.608  1.00  0.00           H  
ATOM   2205  CG  LEU   143      55.514  30.808  35.408  1.00  0.00           C  
ATOM   2206  HG  LEU   143      54.859  30.600  34.562  1.00  0.00           H  
ATOM   2207  CD1 LEU   143      56.073  29.452  35.798  1.00  0.00           C  
ATOM   2208 HD11 LEU   143      55.248  28.768  35.995  1.00  0.00           H  
ATOM   2209 HD12 LEU   143      56.677  28.979  35.024  1.00  0.00           H  
ATOM   2210 HD13 LEU   143      56.660  29.497  36.715  1.00  0.00           H  
ATOM   2211  CD2 LEU   143      54.692  31.426  36.582  1.00  0.00           C  
ATOM   2212 HD21 LEU   143      54.072  30.639  37.012  1.00  0.00           H  
ATOM   2213 HD22 LEU   143      55.354  31.924  37.291  1.00  0.00           H  
ATOM   2214 HD23 LEU   143      53.894  32.053  36.185  1.00  0.00           H  
ATOM   2215  C   LEU   143      57.272  33.825  34.012  1.00  0.00           C  
ATOM   2216  O   LEU   143      57.483  34.862  34.623  1.00  0.00           O  
ATOM   2217  N   GLU   144      58.041  33.495  33.005  1.00  0.00           N  
ATOM   2218  H   GLU   144      57.878  32.612  32.542  1.00  0.00           H  
ATOM   2219  CA  GLU   144      59.098  34.374  32.389  1.00  0.00           C  
ATOM   2220  HA  GLU   144      59.869  34.562  33.136  1.00  0.00           H  
ATOM   2221  CB  GLU   144      59.713  33.697  31.127  1.00  0.00           C  
ATOM   2222  HB2 GLU   144      59.024  33.411  30.332  1.00  0.00           H  
ATOM   2223  HB3 GLU   144      60.366  34.457  30.697  1.00  0.00           H  
ATOM   2224  CG  GLU   144      60.512  32.439  31.517  1.00  0.00           C  
ATOM   2225  HG2 GLU   144      59.771  31.652  31.658  1.00  0.00           H  
ATOM   2226  HG3 GLU   144      61.092  32.188  30.628  1.00  0.00           H  
ATOM   2227  CD  GLU   144      61.451  32.604  32.718  1.00  0.00           C  
ATOM   2228  OE1 GLU   144      62.485  33.312  32.688  1.00  0.00           O  
ATOM   2229  OE2 GLU   144      61.194  31.995  33.852  1.00  0.00           O  
ATOM   2230  C   GLU   144      58.613  35.813  32.041  1.00  0.00           C  
ATOM   2231  O   GLU   144      59.376  36.817  32.084  1.00  0.00           O  
ATOM   2232  N   SER   145      57.324  35.834  31.684  1.00  0.00           N  
ATOM   2233  H   SER   145      56.846  34.962  31.505  1.00  0.00           H  
ATOM   2234  CA  SER   145      56.581  37.045  31.437  1.00  0.00           C  
ATOM   2235  HA  SER   145      57.103  37.696  30.736  1.00  0.00           H  
ATOM   2236  CB  SER   145      55.299  36.779  30.722  1.00  0.00           C  
ATOM   2237  HB2 SER   145      55.389  36.228  29.787  1.00  0.00           H  
ATOM   2238  HB3 SER   145      54.733  36.235  31.479  1.00  0.00           H  
ATOM   2239  OG  SER   145      54.578  38.021  30.376  1.00  0.00           O  
ATOM   2240  HG  SER   145      53.633  37.919  30.508  1.00  0.00           H  
ATOM   2241  C   SER   145      56.330  37.912  32.657  1.00  0.00           C  
ATOM   2242  O   SER   145      56.483  39.127  32.588  1.00  0.00           O  
ATOM   2243  N   ILE   146      56.237  37.263  33.833  1.00  0.00           N  
ATOM   2244  H   ILE   146      56.147  36.258  33.876  1.00  0.00           H  
ATOM   2245  CA  ILE   146      56.130  37.994  35.063  1.00  0.00           C  
ATOM   2246  HA  ILE   146      55.369  38.774  35.029  1.00  0.00           H  
ATOM   2247  CB  ILE   146      55.815  37.053  36.301  1.00  0.00           C  
ATOM   2248  HB  ILE   146      56.649  36.354  36.360  1.00  0.00           H  
ATOM   2249  CG2 ILE   146      55.624  37.796  37.655  1.00  0.00           C  
ATOM   2250 HG21 ILE   146      56.468  37.927  38.332  1.00  0.00           H  
ATOM   2251 HG22 ILE   146      55.162  38.764  37.461  1.00  0.00           H  
ATOM   2252 HG23 ILE   146      54.959  37.275  38.344  1.00  0.00           H  
ATOM   2253  CG1 ILE   146      54.581  36.195  35.982  1.00  0.00           C  
ATOM   2254 HG12 ILE   146      53.793  36.832  35.582  1.00  0.00           H  
ATOM   2255 HG13 ILE   146      54.833  35.523  35.161  1.00  0.00           H  
ATOM   2256  CD1 ILE   146      54.069  35.258  36.997  1.00  0.00           C  
ATOM   2257 HD11 ILE   146      53.546  35.760  37.811  1.00  0.00           H  
ATOM   2258 HD12 ILE   146      53.328  34.598  36.546  1.00  0.00           H  
ATOM   2259 HD13 ILE   146      54.890  34.745  37.498  1.00  0.00           H  
ATOM   2260  C   ILE   146      57.438  38.704  35.433  1.00  0.00           C  
ATOM   2261  O   ILE   146      57.417  39.779  36.049  1.00  0.00           O  
ATOM   2262  N   LYS   147      58.571  38.146  34.977  1.00  0.00           N  
ATOM   2263  H   LYS   147      58.542  37.145  34.843  1.00  0.00           H  
ATOM   2264  CA  LYS   147      59.947  38.816  34.932  1.00  0.00           C  
ATOM   2265  HA  LYS   147      60.166  39.252  35.907  1.00  0.00           H  
ATOM   2266  CB  LYS   147      61.047  37.819  34.615  1.00  0.00           C  
ATOM   2267  HB2 LYS   147      60.956  37.346  33.637  1.00  0.00           H  
ATOM   2268  HB3 LYS   147      61.930  38.454  34.688  1.00  0.00           H  
ATOM   2269  CG  LYS   147      61.193  36.771  35.708  1.00  0.00           C  
ATOM   2270  HG2 LYS   147      61.471  37.093  36.711  1.00  0.00           H  
ATOM   2271  HG3 LYS   147      60.224  36.303  35.879  1.00  0.00           H  
ATOM   2272  CD  LYS   147      62.109  35.619  35.184  1.00  0.00           C  
ATOM   2273  HD2 LYS   147      61.502  35.198  34.382  1.00  0.00           H  
ATOM   2274  HD3 LYS   147      63.053  35.973  34.770  1.00  0.00           H  
ATOM   2275  CE  LYS   147      62.435  34.535  36.228  1.00  0.00           C  
ATOM   2276  HE2 LYS   147      63.106  35.026  36.933  1.00  0.00           H  
ATOM   2277  HE3 LYS   147      61.457  34.293  36.645  1.00  0.00           H  
ATOM   2278  NZ  LYS   147      63.105  33.398  35.527  1.00  0.00           N  
ATOM   2279  HZ1 LYS   147      64.053  33.690  35.337  1.00  0.00           H  
ATOM   2280  HZ2 LYS   147      63.089  32.533  36.048  1.00  0.00           H  
ATOM   2281  HZ3 LYS   147      62.630  33.259  34.646  1.00  0.00           H  
ATOM   2282  C   LYS   147      60.041  40.015  34.016  1.00  0.00           C  
ATOM   2283  O   LYS   147      60.892  40.904  34.253  1.00  0.00           O  
ATOM   2284  N   ALA   148      59.113  40.015  33.076  1.00  0.00           N  
ATOM   2285  H   ALA   148      58.591  39.164  32.928  1.00  0.00           H  
ATOM   2286  CA  ALA   148      59.167  41.042  32.029  1.00  0.00           C  
ATOM   2287  HA  ALA   148      60.205  41.257  31.774  1.00  0.00           H  
ATOM   2288  CB  ALA   148      58.678  40.437  30.722  1.00  0.00           C  
ATOM   2289  HB1 ALA   148      57.595  40.315  30.707  1.00  0.00           H  
ATOM   2290  HB2 ALA   148      58.965  41.120  29.922  1.00  0.00           H  
ATOM   2291  HB3 ALA   148      59.209  39.496  30.579  1.00  0.00           H  
ATOM   2292  C   ALA   148      58.247  42.284  32.346  1.00  0.00           C  
ATOM   2293  O   ALA   148      58.541  43.441  32.068  1.00  0.00           O  
ATOM   2294  N   ASN   149      57.171  42.001  33.042  1.00  0.00           N  
ATOM   2295  H   ASN   149      56.922  41.053  33.284  1.00  0.00           H  
ATOM   2296  CA  ASN   149      56.385  43.078  33.740  1.00  0.00           C  
ATOM   2297  HA  ASN   149      56.984  43.986  33.817  1.00  0.00           H  
ATOM   2298  CB  ASN   149      55.271  43.496  32.786  1.00  0.00           C  
ATOM   2299  HB2 ASN   149      55.736  43.903  31.888  1.00  0.00           H  
ATOM   2300  HB3 ASN   149      54.588  42.682  32.546  1.00  0.00           H  
ATOM   2301  CG  ASN   149      54.501  44.640  33.422  1.00  0.00           C  
ATOM   2302  OD1 ASN   149      54.606  45.025  34.595  1.00  0.00           O  
ATOM   2303  ND2 ASN   149      53.683  45.366  32.667  1.00  0.00           N  
ATOM   2304 HD21 ASN   149      53.414  46.261  33.051  1.00  0.00           H  
ATOM   2305 HD22 ASN   149      53.629  45.122  31.688  1.00  0.00           H  
ATOM   2306  C   ASN   149      55.996  42.462  35.066  1.00  0.00           C  
ATOM   2307  O   ASN   149      55.108  41.573  35.161  1.00  0.00           O  
ATOM   2308  N   PRO   150      56.528  43.108  36.131  1.00  0.00           N  
ATOM   2309  CD  PRO   150      57.598  44.123  36.067  1.00  0.00           C  
ATOM   2310  HD2 PRO   150      57.298  45.110  35.715  1.00  0.00           H  
ATOM   2311  HD3 PRO   150      58.374  43.777  35.384  1.00  0.00           H  
ATOM   2312  CG  PRO   150      58.190  44.152  37.432  1.00  0.00           C  
ATOM   2313  HG2 PRO   150      58.671  45.099  37.678  1.00  0.00           H  
ATOM   2314  HG3 PRO   150      58.877  43.327  37.618  1.00  0.00           H  
ATOM   2315  CB  PRO   150      56.886  43.984  38.221  1.00  0.00           C  
ATOM   2316  HB2 PRO   150      56.290  44.882  38.052  1.00  0.00           H  
ATOM   2317  HB3 PRO   150      57.023  43.865  39.295  1.00  0.00           H  
ATOM   2318  CA  PRO   150      56.295  42.755  37.533  1.00  0.00           C  
ATOM   2319  HA  PRO   150      56.856  41.854  37.782  1.00  0.00           H  
ATOM   2320  C   PRO   150      54.846  42.748  37.997  1.00  0.00           C  
ATOM   2321  O   PRO   150      54.609  42.324  39.110  1.00  0.00           O  
ATOM   2322  N   VAL   151      53.901  43.311  37.223  1.00  0.00           N  
ATOM   2323  H   VAL   151      54.163  43.610  36.294  1.00  0.00           H  
ATOM   2324  CA  VAL   151      52.587  43.646  37.813  1.00  0.00           C  
ATOM   2325  HA  VAL   151      52.729  44.254  38.707  1.00  0.00           H  
ATOM   2326  CB  VAL   151      51.783  44.626  36.925  1.00  0.00           C  
ATOM   2327  HB  VAL   151      50.834  44.758  37.446  1.00  0.00           H  
ATOM   2328  CG1 VAL   151      52.523  45.987  36.892  1.00  0.00           C  
ATOM   2329 HG11 VAL   151      53.612  45.978  36.835  1.00  0.00           H  
ATOM   2330 HG12 VAL   151      52.134  46.569  36.057  1.00  0.00           H  
ATOM   2331 HG13 VAL   151      52.441  46.466  37.868  1.00  0.00           H  
ATOM   2332  CG2 VAL   151      51.470  44.265  35.421  1.00  0.00           C  
ATOM   2333 HG21 VAL   151      51.061  45.095  34.846  1.00  0.00           H  
ATOM   2334 HG22 VAL   151      52.315  43.871  34.856  1.00  0.00           H  
ATOM   2335 HG23 VAL   151      50.718  43.485  35.301  1.00  0.00           H  
ATOM   2336  C   VAL   151      51.821  42.360  38.063  1.00  0.00           C  
ATOM   2337  O   VAL   151      50.937  42.405  38.895  1.00  0.00           O  
ATOM   2338  N   PHE   152      52.270  41.219  37.477  1.00  0.00           N  
ATOM   2339  H   PHE   152      53.077  41.378  36.890  1.00  0.00           H  
ATOM   2340  CA  PHE   152      51.794  39.835  37.614  1.00  0.00           C  
ATOM   2341  HA  PHE   152      50.704  39.837  37.587  1.00  0.00           H  
ATOM   2342  CB  PHE   152      52.163  39.002  36.328  1.00  0.00           C  
ATOM   2343  HB2 PHE   152      53.237  38.846  36.234  1.00  0.00           H  
ATOM   2344  HB3 PHE   152      51.775  37.983  36.360  1.00  0.00           H  
ATOM   2345  CG  PHE   152      51.675  39.621  35.029  1.00  0.00           C  
ATOM   2346  CD1 PHE   152      50.295  39.763  34.839  1.00  0.00           C  
ATOM   2347  HD1 PHE   152      49.566  39.510  35.594  1.00  0.00           H  
ATOM   2348  CE1 PHE   152      49.864  40.215  33.595  1.00  0.00           C  
ATOM   2349  HE1 PHE   152      48.809  40.164  33.371  1.00  0.00           H  
ATOM   2350  CZ  PHE   152      50.775  40.756  32.636  1.00  0.00           C  
ATOM   2351  HZ  PHE   152      50.483  41.176  31.684  1.00  0.00           H  
ATOM   2352  CE2 PHE   152      52.130  40.693  32.922  1.00  0.00           C  
ATOM   2353  HE2 PHE   152      52.834  41.074  32.197  1.00  0.00           H  
ATOM   2354  CD2 PHE   152      52.571  40.120  34.102  1.00  0.00           C  
ATOM   2355  HD2 PHE   152      53.620  40.019  34.337  1.00  0.00           H  
ATOM   2356  C   PHE   152      52.338  39.113  38.850  1.00  0.00           C  
ATOM   2357  O   PHE   152      52.161  37.896  38.964  1.00  0.00           O  
ATOM   2358  N   ASP   153      53.029  39.734  39.810  1.00  0.00           N  
ATOM   2359  H   ASP   153      53.370  40.664  39.615  1.00  0.00           H  
ATOM   2360  CA  ASP   153      53.812  39.086  40.939  1.00  0.00           C  
ATOM   2361  HA  ASP   153      54.595  38.436  40.550  1.00  0.00           H  
ATOM   2362  CB  ASP   153      54.399  40.189  41.794  1.00  0.00           C  
ATOM   2363  HB2 ASP   153      54.621  41.010  41.112  1.00  0.00           H  
ATOM   2364  HB3 ASP   153      53.603  40.546  42.448  1.00  0.00           H  
ATOM   2365  CG  ASP   153      55.583  39.797  42.704  1.00  0.00           C  
ATOM   2366  OD1 ASP   153      55.568  40.114  43.881  1.00  0.00           O  
ATOM   2367  OD2 ASP   153      56.673  39.324  42.220  1.00  0.00           O  
ATOM   2368  C   ASP   153      52.990  38.193  41.925  1.00  0.00           C  
ATOM   2369  O   ASP   153      53.527  37.229  42.486  1.00  0.00           O  
ATOM   2370  N   TYR   154      51.728  38.504  42.152  1.00  0.00           N  
ATOM   2371  H   TYR   154      51.366  39.419  41.920  1.00  0.00           H  
ATOM   2372  CA  TYR   154      50.907  37.478  42.819  1.00  0.00           C  
ATOM   2373  HA  TYR   154      51.353  37.288  43.795  1.00  0.00           H  
ATOM   2374  CB  TYR   154      49.449  38.106  42.954  1.00  0.00           C  
ATOM   2375  HB2 TYR   154      48.919  37.415  43.610  1.00  0.00           H  
ATOM   2376  HB3 TYR   154      49.473  39.090  43.421  1.00  0.00           H  
ATOM   2377  CG  TYR   154      48.563  38.118  41.665  1.00  0.00           C  
ATOM   2378  CD1 TYR   154      47.377  37.423  41.500  1.00  0.00           C  
ATOM   2379  HD1 TYR   154      46.957  36.745  42.228  1.00  0.00           H  
ATOM   2380  CE1 TYR   154      46.685  37.417  40.270  1.00  0.00           C  
ATOM   2381  HE1 TYR   154      45.761  36.861  40.316  1.00  0.00           H  
ATOM   2382  CZ  TYR   154      46.989  38.359  39.276  1.00  0.00           C  
ATOM   2383  OH  TYR   154      46.252  38.340  38.149  1.00  0.00           O  
ATOM   2384  HH  TYR   154      45.485  37.763  38.179  1.00  0.00           H  
ATOM   2385  CE2 TYR   154      48.147  39.171  39.471  1.00  0.00           C  
ATOM   2386  HE2 TYR   154      48.351  39.881  38.684  1.00  0.00           H  
ATOM   2387  CD2 TYR   154      48.832  39.121  40.675  1.00  0.00           C  
ATOM   2388  HD2 TYR   154      49.699  39.757  40.775  1.00  0.00           H  
ATOM   2389  C   TYR   154      50.735  36.178  42.139  1.00  0.00           C  
ATOM   2390  O   TYR   154      50.632  35.169  42.807  1.00  0.00           O  
ATOM   2391  N   GLN   155      50.920  36.158  40.798  1.00  0.00           N  
ATOM   2392  H   GLN   155      51.022  37.041  40.318  1.00  0.00           H  
ATOM   2393  CA  GLN   155      50.754  34.936  39.990  1.00  0.00           C  
ATOM   2394  HA  GLN   155      49.915  34.426  40.463  1.00  0.00           H  
ATOM   2395  CB  GLN   155      50.385  35.167  38.499  1.00  0.00           C  
ATOM   2396  HB2 GLN   155      51.310  35.597  38.113  1.00  0.00           H  
ATOM   2397  HB3 GLN   155      50.173  34.244  37.961  1.00  0.00           H  
ATOM   2398  CG  GLN   155      49.392  36.295  38.281  1.00  0.00           C  
ATOM   2399  HG2 GLN   155      48.453  35.854  38.616  1.00  0.00           H  
ATOM   2400  HG3 GLN   155      49.600  37.201  38.850  1.00  0.00           H  
ATOM   2401  CD  GLN   155      49.280  36.595  36.764  1.00  0.00           C  
ATOM   2402  OE1 GLN   155      50.058  36.134  35.969  1.00  0.00           O  
ATOM   2403  NE2 GLN   155      48.246  37.256  36.305  1.00  0.00           N  
ATOM   2404 HE21 GLN   155      48.104  37.127  35.313  1.00  0.00           H  
ATOM   2405 HE22 GLN   155      47.546  37.535  36.977  1.00  0.00           H  
ATOM   2406  C   GLN   155      51.953  33.989  40.109  1.00  0.00           C  
ATOM   2407  O   GLN   155      51.853  32.755  40.143  1.00  0.00           O  
ATOM   2408  N   LEU   156      53.145  34.460  40.358  1.00  0.00           N  
ATOM   2409  H   LEU   156      53.295  35.458  40.397  1.00  0.00           H  
ATOM   2410  CA  LEU   156      54.286  33.634  40.824  1.00  0.00           C  
ATOM   2411  HA  LEU   156      54.383  32.731  40.221  1.00  0.00           H  
ATOM   2412  CB  LEU   156      55.663  34.408  40.772  1.00  0.00           C  
ATOM   2413  HB2 LEU   156      55.799  34.675  39.723  1.00  0.00           H  
ATOM   2414  HB3 LEU   156      55.486  35.302  41.370  1.00  0.00           H  
ATOM   2415  CG  LEU   156      56.910  33.571  41.182  1.00  0.00           C  
ATOM   2416  HG  LEU   156      57.790  33.993  40.696  1.00  0.00           H  
ATOM   2417  CD1 LEU   156      57.095  33.563  42.676  1.00  0.00           C  
ATOM   2418 HD11 LEU   156      57.026  34.619  42.938  1.00  0.00           H  
ATOM   2419 HD12 LEU   156      56.496  32.837  43.224  1.00  0.00           H  
ATOM   2420 HD13 LEU   156      58.110  33.172  42.757  1.00  0.00           H  
ATOM   2421  CD2 LEU   156      56.864  32.115  40.697  1.00  0.00           C  
ATOM   2422 HD21 LEU   156      56.122  31.523  41.232  1.00  0.00           H  
ATOM   2423 HD22 LEU   156      56.774  32.131  39.610  1.00  0.00           H  
ATOM   2424 HD23 LEU   156      57.874  31.760  40.901  1.00  0.00           H  
ATOM   2425  C   LEU   156      53.997  33.092  42.249  1.00  0.00           C  
ATOM   2426  O   LEU   156      54.121  31.917  42.599  1.00  0.00           O  
ATOM   2427  N   TYR   157      53.535  33.992  43.134  1.00  0.00           N  
ATOM   2428  H   TYR   157      53.149  34.842  42.749  1.00  0.00           H  
ATOM   2429  CA  TYR   157      53.295  33.662  44.571  1.00  0.00           C  
ATOM   2430  HA  TYR   157      54.215  33.309  45.036  1.00  0.00           H  
ATOM   2431  CB  TYR   157      52.835  34.896  45.272  1.00  0.00           C  
ATOM   2432  HB2 TYR   157      53.587  35.623  44.966  1.00  0.00           H  
ATOM   2433  HB3 TYR   157      51.848  35.261  44.988  1.00  0.00           H  
ATOM   2434  CG  TYR   157      52.828  34.868  46.750  1.00  0.00           C  
ATOM   2435  CD1 TYR   157      54.132  35.040  47.359  1.00  0.00           C  
ATOM   2436  HD1 TYR   157      55.008  35.016  46.728  1.00  0.00           H  
ATOM   2437  CE1 TYR   157      54.229  35.129  48.738  1.00  0.00           C  
ATOM   2438  HE1 TYR   157      55.212  35.284  49.157  1.00  0.00           H  
ATOM   2439  CZ  TYR   157      53.177  34.940  49.620  1.00  0.00           C  
ATOM   2440  OH  TYR   157      53.370  35.090  50.941  1.00  0.00           O  
ATOM   2441  HH  TYR   157      52.542  35.155  51.421  1.00  0.00           H  
ATOM   2442  CE2 TYR   157      51.868  34.846  48.938  1.00  0.00           C  
ATOM   2443  HE2 TYR   157      50.960  34.712  49.507  1.00  0.00           H  
ATOM   2444  CD2 TYR   157      51.685  34.808  47.563  1.00  0.00           C  
ATOM   2445  HD2 TYR   157      50.714  34.712  47.102  1.00  0.00           H  
ATOM   2446  C   TYR   157      52.261  32.550  44.762  1.00  0.00           C  
ATOM   2447  O   TYR   157      52.379  31.745  45.680  1.00  0.00           O  
ATOM   2448  N   PHE   158      51.258  32.413  43.849  1.00  0.00           N  
ATOM   2449  H   PHE   158      51.058  33.104  43.140  1.00  0.00           H  
ATOM   2450  CA  PHE   158      50.203  31.455  43.870  1.00  0.00           C  
ATOM   2451  HA  PHE   158      50.008  31.174  44.905  1.00  0.00           H  
ATOM   2452  CB  PHE   158      48.876  31.962  43.231  1.00  0.00           C  
ATOM   2453  HB2 PHE   158      49.066  32.283  42.206  1.00  0.00           H  
ATOM   2454  HB3 PHE   158      48.100  31.197  43.231  1.00  0.00           H  
ATOM   2455  CG  PHE   158      48.134  33.075  43.874  1.00  0.00           C  
ATOM   2456  CD1 PHE   158      48.735  33.945  44.830  1.00  0.00           C  
ATOM   2457  HD1 PHE   158      49.718  33.700  45.203  1.00  0.00           H  
ATOM   2458  CE1 PHE   158      48.030  35.170  45.113  1.00  0.00           C  
ATOM   2459  HE1 PHE   158      48.563  35.912  45.689  1.00  0.00           H  
ATOM   2460  CZ  PHE   158      46.708  35.369  44.626  1.00  0.00           C  
ATOM   2461  HZ  PHE   158      46.239  36.299  44.911  1.00  0.00           H  
ATOM   2462  CE2 PHE   158      46.083  34.461  43.791  1.00  0.00           C  
ATOM   2463  HE2 PHE   158      45.102  34.635  43.373  1.00  0.00           H  
ATOM   2464  CD2 PHE   158      46.823  33.376  43.332  1.00  0.00           C  
ATOM   2465  HD2 PHE   158      46.352  32.575  42.782  1.00  0.00           H  
ATOM   2466  C   PHE   158      50.708  30.064  43.334  1.00  0.00           C  
ATOM   2467  O   PHE   158      50.010  29.053  43.343  1.00  0.00           O  
ATOM   2468  N   GLN   159      51.921  29.945  42.779  1.00  0.00           N  
ATOM   2469  H   GLN   159      52.490  30.775  42.683  1.00  0.00           H  
ATOM   2470  CA  GLN   159      52.387  28.652  42.230  1.00  0.00           C  
ATOM   2471  HA  GLN   159      51.541  28.246  41.675  1.00  0.00           H  
ATOM   2472  CB  GLN   159      53.697  28.881  41.329  1.00  0.00           C  
ATOM   2473  HB2 GLN   159      54.461  29.405  41.904  1.00  0.00           H  
ATOM   2474  HB3 GLN   159      53.962  27.869  41.024  1.00  0.00           H  
ATOM   2475  CG  GLN   159      53.487  29.693  40.083  1.00  0.00           C  
ATOM   2476  HG2 GLN   159      53.337  30.731  40.381  1.00  0.00           H  
ATOM   2477  HG3 GLN   159      54.441  29.668  39.557  1.00  0.00           H  
ATOM   2478  CD  GLN   159      52.292  29.208  39.263  1.00  0.00           C  
ATOM   2479  OE1 GLN   159      52.203  28.007  38.990  1.00  0.00           O  
ATOM   2480  NE2 GLN   159      51.428  30.075  38.807  1.00  0.00           N  
ATOM   2481 HE21 GLN   159      50.622  29.709  38.320  1.00  0.00           H  
ATOM   2482 HE22 GLN   159      51.491  31.009  39.184  1.00  0.00           H  
ATOM   2483  C   GLN   159      52.721  27.723  43.395  1.00  0.00           C  
ATOM   2484  O   GLN   159      52.325  26.581  43.323  1.00  0.00           O  
ATOM   2485  N   GLU   160      53.283  28.229  44.474  1.00  0.00           N  
ATOM   2486  H   GLU   160      53.533  29.205  44.537  1.00  0.00           H  
ATOM   2487  CA  GLU   160      53.597  27.433  45.715  1.00  0.00           C  
ATOM   2488  HA  GLU   160      54.119  26.548  45.352  1.00  0.00           H  
ATOM   2489  CB  GLU   160      54.601  28.221  46.651  1.00  0.00           C  
ATOM   2490  HB2 GLU   160      55.375  28.758  46.103  1.00  0.00           H  
ATOM   2491  HB3 GLU   160      53.958  28.931  47.170  1.00  0.00           H  
ATOM   2492  CG  GLU   160      55.302  27.334  47.710  1.00  0.00           C  
ATOM   2493  HG2 GLU   160      55.871  27.896  48.450  1.00  0.00           H  
ATOM   2494  HG3 GLU   160      54.470  26.926  48.282  1.00  0.00           H  
ATOM   2495  CD  GLU   160      56.165  26.277  47.035  1.00  0.00           C  
ATOM   2496  OE1 GLU   160      56.306  26.152  45.798  1.00  0.00           O  
ATOM   2497  OE2 GLU   160      56.723  25.468  47.781  1.00  0.00           O  
ATOM   2498  C   GLU   160      52.372  26.907  46.538  1.00  0.00           C  
ATOM   2499  O   GLU   160      51.671  27.639  47.219  1.00  0.00           O  
ATOM   2500  N   PRO   161      52.135  25.604  46.510  1.00  0.00           N  
ATOM   2501  CD  PRO   161      52.992  24.571  45.974  1.00  0.00           C  
ATOM   2502  HD2 PRO   161      53.921  24.494  46.539  1.00  0.00           H  
ATOM   2503  HD3 PRO   161      53.139  24.846  44.930  1.00  0.00           H  
ATOM   2504  CG  PRO   161      52.090  23.279  46.022  1.00  0.00           C  
ATOM   2505  HG2 PRO   161      52.708  22.386  46.110  1.00  0.00           H  
ATOM   2506  HG3 PRO   161      51.491  23.118  45.125  1.00  0.00           H  
ATOM   2507  CB  PRO   161      51.210  23.461  47.262  1.00  0.00           C  
ATOM   2508  HB2 PRO   161      51.818  23.245  48.140  1.00  0.00           H  
ATOM   2509  HB3 PRO   161      50.256  22.948  47.141  1.00  0.00           H  
ATOM   2510  CA  PRO   161      51.009  24.931  47.282  1.00  0.00           C  
ATOM   2511  HA  PRO   161      50.090  25.085  46.716  1.00  0.00           H  
ATOM   2512  C   PRO   161      50.782  25.444  48.670  1.00  0.00           C  
ATOM   2513  O   PRO   161      51.700  25.473  49.480  1.00  0.00           O  
ATOM   2514  N   GLY   162      49.468  25.708  49.031  1.00  0.00           N  
ATOM   2515  H   GLY   162      48.709  25.577  48.377  1.00  0.00           H  
ATOM   2516  CA  GLY   162      49.071  25.964  50.425  1.00  0.00           C  
ATOM   2517  HA2 GLY   162      48.049  25.656  50.647  1.00  0.00           H  
ATOM   2518  HA3 GLY   162      49.644  25.343  51.114  1.00  0.00           H  
ATOM   2519  C   GLY   162      49.362  27.483  50.859  1.00  0.00           C  
ATOM   2520  O   GLY   162      48.866  27.928  51.945  1.00  0.00           O  
ATOM   2521  N   VAL   163      50.130  28.302  50.107  1.00  0.00           N  
ATOM   2522  H   VAL   163      50.483  28.073  49.188  1.00  0.00           H  
ATOM   2523  CA  VAL   163      50.491  29.613  50.713  1.00  0.00           C  
ATOM   2524  HA  VAL   163      50.763  29.450  51.756  1.00  0.00           H  
ATOM   2525  CB  VAL   163      51.808  30.124  50.145  1.00  0.00           C  
ATOM   2526  HB  VAL   163      51.675  30.428  49.107  1.00  0.00           H  
ATOM   2527  CG1 VAL   163      52.295  31.323  50.927  1.00  0.00           C  
ATOM   2528 HG11 VAL   163      51.627  32.185  50.926  1.00  0.00           H  
ATOM   2529 HG12 VAL   163      52.419  30.964  51.948  1.00  0.00           H  
ATOM   2530 HG13 VAL   163      53.284  31.633  50.592  1.00  0.00           H  
ATOM   2531  CG2 VAL   163      52.851  29.040  50.236  1.00  0.00           C  
ATOM   2532 HG21 VAL   163      53.067  28.739  51.261  1.00  0.00           H  
ATOM   2533 HG22 VAL   163      52.751  28.196  49.554  1.00  0.00           H  
ATOM   2534 HG23 VAL   163      53.852  29.447  50.097  1.00  0.00           H  
ATOM   2535  C   VAL   163      49.425  30.715  50.660  1.00  0.00           C  
ATOM   2536  O   VAL   163      48.977  31.271  51.634  1.00  0.00           O  
ATOM   2537  N   ALA   164      48.851  31.001  49.479  1.00  0.00           N  
ATOM   2538  H   ALA   164      49.185  30.456  48.697  1.00  0.00           H  
ATOM   2539  CA  ALA   164      47.733  31.919  49.173  1.00  0.00           C  
ATOM   2540  HA  ALA   164      47.988  32.948  49.427  1.00  0.00           H  
ATOM   2541  CB  ALA   164      47.357  31.729  47.675  1.00  0.00           C  
ATOM   2542  HB1 ALA   164      48.044  32.252  47.009  1.00  0.00           H  
ATOM   2543  HB2 ALA   164      47.498  30.669  47.464  1.00  0.00           H  
ATOM   2544  HB3 ALA   164      46.312  31.999  47.518  1.00  0.00           H  
ATOM   2545  C   ALA   164      46.535  31.563  50.015  1.00  0.00           C  
ATOM   2546  O   ALA   164      45.810  32.480  50.488  1.00  0.00           O  
ATOM   2547  N   GLU   165      46.340  30.307  50.420  1.00  0.00           N  
ATOM   2548  H   GLU   165      46.776  29.602  49.843  1.00  0.00           H  
ATOM   2549  CA  GLU   165      45.318  29.792  51.309  1.00  0.00           C  
ATOM   2550  HA  GLU   165      44.385  30.263  50.999  1.00  0.00           H  
ATOM   2551  CB  GLU   165      45.139  28.273  51.073  1.00  0.00           C  
ATOM   2552  HB2 GLU   165      46.075  27.774  51.323  1.00  0.00           H  
ATOM   2553  HB3 GLU   165      44.352  27.923  51.741  1.00  0.00           H  
ATOM   2554  CG  GLU   165      44.559  27.873  49.702  1.00  0.00           C  
ATOM   2555  HG2 GLU   165      43.947  26.989  49.885  1.00  0.00           H  
ATOM   2556  HG3 GLU   165      43.887  28.651  49.339  1.00  0.00           H  
ATOM   2557  CD  GLU   165      45.727  27.518  48.759  1.00  0.00           C  
ATOM   2558  OE1 GLU   165      46.676  28.262  48.640  1.00  0.00           O  
ATOM   2559  OE2 GLU   165      45.716  26.428  48.079  1.00  0.00           O  
ATOM   2560  C   GLU   165      45.498  30.094  52.835  1.00  0.00           C  
ATOM   2561  O   GLU   165      44.492  30.282  53.553  1.00  0.00           O  
ATOM   2562  N   ALA   166      46.739  30.275  53.314  1.00  0.00           N  
ATOM   2563  H   ALA   166      47.490  30.082  52.668  1.00  0.00           H  
ATOM   2564  CA  ALA   166      46.992  30.931  54.573  1.00  0.00           C  
ATOM   2565  HA  ALA   166      46.133  30.714  55.208  1.00  0.00           H  
ATOM   2566  CB  ALA   166      48.184  30.222  55.177  1.00  0.00           C  
ATOM   2567  HB1 ALA   166      48.489  30.620  56.145  1.00  0.00           H  
ATOM   2568  HB2 ALA   166      48.047  29.143  55.249  1.00  0.00           H  
ATOM   2569  HB3 ALA   166      48.963  30.308  54.419  1.00  0.00           H  
ATOM   2570  C   ALA   166      47.088  32.478  54.498  1.00  0.00           C  
ATOM   2571  O   ALA   166      47.384  33.130  55.531  1.00  0.00           O  
ATOM   2572  N   GLU   167      46.928  33.109  53.296  1.00  0.00           N  
ATOM   2573  H   GLU   167      46.767  32.589  52.445  1.00  0.00           H  
ATOM   2574  CA  GLU   167      46.483  34.527  53.249  1.00  0.00           C  
ATOM   2575  HA  GLU   167      46.844  35.033  54.145  1.00  0.00           H  
ATOM   2576  CB  GLU   167      47.100  35.255  52.033  1.00  0.00           C  
ATOM   2577  HB2 GLU   167      46.564  34.994  51.120  1.00  0.00           H  
ATOM   2578  HB3 GLU   167      46.951  36.328  52.159  1.00  0.00           H  
ATOM   2579  CG  GLU   167      48.530  34.891  51.696  1.00  0.00           C  
ATOM   2580  HG2 GLU   167      48.579  33.815  51.529  1.00  0.00           H  
ATOM   2581  HG3 GLU   167      48.685  35.382  50.736  1.00  0.00           H  
ATOM   2582  CD  GLU   167      49.566  35.530  52.572  1.00  0.00           C  
ATOM   2583  OE1 GLU   167      49.266  36.532  53.352  1.00  0.00           O  
ATOM   2584  OE2 GLU   167      50.762  35.152  52.389  1.00  0.00           O  
ATOM   2585  C   GLU   167      44.986  34.637  53.347  1.00  0.00           C  
ATOM   2586  O   GLU   167      44.494  35.377  54.151  1.00  0.00           O  
ATOM   2587  N   LEU   168      44.324  34.003  52.398  1.00  0.00           N  
ATOM   2588  H   LEU   168      44.865  33.401  51.794  1.00  0.00           H  
ATOM   2589  CA  LEU   168      42.978  34.308  51.870  1.00  0.00           C  
ATOM   2590  HA  LEU   168      42.942  35.397  51.885  1.00  0.00           H  
ATOM   2591  CB  LEU   168      42.730  33.626  50.491  1.00  0.00           C  
ATOM   2592  HB2 LEU   168      43.153  32.621  50.511  1.00  0.00           H  
ATOM   2593  HB3 LEU   168      41.670  33.461  50.297  1.00  0.00           H  
ATOM   2594  CG  LEU   168      43.346  34.373  49.271  1.00  0.00           C  
ATOM   2595  HG  LEU   168      44.344  34.752  49.490  1.00  0.00           H  
ATOM   2596  CD1 LEU   168      43.538  33.474  48.081  1.00  0.00           C  
ATOM   2597 HD11 LEU   168      44.348  32.755  48.200  1.00  0.00           H  
ATOM   2598 HD12 LEU   168      42.591  32.937  48.037  1.00  0.00           H  
ATOM   2599 HD13 LEU   168      43.629  33.975  47.117  1.00  0.00           H  
ATOM   2600  CD2 LEU   168      42.412  35.475  48.869  1.00  0.00           C  
ATOM   2601 HD21 LEU   168      42.927  35.982  48.053  1.00  0.00           H  
ATOM   2602 HD22 LEU   168      41.405  35.189  48.568  1.00  0.00           H  
ATOM   2603 HD23 LEU   168      42.204  36.065  49.761  1.00  0.00           H  
ATOM   2604  C   LEU   168      41.905  33.927  52.891  1.00  0.00           C  
ATOM   2605  O   LEU   168      40.854  34.554  52.846  1.00  0.00           O  
ATOM   2606  N   GLU   169      42.232  32.957  53.819  1.00  0.00           N  
ATOM   2607  H   GLU   169      43.122  32.524  53.615  1.00  0.00           H  
ATOM   2608  CA  GLU   169      41.346  32.517  54.878  1.00  0.00           C  
ATOM   2609  HA  GLU   169      40.340  32.878  54.662  1.00  0.00           H  
ATOM   2610  CB  GLU   169      41.429  30.932  55.063  1.00  0.00           C  
ATOM   2611  HB2 GLU   169      42.490  30.737  55.218  1.00  0.00           H  
ATOM   2612  HB3 GLU   169      40.843  30.745  55.963  1.00  0.00           H  
ATOM   2613  CG  GLU   169      40.869  30.113  53.911  1.00  0.00           C  
ATOM   2614  HG2 GLU   169      39.923  30.557  53.602  1.00  0.00           H  
ATOM   2615  HG3 GLU   169      41.563  30.047  53.072  1.00  0.00           H  
ATOM   2616  CD  GLU   169      40.454  28.655  54.328  1.00  0.00           C  
ATOM   2617  OE1 GLU   169      40.006  27.968  53.408  1.00  0.00           O  
ATOM   2618  OE2 GLU   169      40.772  28.214  55.468  1.00  0.00           O  
ATOM   2619  C   GLU   169      41.700  33.193  56.271  1.00  0.00           C  
ATOM   2620  O   GLU   169      41.194  32.699  57.306  1.00  0.00           O  
ATOM   2621  N   GLN   170      42.633  34.141  56.343  1.00  0.00           N  
ATOM   2622  H   GLN   170      43.189  34.362  55.529  1.00  0.00           H  
ATOM   2623  CA  GLN   170      42.923  34.797  57.626  1.00  0.00           C  
ATOM   2624  HA  GLN   170      43.059  34.032  58.390  1.00  0.00           H  
ATOM   2625  CB  GLN   170      44.254  35.574  57.522  1.00  0.00           C  
ATOM   2626  HB2 GLN   170      44.179  36.225  56.651  1.00  0.00           H  
ATOM   2627  HB3 GLN   170      44.367  36.213  58.398  1.00  0.00           H  
ATOM   2628  CG  GLN   170      45.460  34.636  57.291  1.00  0.00           C  
ATOM   2629  HG2 GLN   170      45.155  33.709  56.805  1.00  0.00           H  
ATOM   2630  HG3 GLN   170      46.189  35.236  56.746  1.00  0.00           H  
ATOM   2631  CD  GLN   170      46.119  34.127  58.623  1.00  0.00           C  
ATOM   2632  OE1 GLN   170      45.751  34.545  59.694  1.00  0.00           O  
ATOM   2633  NE2 GLN   170      47.144  33.248  58.509  1.00  0.00           N  
ATOM   2634 HE21 GLN   170      47.609  33.010  59.373  1.00  0.00           H  
ATOM   2635 HE22 GLN   170      47.588  33.126  57.610  1.00  0.00           H  
ATOM   2636  C   GLN   170      41.754  35.631  58.156  1.00  0.00           C  
ATOM   2637  O   GLN   170      41.494  35.481  59.363  1.00  0.00           O  
ATOM   2638  N   ASN   171      41.022  36.350  57.249  1.00  0.00           N  
ATOM   2639  H   ASN   171      41.500  36.477  56.369  1.00  0.00           H  
ATOM   2640  CA  ASN   171      39.654  36.752  57.487  1.00  0.00           C  
ATOM   2641  HA  ASN   171      39.158  35.920  57.987  1.00  0.00           H  
ATOM   2642  CB  ASN   171      39.561  38.053  58.356  1.00  0.00           C  
ATOM   2643  HB2 ASN   171      40.088  37.751  59.261  1.00  0.00           H  
ATOM   2644  HB3 ASN   171      40.092  38.870  57.867  1.00  0.00           H  
ATOM   2645  CG  ASN   171      38.166  38.419  58.681  1.00  0.00           C  
ATOM   2646  OD1 ASN   171      37.419  38.793  57.827  1.00  0.00           O  
ATOM   2647  ND2 ASN   171      37.773  38.501  59.912  1.00  0.00           N  
ATOM   2648 HD21 ASN   171      36.793  38.720  60.026  1.00  0.00           H  
ATOM   2649 HD22 ASN   171      38.351  38.163  60.667  1.00  0.00           H  
ATOM   2650  C   ASN   171      38.995  36.930  56.115  1.00  0.00           C  
ATOM   2651  O   ASN   171      39.292  37.827  55.332  1.00  0.00           O  
ATOM   2652  N   LEU   172      38.054  35.960  55.762  1.00  0.00           N  
ATOM   2653  H   LEU   172      37.853  35.297  56.497  1.00  0.00           H  
ATOM   2654  CA  LEU   172      37.285  35.918  54.549  1.00  0.00           C  
ATOM   2655  HA  LEU   172      37.976  35.703  53.734  1.00  0.00           H  
ATOM   2656  CB  LEU   172      36.291  34.737  54.589  1.00  0.00           C  
ATOM   2657  HB2 LEU   172      35.861  34.647  55.587  1.00  0.00           H  
ATOM   2658  HB3 LEU   172      35.506  34.967  53.869  1.00  0.00           H  
ATOM   2659  CG  LEU   172      36.974  33.351  54.211  1.00  0.00           C  
ATOM   2660  HG  LEU   172      37.685  33.563  53.413  1.00  0.00           H  
ATOM   2661  CD1 LEU   172      37.561  32.540  55.430  1.00  0.00           C  
ATOM   2662 HD11 LEU   172      38.015  31.577  55.197  1.00  0.00           H  
ATOM   2663 HD12 LEU   172      38.292  33.142  55.971  1.00  0.00           H  
ATOM   2664 HD13 LEU   172      36.675  32.317  56.023  1.00  0.00           H  
ATOM   2665  CD2 LEU   172      35.960  32.401  53.496  1.00  0.00           C  
ATOM   2666 HD21 LEU   172      35.125  32.175  54.159  1.00  0.00           H  
ATOM   2667 HD22 LEU   172      35.536  32.787  52.569  1.00  0.00           H  
ATOM   2668 HD23 LEU   172      36.427  31.479  53.149  1.00  0.00           H  
ATOM   2669  C   LEU   172      36.541  37.304  54.258  1.00  0.00           C  
ATOM   2670  O   LEU   172      36.573  37.745  53.114  1.00  0.00           O  
ATOM   2671  N   SER   173      35.949  37.977  55.292  1.00  0.00           N  
ATOM   2672  H   SER   173      36.091  37.658  56.240  1.00  0.00           H  
ATOM   2673  CA  SER   173      35.247  39.264  55.056  1.00  0.00           C  
ATOM   2674  HA  SER   173      34.615  39.132  54.178  1.00  0.00           H  
ATOM   2675  CB  SER   173      34.384  39.684  56.311  1.00  0.00           C  
ATOM   2676  HB2 SER   173      33.848  40.590  56.029  1.00  0.00           H  
ATOM   2677  HB3 SER   173      33.738  38.914  56.734  1.00  0.00           H  
ATOM   2678  OG  SER   173      35.199  40.043  57.363  1.00  0.00           O  
ATOM   2679  HG  SER   173      35.858  39.404  57.645  1.00  0.00           H  
ATOM   2680  C   SER   173      36.178  40.386  54.623  1.00  0.00           C  
ATOM   2681  O   SER   173      35.925  41.085  53.683  1.00  0.00           O  
ATOM   2682  N   ARG   174      37.377  40.498  55.235  1.00  0.00           N  
ATOM   2683  H   ARG   174      37.628  39.791  55.911  1.00  0.00           H  
ATOM   2684  CA  ARG   174      38.422  41.400  54.746  1.00  0.00           C  
ATOM   2685  HA  ARG   174      38.087  42.436  54.798  1.00  0.00           H  
ATOM   2686  CB  ARG   174      39.611  41.160  55.650  1.00  0.00           C  
ATOM   2687  HB2 ARG   174      39.344  41.299  56.698  1.00  0.00           H  
ATOM   2688  HB3 ARG   174      40.013  40.154  55.535  1.00  0.00           H  
ATOM   2689  CG  ARG   174      40.809  42.109  55.444  1.00  0.00           C  
ATOM   2690  HG2 ARG   174      41.136  42.125  54.404  1.00  0.00           H  
ATOM   2691  HG3 ARG   174      40.670  43.106  55.861  1.00  0.00           H  
ATOM   2692  CD  ARG   174      42.049  41.669  56.252  1.00  0.00           C  
ATOM   2693  HD2 ARG   174      41.731  41.393  57.258  1.00  0.00           H  
ATOM   2694  HD3 ARG   174      42.552  40.842  55.751  1.00  0.00           H  
ATOM   2695  NE  ARG   174      43.036  42.780  56.298  1.00  0.00           N  
ATOM   2696  HE  ARG   174      42.708  43.734  56.335  1.00  0.00           H  
ATOM   2697  CZ  ARG   174      44.373  42.711  56.171  1.00  0.00           C  
ATOM   2698  NH1 ARG   174      44.998  41.556  56.357  1.00  0.00           N  
ATOM   2699 HH11 ARG   174      44.559  40.706  56.681  1.00  0.00           H  
ATOM   2700 HH12 ARG   174      46.007  41.581  56.394  1.00  0.00           H  
ATOM   2701  NH2 ARG   174      45.118  43.729  55.723  1.00  0.00           N  
ATOM   2702 HH21 ARG   174      44.657  44.618  55.595  1.00  0.00           H  
ATOM   2703 HH22 ARG   174      46.009  43.513  55.301  1.00  0.00           H  
ATOM   2704  C   ARG   174      38.853  40.957  53.328  1.00  0.00           C  
ATOM   2705  O   ARG   174      39.083  41.884  52.476  1.00  0.00           O  
ATOM   2706  N   THR   175      38.977  39.627  53.060  1.00  0.00           N  
ATOM   2707  H   THR   175      38.910  38.995  53.846  1.00  0.00           H  
ATOM   2708  CA  THR   175      39.408  39.198  51.730  1.00  0.00           C  
ATOM   2709  HA  THR   175      40.404  39.597  51.537  1.00  0.00           H  
ATOM   2710  CB  THR   175      39.600  37.705  51.808  1.00  0.00           C  
ATOM   2711  HB  THR   175      38.854  37.219  52.436  1.00  0.00           H  
ATOM   2712  CG2 THR   175      39.732  36.913  50.507  1.00  0.00           C  
ATOM   2713 HG21 THR   175      40.093  35.898  50.673  1.00  0.00           H  
ATOM   2714 HG22 THR   175      38.794  36.781  49.967  1.00  0.00           H  
ATOM   2715 HG23 THR   175      40.499  37.386  49.893  1.00  0.00           H  
ATOM   2716  OG1 THR   175      40.798  37.423  52.515  1.00  0.00           O  
ATOM   2717  HG1 THR   175      40.754  36.559  52.930  1.00  0.00           H  
ATOM   2718  C   THR   175      38.549  39.708  50.599  1.00  0.00           C  
ATOM   2719  O   THR   175      39.006  40.313  49.654  1.00  0.00           O  
ATOM   2720  N   PHE   176      37.191  39.498  50.694  1.00  0.00           N  
ATOM   2721  H   PHE   176      36.827  39.115  51.555  1.00  0.00           H  
ATOM   2722  CA  PHE   176      36.240  39.953  49.639  1.00  0.00           C  
ATOM   2723  HA  PHE   176      36.692  39.724  48.674  1.00  0.00           H  
ATOM   2724  CB  PHE   176      34.928  39.207  49.763  1.00  0.00           C  
ATOM   2725  HB2 PHE   176      34.447  39.499  50.696  1.00  0.00           H  
ATOM   2726  HB3 PHE   176      34.254  39.468  48.946  1.00  0.00           H  
ATOM   2727  CG  PHE   176      35.229  37.756  49.637  1.00  0.00           C  
ATOM   2728  CD1 PHE   176      35.709  37.269  48.354  1.00  0.00           C  
ATOM   2729  HD1 PHE   176      35.784  37.908  47.486  1.00  0.00           H  
ATOM   2730  CE1 PHE   176      35.970  35.915  48.186  1.00  0.00           C  
ATOM   2731  HE1 PHE   176      36.238  35.505  47.223  1.00  0.00           H  
ATOM   2732  CZ  PHE   176      35.776  35.065  49.296  1.00  0.00           C  
ATOM   2733  HZ  PHE   176      35.792  33.989  49.206  1.00  0.00           H  
ATOM   2734  CE2 PHE   176      35.242  35.486  50.511  1.00  0.00           C  
ATOM   2735  HE2 PHE   176      35.049  34.813  51.333  1.00  0.00           H  
ATOM   2736  CD2 PHE   176      35.053  36.822  50.735  1.00  0.00           C  
ATOM   2737  HD2 PHE   176      34.777  37.216  51.702  1.00  0.00           H  
ATOM   2738  C   PHE   176      36.032  41.437  49.554  1.00  0.00           C  
ATOM   2739  O   PHE   176      35.953  41.981  48.436  1.00  0.00           O  
ATOM   2740  N   LYS   177      36.081  42.182  50.677  1.00  0.00           N  
ATOM   2741  H   LYS   177      36.252  41.672  51.533  1.00  0.00           H  
ATOM   2742  CA  LYS   177      36.117  43.677  50.614  1.00  0.00           C  
ATOM   2743  HA  LYS   177      35.241  44.011  50.056  1.00  0.00           H  
ATOM   2744  CB  LYS   177      35.933  44.387  52.051  1.00  0.00           C  
ATOM   2745  HB2 LYS   177      36.278  43.651  52.777  1.00  0.00           H  
ATOM   2746  HB3 LYS   177      36.588  45.257  52.097  1.00  0.00           H  
ATOM   2747  CG  LYS   177      34.528  44.792  52.195  1.00  0.00           C  
ATOM   2748  HG2 LYS   177      34.169  45.458  51.410  1.00  0.00           H  
ATOM   2749  HG3 LYS   177      33.931  43.897  52.023  1.00  0.00           H  
ATOM   2750  CD  LYS   177      34.192  45.305  53.597  1.00  0.00           C  
ATOM   2751  HD2 LYS   177      34.793  44.744  54.312  1.00  0.00           H  
ATOM   2752  HD3 LYS   177      34.485  46.347  53.724  1.00  0.00           H  
ATOM   2753  CE  LYS   177      32.707  45.223  54.113  1.00  0.00           C  
ATOM   2754  HE2 LYS   177      31.959  45.680  53.465  1.00  0.00           H  
ATOM   2755  HE3 LYS   177      32.468  44.160  54.074  1.00  0.00           H  
ATOM   2756  NZ  LYS   177      32.501  45.840  55.437  1.00  0.00           N  
ATOM   2757  HZ1 LYS   177      32.982  45.314  56.152  1.00  0.00           H  
ATOM   2758  HZ2 LYS   177      32.954  46.733  55.576  1.00  0.00           H  
ATOM   2759  HZ3 LYS   177      31.536  45.969  55.704  1.00  0.00           H  
ATOM   2760  C   LYS   177      37.381  44.236  49.953  1.00  0.00           C  
ATOM   2761  O   LYS   177      37.337  45.109  49.127  1.00  0.00           O  
ATOM   2762  N   SER   178      38.543  43.586  50.074  1.00  0.00           N  
ATOM   2763  H   SER   178      38.644  42.877  50.786  1.00  0.00           H  
ATOM   2764  CA  SER   178      39.799  43.869  49.353  1.00  0.00           C  
ATOM   2765  HA  SER   178      40.119  44.910  49.411  1.00  0.00           H  
ATOM   2766  CB  SER   178      40.951  43.017  49.968  1.00  0.00           C  
ATOM   2767  HB2 SER   178      40.699  41.964  49.835  1.00  0.00           H  
ATOM   2768  HB3 SER   178      41.879  43.184  49.422  1.00  0.00           H  
ATOM   2769  OG  SER   178      41.197  43.576  51.326  1.00  0.00           O  
ATOM   2770  HG  SER   178      40.781  42.936  51.910  1.00  0.00           H  
ATOM   2771  C   SER   178      39.783  43.604  47.830  1.00  0.00           C  
ATOM   2772  O   SER   178      40.368  44.295  47.027  1.00  0.00           O  
ATOM   2773  N   LEU   179      39.118  42.482  47.451  1.00  0.00           N  
ATOM   2774  H   LEU   179      38.720  41.925  48.194  1.00  0.00           H  
ATOM   2775  CA  LEU   179      38.964  42.027  46.053  1.00  0.00           C  
ATOM   2776  HA  LEU   179      39.895  42.242  45.528  1.00  0.00           H  
ATOM   2777  CB  LEU   179      38.720  40.499  46.138  1.00  0.00           C  
ATOM   2778  HB2 LEU   179      37.914  40.280  46.839  1.00  0.00           H  
ATOM   2779  HB3 LEU   179      38.350  40.082  45.201  1.00  0.00           H  
ATOM   2780  CG  LEU   179      39.988  39.705  46.603  1.00  0.00           C  
ATOM   2781  HG  LEU   179      40.559  40.267  47.343  1.00  0.00           H  
ATOM   2782  CD1 LEU   179      39.634  38.392  47.235  1.00  0.00           C  
ATOM   2783 HD11 LEU   179      39.057  38.591  48.138  1.00  0.00           H  
ATOM   2784 HD12 LEU   179      38.929  37.781  46.670  1.00  0.00           H  
ATOM   2785 HD13 LEU   179      40.480  37.742  47.457  1.00  0.00           H  
ATOM   2786  CD2 LEU   179      41.053  39.453  45.484  1.00  0.00           C  
ATOM   2787 HD21 LEU   179      41.342  40.430  45.098  1.00  0.00           H  
ATOM   2788 HD22 LEU   179      41.910  38.941  45.921  1.00  0.00           H  
ATOM   2789 HD23 LEU   179      40.602  38.844  44.700  1.00  0.00           H  
ATOM   2790  C   LEU   179      37.907  42.749  45.223  1.00  0.00           C  
ATOM   2791  O   LEU   179      38.296  43.220  44.212  1.00  0.00           O  
ATOM   2792  N   PHE   180      36.745  42.857  45.730  1.00  0.00           N  
ATOM   2793  H   PHE   180      36.571  42.355  46.589  1.00  0.00           H  
ATOM   2794  CA  PHE   180      35.609  43.362  44.983  1.00  0.00           C  
ATOM   2795  HA  PHE   180      35.813  43.170  43.930  1.00  0.00           H  
ATOM   2796  CB  PHE   180      34.348  42.609  45.421  1.00  0.00           C  
ATOM   2797  HB2 PHE   180      34.227  42.790  46.489  1.00  0.00           H  
ATOM   2798  HB3 PHE   180      33.436  43.017  44.986  1.00  0.00           H  
ATOM   2799  CG  PHE   180      34.492  41.073  45.127  1.00  0.00           C  
ATOM   2800  CD1 PHE   180      35.006  40.595  43.930  1.00  0.00           C  
ATOM   2801  HD1 PHE   180      35.152  41.327  43.149  1.00  0.00           H  
ATOM   2802  CE1 PHE   180      34.948  39.206  43.586  1.00  0.00           C  
ATOM   2803  HE1 PHE   180      35.206  38.793  42.622  1.00  0.00           H  
ATOM   2804  CZ  PHE   180      34.577  38.262  44.547  1.00  0.00           C  
ATOM   2805  HZ  PHE   180      34.568  37.218  44.274  1.00  0.00           H  
ATOM   2806  CE2 PHE   180      34.161  38.754  45.784  1.00  0.00           C  
ATOM   2807  HE2 PHE   180      33.712  38.054  46.472  1.00  0.00           H  
ATOM   2808  CD2 PHE   180      34.032  40.113  46.047  1.00  0.00           C  
ATOM   2809  HD2 PHE   180      33.675  40.468  47.003  1.00  0.00           H  
ATOM   2810  C   PHE   180      35.520  44.906  45.098  1.00  0.00           C  
ATOM   2811  O   PHE   180      34.733  45.306  45.975  1.00  0.00           O  
ATOM   2812  N   ARG   181      36.235  45.686  44.288  1.00  0.00           N  
ATOM   2813  H   ARG   181      36.882  45.198  43.685  1.00  0.00           H  
ATOM   2814  CA  ARG   181      36.242  47.132  44.306  1.00  0.00           C  
ATOM   2815  HA  ARG   181      35.461  47.536  44.950  1.00  0.00           H  
ATOM   2816  CB  ARG   181      37.522  47.672  45.055  1.00  0.00           C  
ATOM   2817  HB2 ARG   181      38.290  47.567  44.289  1.00  0.00           H  
ATOM   2818  HB3 ARG   181      37.433  48.754  45.151  1.00  0.00           H  
ATOM   2819  CG  ARG   181      37.804  46.891  46.314  1.00  0.00           C  
ATOM   2820  HG2 ARG   181      36.901  46.877  46.924  1.00  0.00           H  
ATOM   2821  HG3 ARG   181      38.072  45.852  46.120  1.00  0.00           H  
ATOM   2822  CD  ARG   181      38.994  47.412  47.153  1.00  0.00           C  
ATOM   2823  HD2 ARG   181      39.241  46.719  47.957  1.00  0.00           H  
ATOM   2824  HD3 ARG   181      39.850  47.404  46.478  1.00  0.00           H  
ATOM   2825  NE  ARG   181      38.750  48.783  47.697  1.00  0.00           N  
ATOM   2826  HE  ARG   181      39.197  49.526  47.178  1.00  0.00           H  
ATOM   2827  CZ  ARG   181      38.266  49.135  48.786  1.00  0.00           C  
ATOM   2828  NH1 ARG   181      37.659  48.286  49.477  1.00  0.00           N  
ATOM   2829 HH11 ARG   181      37.505  47.374  49.072  1.00  0.00           H  
ATOM   2830 HH12 ARG   181      37.147  48.570  50.300  1.00  0.00           H  
ATOM   2831  NH2 ARG   181      38.218  50.351  49.200  1.00  0.00           N  
ATOM   2832 HH21 ARG   181      38.763  51.071  48.747  1.00  0.00           H  
ATOM   2833 HH22 ARG   181      37.784  50.532  50.093  1.00  0.00           H  
ATOM   2834  C   ARG   181      36.076  47.643  42.883  1.00  0.00           C  
ATOM   2835  O   ARG   181      36.226  46.911  41.932  1.00  0.00           O  
ATOM   2836  N   ALA   182      35.760  48.936  42.613  1.00  0.00           N  
ATOM   2837  H   ALA   182      35.805  49.659  43.316  1.00  0.00           H  
ATOM   2838  CA  ALA   182      35.213  49.407  41.308  1.00  0.00           C  
ATOM   2839  HA  ALA   182      35.554  48.703  40.548  1.00  0.00           H  
ATOM   2840  CB  ALA   182      33.722  49.341  41.474  1.00  0.00           C  
ATOM   2841  HB1 ALA   182      33.150  49.314  40.547  1.00  0.00           H  
ATOM   2842  HB2 ALA   182      33.397  48.408  41.936  1.00  0.00           H  
ATOM   2843  HB3 ALA   182      33.342  50.173  42.067  1.00  0.00           H  
ATOM   2844  C   ALA   182      35.682  50.754  40.797  1.00  0.00           C  
ATOM   2845  O   ALA   182      36.085  51.666  41.528  1.00  0.00           O  
ATOM   2846  N   SER   183      35.674  50.995  39.482  1.00  0.00           N  
ATOM   2847  H   SER   183      35.299  50.244  38.921  1.00  0.00           H  
ATOM   2848  CA  SER   183      36.453  52.066  38.833  1.00  0.00           C  
ATOM   2849  HA  SER   183      36.589  51.749  37.799  1.00  0.00           H  
ATOM   2850  CB  SER   183      35.692  53.426  38.883  1.00  0.00           C  
ATOM   2851  HB2 SER   183      34.689  53.326  38.468  1.00  0.00           H  
ATOM   2852  HB3 SER   183      35.717  53.758  39.921  1.00  0.00           H  
ATOM   2853  OG  SER   183      36.413  54.363  38.139  1.00  0.00           O  
ATOM   2854  HG  SER   183      35.668  54.920  37.903  1.00  0.00           H  
ATOM   2855  C   SER   183      37.929  52.140  39.304  1.00  0.00           C  
ATOM   2856  O   SER   183      38.525  51.043  39.377  1.00  0.00           O  
ATOM   2857  N   ASP   184      38.612  53.255  39.523  1.00  0.00           N  
ATOM   2858  H   ASP   184      38.027  54.077  39.472  1.00  0.00           H  
ATOM   2859  CA  ASP   184      40.025  53.352  39.896  1.00  0.00           C  
ATOM   2860  HA  ASP   184      40.628  52.680  39.285  1.00  0.00           H  
ATOM   2861  CB  ASP   184      40.388  54.847  39.608  1.00  0.00           C  
ATOM   2862  HB2 ASP   184      41.452  55.053  39.715  1.00  0.00           H  
ATOM   2863  HB3 ASP   184      40.180  54.931  38.541  1.00  0.00           H  
ATOM   2864  CG  ASP   184      39.574  55.915  40.332  1.00  0.00           C  
ATOM   2865  OD1 ASP   184      38.789  55.618  41.257  1.00  0.00           O  
ATOM   2866  OD2 ASP   184      39.594  57.078  39.880  1.00  0.00           O  
ATOM   2867  C   ASP   184      40.338  52.960  41.445  1.00  0.00           C  
ATOM   2868  O   ASP   184      41.505  52.974  41.935  1.00  0.00           O  
ATOM   2869  N   GLU   185      39.373  52.489  42.239  1.00  0.00           N  
ATOM   2870  H   GLU   185      38.481  52.361  41.783  1.00  0.00           H  
ATOM   2871  CA  GLU   185      39.577  52.127  43.586  1.00  0.00           C  
ATOM   2872  HA  GLU   185      40.291  52.788  44.078  1.00  0.00           H  
ATOM   2873  CB  GLU   185      38.304  52.394  44.277  1.00  0.00           C  
ATOM   2874  HB2 GLU   185      38.047  53.452  44.321  1.00  0.00           H  
ATOM   2875  HB3 GLU   185      37.502  51.847  43.781  1.00  0.00           H  
ATOM   2876  CG  GLU   185      38.176  52.013  45.785  1.00  0.00           C  
ATOM   2877  HG2 GLU   185      37.208  52.332  46.170  1.00  0.00           H  
ATOM   2878  HG3 GLU   185      38.207  50.924  45.794  1.00  0.00           H  
ATOM   2879  CD  GLU   185      39.274  52.598  46.643  1.00  0.00           C  
ATOM   2880  OE1 GLU   185      39.945  51.857  47.397  1.00  0.00           O  
ATOM   2881  OE2 GLU   185      39.633  53.833  46.538  1.00  0.00           O  
ATOM   2882  C   GLU   185      40.210  50.752  43.846  1.00  0.00           C  
ATOM   2883  O   GLU   185      39.622  49.721  43.494  1.00  0.00           O  
ATOM   2884  N   SER   186      41.315  50.643  44.541  1.00  0.00           N  
ATOM   2885  H   SER   186      41.742  51.496  44.874  1.00  0.00           H  
ATOM   2886  CA  SER   186      41.927  49.392  44.945  1.00  0.00           C  
ATOM   2887  HA  SER   186      41.116  48.696  45.159  1.00  0.00           H  
ATOM   2888  CB  SER   186      42.633  48.785  43.765  1.00  0.00           C  
ATOM   2889  HB2 SER   186      41.904  48.316  43.104  1.00  0.00           H  
ATOM   2890  HB3 SER   186      43.262  49.530  43.276  1.00  0.00           H  
ATOM   2891  OG  SER   186      43.542  47.819  44.078  1.00  0.00           O  
ATOM   2892  HG  SER   186      43.522  47.088  43.456  1.00  0.00           H  
ATOM   2893  C   SER   186      42.828  49.475  46.197  1.00  0.00           C  
ATOM   2894  O   SER   186      43.246  50.534  46.544  1.00  0.00           O  
ATOM   2895  N   VAL   187      43.017  48.303  46.861  1.00  0.00           N  
ATOM   2896  H   VAL   187      42.564  47.487  46.476  1.00  0.00           H  
ATOM   2897  CA  VAL   187      43.762  48.114  48.141  1.00  0.00           C  
ATOM   2898  HA  VAL   187      44.375  48.991  48.346  1.00  0.00           H  
ATOM   2899  CB  VAL   187      42.788  47.900  49.357  1.00  0.00           C  
ATOM   2900  HB  VAL   187      43.429  47.765  50.228  1.00  0.00           H  
ATOM   2901  CG1 VAL   187      41.763  49.010  49.641  1.00  0.00           C  
ATOM   2902 HG11 VAL   187      40.996  48.592  50.294  1.00  0.00           H  
ATOM   2903 HG12 VAL   187      42.272  49.854  50.106  1.00  0.00           H  
ATOM   2904 HG13 VAL   187      41.273  49.335  48.723  1.00  0.00           H  
ATOM   2905  CG2 VAL   187      42.150  46.541  49.239  1.00  0.00           C  
ATOM   2906 HG21 VAL   187      42.795  45.825  48.730  1.00  0.00           H  
ATOM   2907 HG22 VAL   187      41.906  46.181  50.238  1.00  0.00           H  
ATOM   2908 HG23 VAL   187      41.166  46.619  48.776  1.00  0.00           H  
ATOM   2909  C   VAL   187      44.780  46.949  47.959  1.00  0.00           C  
ATOM   2910  O   VAL   187      45.466  46.594  48.891  1.00  0.00           O  
ATOM   2911  N   LEU   188      44.877  46.335  46.706  1.00  0.00           N  
ATOM   2912  H   LEU   188      44.313  46.612  45.915  1.00  0.00           H  
ATOM   2913  CA  LEU   188      45.735  45.153  46.471  1.00  0.00           C  
ATOM   2914  HA  LEU   188      46.133  44.805  47.424  1.00  0.00           H  
ATOM   2915  CB  LEU   188      44.962  43.957  45.886  1.00  0.00           C  
ATOM   2916  HB2 LEU   188      44.613  44.139  44.870  1.00  0.00           H  
ATOM   2917  HB3 LEU   188      45.780  43.274  45.654  1.00  0.00           H  
ATOM   2918  CG  LEU   188      43.933  43.342  46.858  1.00  0.00           C  
ATOM   2919  HG  LEU   188      43.302  44.163  47.197  1.00  0.00           H  
ATOM   2920  CD1 LEU   188      43.067  42.282  46.208  1.00  0.00           C  
ATOM   2921 HD11 LEU   188      42.400  41.781  46.909  1.00  0.00           H  
ATOM   2922 HD12 LEU   188      42.490  42.721  45.394  1.00  0.00           H  
ATOM   2923 HD13 LEU   188      43.794  41.529  45.904  1.00  0.00           H  
ATOM   2924  CD2 LEU   188      44.546  42.699  48.086  1.00  0.00           C  
ATOM   2925 HD21 LEU   188      45.269  43.399  48.503  1.00  0.00           H  
ATOM   2926 HD22 LEU   188      43.733  42.498  48.784  1.00  0.00           H  
ATOM   2927 HD23 LEU   188      44.988  41.730  47.854  1.00  0.00           H  
ATOM   2928  C   LEU   188      47.038  45.410  45.660  1.00  0.00           C  
ATOM   2929  O   LEU   188      46.941  45.579  44.433  1.00  0.00           O  
ATOM   2930  N   SER   189      48.225  45.273  46.281  1.00  0.00           N  
ATOM   2931  H   SER   189      48.193  45.174  47.286  1.00  0.00           H  
ATOM   2932  CA  SER   189      49.544  45.581  45.672  1.00  0.00           C  
ATOM   2933  HA  SER   189      49.395  46.224  44.805  1.00  0.00           H  
ATOM   2934  CB  SER   189      50.462  46.282  46.657  1.00  0.00           C  
ATOM   2935  HB2 SER   189      50.375  45.835  47.647  1.00  0.00           H  
ATOM   2936  HB3 SER   189      51.507  46.194  46.359  1.00  0.00           H  
ATOM   2937  OG  SER   189      50.249  47.681  46.786  1.00  0.00           O  
ATOM   2938  HG  SER   189      49.465  47.715  47.338  1.00  0.00           H  
ATOM   2939  C   SER   189      50.071  44.280  44.964  1.00  0.00           C  
ATOM   2940  O   SER   189      51.093  43.826  45.243  1.00  0.00           O  
ATOM   2941  N   MET   190      49.331  43.875  43.944  1.00  0.00           N  
ATOM   2942  H   MET   190      48.521  44.396  43.640  1.00  0.00           H  
ATOM   2943  CA  MET   190      49.547  42.610  43.254  1.00  0.00           C  
ATOM   2944  HA  MET   190      49.544  41.808  43.993  1.00  0.00           H  
ATOM   2945  CB  MET   190      48.331  42.370  42.350  1.00  0.00           C  
ATOM   2946  HB2 MET   190      48.145  43.175  41.639  1.00  0.00           H  
ATOM   2947  HB3 MET   190      48.510  41.490  41.733  1.00  0.00           H  
ATOM   2948  CG  MET   190      47.021  42.245  43.082  1.00  0.00           C  
ATOM   2949  HG2 MET   190      46.813  43.238  43.479  1.00  0.00           H  
ATOM   2950  HG3 MET   190      46.225  42.036  42.367  1.00  0.00           H  
ATOM   2951  SD  MET   190      46.942  40.831  44.294  1.00  0.00           S  
ATOM   2952  CE  MET   190      45.523  39.973  43.588  1.00  0.00           C  
ATOM   2953  HE1 MET   190      44.629  40.594  43.545  1.00  0.00           H  
ATOM   2954  HE2 MET   190      45.816  39.608  42.603  1.00  0.00           H  
ATOM   2955  HE3 MET   190      45.320  39.070  44.164  1.00  0.00           H  
ATOM   2956  C   MET   190      50.886  42.547  42.468  1.00  0.00           C  
ATOM   2957  O   MET   190      51.289  41.464  42.048  1.00  0.00           O  
ATOM   2958  N   HIE   191      51.674  43.642  42.336  1.00  0.00           N  
ATOM   2959  H   HIE   191      51.199  44.454  42.702  1.00  0.00           H  
ATOM   2960  CA  HIE   191      53.037  43.741  41.799  1.00  0.00           C  
ATOM   2961  HA  HIE   191      53.136  43.043  40.968  1.00  0.00           H  
ATOM   2962  CB  HIE   191      53.146  45.175  41.232  1.00  0.00           C  
ATOM   2963  HB2 HIE   191      54.110  45.180  40.723  1.00  0.00           H  
ATOM   2964  HB3 HIE   191      52.277  45.359  40.601  1.00  0.00           H  
ATOM   2965  CG  HIE   191      53.136  46.250  42.323  1.00  0.00           C  
ATOM   2966  ND1 HIE   191      52.053  46.623  43.130  1.00  0.00           N  
ATOM   2967  CE1 HIE   191      52.389  47.771  43.825  1.00  0.00           C  
ATOM   2968  HE1 HIE   191      51.719  48.301  44.486  1.00  0.00           H  
ATOM   2969  NE2 HIE   191      53.570  48.171  43.349  1.00  0.00           N  
ATOM   2970  HE2 HIE   191      54.144  48.899  43.751  1.00  0.00           H  
ATOM   2971  CD2 HIE   191      54.007  47.247  42.471  1.00  0.00           C  
ATOM   2972  HD2 HIE   191      54.855  47.310  41.805  1.00  0.00           H  
ATOM   2973  C   HIE   191      54.140  43.501  42.731  1.00  0.00           C  
ATOM   2974  O   HIE   191      55.329  43.439  42.342  1.00  0.00           O  
ATOM   2975  N   LYS   192      53.891  43.401  44.073  1.00  0.00           N  
ATOM   2976  H   LYS   192      52.944  43.387  44.425  1.00  0.00           H  
ATOM   2977  CA  LYS   192      54.945  43.200  45.032  1.00  0.00           C  
ATOM   2978  HA  LYS   192      55.813  42.651  44.668  1.00  0.00           H  
ATOM   2979  CB  LYS   192      55.427  44.543  45.497  1.00  0.00           C  
ATOM   2980  HB2 LYS   192      56.207  44.339  46.231  1.00  0.00           H  
ATOM   2981  HB3 LYS   192      55.876  45.010  44.621  1.00  0.00           H  
ATOM   2982  CG  LYS   192      54.400  45.454  46.090  1.00  0.00           C  
ATOM   2983  HG2 LYS   192      53.671  45.677  45.311  1.00  0.00           H  
ATOM   2984  HG3 LYS   192      53.803  44.999  46.880  1.00  0.00           H  
ATOM   2985  CD  LYS   192      55.115  46.621  46.729  1.00  0.00           C  
ATOM   2986  HD2 LYS   192      55.604  46.390  47.675  1.00  0.00           H  
ATOM   2987  HD3 LYS   192      55.909  46.983  46.076  1.00  0.00           H  
ATOM   2988  CE  LYS   192      54.115  47.719  47.019  1.00  0.00           C  
ATOM   2989  HE2 LYS   192      53.399  47.816  46.203  1.00  0.00           H  
ATOM   2990  HE3 LYS   192      53.497  47.491  47.888  1.00  0.00           H  
ATOM   2991  NZ  LYS   192      54.789  49.039  47.308  1.00  0.00           N  
ATOM   2992  HZ1 LYS   192      55.397  49.007  48.114  1.00  0.00           H  
ATOM   2993  HZ2 LYS   192      55.265  49.382  46.486  1.00  0.00           H  
ATOM   2994  HZ3 LYS   192      54.111  49.725  47.606  1.00  0.00           H  
ATOM   2995  C   LYS   192      54.623  42.330  46.252  1.00  0.00           C  
ATOM   2996  O   LYS   192      55.179  42.432  47.345  1.00  0.00           O  
ATOM   2997  N   VAL   193      53.780  41.362  45.937  1.00  0.00           N  
ATOM   2998  H   VAL   193      53.619  41.190  44.955  1.00  0.00           H  
ATOM   2999  CA  VAL   193      53.337  40.378  46.919  1.00  0.00           C  
ATOM   3000  HA  VAL   193      52.916  40.895  47.781  1.00  0.00           H  
ATOM   3001  CB  VAL   193      52.239  39.495  46.312  1.00  0.00           C  
ATOM   3002  HB  VAL   193      52.646  38.941  45.466  1.00  0.00           H  
ATOM   3003  CG1 VAL   193      51.737  38.500  47.288  1.00  0.00           C  
ATOM   3004 HG11 VAL   193      52.433  37.662  47.256  1.00  0.00           H  
ATOM   3005 HG12 VAL   193      51.560  38.866  48.299  1.00  0.00           H  
ATOM   3006 HG13 VAL   193      50.781  38.121  46.925  1.00  0.00           H  
ATOM   3007  CG2 VAL   193      50.971  40.338  45.837  1.00  0.00           C  
ATOM   3008 HG21 VAL   193      50.091  39.758  45.559  1.00  0.00           H  
ATOM   3009 HG22 VAL   193      50.634  41.034  46.605  1.00  0.00           H  
ATOM   3010 HG23 VAL   193      51.306  40.918  44.977  1.00  0.00           H  
ATOM   3011  C   VAL   193      54.454  39.487  47.509  1.00  0.00           C  
ATOM   3012  O   VAL   193      54.395  39.101  48.701  1.00  0.00           O  
ATOM   3013  N   CYS   194      55.446  39.041  46.634  1.00  0.00           N  
ATOM   3014  H   CYS   194      55.390  39.276  45.653  1.00  0.00           H  
ATOM   3015  CA  CYS   194      56.565  38.223  47.046  1.00  0.00           C  
ATOM   3016  HA  CYS   194      56.251  37.301  47.535  1.00  0.00           H  
ATOM   3017  CB  CYS   194      57.189  37.756  45.705  1.00  0.00           C  
ATOM   3018  HB2 CYS   194      57.390  38.588  45.030  1.00  0.00           H  
ATOM   3019  HB3 CYS   194      58.214  37.430  45.883  1.00  0.00           H  
ATOM   3020  SG  CYS   194      56.100  36.578  44.858  1.00  0.00           S  
ATOM   3021  HG  CYS   194      55.247  37.435  44.290  1.00  0.00           H  
ATOM   3022  C   CYS   194      57.579  38.999  47.929  1.00  0.00           C  
ATOM   3023  O   CYS   194      58.261  38.469  48.849  1.00  0.00           O  
ATOM   3024  N   GLU   195      57.685  40.332  47.612  1.00  0.00           N  
ATOM   3025  H   GLU   195      57.208  40.614  46.768  1.00  0.00           H  
ATOM   3026  CA  GLU   195      58.570  41.267  48.246  1.00  0.00           C  
ATOM   3027  HA  GLU   195      59.534  40.784  48.406  1.00  0.00           H  
ATOM   3028  CB  GLU   195      58.802  42.479  47.316  1.00  0.00           C  
ATOM   3029  HB2 GLU   195      59.364  42.136  46.448  1.00  0.00           H  
ATOM   3030  HB3 GLU   195      57.800  42.824  47.057  1.00  0.00           H  
ATOM   3031  CG  GLU   195      59.583  43.564  48.147  1.00  0.00           C  
ATOM   3032  HG2 GLU   195      58.896  44.096  48.806  1.00  0.00           H  
ATOM   3033  HG3 GLU   195      60.257  43.083  48.855  1.00  0.00           H  
ATOM   3034  CD  GLU   195      60.351  44.513  47.241  1.00  0.00           C  
ATOM   3035  OE1 GLU   195      61.532  44.252  46.830  1.00  0.00           O  
ATOM   3036  OE2 GLU   195      60.008  45.668  46.925  1.00  0.00           O  
ATOM   3037  C   GLU   195      57.981  41.681  49.589  1.00  0.00           C  
ATOM   3038  O   GLU   195      58.651  41.506  50.643  1.00  0.00           O  
ATOM   3039  N   ALA   196      56.752  42.129  49.565  1.00  0.00           N  
ATOM   3040  H   ALA   196      56.277  42.374  48.708  1.00  0.00           H  
ATOM   3041  CA  ALA   196      56.018  42.467  50.791  1.00  0.00           C  
ATOM   3042  HA  ALA   196      56.561  43.229  51.351  1.00  0.00           H  
ATOM   3043  CB  ALA   196      54.642  42.978  50.346  1.00  0.00           C  
ATOM   3044  HB1 ALA   196      54.072  42.206  49.830  1.00  0.00           H  
ATOM   3045  HB2 ALA   196      53.930  43.232  51.131  1.00  0.00           H  
ATOM   3046  HB3 ALA   196      54.626  43.837  49.675  1.00  0.00           H  
ATOM   3047  C   ALA   196      55.788  41.263  51.731  1.00  0.00           C  
ATOM   3048  O   ALA   196      55.737  41.407  52.938  1.00  0.00           O  
ATOM   3049  N   GLY   197      55.659  40.108  51.166  1.00  0.00           N  
ATOM   3050  H   GLY   197      55.583  39.994  50.165  1.00  0.00           H  
ATOM   3051  CA  GLY   197      55.727  38.790  51.908  1.00  0.00           C  
ATOM   3052  HA2 GLY   197      56.110  38.022  51.235  1.00  0.00           H  
ATOM   3053  HA3 GLY   197      56.391  38.865  52.769  1.00  0.00           H  
ATOM   3054  C   GLY   197      54.312  38.193  52.203  1.00  0.00           C  
ATOM   3055  O   GLY   197      54.154  37.399  53.127  1.00  0.00           O  
ATOM   3056  N   GLY   198      53.295  38.608  51.477  1.00  0.00           N  
ATOM   3057  H   GLY   198      53.539  39.195  50.692  1.00  0.00           H  
ATOM   3058  CA  GLY   198      51.878  38.305  51.840  1.00  0.00           C  
ATOM   3059  HA2 GLY   198      51.689  37.232  51.819  1.00  0.00           H  
ATOM   3060  HA3 GLY   198      51.565  38.462  52.872  1.00  0.00           H  
ATOM   3061  C   GLY   198      50.828  39.107  50.980  1.00  0.00           C  
ATOM   3062  O   GLY   198      51.131  40.174  50.411  1.00  0.00           O  
ATOM   3063  N   LEU   199      49.601  38.593  50.911  1.00  0.00           N  
ATOM   3064  H   LEU   199      49.318  37.844  51.527  1.00  0.00           H  
ATOM   3065  CA  LEU   199      48.604  39.088  49.936  1.00  0.00           C  
ATOM   3066  HA  LEU   199      49.206  39.401  49.083  1.00  0.00           H  
ATOM   3067  CB  LEU   199      47.698  37.943  49.476  1.00  0.00           C  
ATOM   3068  HB2 LEU   199      48.336  37.119  49.156  1.00  0.00           H  
ATOM   3069  HB3 LEU   199      47.184  37.696  50.404  1.00  0.00           H  
ATOM   3070  CG  LEU   199      46.701  38.225  48.348  1.00  0.00           C  
ATOM   3071  HG  LEU   199      46.067  39.065  48.631  1.00  0.00           H  
ATOM   3072  CD1 LEU   199      47.574  38.602  47.162  1.00  0.00           C  
ATOM   3073 HD11 LEU   199      47.009  38.434  46.245  1.00  0.00           H  
ATOM   3074 HD12 LEU   199      47.925  39.603  47.413  1.00  0.00           H  
ATOM   3075 HD13 LEU   199      48.378  37.865  47.154  1.00  0.00           H  
ATOM   3076  CD2 LEU   199      45.832  37.058  47.932  1.00  0.00           C  
ATOM   3077 HD21 LEU   199      46.463  36.269  47.524  1.00  0.00           H  
ATOM   3078 HD22 LEU   199      45.204  36.640  48.718  1.00  0.00           H  
ATOM   3079 HD23 LEU   199      45.117  37.449  47.208  1.00  0.00           H  
ATOM   3080  C   LEU   199      47.916  40.354  50.402  1.00  0.00           C  
ATOM   3081  O   LEU   199      47.591  41.232  49.630  1.00  0.00           O  
ATOM   3082  N   PHE   200      47.672  40.454  51.723  1.00  0.00           N  
ATOM   3083  H   PHE   200      47.995  39.688  52.296  1.00  0.00           H  
ATOM   3084  CA  PHE   200      47.003  41.585  52.373  1.00  0.00           C  
ATOM   3085  HA  PHE   200      46.566  42.265  51.641  1.00  0.00           H  
ATOM   3086  CB  PHE   200      45.742  41.052  53.037  1.00  0.00           C  
ATOM   3087  HB2 PHE   200      45.935  40.572  53.997  1.00  0.00           H  
ATOM   3088  HB3 PHE   200      45.111  41.903  53.293  1.00  0.00           H  
ATOM   3089  CG  PHE   200      44.961  40.237  52.012  1.00  0.00           C  
ATOM   3090  CD1 PHE   200      44.068  40.897  51.154  1.00  0.00           C  
ATOM   3091  HD1 PHE   200      43.985  41.972  51.090  1.00  0.00           H  
ATOM   3092  CE1 PHE   200      43.135  40.085  50.418  1.00  0.00           C  
ATOM   3093  HE1 PHE   200      42.526  40.631  49.713  1.00  0.00           H  
ATOM   3094  CZ  PHE   200      43.151  38.729  50.513  1.00  0.00           C  
ATOM   3095  HZ  PHE   200      42.492  38.174  49.861  1.00  0.00           H  
ATOM   3096  CE2 PHE   200      44.172  38.099  51.247  1.00  0.00           C  
ATOM   3097  HE2 PHE   200      44.298  37.035  51.386  1.00  0.00           H  
ATOM   3098  CD2 PHE   200      45.072  38.824  52.043  1.00  0.00           C  
ATOM   3099  HD2 PHE   200      45.694  38.284  52.741  1.00  0.00           H  
ATOM   3100  C   PHE   200      47.972  42.351  53.284  1.00  0.00           C  
ATOM   3101  O   PHE   200      47.494  42.973  54.236  1.00  0.00           O  
ATOM   3102  N   VAL   201      49.306  42.235  53.182  1.00  0.00           N  
ATOM   3103  H   VAL   201      49.579  41.517  52.528  1.00  0.00           H  
ATOM   3104  CA  VAL   201      50.355  42.975  53.870  1.00  0.00           C  
ATOM   3105  HA  VAL   201      50.252  42.819  54.944  1.00  0.00           H  
ATOM   3106  CB  VAL   201      51.803  42.501  53.599  1.00  0.00           C  
ATOM   3107  HB  VAL   201      51.915  42.228  52.550  1.00  0.00           H  
ATOM   3108  CG1 VAL   201      52.954  43.368  54.038  1.00  0.00           C  
ATOM   3109 HG11 VAL   201      52.781  44.369  53.643  1.00  0.00           H  
ATOM   3110 HG12 VAL   201      53.004  43.550  55.111  1.00  0.00           H  
ATOM   3111 HG13 VAL   201      53.891  42.903  53.731  1.00  0.00           H  
ATOM   3112  CG2 VAL   201      52.097  41.225  54.368  1.00  0.00           C  
ATOM   3113 HG21 VAL   201      53.103  40.834  54.213  1.00  0.00           H  
ATOM   3114 HG22 VAL   201      51.940  41.420  55.429  1.00  0.00           H  
ATOM   3115 HG23 VAL   201      51.417  40.443  54.031  1.00  0.00           H  
ATOM   3116  C   VAL   201      50.276  44.456  53.648  1.00  0.00           C  
ATOM   3117  O   VAL   201      50.156  45.305  54.575  1.00  0.00           O  
ATOM   3118  N   ASN   202      50.199  44.798  52.368  1.00  0.00           N  
ATOM   3119  H   ASN   202      50.288  44.064  51.679  1.00  0.00           H  
ATOM   3120  CA  ASN   202      50.080  46.245  51.967  1.00  0.00           C  
ATOM   3121  HA  ASN   202      50.729  46.803  52.641  1.00  0.00           H  
ATOM   3122  CB  ASN   202      50.423  46.513  50.476  1.00  0.00           C  
ATOM   3123  HB2 ASN   202      50.064  45.653  49.911  1.00  0.00           H  
ATOM   3124  HB3 ASN   202      49.941  47.423  50.120  1.00  0.00           H  
ATOM   3125  CG  ASN   202      51.988  46.669  50.302  1.00  0.00           C  
ATOM   3126  OD1 ASN   202      52.577  46.260  49.330  1.00  0.00           O  
ATOM   3127  ND2 ASN   202      52.651  47.523  51.129  1.00  0.00           N  
ATOM   3128 HD21 ASN   202      53.641  47.610  50.950  1.00  0.00           H  
ATOM   3129 HD22 ASN   202      52.139  47.868  51.929  1.00  0.00           H  
ATOM   3130  C   ASN   202      48.618  46.818  52.226  1.00  0.00           C  
ATOM   3131  O   ASN   202      48.465  48.036  52.247  1.00  0.00           O  
ATOM   3132  N   SER   203      47.672  45.900  52.423  1.00  0.00           N  
ATOM   3133  H   SER   203      47.914  44.921  52.367  1.00  0.00           H  
ATOM   3134  CA  SER   203      46.199  46.226  52.470  1.00  0.00           C  
ATOM   3135  HA  SER   203      45.944  47.012  51.759  1.00  0.00           H  
ATOM   3136  CB  SER   203      45.464  44.941  52.108  1.00  0.00           C  
ATOM   3137  HB2 SER   203      45.784  44.238  52.878  1.00  0.00           H  
ATOM   3138  HB3 SER   203      44.378  45.039  52.077  1.00  0.00           H  
ATOM   3139  OG  SER   203      45.792  44.525  50.811  1.00  0.00           O  
ATOM   3140  HG  SER   203      45.523  45.183  50.166  1.00  0.00           H  
ATOM   3141  C   SER   203      45.720  46.830  53.808  1.00  0.00           C  
ATOM   3142  O   SER   203      46.354  46.469  54.800  1.00  0.00           O  
ATOM   3143  N   PRO   204      44.608  47.574  53.857  1.00  0.00           N  
ATOM   3144  CD  PRO   204      44.065  48.263  52.720  1.00  0.00           C  
ATOM   3145  HD2 PRO   204      43.392  47.540  52.260  1.00  0.00           H  
ATOM   3146  HD3 PRO   204      44.805  48.722  52.065  1.00  0.00           H  
ATOM   3147  CG  PRO   204      43.216  49.389  53.368  1.00  0.00           C  
ATOM   3148  HG2 PRO   204      42.333  49.514  52.741  1.00  0.00           H  
ATOM   3149  HG3 PRO   204      43.802  50.302  53.470  1.00  0.00           H  
ATOM   3150  CB  PRO   204      42.842  48.806  54.783  1.00  0.00           C  
ATOM   3151  HB2 PRO   204      42.011  48.130  54.580  1.00  0.00           H  
ATOM   3152  HB3 PRO   204      42.643  49.689  55.389  1.00  0.00           H  
ATOM   3153  CA  PRO   204      44.058  47.954  55.120  1.00  0.00           C  
ATOM   3154  HA  PRO   204      44.821  48.578  55.585  1.00  0.00           H  
ATOM   3155  C   PRO   204      43.681  46.813  56.000  1.00  0.00           C  
ATOM   3156  O   PRO   204      43.334  45.654  55.605  1.00  0.00           O  
ATOM   3157  N   GLU   205      43.681  47.066  57.336  1.00  0.00           N  
ATOM   3158  H   GLU   205      44.052  47.972  57.583  1.00  0.00           H  
ATOM   3159  CA  GLU   205      43.163  46.074  58.286  1.00  0.00           C  
ATOM   3160  HA  GLU   205      43.586  45.092  58.076  1.00  0.00           H  
ATOM   3161  CB  GLU   205      43.448  46.535  59.773  1.00  0.00           C  
ATOM   3162  HB2 GLU   205      44.534  46.623  59.814  1.00  0.00           H  
ATOM   3163  HB3 GLU   205      43.039  47.522  59.986  1.00  0.00           H  
ATOM   3164  CG  GLU   205      42.983  45.485  60.833  1.00  0.00           C  
ATOM   3165  HG2 GLU   205      42.023  44.996  60.670  1.00  0.00           H  
ATOM   3166  HG3 GLU   205      43.631  44.608  60.830  1.00  0.00           H  
ATOM   3167  CD  GLU   205      43.240  45.999  62.253  1.00  0.00           C  
ATOM   3168  OE1 GLU   205      42.547  45.631  63.245  1.00  0.00           O  
ATOM   3169  OE2 GLU   205      44.297  46.621  62.377  1.00  0.00           O  
ATOM   3170  C   GLU   205      41.662  45.815  58.077  1.00  0.00           C  
ATOM   3171  O   GLU   205      41.123  44.721  58.373  1.00  0.00           O  
ATOM   3172  N   GLU   206      40.974  46.792  57.548  1.00  0.00           N  
ATOM   3173  H   GLU   206      41.467  47.663  57.411  1.00  0.00           H  
ATOM   3174  CA  GLU   206      39.571  46.773  57.275  1.00  0.00           C  
ATOM   3175  HA  GLU   206      39.201  45.804  56.941  1.00  0.00           H  
ATOM   3176  CB  GLU   206      38.808  47.146  58.545  1.00  0.00           C  
ATOM   3177  HB2 GLU   206      39.195  46.441  59.280  1.00  0.00           H  
ATOM   3178  HB3 GLU   206      38.981  48.179  58.848  1.00  0.00           H  
ATOM   3179  CG  GLU   206      37.335  47.040  58.442  1.00  0.00           C  
ATOM   3180  HG2 GLU   206      37.042  47.726  57.647  1.00  0.00           H  
ATOM   3181  HG3 GLU   206      37.116  46.050  58.042  1.00  0.00           H  
ATOM   3182  CD  GLU   206      36.718  47.212  59.789  1.00  0.00           C  
ATOM   3183  OE1 GLU   206      35.644  47.873  59.884  1.00  0.00           O  
ATOM   3184  OE2 GLU   206      37.297  46.692  60.827  1.00  0.00           O  
ATOM   3185  C   GLU   206      39.143  47.633  56.054  1.00  0.00           C  
ATOM   3186  O   GLU   206      38.983  48.843  56.219  1.00  0.00           O  
ATOM   3187  N   PRO   207      39.167  47.067  54.861  1.00  0.00           N  
ATOM   3188  CD  PRO   207      39.513  45.737  54.426  1.00  0.00           C  
ATOM   3189  HD2 PRO   207      38.597  45.156  54.323  1.00  0.00           H  
ATOM   3190  HD3 PRO   207      40.252  45.176  54.998  1.00  0.00           H  
ATOM   3191  CG  PRO   207      39.899  45.803  52.982  1.00  0.00           C  
ATOM   3192  HG2 PRO   207      39.675  44.857  52.490  1.00  0.00           H  
ATOM   3193  HG3 PRO   207      40.978  45.958  52.953  1.00  0.00           H  
ATOM   3194  CB  PRO   207      39.093  47.046  52.487  1.00  0.00           C  
ATOM   3195  HB2 PRO   207      38.172  46.695  52.023  1.00  0.00           H  
ATOM   3196  HB3 PRO   207      39.710  47.650  51.823  1.00  0.00           H  
ATOM   3197  CA  PRO   207      38.801  47.826  53.762  1.00  0.00           C  
ATOM   3198  HA  PRO   207      39.440  48.710  53.741  1.00  0.00           H  
ATOM   3199  C   PRO   207      37.422  48.384  53.862  1.00  0.00           C  
ATOM   3200  O   PRO   207      36.508  47.784  54.443  1.00  0.00           O  
ATOM   3201  N   SER   208      37.258  49.444  53.055  1.00  0.00           N  
ATOM   3202  H   SER   208      38.125  49.777  52.659  1.00  0.00           H  
ATOM   3203  CA  SER   208      35.906  50.005  52.824  1.00  0.00           C  
ATOM   3204  HA  SER   208      35.406  50.125  53.785  1.00  0.00           H  
ATOM   3205  CB  SER   208      36.003  51.390  52.351  1.00  0.00           C  
ATOM   3206  HB2 SER   208      35.056  51.929  52.345  1.00  0.00           H  
ATOM   3207  HB3 SER   208      36.648  51.949  53.030  1.00  0.00           H  
ATOM   3208  OG  SER   208      36.512  51.503  50.998  1.00  0.00           O  
ATOM   3209  HG  SER   208      35.769  51.703  50.424  1.00  0.00           H  
ATOM   3210  C   SER   208      34.996  49.148  51.967  1.00  0.00           C  
ATOM   3211  O   SER   208      35.595  48.460  51.105  1.00  0.00           O  
ATOM   3212  N   LEU   209      33.718  49.239  52.097  1.00  0.00           N  
ATOM   3213  H   LEU   209      33.330  49.933  52.721  1.00  0.00           H  
ATOM   3214  CA  LEU   209      32.745  48.706  51.147  1.00  0.00           C  
ATOM   3215  HA  LEU   209      33.039  47.670  50.974  1.00  0.00           H  
ATOM   3216  CB  LEU   209      31.369  48.655  51.882  1.00  0.00           C  
ATOM   3217  HB2 LEU   209      31.579  48.116  52.806  1.00  0.00           H  
ATOM   3218  HB3 LEU   209      30.964  49.628  52.160  1.00  0.00           H  
ATOM   3219  CG  LEU   209      30.215  47.950  51.148  1.00  0.00           C  
ATOM   3220  HG  LEU   209      30.292  48.113  50.073  1.00  0.00           H  
ATOM   3221  CD1 LEU   209      30.457  46.451  51.389  1.00  0.00           C  
ATOM   3222 HD11 LEU   209      31.475  46.128  51.172  1.00  0.00           H  
ATOM   3223 HD12 LEU   209      30.321  46.249  52.451  1.00  0.00           H  
ATOM   3224 HD13 LEU   209      29.743  45.851  50.824  1.00  0.00           H  
ATOM   3225  CD2 LEU   209      28.904  48.302  51.914  1.00  0.00           C  
ATOM   3226 HD21 LEU   209      28.039  47.701  51.635  1.00  0.00           H  
ATOM   3227 HD22 LEU   209      29.006  48.151  52.989  1.00  0.00           H  
ATOM   3228 HD23 LEU   209      28.638  49.352  51.787  1.00  0.00           H  
ATOM   3229  C   LEU   209      32.686  49.500  49.789  1.00  0.00           C  
ATOM   3230  O   LEU   209      32.519  50.669  49.814  1.00  0.00           O  
ATOM   3231  N   SER   210      32.730  48.758  48.647  1.00  0.00           N  
ATOM   3232  H   SER   210      32.914  47.776  48.794  1.00  0.00           H  
ATOM   3233  CA  SER   210      32.522  49.279  47.349  1.00  0.00           C  
ATOM   3234  HA  SER   210      33.078  50.202  47.186  1.00  0.00           H  
ATOM   3235  CB  SER   210      33.022  48.296  46.235  1.00  0.00           C  
ATOM   3236  HB2 SER   210      34.064  48.095  46.486  1.00  0.00           H  
ATOM   3237  HB3 SER   210      32.428  47.385  46.312  1.00  0.00           H  
ATOM   3238  OG  SER   210      33.029  48.835  44.884  1.00  0.00           O  
ATOM   3239  HG  SER   210      33.592  49.612  44.863  1.00  0.00           H  
ATOM   3240  C   SER   210      31.028  49.560  47.042  1.00  0.00           C  
ATOM   3241  O   SER   210      30.141  48.775  47.479  1.00  0.00           O  
ATOM   3242  N   ARG   211      30.718  50.452  46.121  1.00  0.00           N  
ATOM   3243  H   ARG   211      31.529  50.869  45.686  1.00  0.00           H  
ATOM   3244  CA  ARG   211      29.408  50.604  45.517  1.00  0.00           C  
ATOM   3245  HA  ARG   211      28.686  50.789  46.313  1.00  0.00           H  
ATOM   3246  CB  ARG   211      29.459  51.807  44.597  1.00  0.00           C  
ATOM   3247  HB2 ARG   211      28.524  51.750  44.039  1.00  0.00           H  
ATOM   3248  HB3 ARG   211      29.341  52.710  45.197  1.00  0.00           H  
ATOM   3249  CG  ARG   211      30.585  51.796  43.541  1.00  0.00           C  
ATOM   3250  HG2 ARG   211      31.450  52.302  43.970  1.00  0.00           H  
ATOM   3251  HG3 ARG   211      30.886  50.806  43.199  1.00  0.00           H  
ATOM   3252  CD  ARG   211      30.085  52.580  42.360  1.00  0.00           C  
ATOM   3253  HD2 ARG   211      29.166  52.157  41.954  1.00  0.00           H  
ATOM   3254  HD3 ARG   211      29.827  53.579  42.713  1.00  0.00           H  
ATOM   3255  NE  ARG   211      31.115  52.748  41.321  1.00  0.00           N  
ATOM   3256  HE  ARG   211      31.733  53.546  41.336  1.00  0.00           H  
ATOM   3257  CZ  ARG   211      31.456  51.860  40.372  1.00  0.00           C  
ATOM   3258  NH1 ARG   211      30.705  50.886  39.988  1.00  0.00           N  
ATOM   3259 HH11 ARG   211      29.840  50.754  40.493  1.00  0.00           H  
ATOM   3260 HH12 ARG   211      30.921  50.329  39.174  1.00  0.00           H  
ATOM   3261  NH2 ARG   211      32.520  52.004  39.718  1.00  0.00           N  
ATOM   3262 HH21 ARG   211      33.107  52.811  39.877  1.00  0.00           H  
ATOM   3263 HH22 ARG   211      32.669  51.407  38.917  1.00  0.00           H  
ATOM   3264  C   ARG   211      28.843  49.331  44.899  1.00  0.00           C  
ATOM   3265  O   ARG   211      27.650  49.151  44.726  1.00  0.00           O  
ATOM   3266  N   MET   212      29.705  48.479  44.419  1.00  0.00           N  
ATOM   3267  H   MET   212      30.692  48.549  44.621  1.00  0.00           H  
ATOM   3268  CA  MET   212      29.340  47.337  43.633  1.00  0.00           C  
ATOM   3269  HA  MET   212      28.604  47.638  42.888  1.00  0.00           H  
ATOM   3270  CB  MET   212      30.661  46.924  42.967  1.00  0.00           C  
ATOM   3271  HB2 MET   212      31.152  47.785  42.512  1.00  0.00           H  
ATOM   3272  HB3 MET   212      31.302  46.635  43.801  1.00  0.00           H  
ATOM   3273  CG  MET   212      30.589  45.818  41.882  1.00  0.00           C  
ATOM   3274  HG2 MET   212      30.190  44.920  42.352  1.00  0.00           H  
ATOM   3275  HG3 MET   212      30.007  46.206  41.045  1.00  0.00           H  
ATOM   3276  SD  MET   212      32.133  45.602  41.193  1.00  0.00           S  
ATOM   3277  CE  MET   212      32.750  44.415  42.396  1.00  0.00           C  
ATOM   3278  HE1 MET   212      32.021  43.632  42.601  1.00  0.00           H  
ATOM   3279  HE2 MET   212      33.678  44.010  41.993  1.00  0.00           H  
ATOM   3280  HE3 MET   212      32.789  44.893  43.375  1.00  0.00           H  
ATOM   3281  C   MET   212      28.694  46.189  44.396  1.00  0.00           C  
ATOM   3282  O   MET   212      28.144  45.226  43.754  1.00  0.00           O  
ATOM   3283  N   VAL   213      28.662  46.279  45.737  1.00  0.00           N  
ATOM   3284  H   VAL   213      28.776  47.143  46.247  1.00  0.00           H  
ATOM   3285  CA  VAL   213      28.352  45.096  46.619  1.00  0.00           C  
ATOM   3286  HA  VAL   213      27.669  44.370  46.180  1.00  0.00           H  
ATOM   3287  CB  VAL   213      29.640  44.328  47.055  1.00  0.00           C  
ATOM   3288  HB  VAL   213      29.421  43.693  47.913  1.00  0.00           H  
ATOM   3289  CG1 VAL   213      30.192  43.514  45.856  1.00  0.00           C  
ATOM   3290 HG11 VAL   213      29.481  42.743  45.560  1.00  0.00           H  
ATOM   3291 HG12 VAL   213      30.413  44.164  45.008  1.00  0.00           H  
ATOM   3292 HG13 VAL   213      31.075  42.984  46.212  1.00  0.00           H  
ATOM   3293  CG2 VAL   213      30.807  45.263  47.383  1.00  0.00           C  
ATOM   3294 HG21 VAL   213      31.234  45.764  46.513  1.00  0.00           H  
ATOM   3295 HG22 VAL   213      30.614  46.005  48.157  1.00  0.00           H  
ATOM   3296 HG23 VAL   213      31.701  44.740  47.722  1.00  0.00           H  
ATOM   3297  C   VAL   213      27.628  45.607  47.893  1.00  0.00           C  
ATOM   3298  O   VAL   213      28.083  46.576  48.571  1.00  0.00           O  
ATOM   3299  N   THR   214      26.508  44.994  48.286  1.00  0.00           N  
ATOM   3300  H   THR   214      26.111  44.288  47.683  1.00  0.00           H  
ATOM   3301  CA  THR   214      26.077  45.062  49.718  1.00  0.00           C  
ATOM   3302  HA  THR   214      26.191  46.106  50.008  1.00  0.00           H  
ATOM   3303  CB  THR   214      24.604  44.618  49.891  1.00  0.00           C  
ATOM   3304  HB  THR   214      24.292  44.672  50.934  1.00  0.00           H  
ATOM   3305  CG2 THR   214      23.709  45.522  49.021  1.00  0.00           C  
ATOM   3306 HG21 THR   214      23.997  46.572  49.074  1.00  0.00           H  
ATOM   3307 HG22 THR   214      23.947  45.277  47.986  1.00  0.00           H  
ATOM   3308 HG23 THR   214      22.683  45.255  49.273  1.00  0.00           H  
ATOM   3309  OG1 THR   214      24.308  43.315  49.445  1.00  0.00           O  
ATOM   3310  HG1 THR   214      23.932  43.252  48.564  1.00  0.00           H  
ATOM   3311  C   THR   214      26.994  44.214  50.612  1.00  0.00           C  
ATOM   3312  O   THR   214      27.611  43.252  50.150  1.00  0.00           O  
ATOM   3313  N   GLU   215      26.818  44.424  51.902  1.00  0.00           N  
ATOM   3314  H   GLU   215      26.292  45.179  52.318  1.00  0.00           H  
ATOM   3315  CA  GLU   215      27.267  43.485  52.911  1.00  0.00           C  
ATOM   3316  HA  GLU   215      28.322  43.272  52.739  1.00  0.00           H  
ATOM   3317  CB  GLU   215      27.121  44.117  54.323  1.00  0.00           C  
ATOM   3318  HB2 GLU   215      26.064  44.345  54.456  1.00  0.00           H  
ATOM   3319  HB3 GLU   215      27.358  43.394  55.104  1.00  0.00           H  
ATOM   3320  CG  GLU   215      27.840  45.417  54.586  1.00  0.00           C  
ATOM   3321  HG2 GLU   215      27.798  46.027  53.683  1.00  0.00           H  
ATOM   3322  HG3 GLU   215      27.302  45.953  55.368  1.00  0.00           H  
ATOM   3323  CD  GLU   215      29.270  45.162  55.087  1.00  0.00           C  
ATOM   3324  OE1 GLU   215      29.814  46.151  55.559  1.00  0.00           O  
ATOM   3325  OE2 GLU   215      29.730  44.023  55.326  1.00  0.00           O  
ATOM   3326  C   GLU   215      26.505  42.116  52.902  1.00  0.00           C  
ATOM   3327  O   GLU   215      27.087  41.104  53.263  1.00  0.00           O  
ATOM   3328  N   GLU   216      25.254  42.042  52.415  1.00  0.00           N  
ATOM   3329  H   GLU   216      24.886  42.930  52.105  1.00  0.00           H  
ATOM   3330  CA  GLU   216      24.622  40.761  52.175  1.00  0.00           C  
ATOM   3331  HA  GLU   216      24.735  40.235  53.122  1.00  0.00           H  
ATOM   3332  CB  GLU   216      23.143  41.074  51.924  1.00  0.00           C  
ATOM   3333  HB2 GLU   216      22.680  41.509  52.810  1.00  0.00           H  
ATOM   3334  HB3 GLU   216      22.976  41.752  51.088  1.00  0.00           H  
ATOM   3335  CG  GLU   216      22.337  39.797  51.563  1.00  0.00           C  
ATOM   3336  HG2 GLU   216      22.990  38.927  51.490  1.00  0.00           H  
ATOM   3337  HG3 GLU   216      21.501  39.682  52.252  1.00  0.00           H  
ATOM   3338  CD  GLU   216      21.736  39.881  50.169  1.00  0.00           C  
ATOM   3339  OE1 GLU   216      22.233  39.196  49.250  1.00  0.00           O  
ATOM   3340  OE2 GLU   216      20.713  40.618  49.989  1.00  0.00           O  
ATOM   3341  C   GLU   216      25.372  39.890  51.202  1.00  0.00           C  
ATOM   3342  O   GLU   216      25.569  38.696  51.369  1.00  0.00           O  
ATOM   3343  N   GLU   217      25.714  40.501  50.058  1.00  0.00           N  
ATOM   3344  H   GLU   217      25.357  41.433  49.907  1.00  0.00           H  
ATOM   3345  CA  GLU   217      26.353  39.845  48.946  1.00  0.00           C  
ATOM   3346  HA  GLU   217      25.893  38.870  48.784  1.00  0.00           H  
ATOM   3347  CB  GLU   217      26.185  40.821  47.813  1.00  0.00           C  
ATOM   3348  HB2 GLU   217      25.129  40.745  47.553  1.00  0.00           H  
ATOM   3349  HB3 GLU   217      26.322  41.856  48.125  1.00  0.00           H  
ATOM   3350  CG  GLU   217      27.048  40.531  46.629  1.00  0.00           C  
ATOM   3351  HG2 GLU   217      28.017  40.960  46.887  1.00  0.00           H  
ATOM   3352  HG3 GLU   217      27.118  39.460  46.444  1.00  0.00           H  
ATOM   3353  CD  GLU   217      26.492  41.088  45.234  1.00  0.00           C  
ATOM   3354  OE1 GLU   217      25.608  41.985  45.415  1.00  0.00           O  
ATOM   3355  OE2 GLU   217      26.950  40.746  44.121  1.00  0.00           O  
ATOM   3356  C   GLU   217      27.796  39.553  49.334  1.00  0.00           C  
ATOM   3357  O   GLU   217      28.430  38.584  48.831  1.00  0.00           O  
ATOM   3358  N   ILE   218      28.462  40.389  50.109  1.00  0.00           N  
ATOM   3359  H   ILE   218      28.058  41.298  50.286  1.00  0.00           H  
ATOM   3360  CA  ILE   218      29.808  40.042  50.724  1.00  0.00           C  
ATOM   3361  HA  ILE   218      30.568  39.714  50.015  1.00  0.00           H  
ATOM   3362  CB  ILE   218      30.511  41.222  51.436  1.00  0.00           C  
ATOM   3363  HB  ILE   218      29.775  41.688  52.092  1.00  0.00           H  
ATOM   3364  CG2 ILE   218      31.699  40.806  52.368  1.00  0.00           C  
ATOM   3365 HG21 ILE   218      32.307  39.974  52.014  1.00  0.00           H  
ATOM   3366 HG22 ILE   218      32.272  41.707  52.587  1.00  0.00           H  
ATOM   3367 HG23 ILE   218      31.358  40.560  53.374  1.00  0.00           H  
ATOM   3368  CG1 ILE   218      31.072  42.233  50.426  1.00  0.00           C  
ATOM   3369 HG12 ILE   218      30.193  42.573  49.878  1.00  0.00           H  
ATOM   3370 HG13 ILE   218      31.365  43.111  51.001  1.00  0.00           H  
ATOM   3371  CD1 ILE   218      32.185  41.932  49.367  1.00  0.00           C  
ATOM   3372 HD11 ILE   218      32.161  42.813  48.726  1.00  0.00           H  
ATOM   3373 HD12 ILE   218      33.058  41.728  49.988  1.00  0.00           H  
ATOM   3374 HD13 ILE   218      31.998  40.987  48.857  1.00  0.00           H  
ATOM   3375  C   ILE   218      29.733  38.823  51.704  1.00  0.00           C  
ATOM   3376  O   ILE   218      30.455  37.886  51.596  1.00  0.00           O  
ATOM   3377  N   GLN   219      28.700  38.863  52.600  1.00  0.00           N  
ATOM   3378  H   GLN   219      28.122  39.691  52.638  1.00  0.00           H  
ATOM   3379  CA  GLN   219      28.373  37.736  53.486  1.00  0.00           C  
ATOM   3380  HA  GLN   219      29.232  37.578  54.138  1.00  0.00           H  
ATOM   3381  CB  GLN   219      27.228  38.199  54.429  1.00  0.00           C  
ATOM   3382  HB2 GLN   219      27.520  39.154  54.866  1.00  0.00           H  
ATOM   3383  HB3 GLN   219      26.313  38.367  53.861  1.00  0.00           H  
ATOM   3384  CG  GLN   219      26.904  37.158  55.456  1.00  0.00           C  
ATOM   3385  HG2 GLN   219      26.248  37.679  56.153  1.00  0.00           H  
ATOM   3386  HG3 GLN   219      26.498  36.271  54.969  1.00  0.00           H  
ATOM   3387  CD  GLN   219      28.106  36.711  56.236  1.00  0.00           C  
ATOM   3388  OE1 GLN   219      28.804  37.474  56.878  1.00  0.00           O  
ATOM   3389  NE2 GLN   219      28.376  35.431  56.309  1.00  0.00           N  
ATOM   3390 HE21 GLN   219      29.255  35.191  56.744  1.00  0.00           H  
ATOM   3391 HE22 GLN   219      27.797  34.786  55.789  1.00  0.00           H  
ATOM   3392  C   GLN   219      28.063  36.476  52.659  1.00  0.00           C  
ATOM   3393  O   GLN   219      28.420  35.384  53.088  1.00  0.00           O  
ATOM   3394  N   PHE   220      27.495  36.587  51.470  1.00  0.00           N  
ATOM   3395  H   PHE   220      27.081  37.470  51.205  1.00  0.00           H  
ATOM   3396  CA  PHE   220      27.339  35.404  50.625  1.00  0.00           C  
ATOM   3397  HA  PHE   220      26.865  34.657  51.261  1.00  0.00           H  
ATOM   3398  CB  PHE   220      26.431  35.790  49.444  1.00  0.00           C  
ATOM   3399  HB2 PHE   220      25.457  35.580  49.886  1.00  0.00           H  
ATOM   3400  HB3 PHE   220      26.631  36.817  49.137  1.00  0.00           H  
ATOM   3401  CG  PHE   220      26.634  34.896  48.175  1.00  0.00           C  
ATOM   3402  CD1 PHE   220      27.474  35.481  47.237  1.00  0.00           C  
ATOM   3403  HD1 PHE   220      27.835  36.499  47.244  1.00  0.00           H  
ATOM   3404  CE1 PHE   220      27.872  34.747  46.142  1.00  0.00           C  
ATOM   3405  HE1 PHE   220      28.496  35.253  45.420  1.00  0.00           H  
ATOM   3406  CZ  PHE   220      27.442  33.457  45.996  1.00  0.00           C  
ATOM   3407  HZ  PHE   220      27.740  32.947  45.092  1.00  0.00           H  
ATOM   3408  CE2 PHE   220      26.599  32.869  46.949  1.00  0.00           C  
ATOM   3409  HE2 PHE   220      26.277  31.867  46.706  1.00  0.00           H  
ATOM   3410  CD2 PHE   220      26.132  33.557  48.093  1.00  0.00           C  
ATOM   3411  HD2 PHE   220      25.393  33.150  48.768  1.00  0.00           H  
ATOM   3412  C   PHE   220      28.655  34.805  50.173  1.00  0.00           C  
ATOM   3413  O   PHE   220      28.753  33.573  50.097  1.00  0.00           O  
ATOM   3414  N   TYR   221      29.646  35.601  49.734  1.00  0.00           N  
ATOM   3415  H   TYR   221      29.496  36.590  49.594  1.00  0.00           H  
ATOM   3416  CA  TYR   221      30.975  35.092  49.443  1.00  0.00           C  
ATOM   3417  HA  TYR   221      30.789  34.325  48.692  1.00  0.00           H  
ATOM   3418  CB  TYR   221      31.898  36.136  48.860  1.00  0.00           C  
ATOM   3419  HB2 TYR   221      31.823  37.058  49.437  1.00  0.00           H  
ATOM   3420  HB3 TYR   221      32.912  35.766  49.013  1.00  0.00           H  
ATOM   3421  CG  TYR   221      31.547  36.491  47.416  1.00  0.00           C  
ATOM   3422  CD1 TYR   221      31.751  35.508  46.455  1.00  0.00           C  
ATOM   3423  HD1 TYR   221      32.210  34.571  46.735  1.00  0.00           H  
ATOM   3424  CE1 TYR   221      31.309  35.741  45.112  1.00  0.00           C  
ATOM   3425  HE1 TYR   221      31.344  34.994  44.334  1.00  0.00           H  
ATOM   3426  CZ  TYR   221      30.919  36.970  44.705  1.00  0.00           C  
ATOM   3427  OH  TYR   221      30.473  37.183  43.425  1.00  0.00           O  
ATOM   3428  HH  TYR   221      29.962  37.987  43.308  1.00  0.00           H  
ATOM   3429  CE2 TYR   221      30.741  38.001  45.673  1.00  0.00           C  
ATOM   3430  HE2 TYR   221      30.332  38.956  45.378  1.00  0.00           H  
ATOM   3431  CD2 TYR   221      31.000  37.776  47.086  1.00  0.00           C  
ATOM   3432  HD2 TYR   221      30.779  38.566  47.788  1.00  0.00           H  
ATOM   3433  C   TYR   221      31.623  34.460  50.698  1.00  0.00           C  
ATOM   3434  O   TYR   221      32.367  33.465  50.632  1.00  0.00           O  
ATOM   3435  N   VAL   222      31.509  35.152  51.852  1.00  0.00           N  
ATOM   3436  H   VAL   222      31.101  36.075  51.855  1.00  0.00           H  
ATOM   3437  CA  VAL   222      32.160  34.640  53.070  1.00  0.00           C  
ATOM   3438  HA  VAL   222      33.214  34.397  52.940  1.00  0.00           H  
ATOM   3439  CB  VAL   222      32.072  35.598  54.279  1.00  0.00           C  
ATOM   3440  HB  VAL   222      31.068  36.021  54.306  1.00  0.00           H  
ATOM   3441  CG1 VAL   222      32.443  35.086  55.652  1.00  0.00           C  
ATOM   3442 HG11 VAL   222      32.384  35.859  56.418  1.00  0.00           H  
ATOM   3443 HG12 VAL   222      31.688  34.364  55.965  1.00  0.00           H  
ATOM   3444 HG13 VAL   222      33.417  34.604  55.569  1.00  0.00           H  
ATOM   3445  CG2 VAL   222      32.944  36.798  53.999  1.00  0.00           C  
ATOM   3446 HG21 VAL   222      33.975  36.444  54.010  1.00  0.00           H  
ATOM   3447 HG22 VAL   222      32.679  37.215  53.027  1.00  0.00           H  
ATOM   3448 HG23 VAL   222      32.786  37.530  54.791  1.00  0.00           H  
ATOM   3449  C   VAL   222      31.525  33.279  53.457  1.00  0.00           C  
ATOM   3450  O   VAL   222      32.262  32.283  53.713  1.00  0.00           O  
ATOM   3451  N   GLN   223      30.250  33.206  53.486  1.00  0.00           N  
ATOM   3452  H   GLN   223      29.800  34.060  53.189  1.00  0.00           H  
ATOM   3453  CA  GLN   223      29.486  32.012  53.841  1.00  0.00           C  
ATOM   3454  HA  GLN   223      29.798  31.666  54.826  1.00  0.00           H  
ATOM   3455  CB  GLN   223      27.922  32.194  53.876  1.00  0.00           C  
ATOM   3456  HB2 GLN   223      27.612  33.057  54.466  1.00  0.00           H  
ATOM   3457  HB3 GLN   223      27.541  32.436  52.884  1.00  0.00           H  
ATOM   3458  CG  GLN   223      27.077  30.933  54.352  1.00  0.00           C  
ATOM   3459  HG2 GLN   223      26.025  31.133  54.149  1.00  0.00           H  
ATOM   3460  HG3 GLN   223      27.435  30.075  53.783  1.00  0.00           H  
ATOM   3461  CD  GLN   223      27.204  30.653  55.845  1.00  0.00           C  
ATOM   3462  OE1 GLN   223      28.053  29.829  56.232  1.00  0.00           O  
ATOM   3463  NE2 GLN   223      26.523  31.297  56.721  1.00  0.00           N  
ATOM   3464 HE21 GLN   223      26.791  31.073  57.669  1.00  0.00           H  
ATOM   3465 HE22 GLN   223      26.087  32.162  56.436  1.00  0.00           H  
ATOM   3466  C   GLN   223      29.790  30.859  52.783  1.00  0.00           C  
ATOM   3467  O   GLN   223      29.889  29.676  53.157  1.00  0.00           O  
ATOM   3468  N   GLN   224      30.054  31.183  51.484  1.00  0.00           N  
ATOM   3469  H   GLN   224      30.010  32.121  51.111  1.00  0.00           H  
ATOM   3470  CA  GLN   224      30.313  30.197  50.376  1.00  0.00           C  
ATOM   3471  HA  GLN   224      29.587  29.398  50.529  1.00  0.00           H  
ATOM   3472  CB  GLN   224      30.101  31.021  49.131  1.00  0.00           C  
ATOM   3473  HB2 GLN   224      29.065  31.360  49.103  1.00  0.00           H  
ATOM   3474  HB3 GLN   224      30.755  31.890  49.071  1.00  0.00           H  
ATOM   3475  CG  GLN   224      30.457  30.296  47.880  1.00  0.00           C  
ATOM   3476  HG2 GLN   224      30.144  30.854  46.997  1.00  0.00           H  
ATOM   3477  HG3 GLN   224      31.543  30.275  47.792  1.00  0.00           H  
ATOM   3478  CD  GLN   224      30.013  28.841  47.843  1.00  0.00           C  
ATOM   3479  OE1 GLN   224      28.916  28.564  48.160  1.00  0.00           O  
ATOM   3480  NE2 GLN   224      30.815  27.926  47.336  1.00  0.00           N  
ATOM   3481 HE21 GLN   224      30.532  26.964  47.223  1.00  0.00           H  
ATOM   3482 HE22 GLN   224      31.768  28.244  47.233  1.00  0.00           H  
ATOM   3483  C   GLN   224      31.744  29.649  50.491  1.00  0.00           C  
ATOM   3484  O   GLN   224      31.976  28.481  50.479  1.00  0.00           O  
ATOM   3485  N   PHE   225      32.786  30.507  50.641  1.00  0.00           N  
ATOM   3486  H   PHE   225      32.621  31.499  50.742  1.00  0.00           H  
ATOM   3487  CA  PHE   225      34.179  30.173  50.653  1.00  0.00           C  
ATOM   3488  HA  PHE   225      34.445  29.285  50.080  1.00  0.00           H  
ATOM   3489  CB  PHE   225      35.111  31.312  50.138  1.00  0.00           C  
ATOM   3490  HB2 PHE   225      34.667  32.250  50.472  1.00  0.00           H  
ATOM   3491  HB3 PHE   225      36.067  31.169  50.641  1.00  0.00           H  
ATOM   3492  CG  PHE   225      35.264  31.376  48.663  1.00  0.00           C  
ATOM   3493  CD1 PHE   225      34.362  32.111  47.897  1.00  0.00           C  
ATOM   3494  HD1 PHE   225      33.468  32.557  48.307  1.00  0.00           H  
ATOM   3495  CE1 PHE   225      34.392  32.012  46.514  1.00  0.00           C  
ATOM   3496  HE1 PHE   225      33.691  32.538  45.883  1.00  0.00           H  
ATOM   3497  CZ  PHE   225      35.443  31.363  45.888  1.00  0.00           C  
ATOM   3498  HZ  PHE   225      35.533  31.340  44.812  1.00  0.00           H  
ATOM   3499  CE2 PHE   225      36.394  30.614  46.646  1.00  0.00           C  
ATOM   3500  HE2 PHE   225      37.166  30.003  46.201  1.00  0.00           H  
ATOM   3501  CD2 PHE   225      36.323  30.625  48.019  1.00  0.00           C  
ATOM   3502  HD2 PHE   225      37.062  30.078  48.585  1.00  0.00           H  
ATOM   3503  C   PHE   225      34.533  29.631  52.084  1.00  0.00           C  
ATOM   3504  O   PHE   225      35.613  29.077  52.216  1.00  0.00           O  
ATOM   3505  N   LYS   226      33.615  29.651  53.021  1.00  0.00           N  
ATOM   3506  H   LYS   226      32.772  30.192  52.890  1.00  0.00           H  
ATOM   3507  CA  LYS   226      33.735  28.788  54.180  1.00  0.00           C  
ATOM   3508  HA  LYS   226      34.772  28.889  54.502  1.00  0.00           H  
ATOM   3509  CB  LYS   226      32.767  29.328  55.259  1.00  0.00           C  
ATOM   3510  HB2 LYS   226      32.876  30.405  55.388  1.00  0.00           H  
ATOM   3511  HB3 LYS   226      31.697  29.195  55.097  1.00  0.00           H  
ATOM   3512  CG  LYS   226      33.058  28.842  56.728  1.00  0.00           C  
ATOM   3513  HG2 LYS   226      33.200  27.762  56.681  1.00  0.00           H  
ATOM   3514  HG3 LYS   226      33.905  29.376  57.156  1.00  0.00           H  
ATOM   3515  CD  LYS   226      31.908  29.129  57.695  1.00  0.00           C  
ATOM   3516  HD2 LYS   226      31.968  30.182  57.969  1.00  0.00           H  
ATOM   3517  HD3 LYS   226      30.982  29.013  57.132  1.00  0.00           H  
ATOM   3518  CE  LYS   226      31.900  28.221  58.908  1.00  0.00           C  
ATOM   3519  HE2 LYS   226      30.887  28.340  59.293  1.00  0.00           H  
ATOM   3520  HE3 LYS   226      31.977  27.180  58.592  1.00  0.00           H  
ATOM   3521  NZ  LYS   226      32.987  28.530  59.883  1.00  0.00           N  
ATOM   3522  HZ1 LYS   226      33.868  28.634  59.400  1.00  0.00           H  
ATOM   3523  HZ2 LYS   226      32.883  29.328  60.494  1.00  0.00           H  
ATOM   3524  HZ3 LYS   226      32.999  27.779  60.559  1.00  0.00           H  
ATOM   3525  C   LYS   226      33.502  27.294  54.004  1.00  0.00           C  
ATOM   3526  O   LYS   226      34.025  26.506  54.846  1.00  0.00           O  
ATOM   3527  N   LYS   227      32.808  26.826  52.922  1.00  0.00           N  
ATOM   3528  H   LYS   227      32.349  27.570  52.416  1.00  0.00           H  
ATOM   3529  CA  LYS   227      32.330  25.520  52.701  1.00  0.00           C  
ATOM   3530  HA  LYS   227      31.894  25.132  53.622  1.00  0.00           H  
ATOM   3531  CB  LYS   227      31.183  25.406  51.665  1.00  0.00           C  
ATOM   3532  HB2 LYS   227      31.570  25.956  50.807  1.00  0.00           H  
ATOM   3533  HB3 LYS   227      31.042  24.347  51.450  1.00  0.00           H  
ATOM   3534  CG  LYS   227      29.919  26.032  51.971  1.00  0.00           C  
ATOM   3535  HG2 LYS   227      29.442  25.612  52.857  1.00  0.00           H  
ATOM   3536  HG3 LYS   227      30.140  27.082  52.163  1.00  0.00           H  
ATOM   3537  CD  LYS   227      28.896  25.936  50.811  1.00  0.00           C  
ATOM   3538  HD2 LYS   227      29.421  26.386  49.968  1.00  0.00           H  
ATOM   3539  HD3 LYS   227      28.815  24.885  50.534  1.00  0.00           H  
ATOM   3540  CE  LYS   227      27.574  26.742  51.027  1.00  0.00           C  
ATOM   3541  HE2 LYS   227      27.219  26.644  52.053  1.00  0.00           H  
ATOM   3542  HE3 LYS   227      27.759  27.776  50.737  1.00  0.00           H  
ATOM   3543  NZ  LYS   227      26.577  26.283  50.052  1.00  0.00           N  
ATOM   3544  HZ1 LYS   227      27.008  26.024  49.177  1.00  0.00           H  
ATOM   3545  HZ2 LYS   227      26.138  25.474  50.467  1.00  0.00           H  
ATOM   3546  HZ3 LYS   227      25.903  27.035  50.017  1.00  0.00           H  
ATOM   3547  C   LYS   227      33.445  24.524  52.417  1.00  0.00           C  
ATOM   3548  O   LYS   227      33.468  23.443  53.003  1.00  0.00           O  
ATOM   3549  N   SER   228      34.348  24.910  51.491  1.00  0.00           N  
ATOM   3550  H   SER   228      34.210  25.835  51.110  1.00  0.00           H  
ATOM   3551  CA  SER   228      35.467  24.113  50.954  1.00  0.00           C  
ATOM   3552  HA  SER   228      35.618  23.173  51.484  1.00  0.00           H  
ATOM   3553  CB  SER   228      35.075  23.596  49.478  1.00  0.00           C  
ATOM   3554  HB2 SER   228      35.047  24.406  48.749  1.00  0.00           H  
ATOM   3555  HB3 SER   228      35.753  22.773  49.252  1.00  0.00           H  
ATOM   3556  OG  SER   228      33.834  22.843  49.526  1.00  0.00           O  
ATOM   3557  HG  SER   228      33.314  23.367  48.912  1.00  0.00           H  
ATOM   3558  C   SER   228      36.878  24.799  50.974  1.00  0.00           C  
ATOM   3559  O   SER   228      37.920  24.155  50.938  1.00  0.00           O  
ATOM   3560  N   GLY   229      36.877  26.134  51.062  1.00  0.00           N  
ATOM   3561  H   GLY   229      36.004  26.530  51.379  1.00  0.00           H  
ATOM   3562  CA  GLY   229      38.100  26.990  50.921  1.00  0.00           C  
ATOM   3563  HA2 GLY   229      37.881  27.901  51.479  1.00  0.00           H  
ATOM   3564  HA3 GLY   229      38.914  26.396  51.337  1.00  0.00           H  
ATOM   3565  C   GLY   229      38.433  27.339  49.484  1.00  0.00           C  
ATOM   3566  O   GLY   229      37.603  27.054  48.594  1.00  0.00           O  
ATOM   3567  N   PHE   230      39.587  28.020  49.324  1.00  0.00           N  
ATOM   3568  H   PHE   230      40.190  28.140  50.125  1.00  0.00           H  
ATOM   3569  CA  PHE   230      40.046  28.531  48.054  1.00  0.00           C  
ATOM   3570  HA  PHE   230      39.218  28.771  47.386  1.00  0.00           H  
ATOM   3571  CB  PHE   230      40.888  29.816  48.322  1.00  0.00           C  
ATOM   3572  HB2 PHE   230      41.596  29.590  49.120  1.00  0.00           H  
ATOM   3573  HB3 PHE   230      41.336  30.064  47.360  1.00  0.00           H  
ATOM   3574  CG  PHE   230      40.053  31.066  48.817  1.00  0.00           C  
ATOM   3575  CD1 PHE   230      39.831  31.207  50.196  1.00  0.00           C  
ATOM   3576  HD1 PHE   230      40.339  30.494  50.829  1.00  0.00           H  
ATOM   3577  CE1 PHE   230      39.098  32.340  50.605  1.00  0.00           C  
ATOM   3578  HE1 PHE   230      38.996  32.510  51.667  1.00  0.00           H  
ATOM   3579  CZ  PHE   230      38.691  33.306  49.712  1.00  0.00           C  
ATOM   3580  HZ  PHE   230      38.307  34.204  50.172  1.00  0.00           H  
ATOM   3581  CE2 PHE   230      38.854  33.140  48.347  1.00  0.00           C  
ATOM   3582  HE2 PHE   230      38.649  33.922  47.632  1.00  0.00           H  
ATOM   3583  CD2 PHE   230      39.513  31.983  47.895  1.00  0.00           C  
ATOM   3584  HD2 PHE   230      39.602  31.887  46.823  1.00  0.00           H  
ATOM   3585  C   PHE   230      40.905  27.521  47.265  1.00  0.00           C  
ATOM   3586  O   PHE   230      41.256  27.828  46.147  1.00  0.00           O  
ATOM   3587  N   ARG   231      41.371  26.348  47.835  1.00  0.00           N  
ATOM   3588  H   ARG   231      41.004  26.184  48.761  1.00  0.00           H  
ATOM   3589  CA  ARG   231      42.408  25.485  47.165  1.00  0.00           C  
ATOM   3590  HA  ARG   231      43.363  26.007  47.226  1.00  0.00           H  
ATOM   3591  CB  ARG   231      42.644  24.261  48.041  1.00  0.00           C  
ATOM   3592  HB2 ARG   231      42.783  24.575  49.075  1.00  0.00           H  
ATOM   3593  HB3 ARG   231      41.773  23.605  48.017  1.00  0.00           H  
ATOM   3594  CG  ARG   231      43.881  23.468  47.536  1.00  0.00           C  
ATOM   3595  HG2 ARG   231      43.898  23.206  46.478  1.00  0.00           H  
ATOM   3596  HG3 ARG   231      44.791  24.043  47.709  1.00  0.00           H  
ATOM   3597  CD  ARG   231      43.987  22.127  48.402  1.00  0.00           C  
ATOM   3598  HD2 ARG   231      44.976  21.731  48.168  1.00  0.00           H  
ATOM   3599  HD3 ARG   231      43.954  22.417  49.452  1.00  0.00           H  
ATOM   3600  NE  ARG   231      43.003  21.128  48.060  1.00  0.00           N  
ATOM   3601  HE  ARG   231      42.381  21.310  47.285  1.00  0.00           H  
ATOM   3602  CZ  ARG   231      42.665  20.089  48.799  1.00  0.00           C  
ATOM   3603  NH1 ARG   231      43.371  19.658  49.776  1.00  0.00           N  
ATOM   3604 HH11 ARG   231      44.275  20.077  49.943  1.00  0.00           H  
ATOM   3605 HH12 ARG   231      42.917  19.003  50.396  1.00  0.00           H  
ATOM   3606  NH2 ARG   231      41.608  19.418  48.584  1.00  0.00           N  
ATOM   3607 HH21 ARG   231      40.855  19.795  48.026  1.00  0.00           H  
ATOM   3608 HH22 ARG   231      41.243  18.698  49.190  1.00  0.00           H  
ATOM   3609  C   ARG   231      42.147  25.045  45.729  1.00  0.00           C  
ATOM   3610  O   ARG   231      43.038  25.128  44.887  1.00  0.00           O  
ATOM   3611  N   GLY   232      40.923  24.594  45.327  1.00  0.00           N  
ATOM   3612  H   GLY   232      40.285  24.476  46.101  1.00  0.00           H  
ATOM   3613  CA  GLY   232      40.597  24.246  43.963  1.00  0.00           C  
ATOM   3614  HA2 GLY   232      41.235  23.451  43.578  1.00  0.00           H  
ATOM   3615  HA3 GLY   232      39.590  23.838  43.875  1.00  0.00           H  
ATOM   3616  C   GLY   232      40.698  25.425  42.945  1.00  0.00           C  
ATOM   3617  O   GLY   232      41.553  25.292  42.019  1.00  0.00           O  
ATOM   3618  N   PRO   233      39.980  26.518  43.198  1.00  0.00           N  
ATOM   3619  CD  PRO   233      38.899  26.606  44.170  1.00  0.00           C  
ATOM   3620  HD2 PRO   233      39.352  26.750  45.151  1.00  0.00           H  
ATOM   3621  HD3 PRO   233      38.200  25.771  44.219  1.00  0.00           H  
ATOM   3622  CG  PRO   233      38.212  27.836  43.832  1.00  0.00           C  
ATOM   3623  HG2 PRO   233      37.779  28.365  44.680  1.00  0.00           H  
ATOM   3624  HG3 PRO   233      37.542  27.816  42.972  1.00  0.00           H  
ATOM   3625  CB  PRO   233      39.311  28.736  43.361  1.00  0.00           C  
ATOM   3626  HB2 PRO   233      39.901  29.013  44.235  1.00  0.00           H  
ATOM   3627  HB3 PRO   233      38.835  29.601  42.901  1.00  0.00           H  
ATOM   3628  CA  PRO   233      40.098  27.732  42.425  1.00  0.00           C  
ATOM   3629  HA  PRO   233      39.671  27.578  41.434  1.00  0.00           H  
ATOM   3630  C   PRO   233      41.551  28.193  42.261  1.00  0.00           C  
ATOM   3631  O   PRO   233      42.073  28.304  41.178  1.00  0.00           O  
ATOM   3632  N   LEU   234      42.376  28.246  43.361  1.00  0.00           N  
ATOM   3633  H   LEU   234      41.934  27.940  44.216  1.00  0.00           H  
ATOM   3634  CA  LEU   234      43.788  28.555  43.254  1.00  0.00           C  
ATOM   3635  HA  LEU   234      43.956  29.426  42.619  1.00  0.00           H  
ATOM   3636  CB  LEU   234      44.384  28.745  44.628  1.00  0.00           C  
ATOM   3637  HB2 LEU   234      44.306  27.781  45.131  1.00  0.00           H  
ATOM   3638  HB3 LEU   234      45.431  28.849  44.342  1.00  0.00           H  
ATOM   3639  CG  LEU   234      43.857  29.976  45.399  1.00  0.00           C  
ATOM   3640  HG  LEU   234      42.768  30.003  45.368  1.00  0.00           H  
ATOM   3641  CD1 LEU   234      44.237  29.832  46.801  1.00  0.00           C  
ATOM   3642 HD11 LEU   234      45.243  29.478  47.029  1.00  0.00           H  
ATOM   3643 HD12 LEU   234      44.089  30.672  47.480  1.00  0.00           H  
ATOM   3644 HD13 LEU   234      43.633  29.018  47.203  1.00  0.00           H  
ATOM   3645  CD2 LEU   234      44.381  31.269  44.782  1.00  0.00           C  
ATOM   3646 HD21 LEU   234      43.899  32.106  45.287  1.00  0.00           H  
ATOM   3647 HD22 LEU   234      45.466  31.304  44.881  1.00  0.00           H  
ATOM   3648 HD23 LEU   234      44.104  31.427  43.740  1.00  0.00           H  
ATOM   3649  C   LEU   234      44.581  27.461  42.410  1.00  0.00           C  
ATOM   3650  O   LEU   234      45.571  27.821  41.755  1.00  0.00           O  
ATOM   3651  N   ASN   235      44.213  26.140  42.370  1.00  0.00           N  
ATOM   3652  H   ASN   235      43.355  25.867  42.827  1.00  0.00           H  
ATOM   3653  CA  ASN   235      44.913  25.172  41.508  1.00  0.00           C  
ATOM   3654  HA  ASN   235      45.956  25.281  41.806  1.00  0.00           H  
ATOM   3655  CB  ASN   235      44.433  23.790  41.959  1.00  0.00           C  
ATOM   3656  HB2 ASN   235      43.345  23.858  41.965  1.00  0.00           H  
ATOM   3657  HB3 ASN   235      44.758  23.085  41.195  1.00  0.00           H  
ATOM   3658  CG  ASN   235      44.954  23.341  43.345  1.00  0.00           C  
ATOM   3659  OD1 ASN   235      45.924  23.804  43.919  1.00  0.00           O  
ATOM   3660  ND2 ASN   235      44.398  22.224  43.747  1.00  0.00           N  
ATOM   3661 HD21 ASN   235      44.730  21.722  44.559  1.00  0.00           H  
ATOM   3662 HD22 ASN   235      43.561  21.908  43.278  1.00  0.00           H  
ATOM   3663  C   ASN   235      44.775  25.560  40.007  1.00  0.00           C  
ATOM   3664  O   ASN   235      45.563  25.006  39.244  1.00  0.00           O  
ATOM   3665  N   TRP   236      43.809  26.370  39.600  1.00  0.00           N  
ATOM   3666  H   TRP   236      43.180  26.774  40.279  1.00  0.00           H  
ATOM   3667  CA  TRP   236      43.793  27.002  38.310  1.00  0.00           C  
ATOM   3668  HA  TRP   236      43.744  26.260  37.513  1.00  0.00           H  
ATOM   3669  CB  TRP   236      42.484  27.836  38.058  1.00  0.00           C  
ATOM   3670  HB2 TRP   236      42.438  28.529  38.898  1.00  0.00           H  
ATOM   3671  HB3 TRP   236      42.656  28.452  37.176  1.00  0.00           H  
ATOM   3672  CG  TRP   236      41.212  27.160  38.048  1.00  0.00           C  
ATOM   3673  CD1 TRP   236      40.675  26.273  38.918  1.00  0.00           C  
ATOM   3674  HD1 TRP   236      41.128  25.787  39.769  1.00  0.00           H  
ATOM   3675  NE1 TRP   236      39.380  26.011  38.563  1.00  0.00           N  
ATOM   3676  HE1 TRP   236      38.733  25.440  39.089  1.00  0.00           H  
ATOM   3677  CE2 TRP   236      38.971  26.694  37.437  1.00  0.00           C  
ATOM   3678  CZ2 TRP   236      37.793  26.693  36.670  1.00  0.00           C  
ATOM   3679  HZ2 TRP   236      36.932  26.101  36.943  1.00  0.00           H  
ATOM   3680  CH2 TRP   236      37.746  27.505  35.577  1.00  0.00           C  
ATOM   3681  HH2 TRP   236      36.832  27.590  35.009  1.00  0.00           H  
ATOM   3682  CZ3 TRP   236      38.832  28.294  35.202  1.00  0.00           C  
ATOM   3683  HZ3 TRP   236      38.679  28.910  34.328  1.00  0.00           H  
ATOM   3684  CE3 TRP   236      40.019  28.159  35.929  1.00  0.00           C  
ATOM   3685  HE3 TRP   236      40.975  28.499  35.560  1.00  0.00           H  
ATOM   3686  CD2 TRP   236      40.140  27.404  37.132  1.00  0.00           C  
ATOM   3687  C   TRP   236      45.129  27.815  38.049  1.00  0.00           C  
ATOM   3688  O   TRP   236      45.757  27.607  36.984  1.00  0.00           O  
ATOM   3689  N   TYR   237      45.556  28.641  39.037  1.00  0.00           N  
ATOM   3690  H   TYR   237      45.073  28.687  39.923  1.00  0.00           H  
ATOM   3691  CA  TYR   237      46.833  29.410  38.878  1.00  0.00           C  
ATOM   3692  HA  TYR   237      46.927  30.002  37.968  1.00  0.00           H  
ATOM   3693  CB  TYR   237      47.086  30.422  39.997  1.00  0.00           C  
ATOM   3694  HB2 TYR   237      47.057  29.846  40.923  1.00  0.00           H  
ATOM   3695  HB3 TYR   237      48.112  30.760  39.858  1.00  0.00           H  
ATOM   3696  CG  TYR   237      46.152  31.627  39.987  1.00  0.00           C  
ATOM   3697  CD1 TYR   237      44.909  31.601  40.729  1.00  0.00           C  
ATOM   3698  HD1 TYR   237      44.530  30.722  41.230  1.00  0.00           H  
ATOM   3699  CE1 TYR   237      44.075  32.790  40.802  1.00  0.00           C  
ATOM   3700  HE1 TYR   237      43.152  32.757  41.363  1.00  0.00           H  
ATOM   3701  CZ  TYR   237      44.577  33.928  40.189  1.00  0.00           C  
ATOM   3702  OH  TYR   237      43.805  35.041  40.386  1.00  0.00           O  
ATOM   3703  HH  TYR   237      43.958  35.792  39.808  1.00  0.00           H  
ATOM   3704  CE2 TYR   237      45.780  34.034  39.529  1.00  0.00           C  
ATOM   3705  HE2 TYR   237      46.097  34.963  39.078  1.00  0.00           H  
ATOM   3706  CD2 TYR   237      46.566  32.889  39.327  1.00  0.00           C  
ATOM   3707  HD2 TYR   237      47.487  32.970  38.769  1.00  0.00           H  
ATOM   3708  C   TYR   237      48.013  28.416  38.723  1.00  0.00           C  
ATOM   3709  O   TYR   237      48.879  28.546  37.829  1.00  0.00           O  
ATOM   3710  N   ARG   238      47.988  27.385  39.553  1.00  0.00           N  
ATOM   3711  H   ARG   238      47.180  27.241  40.142  1.00  0.00           H  
ATOM   3712  CA  ARG   238      49.036  26.396  39.634  1.00  0.00           C  
ATOM   3713  HA  ARG   238      49.992  26.915  39.690  1.00  0.00           H  
ATOM   3714  CB  ARG   238      48.889  25.557  40.979  1.00  0.00           C  
ATOM   3715  HB2 ARG   238      47.939  25.027  41.053  1.00  0.00           H  
ATOM   3716  HB3 ARG   238      49.690  24.829  41.109  1.00  0.00           H  
ATOM   3717  CG  ARG   238      49.180  26.401  42.218  1.00  0.00           C  
ATOM   3718  HG2 ARG   238      50.203  26.777  42.196  1.00  0.00           H  
ATOM   3719  HG3 ARG   238      48.391  27.152  42.252  1.00  0.00           H  
ATOM   3720  CD  ARG   238      48.969  25.615  43.514  1.00  0.00           C  
ATOM   3721  HD2 ARG   238      47.996  25.139  43.390  1.00  0.00           H  
ATOM   3722  HD3 ARG   238      49.718  24.843  43.691  1.00  0.00           H  
ATOM   3723  NE  ARG   238      49.018  26.579  44.619  1.00  0.00           N  
ATOM   3724  HE  ARG   238      49.655  27.335  44.411  1.00  0.00           H  
ATOM   3725  CZ  ARG   238      48.192  26.716  45.655  1.00  0.00           C  
ATOM   3726  NH1 ARG   238      47.109  25.996  45.829  1.00  0.00           N  
ATOM   3727 HH11 ARG   238      46.769  25.366  45.118  1.00  0.00           H  
ATOM   3728 HH12 ARG   238      46.651  25.983  46.729  1.00  0.00           H  
ATOM   3729  NH2 ARG   238      48.480  27.632  46.562  1.00  0.00           N  
ATOM   3730 HH21 ARG   238      49.298  28.203  46.405  1.00  0.00           H  
ATOM   3731 HH22 ARG   238      47.777  27.807  47.265  1.00  0.00           H  
ATOM   3732  C   ARG   238      49.250  25.484  38.405  1.00  0.00           C  
ATOM   3733  O   ARG   238      49.837  24.441  38.556  1.00  0.00           O  
ATOM   3734  N   ASN   239      48.717  25.842  37.289  1.00  0.00           N  
ATOM   3735  H   ASN   239      48.187  26.699  37.358  1.00  0.00           H  
ATOM   3736  CA  ASN   239      48.839  25.220  35.959  1.00  0.00           C  
ATOM   3737  HA  ASN   239      49.644  24.485  35.935  1.00  0.00           H  
ATOM   3738  CB  ASN   239      47.628  24.310  35.763  1.00  0.00           C  
ATOM   3739  HB2 ASN   239      46.630  24.742  35.839  1.00  0.00           H  
ATOM   3740  HB3 ASN   239      47.636  23.950  34.735  1.00  0.00           H  
ATOM   3741  CG  ASN   239      47.625  23.059  36.682  1.00  0.00           C  
ATOM   3742  OD1 ASN   239      48.182  22.050  36.310  1.00  0.00           O  
ATOM   3743  ND2 ASN   239      46.862  23.024  37.732  1.00  0.00           N  
ATOM   3744 HD21 ASN   239      46.885  22.145  38.229  1.00  0.00           H  
ATOM   3745 HD22 ASN   239      46.550  23.853  38.219  1.00  0.00           H  
ATOM   3746  C   ASN   239      49.057  26.166  34.738  1.00  0.00           C  
ATOM   3747  O   ASN   239      49.075  25.695  33.578  1.00  0.00           O  
ATOM   3748  N   MET   240      49.399  27.440  34.911  1.00  0.00           N  
ATOM   3749  H   MET   240      49.442  27.755  35.870  1.00  0.00           H  
ATOM   3750  CA  MET   240      49.682  28.450  33.853  1.00  0.00           C  
ATOM   3751  HA  MET   240      48.758  28.631  33.303  1.00  0.00           H  
ATOM   3752  CB  MET   240      50.149  29.711  34.715  1.00  0.00           C  
ATOM   3753  HB2 MET   240      50.702  29.430  35.611  1.00  0.00           H  
ATOM   3754  HB3 MET   240      50.742  30.327  34.039  1.00  0.00           H  
ATOM   3755  CG  MET   240      48.921  30.553  35.128  1.00  0.00           C  
ATOM   3756  HG2 MET   240      48.470  30.971  34.228  1.00  0.00           H  
ATOM   3757  HG3 MET   240      48.170  29.942  35.628  1.00  0.00           H  
ATOM   3758  SD  MET   240      49.313  31.818  36.306  1.00  0.00           S  
ATOM   3759  CE  MET   240      50.749  32.816  35.692  1.00  0.00           C  
ATOM   3760  HE1 MET   240      50.364  33.606  35.046  1.00  0.00           H  
ATOM   3761  HE2 MET   240      51.374  33.091  36.542  1.00  0.00           H  
ATOM   3762  HE3 MET   240      51.351  32.133  35.094  1.00  0.00           H  
ATOM   3763  C   MET   240      50.797  27.963  32.838  1.00  0.00           C  
ATOM   3764  O   MET   240      50.651  28.161  31.599  1.00  0.00           O  
ATOM   3765  N   GLU   241      51.904  27.387  33.385  1.00  0.00           N  
ATOM   3766  H   GLU   241      51.938  27.448  34.392  1.00  0.00           H  
ATOM   3767  CA  GLU   241      52.953  26.721  32.658  1.00  0.00           C  
ATOM   3768  HA  GLU   241      53.364  27.514  32.033  1.00  0.00           H  
ATOM   3769  CB  GLU   241      54.073  26.291  33.585  1.00  0.00           C  
ATOM   3770  HB2 GLU   241      54.180  27.037  34.373  1.00  0.00           H  
ATOM   3771  HB3 GLU   241      53.796  25.414  34.169  1.00  0.00           H  
ATOM   3772  CG  GLU   241      55.448  26.035  32.897  1.00  0.00           C  
ATOM   3773  HG2 GLU   241      55.314  25.177  32.238  1.00  0.00           H  
ATOM   3774  HG3 GLU   241      55.706  26.934  32.338  1.00  0.00           H  
ATOM   3775  CD  GLU   241      56.512  25.742  33.900  1.00  0.00           C  
ATOM   3776  OE1 GLU   241      57.553  26.376  33.849  1.00  0.00           O  
ATOM   3777  OE2 GLU   241      56.275  24.850  34.728  1.00  0.00           O  
ATOM   3778  C   GLU   241      52.519  25.532  31.794  1.00  0.00           C  
ATOM   3779  O   GLU   241      52.738  25.493  30.604  1.00  0.00           O  
ATOM   3780  N   ARG   242      51.585  24.701  32.353  1.00  0.00           N  
ATOM   3781  H   ARG   242      51.274  24.890  33.295  1.00  0.00           H  
ATOM   3782  CA  ARG   242      51.035  23.545  31.600  1.00  0.00           C  
ATOM   3783  HA  ARG   242      51.917  23.134  31.109  1.00  0.00           H  
ATOM   3784  CB  ARG   242      50.296  22.563  32.455  1.00  0.00           C  
ATOM   3785  HB2 ARG   242      49.737  23.139  33.192  1.00  0.00           H  
ATOM   3786  HB3 ARG   242      49.619  22.139  31.713  1.00  0.00           H  
ATOM   3787  CG  ARG   242      51.216  21.648  33.229  1.00  0.00           C  
ATOM   3788  HG2 ARG   242      51.551  20.823  32.601  1.00  0.00           H  
ATOM   3789  HG3 ARG   242      52.032  22.311  33.519  1.00  0.00           H  
ATOM   3790  CD  ARG   242      50.532  21.216  34.581  1.00  0.00           C  
ATOM   3791  HD2 ARG   242      50.455  22.087  35.232  1.00  0.00           H  
ATOM   3792  HD3 ARG   242      49.500  20.898  34.430  1.00  0.00           H  
ATOM   3793  NE  ARG   242      51.347  20.213  35.326  1.00  0.00           N  
ATOM   3794  HE  ARG   242      52.016  19.676  34.793  1.00  0.00           H  
ATOM   3795  CZ  ARG   242      51.120  19.794  36.552  1.00  0.00           C  
ATOM   3796  NH1 ARG   242      50.036  20.106  37.330  1.00  0.00           N  
ATOM   3797 HH11 ARG   242      49.474  20.864  36.968  1.00  0.00           H  
ATOM   3798 HH12 ARG   242      49.914  19.716  38.253  1.00  0.00           H  
ATOM   3799  NH2 ARG   242      51.968  18.948  37.103  1.00  0.00           N  
ATOM   3800 HH21 ARG   242      52.756  18.611  36.570  1.00  0.00           H  
ATOM   3801 HH22 ARG   242      51.655  18.501  37.953  1.00  0.00           H  
ATOM   3802  C   ARG   242      50.116  24.048  30.472  1.00  0.00           C  
ATOM   3803  O   ARG   242      49.981  23.439  29.463  1.00  0.00           O  
ATOM   3804  N   ASN   243      49.278  25.045  30.755  1.00  0.00           N  
ATOM   3805  H   ASN   243      49.436  25.395  31.689  1.00  0.00           H  
ATOM   3806  CA  ASN   243      48.342  25.690  29.838  1.00  0.00           C  
ATOM   3807  HA  ASN   243      47.493  25.044  29.614  1.00  0.00           H  
ATOM   3808  CB  ASN   243      47.598  26.835  30.575  1.00  0.00           C  
ATOM   3809  HB2 ASN   243      48.217  27.636  30.978  1.00  0.00           H  
ATOM   3810  HB3 ASN   243      46.975  27.382  29.867  1.00  0.00           H  
ATOM   3811  CG  ASN   243      46.674  26.425  31.723  1.00  0.00           C  
ATOM   3812  OD1 ASN   243      46.279  25.250  31.877  1.00  0.00           O  
ATOM   3813  ND2 ASN   243      46.362  27.363  32.606  1.00  0.00           N  
ATOM   3814 HD21 ASN   243      45.635  27.025  33.220  1.00  0.00           H  
ATOM   3815 HD22 ASN   243      46.628  28.330  32.492  1.00  0.00           H  
ATOM   3816  C   ASN   243      49.018  26.259  28.591  1.00  0.00           C  
ATOM   3817  O   ASN   243      48.591  25.952  27.515  1.00  0.00           O  
ATOM   3818  N   TRP   244      50.049  27.094  28.778  1.00  0.00           N  
ATOM   3819  H   TRP   244      50.253  27.308  29.744  1.00  0.00           H  
ATOM   3820  CA  TRP   244      51.096  27.396  27.757  1.00  0.00           C  
ATOM   3821  HA  TRP   244      50.665  28.070  27.017  1.00  0.00           H  
ATOM   3822  CB  TRP   244      52.121  28.199  28.522  1.00  0.00           C  
ATOM   3823  HB2 TRP   244      51.694  29.138  28.872  1.00  0.00           H  
ATOM   3824  HB3 TRP   244      52.484  27.632  29.379  1.00  0.00           H  
ATOM   3825  CG  TRP   244      53.356  28.574  27.720  1.00  0.00           C  
ATOM   3826  CD1 TRP   244      53.356  29.393  26.669  1.00  0.00           C  
ATOM   3827  HD1 TRP   244      52.544  30.004  26.305  1.00  0.00           H  
ATOM   3828  NE1 TRP   244      54.681  29.582  26.249  1.00  0.00           N  
ATOM   3829  HE1 TRP   244      55.045  30.143  25.492  1.00  0.00           H  
ATOM   3830  CE2 TRP   244      55.533  28.677  26.941  1.00  0.00           C  
ATOM   3831  CZ2 TRP   244      56.940  28.449  26.817  1.00  0.00           C  
ATOM   3832  HZ2 TRP   244      57.444  28.885  25.967  1.00  0.00           H  
ATOM   3833  CH2 TRP   244      57.539  27.527  27.676  1.00  0.00           C  
ATOM   3834  HH2 TRP   244      58.585  27.269  27.599  1.00  0.00           H  
ATOM   3835  CZ3 TRP   244      56.747  27.003  28.711  1.00  0.00           C  
ATOM   3836  HZ3 TRP   244      57.131  26.275  29.409  1.00  0.00           H  
ATOM   3837  CE3 TRP   244      55.412  27.283  28.807  1.00  0.00           C  
ATOM   3838  HE3 TRP   244      54.809  26.751  29.528  1.00  0.00           H  
ATOM   3839  CD2 TRP   244      54.745  28.130  27.902  1.00  0.00           C  
ATOM   3840  C   TRP   244      51.605  26.193  27.058  1.00  0.00           C  
ATOM   3841  O   TRP   244      51.460  26.073  25.804  1.00  0.00           O  
ATOM   3842  N   LYS   245      52.046  25.155  27.748  1.00  0.00           N  
ATOM   3843  H   LYS   245      52.197  25.249  28.742  1.00  0.00           H  
ATOM   3844  CA  LYS   245      52.574  23.940  27.034  1.00  0.00           C  
ATOM   3845  HA  LYS   245      53.384  24.226  26.363  1.00  0.00           H  
ATOM   3846  CB  LYS   245      53.142  22.895  27.991  1.00  0.00           C  
ATOM   3847  HB2 LYS   245      52.456  22.691  28.814  1.00  0.00           H  
ATOM   3848  HB3 LYS   245      53.293  21.986  27.408  1.00  0.00           H  
ATOM   3849  CG  LYS   245      54.434  23.374  28.635  1.00  0.00           C  
ATOM   3850  HG2 LYS   245      55.211  23.525  27.885  1.00  0.00           H  
ATOM   3851  HG3 LYS   245      54.285  24.382  29.023  1.00  0.00           H  
ATOM   3852  CD  LYS   245      54.923  22.423  29.764  1.00  0.00           C  
ATOM   3853  HD2 LYS   245      54.424  22.752  30.675  1.00  0.00           H  
ATOM   3854  HD3 LYS   245      54.795  21.383  29.463  1.00  0.00           H  
ATOM   3855  CE  LYS   245      56.430  22.766  29.870  1.00  0.00           C  
ATOM   3856  HE2 LYS   245      57.023  22.551  28.981  1.00  0.00           H  
ATOM   3857  HE3 LYS   245      56.456  23.838  30.064  1.00  0.00           H  
ATOM   3858  NZ  LYS   245      57.033  22.000  30.972  1.00  0.00           N  
ATOM   3859  HZ1 LYS   245      56.785  22.345  31.888  1.00  0.00           H  
ATOM   3860  HZ2 LYS   245      56.623  21.082  31.060  1.00  0.00           H  
ATOM   3861  HZ3 LYS   245      58.032  21.878  30.884  1.00  0.00           H  
ATOM   3862  C   LYS   245      51.571  23.267  26.101  1.00  0.00           C  
ATOM   3863  O   LYS   245      51.947  22.706  25.058  1.00  0.00           O  
ATOM   3864  N   TRP   246      50.242  23.359  26.362  1.00  0.00           N  
ATOM   3865  H   TRP   246      49.885  23.856  27.165  1.00  0.00           H  
ATOM   3866  CA  TRP   246      49.235  22.864  25.451  1.00  0.00           C  
ATOM   3867  HA  TRP   246      49.523  21.886  25.065  1.00  0.00           H  
ATOM   3868  CB  TRP   246      47.977  22.722  26.347  1.00  0.00           C  
ATOM   3869  HB2 TRP   246      48.330  22.062  27.140  1.00  0.00           H  
ATOM   3870  HB3 TRP   246      47.622  23.627  26.840  1.00  0.00           H  
ATOM   3871  CG  TRP   246      46.806  22.040  25.713  1.00  0.00           C  
ATOM   3872  CD1 TRP   246      46.874  21.067  24.754  1.00  0.00           C  
ATOM   3873  HD1 TRP   246      47.781  20.607  24.390  1.00  0.00           H  
ATOM   3874  NE1 TRP   246      45.568  20.741  24.317  1.00  0.00           N  
ATOM   3875  HE1 TRP   246      45.371  20.040  23.616  1.00  0.00           H  
ATOM   3876  CE2 TRP   246      44.609  21.491  24.908  1.00  0.00           C  
ATOM   3877  CZ2 TRP   246      43.219  21.633  24.732  1.00  0.00           C  
ATOM   3878  HZ2 TRP   246      42.740  20.979  24.019  1.00  0.00           H  
ATOM   3879  CH2 TRP   246      42.510  22.631  25.461  1.00  0.00           C  
ATOM   3880  HH2 TRP   246      41.447  22.757  25.316  1.00  0.00           H  
ATOM   3881  CZ3 TRP   246      43.186  23.334  26.433  1.00  0.00           C  
ATOM   3882  HZ3 TRP   246      42.697  24.114  26.998  1.00  0.00           H  
ATOM   3883  CE3 TRP   246      44.598  23.189  26.606  1.00  0.00           C  
ATOM   3884  HE3 TRP   246      45.056  23.794  27.374  1.00  0.00           H  
ATOM   3885  CD2 TRP   246      45.364  22.290  25.810  1.00  0.00           C  
ATOM   3886  C   TRP   246      48.978  23.732  24.216  1.00  0.00           C  
ATOM   3887  O   TRP   246      48.811  23.200  23.114  1.00  0.00           O  
ATOM   3888  N   ALA   247      49.057  25.071  24.404  1.00  0.00           N  
ATOM   3889  H   ALA   247      49.504  25.365  25.261  1.00  0.00           H  
ATOM   3890  CA  ALA   247      48.960  26.025  23.288  1.00  0.00           C  
ATOM   3891  HA  ALA   247      48.142  25.678  22.656  1.00  0.00           H  
ATOM   3892  CB  ALA   247      48.533  27.374  23.883  1.00  0.00           C  
ATOM   3893  HB1 ALA   247      49.360  27.811  24.442  1.00  0.00           H  
ATOM   3894  HB2 ALA   247      48.135  27.964  23.057  1.00  0.00           H  
ATOM   3895  HB3 ALA   247      47.776  27.197  24.647  1.00  0.00           H  
ATOM   3896  C   ALA   247      50.223  26.102  22.407  1.00  0.00           C  
ATOM   3897  O   ALA   247      50.146  26.268  21.207  1.00  0.00           O  
ATOM   3898  N   CYS   248      51.403  25.859  22.980  1.00  0.00           N  
ATOM   3899  H   CYS   248      51.463  26.067  23.966  1.00  0.00           H  
ATOM   3900  CA  CYS   248      52.646  25.557  22.164  1.00  0.00           C  
ATOM   3901  HA  CYS   248      52.963  26.425  21.585  1.00  0.00           H  
ATOM   3902  CB  CYS   248      53.761  25.227  23.208  1.00  0.00           C  
ATOM   3903  HB2 CYS   248      53.329  24.537  23.932  1.00  0.00           H  
ATOM   3904  HB3 CYS   248      54.590  24.768  22.669  1.00  0.00           H  
ATOM   3905  SG  CYS   248      54.150  26.803  24.044  1.00  0.00           S  
ATOM   3906  HG  CYS   248      53.603  26.655  25.254  1.00  0.00           H  
ATOM   3907  C   CYS   248      52.499  24.399  21.151  1.00  0.00           C  
ATOM   3908  O   CYS   248      53.123  24.427  20.084  1.00  0.00           O  
ATOM   3909  N   LYS   249      51.696  23.367  21.380  1.00  0.00           N  
ATOM   3910  H   LYS   249      51.450  23.201  22.346  1.00  0.00           H  
ATOM   3911  CA  LYS   249      51.528  22.294  20.473  1.00  0.00           C  
ATOM   3912  HA  LYS   249      52.455  22.169  19.913  1.00  0.00           H  
ATOM   3913  CB  LYS   249      51.280  20.970  21.275  1.00  0.00           C  
ATOM   3914  HB2 LYS   249      50.355  21.141  21.824  1.00  0.00           H  
ATOM   3915  HB3 LYS   249      50.982  20.176  20.589  1.00  0.00           H  
ATOM   3916  CG  LYS   249      52.346  20.503  22.292  1.00  0.00           C  
ATOM   3917  HG2 LYS   249      53.183  20.000  21.808  1.00  0.00           H  
ATOM   3918  HG3 LYS   249      52.536  21.429  22.835  1.00  0.00           H  
ATOM   3919  CD  LYS   249      51.793  19.498  23.278  1.00  0.00           C  
ATOM   3920  HD2 LYS   249      52.668  19.141  23.822  1.00  0.00           H  
ATOM   3921  HD3 LYS   249      51.080  19.983  23.946  1.00  0.00           H  
ATOM   3922  CE  LYS   249      51.143  18.245  22.714  1.00  0.00           C  
ATOM   3923  HE2 LYS   249      50.345  18.537  22.032  1.00  0.00           H  
ATOM   3924  HE3 LYS   249      51.833  17.664  22.101  1.00  0.00           H  
ATOM   3925  NZ  LYS   249      50.628  17.325  23.715  1.00  0.00           N  
ATOM   3926  HZ1 LYS   249      50.153  16.564  23.252  1.00  0.00           H  
ATOM   3927  HZ2 LYS   249      51.383  16.917  24.247  1.00  0.00           H  
ATOM   3928  HZ3 LYS   249      49.960  17.705  24.372  1.00  0.00           H  
ATOM   3929  C   LYS   249      50.402  22.524  19.456  1.00  0.00           C  
ATOM   3930  O   LYS   249      50.141  21.682  18.595  1.00  0.00           O  
ATOM   3931  N   SER   250      49.803  23.653  19.486  1.00  0.00           N  
ATOM   3932  H   SER   250      50.141  24.343  20.142  1.00  0.00           H  
ATOM   3933  CA  SER   250      48.688  24.075  18.571  1.00  0.00           C  
ATOM   3934  HA  SER   250      48.155  23.142  18.390  1.00  0.00           H  
ATOM   3935  CB  SER   250      47.763  24.992  19.303  1.00  0.00           C  
ATOM   3936  HB2 SER   250      47.349  24.548  20.208  1.00  0.00           H  
ATOM   3937  HB3 SER   250      48.252  25.924  19.586  1.00  0.00           H  
ATOM   3938  OG  SER   250      46.640  25.390  18.522  1.00  0.00           O  
ATOM   3939  HG  SER   250      45.976  24.764  18.820  1.00  0.00           H  
ATOM   3940  C   SER   250      49.224  24.587  17.274  1.00  0.00           C  
ATOM   3941  O   SER   250      50.240  25.232  17.339  1.00  0.00           O  
ATOM   3942  N   LEU   251      48.616  24.311  16.113  1.00  0.00           N  
ATOM   3943  H   LEU   251      47.786  23.735  16.132  1.00  0.00           H  
ATOM   3944  CA  LEU   251      49.086  24.765  14.767  1.00  0.00           C  
ATOM   3945  HA  LEU   251      50.171  24.848  14.836  1.00  0.00           H  
ATOM   3946  CB  LEU   251      48.696  23.828  13.562  1.00  0.00           C  
ATOM   3947  HB2 LEU   251      47.610  23.879  13.485  1.00  0.00           H  
ATOM   3948  HB3 LEU   251      49.110  24.266  12.654  1.00  0.00           H  
ATOM   3949  CG  LEU   251      49.155  22.369  13.639  1.00  0.00           C  
ATOM   3950  HG  LEU   251      48.771  21.939  14.564  1.00  0.00           H  
ATOM   3951  CD1 LEU   251      48.446  21.657  12.446  1.00  0.00           C  
ATOM   3952 HD11 LEU   251      48.709  22.070  11.472  1.00  0.00           H  
ATOM   3953 HD12 LEU   251      48.703  20.598  12.486  1.00  0.00           H  
ATOM   3954 HD13 LEU   251      47.383  21.711  12.681  1.00  0.00           H  
ATOM   3955  CD2 LEU   251      50.675  22.166  13.577  1.00  0.00           C  
ATOM   3956 HD21 LEU   251      51.164  22.741  14.363  1.00  0.00           H  
ATOM   3957 HD22 LEU   251      50.893  21.145  13.891  1.00  0.00           H  
ATOM   3958 HD23 LEU   251      51.091  22.384  12.593  1.00  0.00           H  
ATOM   3959  C   LEU   251      48.700  26.261  14.417  1.00  0.00           C  
ATOM   3960  O   LEU   251      47.556  26.713  14.776  1.00  0.00           O  
ATOM   3961  N   GLY   252      49.593  26.879  13.676  1.00  0.00           N  
ATOM   3962  H   GLY   252      50.448  26.358  13.549  1.00  0.00           H  
ATOM   3963  CA  GLY   252      49.752  28.334  13.291  1.00  0.00           C  
ATOM   3964  HA2 GLY   252      49.780  28.844  14.254  1.00  0.00           H  
ATOM   3965  HA3 GLY   252      50.673  28.559  12.754  1.00  0.00           H  
ATOM   3966  C   GLY   252      48.630  28.944  12.476  1.00  0.00           C  
ATOM   3967  O   GLY   252      48.804  30.018  11.827  1.00  0.00           O  
ATOM   3968  N   ARG   253      47.433  28.355  12.523  1.00  0.00           N  
ATOM   3969  H   ARG   253      47.216  27.618  13.178  1.00  0.00           H  
ATOM   3970  CA  ARG   253      46.252  28.889  11.796  1.00  0.00           C  
ATOM   3971  HA  ARG   253      46.607  29.513  10.976  1.00  0.00           H  
ATOM   3972  CB  ARG   253      45.382  27.727  11.305  1.00  0.00           C  
ATOM   3973  HB2 ARG   253      44.453  28.073  10.852  1.00  0.00           H  
ATOM   3974  HB3 ARG   253      45.884  27.159  10.522  1.00  0.00           H  
ATOM   3975  CG  ARG   253      45.180  26.542  12.338  1.00  0.00           C  
ATOM   3976  HG2 ARG   253      46.149  26.083  12.532  1.00  0.00           H  
ATOM   3977  HG3 ARG   253      44.859  27.007  13.270  1.00  0.00           H  
ATOM   3978  CD  ARG   253      44.168  25.392  11.920  1.00  0.00           C  
ATOM   3979  HD2 ARG   253      44.003  24.679  12.728  1.00  0.00           H  
ATOM   3980  HD3 ARG   253      43.157  25.727  11.690  1.00  0.00           H  
ATOM   3981  NE  ARG   253      44.705  24.710  10.715  1.00  0.00           N  
ATOM   3982  HE  ARG   253      45.443  24.072  10.976  1.00  0.00           H  
ATOM   3983  CZ  ARG   253      44.224  24.576   9.513  1.00  0.00           C  
ATOM   3984  NH1 ARG   253      44.420  23.500   8.828  1.00  0.00           N  
ATOM   3985 HH11 ARG   253      45.070  22.794   9.145  1.00  0.00           H  
ATOM   3986 HH12 ARG   253      44.156  23.450   7.854  1.00  0.00           H  
ATOM   3987  NH2 ARG   253      43.434  25.442   9.023  1.00  0.00           N  
ATOM   3988 HH21 ARG   253      43.069  26.220   9.554  1.00  0.00           H  
ATOM   3989 HH22 ARG   253      42.926  25.223   8.177  1.00  0.00           H  
ATOM   3990  C   ARG   253      45.464  29.879  12.676  1.00  0.00           C  
ATOM   3991  O   ARG   253      45.515  29.736  13.868  1.00  0.00           O  
ATOM   3992  N   LYS   254      44.750  30.860  12.108  1.00  0.00           N  
ATOM   3993  H   LYS   254      44.566  30.819  11.116  1.00  0.00           H  
ATOM   3994  CA  LYS   254      43.983  31.917  12.876  1.00  0.00           C  
ATOM   3995  HA  LYS   254      44.486  32.010  13.839  1.00  0.00           H  
ATOM   3996  CB  LYS   254      43.940  33.171  12.036  1.00  0.00           C  
ATOM   3997  HB2 LYS   254      43.878  32.877  10.988  1.00  0.00           H  
ATOM   3998  HB3 LYS   254      43.049  33.750  12.281  1.00  0.00           H  
ATOM   3999  CG  LYS   254      45.076  34.117  12.318  1.00  0.00           C  
ATOM   4000  HG2 LYS   254      44.850  35.026  11.761  1.00  0.00           H  
ATOM   4001  HG3 LYS   254      44.996  34.340  13.382  1.00  0.00           H  
ATOM   4002  CD  LYS   254      46.485  33.685  11.989  1.00  0.00           C  
ATOM   4003  HD2 LYS   254      46.561  33.147  11.044  1.00  0.00           H  
ATOM   4004  HD3 LYS   254      47.049  34.608  11.848  1.00  0.00           H  
ATOM   4005  CE  LYS   254      47.163  32.873  13.128  1.00  0.00           C  
ATOM   4006  HE2 LYS   254      47.078  33.424  14.065  1.00  0.00           H  
ATOM   4007  HE3 LYS   254      46.573  31.984  13.352  1.00  0.00           H  
ATOM   4008  NZ  LYS   254      48.582  32.615  13.035  1.00  0.00           N  
ATOM   4009  HZ1 LYS   254      49.084  33.467  12.828  1.00  0.00           H  
ATOM   4010  HZ2 LYS   254      48.959  32.213  13.882  1.00  0.00           H  
ATOM   4011  HZ3 LYS   254      48.838  31.993  12.281  1.00  0.00           H  
ATOM   4012  C   LYS   254      42.595  31.469  13.294  1.00  0.00           C  
ATOM   4013  O   LYS   254      42.002  30.625  12.658  1.00  0.00           O  
ATOM   4014  N   ILE   255      41.989  32.063  14.362  1.00  0.00           N  
ATOM   4015  H   ILE   255      42.489  32.720  14.943  1.00  0.00           H  
ATOM   4016  CA  ILE   255      40.515  31.875  14.650  1.00  0.00           C  
ATOM   4017  HA  ILE   255      40.283  30.811  14.603  1.00  0.00           H  
ATOM   4018  CB  ILE   255      40.184  32.188  16.121  1.00  0.00           C  
ATOM   4019  HB  ILE   255      40.633  33.167  16.290  1.00  0.00           H  
ATOM   4020  CG2 ILE   255      38.670  32.435  16.413  1.00  0.00           C  
ATOM   4021 HG21 ILE   255      38.222  33.166  15.740  1.00  0.00           H  
ATOM   4022 HG22 ILE   255      38.119  31.507  16.263  1.00  0.00           H  
ATOM   4023 HG23 ILE   255      38.545  32.865  17.407  1.00  0.00           H  
ATOM   4024  CG1 ILE   255      40.728  31.230  17.107  1.00  0.00           C  
ATOM   4025 HG12 ILE   255      40.123  31.196  18.013  1.00  0.00           H  
ATOM   4026 HG13 ILE   255      40.756  30.195  16.765  1.00  0.00           H  
ATOM   4027  CD1 ILE   255      42.004  31.601  17.779  1.00  0.00           C  
ATOM   4028 HD11 ILE   255      42.737  32.033  17.098  1.00  0.00           H  
ATOM   4029 HD12 ILE   255      41.835  32.293  18.604  1.00  0.00           H  
ATOM   4030 HD13 ILE   255      42.351  30.698  18.280  1.00  0.00           H  
ATOM   4031  C   ILE   255      39.671  32.702  13.624  1.00  0.00           C  
ATOM   4032  O   ILE   255      40.015  33.808  13.347  1.00  0.00           O  
ATOM   4033  N   LEU   256      38.612  32.108  13.141  1.00  0.00           N  
ATOM   4034  H   LEU   256      38.544  31.121  13.345  1.00  0.00           H  
ATOM   4035  CA  LEU   256      37.775  32.698  12.048  1.00  0.00           C  
ATOM   4036  HA  LEU   256      38.071  33.687  11.700  1.00  0.00           H  
ATOM   4037  CB  LEU   256      37.620  31.764  10.876  1.00  0.00           C  
ATOM   4038  HB2 LEU   256      37.183  30.806  11.157  1.00  0.00           H  
ATOM   4039  HB3 LEU   256      36.889  32.237  10.219  1.00  0.00           H  
ATOM   4040  CG  LEU   256      38.901  31.531  10.009  1.00  0.00           C  
ATOM   4041  HG  LEU   256      39.508  30.873  10.630  1.00  0.00           H  
ATOM   4042  CD1 LEU   256      38.562  30.698   8.809  1.00  0.00           C  
ATOM   4043 HD11 LEU   256      37.678  30.080   8.964  1.00  0.00           H  
ATOM   4044 HD12 LEU   256      38.277  31.387   8.015  1.00  0.00           H  
ATOM   4045 HD13 LEU   256      39.352  30.148   8.298  1.00  0.00           H  
ATOM   4046  CD2 LEU   256      39.658  32.815   9.734  1.00  0.00           C  
ATOM   4047 HD21 LEU   256      39.008  33.646   9.459  1.00  0.00           H  
ATOM   4048 HD22 LEU   256      40.160  33.072  10.667  1.00  0.00           H  
ATOM   4049 HD23 LEU   256      40.439  32.646   8.993  1.00  0.00           H  
ATOM   4050  C   LEU   256      36.360  33.043  12.611  1.00  0.00           C  
ATOM   4051  O   LEU   256      35.783  34.017  12.186  1.00  0.00           O  
ATOM   4052  N   ILE   257      35.883  32.278  13.644  1.00  0.00           N  
ATOM   4053  H   ILE   257      36.442  31.508  13.983  1.00  0.00           H  
ATOM   4054  CA  ILE   257      34.565  32.402  14.268  1.00  0.00           C  
ATOM   4055  HA  ILE   257      33.813  32.385  13.479  1.00  0.00           H  
ATOM   4056  CB  ILE   257      34.283  31.207  15.301  1.00  0.00           C  
ATOM   4057  HB  ILE   257      33.244  31.166  15.626  1.00  0.00           H  
ATOM   4058  CG2 ILE   257      34.396  29.921  14.451  1.00  0.00           C  
ATOM   4059 HG21 ILE   257      35.392  29.647  14.104  1.00  0.00           H  
ATOM   4060 HG22 ILE   257      33.966  29.195  15.141  1.00  0.00           H  
ATOM   4061 HG23 ILE   257      33.844  29.930  13.511  1.00  0.00           H  
ATOM   4062  CG1 ILE   257      35.238  31.084  16.505  1.00  0.00           C  
ATOM   4063 HG12 ILE   257      36.154  30.544  16.267  1.00  0.00           H  
ATOM   4064 HG13 ILE   257      35.508  32.088  16.835  1.00  0.00           H  
ATOM   4065  CD1 ILE   257      34.578  30.205  17.635  1.00  0.00           C  
ATOM   4066 HD11 ILE   257      35.240  30.190  18.501  1.00  0.00           H  
ATOM   4067 HD12 ILE   257      33.651  30.707  17.909  1.00  0.00           H  
ATOM   4068 HD13 ILE   257      34.389  29.199  17.259  1.00  0.00           H  
ATOM   4069  C   ILE   257      34.286  33.749  15.057  1.00  0.00           C  
ATOM   4070  O   ILE   257      35.256  34.451  15.374  1.00  0.00           O  
ATOM   4071  N   PRO   258      33.011  34.283  15.255  1.00  0.00           N  
ATOM   4072  CD  PRO   258      31.774  33.627  14.880  1.00  0.00           C  
ATOM   4073  HD2 PRO   258      31.502  32.922  15.666  1.00  0.00           H  
ATOM   4074  HD3 PRO   258      31.897  33.102  13.933  1.00  0.00           H  
ATOM   4075  CG  PRO   258      30.809  34.769  14.658  1.00  0.00           C  
ATOM   4076  HG2 PRO   258      29.792  34.452  14.888  1.00  0.00           H  
ATOM   4077  HG3 PRO   258      30.839  35.162  13.642  1.00  0.00           H  
ATOM   4078  CB  PRO   258      31.166  35.869  15.717  1.00  0.00           C  
ATOM   4079  HB2 PRO   258      30.810  35.627  16.718  1.00  0.00           H  
ATOM   4080  HB3 PRO   258      30.918  36.891  15.430  1.00  0.00           H  
ATOM   4081  CA  PRO   258      32.732  35.637  15.735  1.00  0.00           C  
ATOM   4082  HA  PRO   258      33.120  36.323  14.982  1.00  0.00           H  
ATOM   4083  C   PRO   258      33.273  35.806  17.101  1.00  0.00           C  
ATOM   4084  O   PRO   258      32.937  35.030  18.071  1.00  0.00           O  
ATOM   4085  N   ALA   259      34.244  36.747  17.219  1.00  0.00           N  
ATOM   4086  H   ALA   259      34.573  37.163  16.360  1.00  0.00           H  
ATOM   4087  CA  ALA   259      34.979  36.983  18.432  1.00  0.00           C  
ATOM   4088  HA  ALA   259      34.370  36.489  19.189  1.00  0.00           H  
ATOM   4089  CB  ALA   259      36.391  36.473  18.292  1.00  0.00           C  
ATOM   4090  HB1 ALA   259      37.039  37.100  17.680  1.00  0.00           H  
ATOM   4091  HB2 ALA   259      36.810  36.595  19.291  1.00  0.00           H  
ATOM   4092  HB3 ALA   259      36.501  35.443  17.954  1.00  0.00           H  
ATOM   4093  C   ALA   259      35.022  38.481  18.944  1.00  0.00           C  
ATOM   4094  O   ALA   259      35.302  39.386  18.169  1.00  0.00           O  
ATOM   4095  N   LEU   260      34.777  38.656  20.241  1.00  0.00           N  
ATOM   4096  H   LEU   260      34.555  37.830  20.777  1.00  0.00           H  
ATOM   4097  CA  LEU   260      34.622  39.941  20.949  1.00  0.00           C  
ATOM   4098  HA  LEU   260      34.784  40.766  20.256  1.00  0.00           H  
ATOM   4099  CB  LEU   260      33.169  40.048  21.486  1.00  0.00           C  
ATOM   4100  HB2 LEU   260      32.468  40.202  20.666  1.00  0.00           H  
ATOM   4101  HB3 LEU   260      32.729  39.137  21.890  1.00  0.00           H  
ATOM   4102  CG  LEU   260      32.987  41.290  22.384  1.00  0.00           C  
ATOM   4103  HG  LEU   260      33.641  41.234  23.254  1.00  0.00           H  
ATOM   4104  CD1 LEU   260      33.098  42.634  21.651  1.00  0.00           C  
ATOM   4105 HD11 LEU   260      32.858  43.375  22.412  1.00  0.00           H  
ATOM   4106 HD12 LEU   260      34.131  42.890  21.418  1.00  0.00           H  
ATOM   4107 HD13 LEU   260      32.406  42.729  20.814  1.00  0.00           H  
ATOM   4108  CD2 LEU   260      31.618  41.056  23.043  1.00  0.00           C  
ATOM   4109 HD21 LEU   260      31.537  41.866  23.768  1.00  0.00           H  
ATOM   4110 HD22 LEU   260      30.901  41.176  22.232  1.00  0.00           H  
ATOM   4111 HD23 LEU   260      31.614  40.046  23.454  1.00  0.00           H  
ATOM   4112  C   LEU   260      35.537  40.020  22.147  1.00  0.00           C  
ATOM   4113  O   LEU   260      35.408  39.255  23.123  1.00  0.00           O  
ATOM   4114  N   MET   261      36.441  40.996  22.191  1.00  0.00           N  
ATOM   4115  H   MET   261      36.398  41.665  21.436  1.00  0.00           H  
ATOM   4116  CA  MET   261      37.154  41.521  23.409  1.00  0.00           C  
ATOM   4117  HA  MET   261      37.064  40.776  24.200  1.00  0.00           H  
ATOM   4118  CB  MET   261      38.640  41.767  23.019  1.00  0.00           C  
ATOM   4119  HB2 MET   261      39.013  40.874  22.517  1.00  0.00           H  
ATOM   4120  HB3 MET   261      38.805  42.678  22.444  1.00  0.00           H  
ATOM   4121  CG  MET   261      39.395  42.124  24.302  1.00  0.00           C  
ATOM   4122  HG2 MET   261      40.400  42.384  23.970  1.00  0.00           H  
ATOM   4123  HG3 MET   261      39.144  43.108  24.697  1.00  0.00           H  
ATOM   4124  SD  MET   261      39.541  40.910  25.518  1.00  0.00           S  
ATOM   4125  CE  MET   261      40.340  41.879  26.757  1.00  0.00           C  
ATOM   4126  HE1 MET   261      41.201  42.332  26.267  1.00  0.00           H  
ATOM   4127  HE2 MET   261      39.642  42.678  27.009  1.00  0.00           H  
ATOM   4128  HE3 MET   261      40.494  41.188  27.587  1.00  0.00           H  
ATOM   4129  C   MET   261      36.491  42.757  23.972  1.00  0.00           C  
ATOM   4130  O   MET   261      36.102  43.631  23.234  1.00  0.00           O  
ATOM   4131  N   VAL   262      36.440  42.852  25.278  1.00  0.00           N  
ATOM   4132  H   VAL   262      36.892  42.170  25.870  1.00  0.00           H  
ATOM   4133  CA  VAL   262      36.004  44.054  25.894  1.00  0.00           C  
ATOM   4134  HA  VAL   262      36.010  44.882  25.184  1.00  0.00           H  
ATOM   4135  CB  VAL   262      34.557  43.898  26.562  1.00  0.00           C  
ATOM   4136  HB  VAL   262      34.601  43.201  27.400  1.00  0.00           H  
ATOM   4137  CG1 VAL   262      34.183  45.250  27.119  1.00  0.00           C  
ATOM   4138 HG11 VAL   262      33.433  45.024  27.877  1.00  0.00           H  
ATOM   4139 HG12 VAL   262      34.997  45.680  27.703  1.00  0.00           H  
ATOM   4140 HG13 VAL   262      33.789  45.898  26.335  1.00  0.00           H  
ATOM   4141  CG2 VAL   262      33.502  43.396  25.547  1.00  0.00           C  
ATOM   4142 HG21 VAL   262      33.371  44.160  24.781  1.00  0.00           H  
ATOM   4143 HG22 VAL   262      33.739  42.390  25.200  1.00  0.00           H  
ATOM   4144 HG23 VAL   262      32.526  43.208  25.994  1.00  0.00           H  
ATOM   4145  C   VAL   262      37.042  44.469  26.989  1.00  0.00           C  
ATOM   4146  O   VAL   262      37.470  43.703  27.821  1.00  0.00           O  
ATOM   4147  N   THR   263      37.411  45.722  26.952  1.00  0.00           N  
ATOM   4148  H   THR   263      37.015  46.309  26.232  1.00  0.00           H  
ATOM   4149  CA  THR   263      38.434  46.255  27.858  1.00  0.00           C  
ATOM   4150  HA  THR   263      38.829  45.524  28.563  1.00  0.00           H  
ATOM   4151  CB  THR   263      39.636  46.821  27.058  1.00  0.00           C  
ATOM   4152  HB  THR   263      40.257  47.323  27.800  1.00  0.00           H  
ATOM   4153  CG2 THR   263      40.392  45.755  26.312  1.00  0.00           C  
ATOM   4154 HG21 THR   263      41.130  46.143  25.610  1.00  0.00           H  
ATOM   4155 HG22 THR   263      40.963  45.095  26.966  1.00  0.00           H  
ATOM   4156 HG23 THR   263      39.677  45.193  25.712  1.00  0.00           H  
ATOM   4157  OG1 THR   263      39.137  47.674  26.060  1.00  0.00           O  
ATOM   4158  HG1 THR   263      38.892  48.445  26.576  1.00  0.00           H  
ATOM   4159  C   THR   263      37.782  47.310  28.825  1.00  0.00           C  
ATOM   4160  O   THR   263      36.577  47.606  28.748  1.00  0.00           O  
ATOM   4161  N   ALA   264      38.528  47.867  29.805  1.00  0.00           N  
ATOM   4162  H   ALA   264      39.531  47.765  29.752  1.00  0.00           H  
ATOM   4163  CA  ALA   264      37.987  48.825  30.841  1.00  0.00           C  
ATOM   4164  HA  ALA   264      37.078  49.278  30.444  1.00  0.00           H  
ATOM   4165  CB  ALA   264      37.481  48.054  32.023  1.00  0.00           C  
ATOM   4166  HB1 ALA   264      36.848  48.719  32.611  1.00  0.00           H  
ATOM   4167  HB2 ALA   264      36.814  47.303  31.600  1.00  0.00           H  
ATOM   4168  HB3 ALA   264      38.211  47.604  32.696  1.00  0.00           H  
ATOM   4169  C   ALA   264      39.052  49.853  31.183  1.00  0.00           C  
ATOM   4170  O   ALA   264      40.189  49.545  31.315  1.00  0.00           O  
ATOM   4171  N   GLU   265      38.581  51.102  31.400  1.00  0.00           N  
ATOM   4172  H   GLU   265      37.602  51.350  31.406  1.00  0.00           H  
ATOM   4173  CA  GLU   265      39.589  52.194  31.425  1.00  0.00           C  
ATOM   4174  HA  GLU   265      40.198  52.178  30.521  1.00  0.00           H  
ATOM   4175  CB  GLU   265      38.850  53.585  31.270  1.00  0.00           C  
ATOM   4176  HB2 GLU   265      38.198  53.698  30.404  1.00  0.00           H  
ATOM   4177  HB3 GLU   265      38.160  53.570  32.113  1.00  0.00           H  
ATOM   4178  CG  GLU   265      39.771  54.853  31.336  1.00  0.00           C  
ATOM   4179  HG2 GLU   265      39.156  55.698  31.025  1.00  0.00           H  
ATOM   4180  HG3 GLU   265      40.108  54.899  32.372  1.00  0.00           H  
ATOM   4181  CD  GLU   265      40.952  54.800  30.297  1.00  0.00           C  
ATOM   4182  OE1 GLU   265      41.926  55.571  30.405  1.00  0.00           O  
ATOM   4183  OE2 GLU   265      40.802  54.091  29.265  1.00  0.00           O  
ATOM   4184  C   GLU   265      40.554  52.171  32.601  1.00  0.00           C  
ATOM   4185  O   GLU   265      41.686  52.614  32.473  1.00  0.00           O  
ATOM   4186  N   LYS   266      40.261  51.549  33.796  1.00  0.00           N  
ATOM   4187  H   LYS   266      39.295  51.269  33.882  1.00  0.00           H  
ATOM   4188  CA  LYS   266      40.975  51.678  35.044  1.00  0.00           C  
ATOM   4189  HA  LYS   266      41.845  52.289  34.803  1.00  0.00           H  
ATOM   4190  CB  LYS   266      40.025  52.345  36.074  1.00  0.00           C  
ATOM   4191  HB2 LYS   266      39.224  51.644  36.309  1.00  0.00           H  
ATOM   4192  HB3 LYS   266      40.607  52.554  36.971  1.00  0.00           H  
ATOM   4193  CG  LYS   266      39.376  53.634  35.518  1.00  0.00           C  
ATOM   4194  HG2 LYS   266      38.734  53.380  34.674  1.00  0.00           H  
ATOM   4195  HG3 LYS   266      38.667  54.014  36.253  1.00  0.00           H  
ATOM   4196  CD  LYS   266      40.376  54.774  35.208  1.00  0.00           C  
ATOM   4197  HD2 LYS   266      40.964  54.993  36.099  1.00  0.00           H  
ATOM   4198  HD3 LYS   266      41.115  54.507  34.453  1.00  0.00           H  
ATOM   4199  CE  LYS   266      39.705  56.070  34.723  1.00  0.00           C  
ATOM   4200  HE2 LYS   266      39.181  55.781  33.812  1.00  0.00           H  
ATOM   4201  HE3 LYS   266      38.893  56.348  35.395  1.00  0.00           H  
ATOM   4202  NZ  LYS   266      40.587  57.191  34.551  1.00  0.00           N  
ATOM   4203  HZ1 LYS   266      40.887  57.247  33.588  1.00  0.00           H  
ATOM   4204  HZ2 LYS   266      40.176  58.073  34.820  1.00  0.00           H  
ATOM   4205  HZ3 LYS   266      41.484  57.120  35.011  1.00  0.00           H  
ATOM   4206  C   LYS   266      41.499  50.330  35.600  1.00  0.00           C  
ATOM   4207  O   LYS   266      42.181  50.230  36.612  1.00  0.00           O  
ATOM   4208  N   ASP   267      41.227  49.263  34.766  1.00  0.00           N  
ATOM   4209  H   ASP   267      40.703  49.457  33.924  1.00  0.00           H  
ATOM   4210  CA  ASP   267      41.837  47.924  35.039  1.00  0.00           C  
ATOM   4211  HA  ASP   267      41.570  47.677  36.066  1.00  0.00           H  
ATOM   4212  CB  ASP   267      41.134  46.889  34.090  1.00  0.00           C  
ATOM   4213  HB2 ASP   267      40.130  47.309  34.031  1.00  0.00           H  
ATOM   4214  HB3 ASP   267      41.490  47.052  33.072  1.00  0.00           H  
ATOM   4215  CG  ASP   267      41.179  45.453  34.512  1.00  0.00           C  
ATOM   4216  OD1 ASP   267      41.694  45.081  35.630  1.00  0.00           O  
ATOM   4217  OD2 ASP   267      40.771  44.644  33.691  1.00  0.00           O  
ATOM   4218  C   ASP   267      43.341  47.921  34.928  1.00  0.00           C  
ATOM   4219  O   ASP   267      43.891  48.400  33.951  1.00  0.00           O  
ATOM   4220  N   PHE   268      44.174  47.444  35.905  1.00  0.00           N  
ATOM   4221  H   PHE   268      43.820  47.169  36.810  1.00  0.00           H  
ATOM   4222  CA  PHE   268      45.663  47.777  35.908  1.00  0.00           C  
ATOM   4223  HA  PHE   268      45.823  48.652  35.278  1.00  0.00           H  
ATOM   4224  CB  PHE   268      46.116  48.045  37.319  1.00  0.00           C  
ATOM   4225  HB2 PHE   268      46.103  47.099  37.861  1.00  0.00           H  
ATOM   4226  HB3 PHE   268      47.182  48.257  37.231  1.00  0.00           H  
ATOM   4227  CG  PHE   268      45.563  49.174  38.150  1.00  0.00           C  
ATOM   4228  CD1 PHE   268      45.726  50.542  37.723  1.00  0.00           C  
ATOM   4229  HD1 PHE   268      46.300  50.818  36.851  1.00  0.00           H  
ATOM   4230  CE1 PHE   268      45.065  51.575  38.468  1.00  0.00           C  
ATOM   4231  HE1 PHE   268      45.214  52.598  38.155  1.00  0.00           H  
ATOM   4232  CZ  PHE   268      44.258  51.272  39.539  1.00  0.00           C  
ATOM   4233  HZ  PHE   268      43.860  52.090  40.121  1.00  0.00           H  
ATOM   4234  CE2 PHE   268      44.104  49.987  40.042  1.00  0.00           C  
ATOM   4235  HE2 PHE   268      43.517  49.742  40.915  1.00  0.00           H  
ATOM   4236  CD2 PHE   268      44.676  48.912  39.273  1.00  0.00           C  
ATOM   4237  HD2 PHE   268      44.599  47.877  39.574  1.00  0.00           H  
ATOM   4238  C   PHE   268      46.351  46.555  35.289  1.00  0.00           C  
ATOM   4239  O   PHE   268      47.215  46.700  34.496  1.00  0.00           O  
ATOM   4240  N   VAL   269      45.934  45.319  35.620  1.00  0.00           N  
ATOM   4241  H   VAL   269      45.249  45.312  36.362  1.00  0.00           H  
ATOM   4242  CA  VAL   269      46.429  44.027  35.055  1.00  0.00           C  
ATOM   4243  HA  VAL   269      47.509  44.077  34.921  1.00  0.00           H  
ATOM   4244  CB  VAL   269      46.135  42.812  35.981  1.00  0.00           C  
ATOM   4245  HB  VAL   269      46.316  43.146  37.003  1.00  0.00           H  
ATOM   4246  CG1 VAL   269      44.674  42.350  35.780  1.00  0.00           C  
ATOM   4247 HG11 VAL   269      44.281  41.959  36.719  1.00  0.00           H  
ATOM   4248 HG12 VAL   269      44.042  43.161  35.419  1.00  0.00           H  
ATOM   4249 HG13 VAL   269      44.578  41.507  35.096  1.00  0.00           H  
ATOM   4250  CG2 VAL   269      47.068  41.608  35.901  1.00  0.00           C  
ATOM   4251 HG21 VAL   269      47.329  41.338  34.878  1.00  0.00           H  
ATOM   4252 HG22 VAL   269      47.924  41.976  36.468  1.00  0.00           H  
ATOM   4253 HG23 VAL   269      46.547  40.751  36.329  1.00  0.00           H  
ATOM   4254  C   VAL   269      46.094  43.720  33.526  1.00  0.00           C  
ATOM   4255  O   VAL   269      46.465  42.646  32.963  1.00  0.00           O  
ATOM   4256  N   LEU   270      45.359  44.629  32.892  1.00  0.00           N  
ATOM   4257  H   LEU   270      45.204  45.527  33.327  1.00  0.00           H  
ATOM   4258  CA  LEU   270      45.195  44.533  31.394  1.00  0.00           C  
ATOM   4259  HA  LEU   270      45.293  43.475  31.151  1.00  0.00           H  
ATOM   4260  CB  LEU   270      43.700  44.882  31.020  1.00  0.00           C  
ATOM   4261  HB2 LEU   270      43.047  44.781  31.887  1.00  0.00           H  
ATOM   4262  HB3 LEU   270      43.596  45.908  30.667  1.00  0.00           H  
ATOM   4263  CG  LEU   270      43.262  43.945  29.797  1.00  0.00           C  
ATOM   4264  HG  LEU   270      43.393  42.886  30.023  1.00  0.00           H  
ATOM   4265  CD1 LEU   270      41.758  44.215  29.570  1.00  0.00           C  
ATOM   4266 HD11 LEU   270      41.551  45.197  29.144  1.00  0.00           H  
ATOM   4267 HD12 LEU   270      41.384  43.539  28.801  1.00  0.00           H  
ATOM   4268 HD13 LEU   270      41.196  44.031  30.486  1.00  0.00           H  
ATOM   4269  CD2 LEU   270      43.994  44.260  28.467  1.00  0.00           C  
ATOM   4270 HD21 LEU   270      43.695  43.518  27.727  1.00  0.00           H  
ATOM   4271 HD22 LEU   270      43.861  45.309  28.205  1.00  0.00           H  
ATOM   4272 HD23 LEU   270      45.042  43.983  28.578  1.00  0.00           H  
ATOM   4273  C   LEU   270      46.329  45.281  30.674  1.00  0.00           C  
ATOM   4274  O   LEU   270      46.283  46.553  30.573  1.00  0.00           O  
ATOM   4275  N   VAL   271      47.416  44.602  30.330  1.00  0.00           N  
ATOM   4276  H   VAL   271      47.344  43.596  30.374  1.00  0.00           H  
ATOM   4277  CA  VAL   271      48.648  45.277  29.936  1.00  0.00           C  
ATOM   4278  HA  VAL   271      48.402  46.303  29.662  1.00  0.00           H  
ATOM   4279  CB  VAL   271      49.829  45.198  30.984  1.00  0.00           C  
ATOM   4280  HB  VAL   271      50.737  45.679  30.620  1.00  0.00           H  
ATOM   4281  CG1 VAL   271      49.454  45.945  32.290  1.00  0.00           C  
ATOM   4282 HG11 VAL   271      48.946  45.375  33.068  1.00  0.00           H  
ATOM   4283 HG12 VAL   271      50.312  46.454  32.731  1.00  0.00           H  
ATOM   4284 HG13 VAL   271      48.813  46.741  31.912  1.00  0.00           H  
ATOM   4285  CG2 VAL   271      50.171  43.749  31.302  1.00  0.00           C  
ATOM   4286 HG21 VAL   271      50.895  43.803  32.115  1.00  0.00           H  
ATOM   4287 HG22 VAL   271      49.266  43.196  31.552  1.00  0.00           H  
ATOM   4288 HG23 VAL   271      50.732  43.471  30.410  1.00  0.00           H  
ATOM   4289  C   VAL   271      49.177  44.576  28.665  1.00  0.00           C  
ATOM   4290  O   VAL   271      48.790  43.439  28.313  1.00  0.00           O  
ATOM   4291  N   PRO   272      50.096  45.220  27.883  1.00  0.00           N  
ATOM   4292  CD  PRO   272      50.431  46.628  27.890  1.00  0.00           C  
ATOM   4293  HD2 PRO   272      51.199  46.862  28.627  1.00  0.00           H  
ATOM   4294  HD3 PRO   272      49.569  47.268  28.079  1.00  0.00           H  
ATOM   4295  CG  PRO   272      51.020  47.055  26.499  1.00  0.00           C  
ATOM   4296  HG2 PRO   272      51.852  47.753  26.587  1.00  0.00           H  
ATOM   4297  HG3 PRO   272      50.196  47.405  25.877  1.00  0.00           H  
ATOM   4298  CB  PRO   272      51.440  45.727  25.905  1.00  0.00           C  
ATOM   4299  HB2 PRO   272      52.474  45.523  26.182  1.00  0.00           H  
ATOM   4300  HB3 PRO   272      51.413  45.647  24.818  1.00  0.00           H  
ATOM   4301  CA  PRO   272      50.544  44.695  26.563  1.00  0.00           C  
ATOM   4302  HA  PRO   272      49.674  44.648  25.908  1.00  0.00           H  
ATOM   4303  C   PRO   272      51.295  43.302  26.577  1.00  0.00           C  
ATOM   4304  O   PRO   272      51.101  42.486  25.691  1.00  0.00           O  
ATOM   4305  N   GLN   273      51.996  42.939  27.635  1.00  0.00           N  
ATOM   4306  H   GLN   273      51.917  43.557  28.430  1.00  0.00           H  
ATOM   4307  CA  GLN   273      52.663  41.627  27.904  1.00  0.00           C  
ATOM   4308  HA  GLN   273      53.207  41.410  26.985  1.00  0.00           H  
ATOM   4309  CB  GLN   273      53.596  41.566  29.119  1.00  0.00           C  
ATOM   4310  HB2 GLN   273      53.051  41.787  30.037  1.00  0.00           H  
ATOM   4311  HB3 GLN   273      54.085  40.592  29.097  1.00  0.00           H  
ATOM   4312  CG  GLN   273      54.795  42.577  29.076  1.00  0.00           C  
ATOM   4313  HG2 GLN   273      55.573  42.194  29.737  1.00  0.00           H  
ATOM   4314  HG3 GLN   273      55.053  42.650  28.020  1.00  0.00           H  
ATOM   4315  CD  GLN   273      54.415  44.017  29.456  1.00  0.00           C  
ATOM   4316  OE1 GLN   273      53.251  44.412  29.731  1.00  0.00           O  
ATOM   4317  NE2 GLN   273      55.432  44.848  29.284  1.00  0.00           N  
ATOM   4318 HE21 GLN   273      55.259  45.836  29.400  1.00  0.00           H  
ATOM   4319 HE22 GLN   273      56.299  44.519  28.883  1.00  0.00           H  
ATOM   4320  C   GLN   273      51.636  40.419  27.931  1.00  0.00           C  
ATOM   4321  O   GLN   273      52.071  39.309  27.908  1.00  0.00           O  
ATOM   4322  N   MET   274      50.310  40.722  27.936  1.00  0.00           N  
ATOM   4323  H   MET   274      50.010  41.686  27.963  1.00  0.00           H  
ATOM   4324  CA  MET   274      49.312  39.658  27.913  1.00  0.00           C  
ATOM   4325  HA  MET   274      49.795  38.706  27.691  1.00  0.00           H  
ATOM   4326  CB  MET   274      48.812  39.396  29.332  1.00  0.00           C  
ATOM   4327  HB2 MET   274      48.141  38.538  29.308  1.00  0.00           H  
ATOM   4328  HB3 MET   274      49.705  39.140  29.901  1.00  0.00           H  
ATOM   4329  CG  MET   274      48.223  40.629  30.044  1.00  0.00           C  
ATOM   4330  HG2 MET   274      48.182  40.448  31.118  1.00  0.00           H  
ATOM   4331  HG3 MET   274      48.975  41.411  29.949  1.00  0.00           H  
ATOM   4332  SD  MET   274      46.612  41.164  29.425  1.00  0.00           S  
ATOM   4333  CE  MET   274      45.484  39.877  30.070  1.00  0.00           C  
ATOM   4334  HE1 MET   274      44.462  40.212  30.244  1.00  0.00           H  
ATOM   4335  HE2 MET   274      45.533  38.934  29.526  1.00  0.00           H  
ATOM   4336  HE3 MET   274      45.841  39.641  31.072  1.00  0.00           H  
ATOM   4337  C   MET   274      48.143  39.879  26.932  1.00  0.00           C  
ATOM   4338  O   MET   274      47.333  38.983  26.720  1.00  0.00           O  
ATOM   4339  N   SER   275      48.096  40.975  26.191  1.00  0.00           N  
ATOM   4340  H   SER   275      48.778  41.646  26.516  1.00  0.00           H  
ATOM   4341  CA  SER   275      47.064  41.489  25.204  1.00  0.00           C  
ATOM   4342  HA  SER   275      46.256  40.758  25.236  1.00  0.00           H  
ATOM   4343  CB  SER   275      46.473  42.929  25.605  1.00  0.00           C  
ATOM   4344  HB2 SER   275      45.493  42.888  25.130  1.00  0.00           H  
ATOM   4345  HB3 SER   275      46.314  42.899  26.683  1.00  0.00           H  
ATOM   4346  OG  SER   275      47.264  44.024  25.188  1.00  0.00           O  
ATOM   4347  HG  SER   275      46.922  44.789  25.655  1.00  0.00           H  
ATOM   4348  C   SER   275      47.484  41.616  23.706  1.00  0.00           C  
ATOM   4349  O   SER   275      46.615  41.889  22.859  1.00  0.00           O  
ATOM   4350  N   GLN   276      48.755  41.423  23.403  1.00  0.00           N  
ATOM   4351  H   GLN   276      49.380  41.079  24.117  1.00  0.00           H  
ATOM   4352  CA  GLN   276      49.369  41.666  22.060  1.00  0.00           C  
ATOM   4353  HA  GLN   276      48.764  42.319  21.430  1.00  0.00           H  
ATOM   4354  CB  GLN   276      50.649  42.459  22.258  1.00  0.00           C  
ATOM   4355  HB2 GLN   276      51.251  41.910  22.980  1.00  0.00           H  
ATOM   4356  HB3 GLN   276      51.191  42.630  21.328  1.00  0.00           H  
ATOM   4357  CG  GLN   276      50.413  43.851  22.835  1.00  0.00           C  
ATOM   4358  HG2 GLN   276      50.026  43.767  23.851  1.00  0.00           H  
ATOM   4359  HG3 GLN   276      51.377  44.359  22.800  1.00  0.00           H  
ATOM   4360  CD  GLN   276      49.447  44.706  21.969  1.00  0.00           C  
ATOM   4361  OE1 GLN   276      49.683  45.016  20.846  1.00  0.00           O  
ATOM   4362  NE2 GLN   276      48.203  44.909  22.390  1.00  0.00           N  
ATOM   4363 HE21 GLN   276      47.499  45.372  21.833  1.00  0.00           H  
ATOM   4364 HE22 GLN   276      48.066  44.754  23.378  1.00  0.00           H  
ATOM   4365  C   GLN   276      49.488  40.353  21.274  1.00  0.00           C  
ATOM   4366  O   GLN   276      49.252  40.394  20.070  1.00  0.00           O  
ATOM   4367  N   HIE   277      49.571  39.174  21.915  1.00  0.00           N  
ATOM   4368  H   HIE   277      49.968  39.092  22.840  1.00  0.00           H  
ATOM   4369  CA  HIE   277      49.533  37.902  21.229  1.00  0.00           C  
ATOM   4370  HA  HIE   277      50.368  37.935  20.529  1.00  0.00           H  
ATOM   4371  CB  HIE   277      49.758  36.738  22.204  1.00  0.00           C  
ATOM   4372  HB2 HIE   277      48.850  36.650  22.802  1.00  0.00           H  
ATOM   4373  HB3 HIE   277      49.919  35.848  21.597  1.00  0.00           H  
ATOM   4374  CG  HIE   277      51.019  36.879  23.068  1.00  0.00           C  
ATOM   4375  ND1 HIE   277      51.176  37.820  24.055  1.00  0.00           N  
ATOM   4376  CE1 HIE   277      52.471  37.682  24.516  1.00  0.00           C  
ATOM   4377  HE1 HIE   277      52.866  38.395  25.224  1.00  0.00           H  
ATOM   4378  NE2 HIE   277      53.102  36.706  23.852  1.00  0.00           N  
ATOM   4379  HE2 HIE   277      54.047  36.393  24.023  1.00  0.00           H  
ATOM   4380  CD2 HIE   277      52.185  36.164  22.993  1.00  0.00           C  
ATOM   4381  HD2 HIE   277      52.413  35.346  22.325  1.00  0.00           H  
ATOM   4382  C   HIE   277      48.209  37.677  20.402  1.00  0.00           C  
ATOM   4383  O   HIE   277      48.367  37.272  19.232  1.00  0.00           O  
ATOM   4384  N   MET   278      46.998  38.001  20.970  1.00  0.00           N  
ATOM   4385  H   MET   278      47.023  38.273  21.943  1.00  0.00           H  
ATOM   4386  CA  MET   278      45.615  37.850  20.435  1.00  0.00           C  
ATOM   4387  HA  MET   278      45.379  36.789  20.347  1.00  0.00           H  
ATOM   4388  CB  MET   278      44.597  38.545  21.411  1.00  0.00           C  
ATOM   4389  HB2 MET   278      44.684  37.979  22.339  1.00  0.00           H  
ATOM   4390  HB3 MET   278      44.970  39.569  21.436  1.00  0.00           H  
ATOM   4391  CG  MET   278      43.133  38.654  20.928  1.00  0.00           C  
ATOM   4392  HG2 MET   278      43.097  39.430  20.163  1.00  0.00           H  
ATOM   4393  HG3 MET   278      42.732  37.712  20.555  1.00  0.00           H  
ATOM   4394  SD  MET   278      42.087  39.228  22.317  1.00  0.00           S  
ATOM   4395  CE  MET   278      42.700  40.906  22.440  1.00  0.00           C  
ATOM   4396  HE1 MET   278      41.984  41.629  22.832  1.00  0.00           H  
ATOM   4397  HE2 MET   278      43.612  40.974  23.032  1.00  0.00           H  
ATOM   4398  HE3 MET   278      43.007  41.251  21.452  1.00  0.00           H  
ATOM   4399  C   MET   278      45.405  38.454  19.084  1.00  0.00           C  
ATOM   4400  O   MET   278      44.670  37.896  18.292  1.00  0.00           O  
ATOM   4401  N   GLU   279      46.156  39.515  18.766  1.00  0.00           N  
ATOM   4402  H   GLU   279      46.841  39.850  19.428  1.00  0.00           H  
ATOM   4403  CA  GLU   279      46.078  40.171  17.479  1.00  0.00           C  
ATOM   4404  HA  GLU   279      45.028  40.439  17.362  1.00  0.00           H  
ATOM   4405  CB  GLU   279      46.989  41.393  17.539  1.00  0.00           C  
ATOM   4406  HB2 GLU   279      48.005  41.055  17.744  1.00  0.00           H  
ATOM   4407  HB3 GLU   279      46.921  41.913  16.583  1.00  0.00           H  
ATOM   4408  CG  GLU   279      46.569  42.469  18.653  1.00  0.00           C  
ATOM   4409  HG2 GLU   279      46.777  42.135  19.669  1.00  0.00           H  
ATOM   4410  HG3 GLU   279      47.242  43.325  18.602  1.00  0.00           H  
ATOM   4411  CD  GLU   279      45.129  42.991  18.703  1.00  0.00           C  
ATOM   4412  OE1 GLU   279      44.490  43.054  17.633  1.00  0.00           O  
ATOM   4413  OE2 GLU   279      44.640  43.511  19.713  1.00  0.00           O  
ATOM   4414  C   GLU   279      46.542  39.229  16.279  1.00  0.00           C  
ATOM   4415  O   GLU   279      45.977  39.461  15.210  1.00  0.00           O  
ATOM   4416  N   ASP   280      47.473  38.299  16.457  1.00  0.00           N  
ATOM   4417  H   ASP   280      47.759  38.231  17.424  1.00  0.00           H  
ATOM   4418  CA  ASP   280      47.970  37.350  15.417  1.00  0.00           C  
ATOM   4419  HA  ASP   280      48.044  37.862  14.457  1.00  0.00           H  
ATOM   4420  CB  ASP   280      49.381  36.792  15.861  1.00  0.00           C  
ATOM   4421  HB2 ASP   280      49.153  36.086  16.659  1.00  0.00           H  
ATOM   4422  HB3 ASP   280      49.698  36.097  15.083  1.00  0.00           H  
ATOM   4423  CG  ASP   280      50.433  37.819  16.218  1.00  0.00           C  
ATOM   4424  OD1 ASP   280      50.411  38.988  15.783  1.00  0.00           O  
ATOM   4425  OD2 ASP   280      51.401  37.437  16.856  1.00  0.00           O  
ATOM   4426  C   ASP   280      46.972  36.295  15.220  1.00  0.00           C  
ATOM   4427  O   ASP   280      46.753  35.858  14.096  1.00  0.00           O  
ATOM   4428  N   TRP   281      46.428  35.766  16.360  1.00  0.00           N  
ATOM   4429  H   TRP   281      46.592  36.239  17.238  1.00  0.00           H  
ATOM   4430  CA  TRP   281      45.481  34.744  16.470  1.00  0.00           C  
ATOM   4431  HA  TRP   281      45.827  33.953  15.806  1.00  0.00           H  
ATOM   4432  CB  TRP   281      45.393  34.331  17.950  1.00  0.00           C  
ATOM   4433  HB2 TRP   281      45.295  35.262  18.508  1.00  0.00           H  
ATOM   4434  HB3 TRP   281      44.529  33.668  17.986  1.00  0.00           H  
ATOM   4435  CG  TRP   281      46.580  33.487  18.444  1.00  0.00           C  
ATOM   4436  CD1 TRP   281      47.509  33.805  19.404  1.00  0.00           C  
ATOM   4437  HD1 TRP   281      47.543  34.755  19.916  1.00  0.00           H  
ATOM   4438  NE1 TRP   281      48.414  32.811  19.638  1.00  0.00           N  
ATOM   4439  HE1 TRP   281      49.195  32.877  20.275  1.00  0.00           H  
ATOM   4440  CE2 TRP   281      48.140  31.743  18.824  1.00  0.00           C  
ATOM   4441  CZ2 TRP   281      48.666  30.433  18.710  1.00  0.00           C  
ATOM   4442  HZ2 TRP   281      49.592  30.209  19.219  1.00  0.00           H  
ATOM   4443  CH2 TRP   281      48.089  29.620  17.773  1.00  0.00           C  
ATOM   4444  HH2 TRP   281      48.513  28.637  17.632  1.00  0.00           H  
ATOM   4445  CZ3 TRP   281      46.997  29.988  16.979  1.00  0.00           C  
ATOM   4446  HZ3 TRP   281      46.551  29.318  16.259  1.00  0.00           H  
ATOM   4447  CE3 TRP   281      46.494  31.283  17.035  1.00  0.00           C  
ATOM   4448  HE3 TRP   281      45.677  31.579  16.394  1.00  0.00           H  
ATOM   4449  CD2 TRP   281      46.974  32.136  18.051  1.00  0.00           C  
ATOM   4450  C   TRP   281      44.059  35.085  15.908  1.00  0.00           C  
ATOM   4451  O   TRP   281      43.313  34.194  15.548  1.00  0.00           O  
ATOM   4452  N   ILE   282      43.640  36.331  15.890  1.00  0.00           N  
ATOM   4453  H   ILE   282      44.268  37.091  16.110  1.00  0.00           H  
ATOM   4454  CA  ILE   282      42.306  36.787  15.735  1.00  0.00           C  
ATOM   4455  HA  ILE   282      41.858  35.998  15.130  1.00  0.00           H  
ATOM   4456  CB  ILE   282      41.512  36.836  17.099  1.00  0.00           C  
ATOM   4457  HB  ILE   282      41.976  37.747  17.475  1.00  0.00           H  
ATOM   4458  CG2 ILE   282      39.980  36.905  16.751  1.00  0.00           C  
ATOM   4459 HG21 ILE   282      39.708  37.663  16.017  1.00  0.00           H  
ATOM   4460 HG22 ILE   282      39.805  35.899  16.369  1.00  0.00           H  
ATOM   4461 HG23 ILE   282      39.431  37.018  17.686  1.00  0.00           H  
ATOM   4462  CG1 ILE   282      41.824  35.753  18.198  1.00  0.00           C  
ATOM   4463 HG12 ILE   282      42.105  34.805  17.739  1.00  0.00           H  
ATOM   4464 HG13 ILE   282      42.712  36.061  18.748  1.00  0.00           H  
ATOM   4465  CD1 ILE   282      40.803  35.404  19.250  1.00  0.00           C  
ATOM   4466 HD11 ILE   282      41.282  34.750  19.979  1.00  0.00           H  
ATOM   4467 HD12 ILE   282      40.440  36.341  19.672  1.00  0.00           H  
ATOM   4468 HD13 ILE   282      39.998  34.833  18.786  1.00  0.00           H  
ATOM   4469  C   ILE   282      42.174  38.110  14.982  1.00  0.00           C  
ATOM   4470  O   ILE   282      41.880  39.117  15.605  1.00  0.00           O  
ATOM   4471  N   PRO   283      42.381  38.168  13.658  1.00  0.00           N  
ATOM   4472  CD  PRO   283      42.672  37.032  12.738  1.00  0.00           C  
ATOM   4473  HD2 PRO   283      41.914  36.250  12.785  1.00  0.00           H  
ATOM   4474  HD3 PRO   283      43.627  36.563  12.974  1.00  0.00           H  
ATOM   4475  CG  PRO   283      42.627  37.578  11.289  1.00  0.00           C  
ATOM   4476  HG2 PRO   283      41.642  37.551  10.822  1.00  0.00           H  
ATOM   4477  HG3 PRO   283      43.348  37.148  10.593  1.00  0.00           H  
ATOM   4478  CB  PRO   283      43.005  39.075  11.532  1.00  0.00           C  
ATOM   4479  HB2 PRO   283      42.641  39.733  10.742  1.00  0.00           H  
ATOM   4480  HB3 PRO   283      44.087  39.196  11.574  1.00  0.00           H  
ATOM   4481  CA  PRO   283      42.364  39.368  12.848  1.00  0.00           C  
ATOM   4482  HA  PRO   283      43.063  40.016  13.377  1.00  0.00           H  
ATOM   4483  C   PRO   283      41.041  40.045  12.642  1.00  0.00           C  
ATOM   4484  O   PRO   283      40.995  41.219  12.351  1.00  0.00           O  
ATOM   4485  N   HIE   284      39.905  39.375  12.832  1.00  0.00           N  
ATOM   4486  H   HIE   284      40.002  38.404  13.092  1.00  0.00           H  
ATOM   4487  CA  HIE   284      38.538  39.930  12.766  1.00  0.00           C  
ATOM   4488  HA  HIE   284      38.564  40.920  12.311  1.00  0.00           H  
ATOM   4489  CB  HIE   284      37.626  39.103  11.864  1.00  0.00           C  
ATOM   4490  HB2 HIE   284      37.437  38.112  12.277  1.00  0.00           H  
ATOM   4491  HB3 HIE   284      36.665  39.570  11.649  1.00  0.00           H  
ATOM   4492  CG  HIE   284      38.256  38.774  10.570  1.00  0.00           C  
ATOM   4493  ND1 HIE   284      38.222  39.570   9.414  1.00  0.00           N  
ATOM   4494  CE1 HIE   284      38.728  38.759   8.409  1.00  0.00           C  
ATOM   4495  HE1 HIE   284      39.012  39.036   7.404  1.00  0.00           H  
ATOM   4496  NE2 HIE   284      39.052  37.573   8.907  1.00  0.00           N  
ATOM   4497  HE2 HIE   284      39.510  36.806   8.436  1.00  0.00           H  
ATOM   4498  CD2 HIE   284      38.597  37.532  10.201  1.00  0.00           C  
ATOM   4499  HD2 HIE   284      38.660  36.724  10.915  1.00  0.00           H  
ATOM   4500  C   HIE   284      37.945  40.193  14.163  1.00  0.00           C  
ATOM   4501  O   HIE   284      36.703  40.375  14.295  1.00  0.00           O  
ATOM   4502  N   LEU   285      38.781  40.355  15.159  1.00  0.00           N  
ATOM   4503  H   LEU   285      39.772  40.337  14.965  1.00  0.00           H  
ATOM   4504  CA  LEU   285      38.404  40.635  16.553  1.00  0.00           C  
ATOM   4505  HA  LEU   285      37.654  39.930  16.910  1.00  0.00           H  
ATOM   4506  CB  LEU   285      39.737  40.751  17.404  1.00  0.00           C  
ATOM   4507  HB2 LEU   285      40.256  39.796  17.319  1.00  0.00           H  
ATOM   4508  HB3 LEU   285      40.490  41.337  16.876  1.00  0.00           H  
ATOM   4509  CG  LEU   285      39.598  41.091  18.858  1.00  0.00           C  
ATOM   4510  HG  LEU   285      38.808  41.832  18.978  1.00  0.00           H  
ATOM   4511  CD1 LEU   285      39.174  39.859  19.585  1.00  0.00           C  
ATOM   4512 HD11 LEU   285      40.093  39.324  19.822  1.00  0.00           H  
ATOM   4513 HD12 LEU   285      38.609  40.066  20.494  1.00  0.00           H  
ATOM   4514 HD13 LEU   285      38.555  39.122  19.073  1.00  0.00           H  
ATOM   4515  CD2 LEU   285      40.817  41.787  19.506  1.00  0.00           C  
ATOM   4516 HD21 LEU   285      40.777  42.798  19.102  1.00  0.00           H  
ATOM   4517 HD22 LEU   285      40.717  41.851  20.590  1.00  0.00           H  
ATOM   4518 HD23 LEU   285      41.822  41.454  19.249  1.00  0.00           H  
ATOM   4519  C   LEU   285      37.709  42.009  16.740  1.00  0.00           C  
ATOM   4520  O   LEU   285      38.210  43.034  16.248  1.00  0.00           O  
ATOM   4521  N   LYS   286      36.497  41.996  17.369  1.00  0.00           N  
ATOM   4522  H   LYS   286      36.124  41.083  17.587  1.00  0.00           H  
ATOM   4523  CA  LYS   286      35.582  43.138  17.706  1.00  0.00           C  
ATOM   4524  HA  LYS   286      35.823  43.982  17.059  1.00  0.00           H  
ATOM   4525  CB  LYS   286      34.083  42.730  17.466  1.00  0.00           C  
ATOM   4526  HB2 LYS   286      34.159  42.242  16.494  1.00  0.00           H  
ATOM   4527  HB3 LYS   286      33.775  41.976  18.190  1.00  0.00           H  
ATOM   4528  CG  LYS   286      33.084  43.901  17.327  1.00  0.00           C  
ATOM   4529  HG2 LYS   286      33.226  44.588  18.161  1.00  0.00           H  
ATOM   4530  HG3 LYS   286      33.327  44.406  16.392  1.00  0.00           H  
ATOM   4531  CD  LYS   286      31.673  43.386  17.338  1.00  0.00           C  
ATOM   4532  HD2 LYS   286      31.547  42.431  16.829  1.00  0.00           H  
ATOM   4533  HD3 LYS   286      31.533  43.125  18.387  1.00  0.00           H  
ATOM   4534  CE  LYS   286      30.604  44.378  17.007  1.00  0.00           C  
ATOM   4535  HE2 LYS   286      29.680  43.976  17.423  1.00  0.00           H  
ATOM   4536  HE3 LYS   286      30.903  45.368  17.351  1.00  0.00           H  
ATOM   4537  NZ  LYS   286      30.395  44.468  15.544  1.00  0.00           N  
ATOM   4538  HZ1 LYS   286      29.651  45.139  15.423  1.00  0.00           H  
ATOM   4539  HZ2 LYS   286      31.173  44.747  14.963  1.00  0.00           H  
ATOM   4540  HZ3 LYS   286      29.968  43.618  15.205  1.00  0.00           H  
ATOM   4541  C   LYS   286      35.836  43.593  19.172  1.00  0.00           C  
ATOM   4542  O   LYS   286      36.379  42.967  20.050  1.00  0.00           O  
ATOM   4543  N   ARG   287      35.558  44.844  19.361  1.00  0.00           N  
ATOM   4544  H   ARG   287      35.177  45.279  18.533  1.00  0.00           H  
ATOM   4545  CA  ARG   287      35.995  45.705  20.530  1.00  0.00           C  
ATOM   4546  HA  ARG   287      36.296  45.198  21.446  1.00  0.00           H  
ATOM   4547  CB  ARG   287      37.275  46.445  20.036  1.00  0.00           C  
ATOM   4548  HB2 ARG   287      36.907  47.046  19.205  1.00  0.00           H  
ATOM   4549  HB3 ARG   287      37.449  47.195  20.807  1.00  0.00           H  
ATOM   4550  CG  ARG   287      38.437  45.601  19.730  1.00  0.00           C  
ATOM   4551  HG2 ARG   287      38.684  44.960  20.576  1.00  0.00           H  
ATOM   4552  HG3 ARG   287      38.176  44.952  18.893  1.00  0.00           H  
ATOM   4553  CD  ARG   287      39.681  46.473  19.456  1.00  0.00           C  
ATOM   4554  HD2 ARG   287      39.355  47.469  19.155  1.00  0.00           H  
ATOM   4555  HD3 ARG   287      40.097  46.688  20.441  1.00  0.00           H  
ATOM   4556  NE  ARG   287      40.645  45.871  18.538  1.00  0.00           N  
ATOM   4557  HE  ARG   287      40.298  45.769  17.595  1.00  0.00           H  
ATOM   4558  CZ  ARG   287      41.821  45.370  18.862  1.00  0.00           C  
ATOM   4559  NH1 ARG   287      42.304  45.175  20.073  1.00  0.00           N  
ATOM   4560 HH11 ARG   287      41.979  45.722  20.857  1.00  0.00           H  
ATOM   4561 HH12 ARG   287      43.050  44.501  20.169  1.00  0.00           H  
ATOM   4562  NH2 ARG   287      42.683  45.017  17.976  1.00  0.00           N  
ATOM   4563 HH21 ARG   287      42.525  45.197  16.994  1.00  0.00           H  
ATOM   4564 HH22 ARG   287      43.477  44.454  18.245  1.00  0.00           H  
ATOM   4565  C   ARG   287      34.852  46.627  21.044  1.00  0.00           C  
ATOM   4566  O   ARG   287      33.909  46.840  20.316  1.00  0.00           O  
ATOM   4567  N   GLY   288      35.100  47.181  22.210  1.00  0.00           N  
ATOM   4568  H   GLY   288      35.924  46.804  22.655  1.00  0.00           H  
ATOM   4569  CA  GLY   288      34.319  48.018  23.088  1.00  0.00           C  
ATOM   4570  HA2 GLY   288      34.136  48.994  22.639  1.00  0.00           H  
ATOM   4571  HA3 GLY   288      33.348  47.537  23.209  1.00  0.00           H  
ATOM   4572  C   GLY   288      34.952  48.208  24.464  1.00  0.00           C  
ATOM   4573  O   GLY   288      35.739  47.284  24.785  1.00  0.00           O  
ATOM   4574  N   HIE   289      34.806  49.358  25.077  1.00  0.00           N  
ATOM   4575  H   HIE   289      34.270  50.072  24.604  1.00  0.00           H  
ATOM   4576  CA  HIE   289      35.665  49.901  26.183  1.00  0.00           C  
ATOM   4577  HA  HIE   289      36.012  48.994  26.677  1.00  0.00           H  
ATOM   4578  CB  HIE   289      36.846  50.739  25.570  1.00  0.00           C  
ATOM   4579  HB2 HIE   289      37.319  50.185  24.760  1.00  0.00           H  
ATOM   4580  HB3 HIE   289      36.546  51.684  25.116  1.00  0.00           H  
ATOM   4581  CG  HIE   289      37.992  51.060  26.563  1.00  0.00           C  
ATOM   4582  ND1 HIE   289      38.824  50.027  27.086  1.00  0.00           N  
ATOM   4583  CE1 HIE   289      39.700  50.679  27.867  1.00  0.00           C  
ATOM   4584  HE1 HIE   289      40.448  50.193  28.475  1.00  0.00           H  
ATOM   4585  NE2 HIE   289      39.465  52.010  27.889  1.00  0.00           N  
ATOM   4586  HE2 HIE   289      39.966  52.741  28.375  1.00  0.00           H  
ATOM   4587  CD2 HIE   289      38.463  52.273  26.955  1.00  0.00           C  
ATOM   4588  HD2 HIE   289      37.944  53.185  26.697  1.00  0.00           H  
ATOM   4589  C   HIE   289      34.960  50.804  27.164  1.00  0.00           C  
ATOM   4590  O   HIE   289      34.587  51.949  26.831  1.00  0.00           O  
ATOM   4591  N   ILE   290      34.842  50.347  28.414  1.00  0.00           N  
ATOM   4592  H   ILE   290      35.337  49.510  28.688  1.00  0.00           H  
ATOM   4593  CA  ILE   290      34.092  51.104  29.413  1.00  0.00           C  
ATOM   4594  HA  ILE   290      33.304  51.659  28.904  1.00  0.00           H  
ATOM   4595  CB  ILE   290      33.297  50.094  30.373  1.00  0.00           C  
ATOM   4596  HB  ILE   290      33.939  49.752  31.184  1.00  0.00           H  
ATOM   4597  CG2 ILE   290      32.090  50.829  30.938  1.00  0.00           C  
ATOM   4598 HG21 ILE   290      31.399  51.019  30.117  1.00  0.00           H  
ATOM   4599 HG22 ILE   290      31.563  50.268  31.710  1.00  0.00           H  
ATOM   4600 HG23 ILE   290      32.464  51.715  31.452  1.00  0.00           H  
ATOM   4601  CG1 ILE   290      32.710  48.847  29.639  1.00  0.00           C  
ATOM   4602 HG12 ILE   290      31.914  49.235  29.003  1.00  0.00           H  
ATOM   4603 HG13 ILE   290      33.483  48.416  29.003  1.00  0.00           H  
ATOM   4604  CD1 ILE   290      32.258  47.745  30.527  1.00  0.00           C  
ATOM   4605 HD11 ILE   290      31.840  46.935  29.929  1.00  0.00           H  
ATOM   4606 HD12 ILE   290      33.116  47.176  30.886  1.00  0.00           H  
ATOM   4607 HD13 ILE   290      31.511  48.098  31.238  1.00  0.00           H  
ATOM   4608  C   ILE   290      34.915  52.099  30.309  1.00  0.00           C  
ATOM   4609  O   ILE   290      35.941  51.752  30.862  1.00  0.00           O  
ATOM   4610  N   GLU   291      34.521  53.434  30.201  1.00  0.00           N  
ATOM   4611  H   GLU   291      33.768  53.674  29.572  1.00  0.00           H  
ATOM   4612  CA  GLU   291      35.107  54.414  31.112  1.00  0.00           C  
ATOM   4613  HA  GLU   291      36.189  54.320  31.198  1.00  0.00           H  
ATOM   4614  CB  GLU   291      34.820  55.858  30.645  1.00  0.00           C  
ATOM   4615  HB2 GLU   291      33.736  55.975  30.622  1.00  0.00           H  
ATOM   4616  HB3 GLU   291      35.250  56.578  31.341  1.00  0.00           H  
ATOM   4617  CG  GLU   291      35.326  56.248  29.220  1.00  0.00           C  
ATOM   4618  HG2 GLU   291      34.803  55.548  28.568  1.00  0.00           H  
ATOM   4619  HG3 GLU   291      34.923  57.222  28.943  1.00  0.00           H  
ATOM   4620  CD  GLU   291      36.866  56.291  29.103  1.00  0.00           C  
ATOM   4621  OE1 GLU   291      37.513  56.738  30.051  1.00  0.00           O  
ATOM   4622  OE2 GLU   291      37.378  55.858  28.007  1.00  0.00           O  
ATOM   4623  C   GLU   291      34.697  54.246  32.572  1.00  0.00           C  
ATOM   4624  O   GLU   291      33.641  53.591  32.742  1.00  0.00           O  
ATOM   4625  N   ASP   292      35.336  54.878  33.507  1.00  0.00           N  
ATOM   4626  H   ASP   292      36.069  55.519  33.239  1.00  0.00           H  
ATOM   4627  CA  ASP   292      34.955  54.826  34.952  1.00  0.00           C  
ATOM   4628  HA  ASP   292      35.834  55.157  35.506  1.00  0.00           H  
ATOM   4629  CB  ASP   292      33.801  55.784  35.242  1.00  0.00           C  
ATOM   4630  HB2 ASP   292      34.245  56.709  34.875  1.00  0.00           H  
ATOM   4631  HB3 ASP   292      32.899  55.459  34.723  1.00  0.00           H  
ATOM   4632  CG  ASP   292      33.537  55.915  36.743  1.00  0.00           C  
ATOM   4633  OD1 ASP   292      34.420  56.193  37.603  1.00  0.00           O  
ATOM   4634  OD2 ASP   292      32.401  55.585  37.099  1.00  0.00           O  
ATOM   4635  C   ASP   292      34.831  53.357  35.461  1.00  0.00           C  
ATOM   4636  O   ASP   292      33.872  53.045  36.165  1.00  0.00           O  
ATOM   4637  N   CYS   293      35.652  52.403  35.034  1.00  0.00           N  
ATOM   4638  H   CYS   293      36.396  52.642  34.393  1.00  0.00           H  
ATOM   4639  CA  CYS   293      35.387  50.950  35.189  1.00  0.00           C  
ATOM   4640  HA  CYS   293      34.795  50.720  36.075  1.00  0.00           H  
ATOM   4641  CB  CYS   293      34.642  50.424  33.922  1.00  0.00           C  
ATOM   4642  HB2 CYS   293      33.835  51.120  33.695  1.00  0.00           H  
ATOM   4643  HB3 CYS   293      35.350  50.284  33.104  1.00  0.00           H  
ATOM   4644  SG  CYS   293      33.780  48.864  34.305  1.00  0.00           S  
ATOM   4645  HG  CYS   293      33.466  49.395  35.490  1.00  0.00           H  
ATOM   4646  C   CYS   293      36.717  50.192  35.295  1.00  0.00           C  
ATOM   4647  O   CYS   293      37.647  50.334  34.512  1.00  0.00           O  
ATOM   4648  N   GLY   294      36.701  49.337  36.347  1.00  0.00           N  
ATOM   4649  H   GLY   294      35.892  49.285  36.951  1.00  0.00           H  
ATOM   4650  CA  GLY   294      37.883  48.514  36.757  1.00  0.00           C  
ATOM   4651  HA2 GLY   294      38.847  48.794  36.332  1.00  0.00           H  
ATOM   4652  HA3 GLY   294      37.952  48.521  37.844  1.00  0.00           H  
ATOM   4653  C   GLY   294      37.729  47.064  36.311  1.00  0.00           C  
ATOM   4654  O   GLY   294      37.343  46.778  35.115  1.00  0.00           O  
ATOM   4655  N   HIP   295      38.235  46.124  37.083  1.00  0.00           N  
ATOM   4656  H   HIP   295      38.404  46.403  38.039  1.00  0.00           H  
ATOM   4657  CA  HIP   295      38.397  44.671  36.796  1.00  0.00           C  
ATOM   4658  HA  HIP   295      38.870  44.480  35.833  1.00  0.00           H  
ATOM   4659  CB  HIP   295      39.263  44.033  37.920  1.00  0.00           C  
ATOM   4660  HB2 HIP   295      40.096  44.630  38.290  1.00  0.00           H  
ATOM   4661  HB3 HIP   295      38.613  43.806  38.765  1.00  0.00           H  
ATOM   4662  CG  HIP   295      39.729  42.697  37.339  1.00  0.00           C  
ATOM   4663  ND1 HIP   295      40.741  42.501  36.381  1.00  0.00           N  
ATOM   4664  HD1 HIP   295      41.258  43.306  36.057  1.00  0.00           H  
ATOM   4665  CE1 HIP   295      40.910  41.150  36.215  1.00  0.00           C  
ATOM   4666  HE1 HIP   295      41.669  40.716  35.581  1.00  0.00           H  
ATOM   4667  NE2 HIP   295      39.860  40.514  36.815  1.00  0.00           N  
ATOM   4668  HE2 HIP   295      39.871  39.534  37.059  1.00  0.00           H  
ATOM   4669  CD2 HIP   295      39.244  41.444  37.694  1.00  0.00           C  
ATOM   4670  HD2 HIP   295      38.480  41.126  38.387  1.00  0.00           H  
ATOM   4671  C   HIP   295      37.048  43.933  36.590  1.00  0.00           C  
ATOM   4672  O   HIP   295      36.897  43.012  35.803  1.00  0.00           O  
ATOM   4673  N   TRP   296      36.010  44.284  37.390  1.00  0.00           N  
ATOM   4674  H   TRP   296      36.070  45.147  37.913  1.00  0.00           H  
ATOM   4675  CA  TRP   296      34.804  43.449  37.576  1.00  0.00           C  
ATOM   4676  HA  TRP   296      35.082  42.453  37.231  1.00  0.00           H  
ATOM   4677  CB  TRP   296      34.346  43.466  39.132  1.00  0.00           C  
ATOM   4678  HB2 TRP   296      33.967  44.464  39.351  1.00  0.00           H  
ATOM   4679  HB3 TRP   296      33.478  42.824  39.285  1.00  0.00           H  
ATOM   4680  CG  TRP   296      35.488  43.016  40.097  1.00  0.00           C  
ATOM   4681  CD1 TRP   296      36.262  43.789  40.879  1.00  0.00           C  
ATOM   4682  HD1 TRP   296      36.354  44.858  40.756  1.00  0.00           H  
ATOM   4683  NE1 TRP   296      37.123  42.973  41.574  1.00  0.00           N  
ATOM   4684  HE1 TRP   296      37.819  43.272  42.242  1.00  0.00           H  
ATOM   4685  CE2 TRP   296      37.053  41.656  41.211  1.00  0.00           C  
ATOM   4686  CZ2 TRP   296      37.725  40.421  41.648  1.00  0.00           C  
ATOM   4687  HZ2 TRP   296      38.468  40.418  42.431  1.00  0.00           H  
ATOM   4688  CH2 TRP   296      37.401  39.215  41.073  1.00  0.00           C  
ATOM   4689  HH2 TRP   296      38.059  38.371  41.216  1.00  0.00           H  
ATOM   4690  CZ3 TRP   296      36.320  39.158  40.135  1.00  0.00           C  
ATOM   4691  HZ3 TRP   296      36.269  38.224  39.594  1.00  0.00           H  
ATOM   4692  CE3 TRP   296      35.546  40.319  39.887  1.00  0.00           C  
ATOM   4693  HE3 TRP   296      34.778  40.268  39.129  1.00  0.00           H  
ATOM   4694  CD2 TRP   296      35.915  41.641  40.360  1.00  0.00           C  
ATOM   4695  C   TRP   296      33.687  43.834  36.629  1.00  0.00           C  
ATOM   4696  O   TRP   296      32.545  43.918  37.108  1.00  0.00           O  
ATOM   4697  N   THR   297      33.946  44.047  35.334  1.00  0.00           N  
ATOM   4698  H   THR   297      34.913  43.905  35.080  1.00  0.00           H  
ATOM   4699  CA  THR   297      33.160  44.893  34.414  1.00  0.00           C  
ATOM   4700  HA  THR   297      32.966  45.849  34.901  1.00  0.00           H  
ATOM   4701  CB  THR   297      33.773  45.000  33.038  1.00  0.00           C  
ATOM   4702  HB  THR   297      33.187  45.671  32.410  1.00  0.00           H  
ATOM   4703  CG2 THR   297      35.140  45.591  33.112  1.00  0.00           C  
ATOM   4704 HG21 THR   297      35.666  44.885  33.754  1.00  0.00           H  
ATOM   4705 HG22 THR   297      35.535  45.529  32.098  1.00  0.00           H  
ATOM   4706 HG23 THR   297      35.193  46.626  33.449  1.00  0.00           H  
ATOM   4707  OG1 THR   297      33.843  43.815  32.366  1.00  0.00           O  
ATOM   4708  HG1 THR   297      34.613  43.378  32.736  1.00  0.00           H  
ATOM   4709  C   THR   297      31.706  44.463  34.260  1.00  0.00           C  
ATOM   4710  O   THR   297      30.935  45.346  34.022  1.00  0.00           O  
ATOM   4711  N   GLN   298      31.243  43.268  34.530  1.00  0.00           N  
ATOM   4712  H   GLN   298      31.927  42.594  34.842  1.00  0.00           H  
ATOM   4713  CA  GLN   298      29.825  42.847  34.461  1.00  0.00           C  
ATOM   4714  HA  GLN   298      29.412  43.330  33.576  1.00  0.00           H  
ATOM   4715  CB  GLN   298      29.741  41.350  34.274  1.00  0.00           C  
ATOM   4716  HB2 GLN   298      28.858  41.179  33.657  1.00  0.00           H  
ATOM   4717  HB3 GLN   298      30.521  41.242  33.520  1.00  0.00           H  
ATOM   4718  CG  GLN   298      29.831  40.372  35.385  1.00  0.00           C  
ATOM   4719  HG2 GLN   298      29.096  40.628  36.149  1.00  0.00           H  
ATOM   4720  HG3 GLN   298      29.393  39.404  35.140  1.00  0.00           H  
ATOM   4721  CD  GLN   298      31.247  40.114  35.976  1.00  0.00           C  
ATOM   4722  OE1 GLN   298      32.150  40.951  35.920  1.00  0.00           O  
ATOM   4723  NE2 GLN   298      31.488  39.023  36.635  1.00  0.00           N  
ATOM   4724 HE21 GLN   298      32.373  38.891  37.105  1.00  0.00           H  
ATOM   4725 HE22 GLN   298      30.799  38.289  36.711  1.00  0.00           H  
ATOM   4726  C   GLN   298      29.011  43.345  35.689  1.00  0.00           C  
ATOM   4727  O   GLN   298      27.820  43.409  35.617  1.00  0.00           O  
ATOM   4728  N   MET   299      29.712  43.721  36.753  1.00  0.00           N  
ATOM   4729  H   MET   299      30.697  43.502  36.713  1.00  0.00           H  
ATOM   4730  CA  MET   299      29.197  44.224  38.022  1.00  0.00           C  
ATOM   4731  HA  MET   299      28.119  44.144  37.883  1.00  0.00           H  
ATOM   4732  CB  MET   299      29.544  43.316  39.197  1.00  0.00           C  
ATOM   4733  HB2 MET   299      30.623  43.342  39.348  1.00  0.00           H  
ATOM   4734  HB3 MET   299      29.157  43.768  40.110  1.00  0.00           H  
ATOM   4735  CG  MET   299      29.230  41.784  39.030  1.00  0.00           C  
ATOM   4736  HG2 MET   299      28.145  41.683  39.014  1.00  0.00           H  
ATOM   4737  HG3 MET   299      29.782  41.387  38.177  1.00  0.00           H  
ATOM   4738  SD  MET   299      29.757  40.998  40.541  1.00  0.00           S  
ATOM   4739  CE  MET   299      31.563  40.915  40.364  1.00  0.00           C  
ATOM   4740  HE1 MET   299      31.932  40.194  41.093  1.00  0.00           H  
ATOM   4741  HE2 MET   299      32.010  40.473  39.473  1.00  0.00           H  
ATOM   4742  HE3 MET   299      32.019  41.905  40.392  1.00  0.00           H  
ATOM   4743  C   MET   299      29.578  45.659  38.337  1.00  0.00           C  
ATOM   4744  O   MET   299      28.799  46.329  38.977  1.00  0.00           O  
ATOM   4745  N   ASP   300      30.619  46.167  37.750  1.00  0.00           N  
ATOM   4746  H   ASP   300      31.270  45.607  37.217  1.00  0.00           H  
ATOM   4747  CA  ASP   300      31.017  47.554  37.847  1.00  0.00           C  
ATOM   4748  HA  ASP   300      30.833  47.885  38.869  1.00  0.00           H  
ATOM   4749  CB  ASP   300      32.558  47.494  37.613  1.00  0.00           C  
ATOM   4750  HB2 ASP   300      32.900  46.710  38.288  1.00  0.00           H  
ATOM   4751  HB3 ASP   300      32.887  47.123  36.642  1.00  0.00           H  
ATOM   4752  CG  ASP   300      33.280  48.819  37.840  1.00  0.00           C  
ATOM   4753  OD1 ASP   300      34.472  48.814  38.172  1.00  0.00           O  
ATOM   4754  OD2 ASP   300      32.582  49.867  37.878  1.00  0.00           O  
ATOM   4755  C   ASP   300      30.204  48.443  37.017  1.00  0.00           C  
ATOM   4756  O   ASP   300      29.745  49.499  37.478  1.00  0.00           O  
ATOM   4757  N   LYS   301      29.897  48.062  35.739  1.00  0.00           N  
ATOM   4758  H   LYS   301      30.345  47.227  35.388  1.00  0.00           H  
ATOM   4759  CA  LYS   301      29.177  48.923  34.703  1.00  0.00           C  
ATOM   4760  HA  LYS   301      28.538  49.659  35.192  1.00  0.00           H  
ATOM   4761  CB  LYS   301      30.149  49.706  33.769  1.00  0.00           C  
ATOM   4762  HB2 LYS   301      31.019  49.118  33.476  1.00  0.00           H  
ATOM   4763  HB3 LYS   301      29.666  50.224  32.940  1.00  0.00           H  
ATOM   4764  CG  LYS   301      30.641  50.941  34.526  1.00  0.00           C  
ATOM   4765  HG2 LYS   301      31.033  50.665  35.505  1.00  0.00           H  
ATOM   4766  HG3 LYS   301      31.484  51.350  33.969  1.00  0.00           H  
ATOM   4767  CD  LYS   301      29.681  52.097  34.809  1.00  0.00           C  
ATOM   4768  HD2 LYS   301      29.105  52.276  33.902  1.00  0.00           H  
ATOM   4769  HD3 LYS   301      28.977  51.778  35.578  1.00  0.00           H  
ATOM   4770  CE  LYS   301      30.242  53.468  35.239  1.00  0.00           C  
ATOM   4771  HE2 LYS   301      31.034  53.777  34.556  1.00  0.00           H  
ATOM   4772  HE3 LYS   301      29.428  54.184  35.128  1.00  0.00           H  
ATOM   4773  NZ  LYS   301      30.783  53.430  36.594  1.00  0.00           N  
ATOM   4774  HZ1 LYS   301      30.048  53.162  37.232  1.00  0.00           H  
ATOM   4775  HZ2 LYS   301      31.508  52.736  36.708  1.00  0.00           H  
ATOM   4776  HZ3 LYS   301      31.211  54.310  36.846  1.00  0.00           H  
ATOM   4777  C   LYS   301      28.281  48.067  33.841  1.00  0.00           C  
ATOM   4778  O   LYS   301      28.512  48.010  32.626  1.00  0.00           O  
ATOM   4779  N   PRO   302      27.286  47.358  34.432  1.00  0.00           N  
ATOM   4780  CD  PRO   302      26.960  47.456  35.853  1.00  0.00           C  
ATOM   4781  HD2 PRO   302      27.082  48.452  36.278  1.00  0.00           H  
ATOM   4782  HD3 PRO   302      27.592  46.713  36.339  1.00  0.00           H  
ATOM   4783  CG  PRO   302      25.524  47.000  36.037  1.00  0.00           C  
ATOM   4784  HG2 PRO   302      24.836  47.808  35.789  1.00  0.00           H  
ATOM   4785  HG3 PRO   302      25.507  46.671  37.076  1.00  0.00           H  
ATOM   4786  CB  PRO   302      25.497  45.866  34.965  1.00  0.00           C  
ATOM   4787  HB2 PRO   302      24.478  45.574  34.711  1.00  0.00           H  
ATOM   4788  HB3 PRO   302      26.010  45.019  35.421  1.00  0.00           H  
ATOM   4789  CA  PRO   302      26.308  46.447  33.796  1.00  0.00           C  
ATOM   4790  HA  PRO   302      27.046  45.732  33.434  1.00  0.00           H  
ATOM   4791  C   PRO   302      25.450  47.054  32.763  1.00  0.00           C  
ATOM   4792  O   PRO   302      25.248  46.338  31.778  1.00  0.00           O  
ATOM   4793  N   THR   303      24.992  48.349  32.854  1.00  0.00           N  
ATOM   4794  H   THR   303      24.995  48.885  33.710  1.00  0.00           H  
ATOM   4795  CA  THR   303      24.281  48.903  31.664  1.00  0.00           C  
ATOM   4796  HA  THR   303      23.441  48.271  31.375  1.00  0.00           H  
ATOM   4797  CB  THR   303      23.788  50.377  31.815  1.00  0.00           C  
ATOM   4798  HB  THR   303      23.371  50.696  30.860  1.00  0.00           H  
ATOM   4799  CG2 THR   303      22.810  50.669  32.981  1.00  0.00           C  
ATOM   4800 HG21 THR   303      21.862  50.195  32.724  1.00  0.00           H  
ATOM   4801 HG22 THR   303      23.331  50.282  33.856  1.00  0.00           H  
ATOM   4802 HG23 THR   303      22.632  51.733  33.139  1.00  0.00           H  
ATOM   4803  OG1 THR   303      24.918  51.140  32.090  1.00  0.00           O  
ATOM   4804  HG1 THR   303      25.138  51.566  31.258  1.00  0.00           H  
ATOM   4805  C   THR   303      25.191  48.895  30.420  1.00  0.00           C  
ATOM   4806  O   THR   303      24.683  48.797  29.288  1.00  0.00           O  
ATOM   4807  N   GLU   304      26.538  49.256  30.570  1.00  0.00           N  
ATOM   4808  H   GLU   304      26.959  49.198  31.487  1.00  0.00           H  
ATOM   4809  CA  GLU   304      27.501  49.476  29.482  1.00  0.00           C  
ATOM   4810  HA  GLU   304      27.072  50.017  28.639  1.00  0.00           H  
ATOM   4811  CB  GLU   304      28.685  50.330  29.929  1.00  0.00           C  
ATOM   4812  HB2 GLU   304      29.341  49.642  30.463  1.00  0.00           H  
ATOM   4813  HB3 GLU   304      29.212  50.650  29.030  1.00  0.00           H  
ATOM   4814  CG  GLU   304      28.438  51.617  30.741  1.00  0.00           C  
ATOM   4815  HG2 GLU   304      27.987  51.363  31.701  1.00  0.00           H  
ATOM   4816  HG3 GLU   304      29.395  52.106  30.923  1.00  0.00           H  
ATOM   4817  CD  GLU   304      27.455  52.650  30.119  1.00  0.00           C  
ATOM   4818  OE1 GLU   304      27.919  53.579  29.406  1.00  0.00           O  
ATOM   4819  OE2 GLU   304      26.200  52.546  30.280  1.00  0.00           O  
ATOM   4820  C   GLU   304      27.853  48.142  28.814  1.00  0.00           C  
ATOM   4821  O   GLU   304      27.859  48.038  27.577  1.00  0.00           O  
ATOM   4822  N   VAL   305      28.100  47.118  29.610  1.00  0.00           N  
ATOM   4823  H   VAL   305      28.132  47.285  30.606  1.00  0.00           H  
ATOM   4824  CA  VAL   305      28.147  45.684  29.288  1.00  0.00           C  
ATOM   4825  HA  VAL   305      28.941  45.523  28.559  1.00  0.00           H  
ATOM   4826  CB  VAL   305      28.574  44.947  30.627  1.00  0.00           C  
ATOM   4827  HB  VAL   305      27.968  45.314  31.455  1.00  0.00           H  
ATOM   4828  CG1 VAL   305      28.317  43.474  30.534  1.00  0.00           C  
ATOM   4829 HG11 VAL   305      28.615  42.955  31.445  1.00  0.00           H  
ATOM   4830 HG12 VAL   305      27.236  43.340  30.494  1.00  0.00           H  
ATOM   4831 HG13 VAL   305      28.865  43.043  29.697  1.00  0.00           H  
ATOM   4832  CG2 VAL   305      29.974  45.151  31.055  1.00  0.00           C  
ATOM   4833 HG21 VAL   305      30.141  46.156  31.442  1.00  0.00           H  
ATOM   4834 HG22 VAL   305      30.219  44.508  31.900  1.00  0.00           H  
ATOM   4835 HG23 VAL   305      30.637  44.913  30.223  1.00  0.00           H  
ATOM   4836  C   VAL   305      26.870  45.128  28.628  1.00  0.00           C  
ATOM   4837  O   VAL   305      26.965  44.612  27.546  1.00  0.00           O  
ATOM   4838  N   ASN   306      25.696  45.215  29.215  1.00  0.00           N  
ATOM   4839  H   ASN   306      25.763  45.662  30.118  1.00  0.00           H  
ATOM   4840  CA  ASN   306      24.380  44.806  28.697  1.00  0.00           C  
ATOM   4841  HA  ASN   306      24.367  43.745  28.447  1.00  0.00           H  
ATOM   4842  CB  ASN   306      23.260  45.046  29.673  1.00  0.00           C  
ATOM   4843  HB2 ASN   306      23.230  46.076  30.028  1.00  0.00           H  
ATOM   4844  HB3 ASN   306      22.320  44.971  29.127  1.00  0.00           H  
ATOM   4845  CG  ASN   306      23.168  44.196  30.871  1.00  0.00           C  
ATOM   4846  OD1 ASN   306      24.095  43.445  31.210  1.00  0.00           O  
ATOM   4847  ND2 ASN   306      22.117  44.275  31.618  1.00  0.00           N  
ATOM   4848 HD21 ASN   306      21.940  43.432  32.144  1.00  0.00           H  
ATOM   4849 HD22 ASN   306      21.415  44.917  31.277  1.00  0.00           H  
ATOM   4850  C   ASN   306      24.170  45.458  27.306  1.00  0.00           C  
ATOM   4851  O   ASN   306      24.049  44.697  26.337  1.00  0.00           O  
ATOM   4852  N   GLN   307      24.377  46.797  27.139  1.00  0.00           N  
ATOM   4853  H   GLN   307      24.513  47.420  27.922  1.00  0.00           H  
ATOM   4854  CA  GLN   307      24.371  47.381  25.815  1.00  0.00           C  
ATOM   4855  HA  GLN   307      23.374  47.216  25.407  1.00  0.00           H  
ATOM   4856  CB  GLN   307      24.471  48.908  26.109  1.00  0.00           C  
ATOM   4857  HB2 GLN   307      23.710  49.166  26.845  1.00  0.00           H  
ATOM   4858  HB3 GLN   307      25.463  49.124  26.505  1.00  0.00           H  
ATOM   4859  CG  GLN   307      24.228  49.588  24.774  1.00  0.00           C  
ATOM   4860  HG2 GLN   307      25.197  49.718  24.292  1.00  0.00           H  
ATOM   4861  HG3 GLN   307      23.609  49.032  24.069  1.00  0.00           H  
ATOM   4862  CD  GLN   307      23.591  51.008  24.764  1.00  0.00           C  
ATOM   4863  OE1 GLN   307      22.844  51.321  23.872  1.00  0.00           O  
ATOM   4864  NE2 GLN   307      23.735  51.893  25.713  1.00  0.00           N  
ATOM   4865 HE21 GLN   307      23.155  52.718  25.659  1.00  0.00           H  
ATOM   4866 HE22 GLN   307      24.302  51.647  26.512  1.00  0.00           H  
ATOM   4867  C   GLN   307      25.308  46.797  24.720  1.00  0.00           C  
ATOM   4868  O   GLN   307      24.903  46.735  23.617  1.00  0.00           O  
ATOM   4869  N   ILE   308      26.581  46.403  25.048  1.00  0.00           N  
ATOM   4870  H   ILE   308      27.011  46.668  25.922  1.00  0.00           H  
ATOM   4871  CA  ILE   308      27.547  45.789  24.059  1.00  0.00           C  
ATOM   4872  HA  ILE   308      27.651  46.408  23.168  1.00  0.00           H  
ATOM   4873  CB  ILE   308      28.963  45.605  24.659  1.00  0.00           C  
ATOM   4874  HB  ILE   308      28.882  45.173  25.657  1.00  0.00           H  
ATOM   4875  CG2 ILE   308      29.867  44.685  23.779  1.00  0.00           C  
ATOM   4876 HG21 ILE   308      29.872  43.625  24.035  1.00  0.00           H  
ATOM   4877 HG22 ILE   308      29.480  44.829  22.770  1.00  0.00           H  
ATOM   4878 HG23 ILE   308      30.906  45.013  23.813  1.00  0.00           H  
ATOM   4879  CG1 ILE   308      29.673  46.984  24.811  1.00  0.00           C  
ATOM   4880 HG12 ILE   308      29.810  47.400  23.813  1.00  0.00           H  
ATOM   4881 HG13 ILE   308      29.024  47.642  25.390  1.00  0.00           H  
ATOM   4882  CD1 ILE   308      31.037  46.910  25.592  1.00  0.00           C  
ATOM   4883 HD11 ILE   308      31.841  46.480  24.995  1.00  0.00           H  
ATOM   4884 HD12 ILE   308      31.298  47.872  26.033  1.00  0.00           H  
ATOM   4885 HD13 ILE   308      30.893  46.279  26.468  1.00  0.00           H  
ATOM   4886  C   ILE   308      27.033  44.408  23.627  1.00  0.00           C  
ATOM   4887  O   ILE   308      26.878  44.063  22.494  1.00  0.00           O  
ATOM   4888  N   LEU   309      26.704  43.564  24.652  1.00  0.00           N  
ATOM   4889  H   LEU   309      26.797  43.906  25.598  1.00  0.00           H  
ATOM   4890  CA  LEU   309      26.381  42.117  24.472  1.00  0.00           C  
ATOM   4891  HA  LEU   309      27.188  41.708  23.864  1.00  0.00           H  
ATOM   4892  CB  LEU   309      26.313  41.470  25.859  1.00  0.00           C  
ATOM   4893  HB2 LEU   309      25.575  42.020  26.444  1.00  0.00           H  
ATOM   4894  HB3 LEU   309      26.025  40.430  25.706  1.00  0.00           H  
ATOM   4895  CG  LEU   309      27.605  41.441  26.754  1.00  0.00           C  
ATOM   4896  HG  LEU   309      27.787  42.439  27.152  1.00  0.00           H  
ATOM   4897  CD1 LEU   309      27.531  40.453  27.993  1.00  0.00           C  
ATOM   4898 HD11 LEU   309      27.387  39.415  27.692  1.00  0.00           H  
ATOM   4899 HD12 LEU   309      28.355  40.604  28.691  1.00  0.00           H  
ATOM   4900 HD13 LEU   309      26.600  40.675  28.514  1.00  0.00           H  
ATOM   4901  CD2 LEU   309      28.806  41.018  25.884  1.00  0.00           C  
ATOM   4902 HD21 LEU   309      29.719  40.752  26.415  1.00  0.00           H  
ATOM   4903 HD22 LEU   309      28.573  40.090  25.362  1.00  0.00           H  
ATOM   4904 HD23 LEU   309      29.048  41.774  25.137  1.00  0.00           H  
ATOM   4905  C   LEU   309      25.080  41.873  23.687  1.00  0.00           C  
ATOM   4906  O   LEU   309      24.945  41.062  22.757  1.00  0.00           O  
ATOM   4907  N   ILE   310      24.018  42.675  24.043  1.00  0.00           N  
ATOM   4908  H   ILE   310      24.159  43.359  24.773  1.00  0.00           H  
ATOM   4909  CA  ILE   310      22.685  42.561  23.399  1.00  0.00           C  
ATOM   4910  HA  ILE   310      22.392  41.512  23.361  1.00  0.00           H  
ATOM   4911  CB  ILE   310      21.591  43.400  24.155  1.00  0.00           C  
ATOM   4912  HB  ILE   310      21.937  44.433  24.138  1.00  0.00           H  
ATOM   4913  CG2 ILE   310      20.268  43.295  23.359  1.00  0.00           C  
ATOM   4914 HG21 ILE   310      19.484  43.848  23.875  1.00  0.00           H  
ATOM   4915 HG22 ILE   310      20.299  43.675  22.338  1.00  0.00           H  
ATOM   4916 HG23 ILE   310      20.021  42.236  23.281  1.00  0.00           H  
ATOM   4917  CG1 ILE   310      21.392  42.912  25.680  1.00  0.00           C  
ATOM   4918 HG12 ILE   310      20.895  41.943  25.716  1.00  0.00           H  
ATOM   4919 HG13 ILE   310      22.388  42.709  26.073  1.00  0.00           H  
ATOM   4920  CD1 ILE   310      20.624  43.824  26.609  1.00  0.00           C  
ATOM   4921 HD11 ILE   310      20.813  43.455  27.617  1.00  0.00           H  
ATOM   4922 HD12 ILE   310      21.038  44.814  26.419  1.00  0.00           H  
ATOM   4923 HD13 ILE   310      19.569  43.798  26.334  1.00  0.00           H  
ATOM   4924  C   ILE   310      22.792  42.924  21.912  1.00  0.00           C  
ATOM   4925  O   ILE   310      22.264  42.107  21.199  1.00  0.00           O  
ATOM   4926  N   LYS   311      23.484  44.015  21.551  1.00  0.00           N  
ATOM   4927  H   LYS   311      23.942  44.508  22.304  1.00  0.00           H  
ATOM   4928  CA  LYS   311      23.839  44.370  20.168  1.00  0.00           C  
ATOM   4929  HA  LYS   311      22.938  44.261  19.564  1.00  0.00           H  
ATOM   4930  CB  LYS   311      24.324  45.833  20.188  1.00  0.00           C  
ATOM   4931  HB2 LYS   311      23.547  46.384  20.717  1.00  0.00           H  
ATOM   4932  HB3 LYS   311      25.235  45.864  20.786  1.00  0.00           H  
ATOM   4933  CG  LYS   311      24.462  46.528  18.829  1.00  0.00           C  
ATOM   4934  HG2 LYS   311      25.173  46.036  18.166  1.00  0.00           H  
ATOM   4935  HG3 LYS   311      23.481  46.387  18.377  1.00  0.00           H  
ATOM   4936  CD  LYS   311      24.773  48.053  18.975  1.00  0.00           C  
ATOM   4937  HD2 LYS   311      24.043  48.541  19.621  1.00  0.00           H
[truncated: 15,690 more chars]
