# Supplementary material for: Synthesis, In Vitro Profiling, and In Vivo Evaluation of Benzohomoadamantane-Based Ureas for Visceral Pain: A New Indication for Soluble Epoxide Hydrolase Inhibitors
Source: J Med Chem. 2022 Oct 12;65(20):13660–80. doi: 10.1021/acs.jmedchem.2c00515 (PMC9620236; doi:10.1021/acs.jmedchem.2c00515)
Supplement: Supplementary file 5 — jm2c00515_si_005.pdb [file jm2c00515_si_005.pdb]

CRYST1   73.236   67.897   69.207  90.00  90.00  90.00               1
ATOM      1  N   THR     1      14.963  38.856  34.634  1.00  0.00           N  
ATOM      2  H1  THR     1      15.538  39.569  35.059  1.00  0.00           H  
ATOM      3  H2  THR     1      14.016  39.206  34.609  1.00  0.00           H  
ATOM      4  H3  THR     1      15.332  38.629  33.722  1.00  0.00           H  
ATOM      5  CA  THR     1      14.849  37.751  35.678  1.00  0.00           C  
ATOM      6  HA  THR     1      14.473  38.080  36.647  1.00  0.00           H  
ATOM      7  CB  THR     1      13.985  36.629  35.094  1.00  0.00           C  
ATOM      8  HB  THR     1      14.395  36.242  34.161  1.00  0.00           H  
ATOM      9  CG2 THR     1      13.650  35.474  36.064  1.00  0.00           C  
ATOM     10 HG21 THR     1      14.518  34.830  36.199  1.00  0.00           H  
ATOM     11 HG22 THR     1      13.285  35.897  37.001  1.00  0.00           H  
ATOM     12 HG23 THR     1      12.936  34.773  35.632  1.00  0.00           H  
ATOM     13  OG1 THR     1      12.775  37.208  34.674  1.00  0.00           O  
ATOM     14  HG1 THR     1      12.429  36.469  34.168  1.00  0.00           H  
ATOM     15  C   THR     1      16.217  37.130  35.996  1.00  0.00           C  
ATOM     16  O   THR     1      17.139  37.133  35.184  1.00  0.00           O  
ATOM     17  N   SER     2      16.339  36.493  37.172  1.00  0.00           N  
ATOM     18  H   SER     2      15.553  36.459  37.805  1.00  0.00           H  
ATOM     19  CA  SER     2      17.592  35.991  37.722  1.00  0.00           C  
ATOM     20  HA  SER     2      18.259  35.793  36.883  1.00  0.00           H  
ATOM     21  CB  SER     2      18.324  36.925  38.700  1.00  0.00           C  
ATOM     22  HB2 SER     2      18.455  37.871  38.175  1.00  0.00           H  
ATOM     23  HB3 SER     2      17.674  37.114  39.554  1.00  0.00           H  
ATOM     24  OG  SER     2      19.554  36.473  39.259  1.00  0.00           O  
ATOM     25  HG  SER     2      19.634  37.125  39.959  1.00  0.00           H  
ATOM     26  C   SER     2      17.466  34.567  38.291  1.00  0.00           C  
ATOM     27  O   SER     2      16.463  34.188  38.945  1.00  0.00           O  
ATOM     28  N   CYS     3      18.466  33.736  38.242  1.00  0.00           N  
ATOM     29  H   CYS     3      19.285  34.034  37.732  1.00  0.00           H  
ATOM     30  CA  CYS     3      18.524  32.377  38.795  1.00  0.00           C  
ATOM     31  HA  CYS     3      17.599  31.927  38.434  1.00  0.00           H  
ATOM     32  CB  CYS     3      19.765  31.754  38.144  1.00  0.00           C  
ATOM     33  HB2 CYS     3      20.690  32.280  38.379  1.00  0.00           H  
ATOM     34  HB3 CYS     3      19.951  30.743  38.505  1.00  0.00           H  
ATOM     35  SG  CYS     3      19.346  31.701  36.378  1.00  0.00           S  
ATOM     36  HG  CYS     3      18.521  30.651  36.397  1.00  0.00           H  
ATOM     37  C   CYS     3      18.471  32.312  40.306  1.00  0.00           C  
ATOM     38  O   CYS     3      19.529  32.617  40.838  1.00  0.00           O  
ATOM     39  N   ASN     4      17.454  31.781  40.976  1.00  0.00           N  
ATOM     40  H   ASN     4      16.688  31.464  40.398  1.00  0.00           H  
ATOM     41  CA  ASN     4      17.383  31.549  42.409  1.00  0.00           C  
ATOM     42  HA  ASN     4      17.820  32.426  42.886  1.00  0.00           H  
ATOM     43  CB  ASN     4      15.906  31.566  42.829  1.00  0.00           C  
ATOM     44  HB2 ASN     4      15.484  32.523  42.525  1.00  0.00           H  
ATOM     45  HB3 ASN     4      15.384  30.808  42.245  1.00  0.00           H  
ATOM     46  CG  ASN     4      15.692  31.224  44.285  1.00  0.00           C  
ATOM     47  OD1 ASN     4      15.843  30.088  44.662  1.00  0.00           O  
ATOM     48  ND2 ASN     4      15.579  32.274  45.141  1.00  0.00           N  
ATOM     49 HD21 ASN     4      15.393  32.013  46.099  1.00  0.00           H  
ATOM     50 HD22 ASN     4      15.091  33.116  44.869  1.00  0.00           H  
ATOM     51  C   ASN     4      18.143  30.205  42.789  1.00  0.00           C  
ATOM     52  O   ASN     4      17.917  29.187  42.090  1.00  0.00           O  
ATOM     53  N   PRO     5      19.044  30.133  43.762  1.00  0.00           N  
ATOM     54  CD  PRO     5      19.741  31.254  44.414  1.00  0.00           C  
ATOM     55  HD2 PRO     5      19.154  31.542  45.286  1.00  0.00           H  
ATOM     56  HD3 PRO     5      19.863  32.080  43.714  1.00  0.00           H  
ATOM     57  CG  PRO     5      21.100  30.689  44.979  1.00  0.00           C  
ATOM     58  HG2 PRO     5      21.405  31.140  45.923  1.00  0.00           H  
ATOM     59  HG3 PRO     5      21.905  30.802  44.253  1.00  0.00           H  
ATOM     60  CB  PRO     5      20.838  29.180  45.108  1.00  0.00           C  
ATOM     61  HB2 PRO     5      20.379  28.886  46.053  1.00  0.00           H  
ATOM     62  HB3 PRO     5      21.737  28.577  44.982  1.00  0.00           H  
ATOM     63  CA  PRO     5      19.802  28.895  43.984  1.00  0.00           C  
ATOM     64  HA  PRO     5      20.221  28.567  43.033  1.00  0.00           H  
ATOM     65  C   PRO     5      18.886  27.683  44.365  1.00  0.00           C  
ATOM     66  O   PRO     5      19.399  26.524  44.323  1.00  0.00           O  
ATOM     67  N   SER     6      17.655  27.909  44.845  1.00  0.00           N  
ATOM     68  H   SER     6      17.287  28.848  44.889  1.00  0.00           H  
ATOM     69  CA  SER     6      16.698  26.795  45.230  1.00  0.00           C  
ATOM     70  HA  SER     6      17.248  25.977  45.697  1.00  0.00           H  
ATOM     71  CB  SER     6      15.600  27.308  46.242  1.00  0.00           C  
ATOM     72  HB2 SER     6      15.166  26.384  46.624  1.00  0.00           H  
ATOM     73  HB3 SER     6      16.087  27.861  47.045  1.00  0.00           H  
ATOM     74  OG  SER     6      14.595  28.007  45.691  1.00  0.00           O  
ATOM     75  HG  SER     6      14.990  28.839  45.422  1.00  0.00           H  
ATOM     76  C   SER     6      15.982  26.273  44.051  1.00  0.00           C  
ATOM     77  O   SER     6      15.425  25.195  44.157  1.00  0.00           O  
ATOM     78  N   ASP     7      15.960  26.987  42.896  1.00  0.00           N  
ATOM     79  H   ASP     7      16.516  27.824  42.797  1.00  0.00           H  
ATOM     80  CA  ASP     7      15.065  26.733  41.791  1.00  0.00           C  
ATOM     81  HA  ASP     7      14.281  26.077  42.168  1.00  0.00           H  
ATOM     82  CB  ASP     7      14.296  28.030  41.382  1.00  0.00           C  
ATOM     83  HB2 ASP     7      13.638  28.408  42.164  1.00  0.00           H  
ATOM     84  HB3 ASP     7      15.121  28.740  41.314  1.00  0.00           H  
ATOM     85  CG  ASP     7      13.554  27.773  40.083  1.00  0.00           C  
ATOM     86  OD1 ASP     7      12.676  26.911  39.961  1.00  0.00           O  
ATOM     87  OD2 ASP     7      13.887  28.512  39.117  1.00  0.00           O  
ATOM     88  C   ASP     7      15.806  26.007  40.669  1.00  0.00           C  
ATOM     89  O   ASP     7      15.212  25.138  39.987  1.00  0.00           O  
ATOM     90  N   MET     8      17.101  26.302  40.476  1.00  0.00           N  
ATOM     91  H   MET     8      17.527  26.996  41.074  1.00  0.00           H  
ATOM     92  CA  MET     8      17.763  25.937  39.196  1.00  0.00           C  
ATOM     93  HA  MET     8      17.208  26.293  38.328  1.00  0.00           H  
ATOM     94  CB  MET     8      19.101  26.646  39.197  1.00  0.00           C  
ATOM     95  HB2 MET     8      19.557  26.513  40.178  1.00  0.00           H  
ATOM     96  HB3 MET     8      19.719  26.006  38.568  1.00  0.00           H  
ATOM     97  CG  MET     8      18.906  28.078  38.711  1.00  0.00           C  
ATOM     98  HG2 MET     8      18.109  28.522  39.307  1.00  0.00           H  
ATOM     99  HG3 MET     8      19.800  28.672  38.904  1.00  0.00           H  
ATOM    100  SD  MET     8      18.410  28.464  37.074  1.00  0.00           S  
ATOM    101  CE  MET     8      19.466  27.383  35.982  1.00  0.00           C  
ATOM    102  HE1 MET     8      19.315  27.606  34.926  1.00  0.00           H  
ATOM    103  HE2 MET     8      20.504  27.541  36.274  1.00  0.00           H  
ATOM    104  HE3 MET     8      19.179  26.360  36.227  1.00  0.00           H  
ATOM    105  C   MET     8      17.991  24.463  39.071  1.00  0.00           C  
ATOM    106  O   MET     8      18.101  23.638  39.948  1.00  0.00           O  
ATOM    107  N   SER     9      18.088  23.977  37.783  1.00  0.00           N  
ATOM    108  H   SER     9      17.804  24.541  36.995  1.00  0.00           H  
ATOM    109  CA  SER     9      18.424  22.538  37.451  1.00  0.00           C  
ATOM    110  HA  SER     9      17.956  21.889  38.192  1.00  0.00           H  
ATOM    111  CB  SER     9      17.899  22.255  36.000  1.00  0.00           C  
ATOM    112  HB2 SER     9      16.868  22.606  36.047  1.00  0.00           H  
ATOM    113  HB3 SER     9      18.371  22.859  35.225  1.00  0.00           H  
ATOM    114  OG  SER     9      17.954  20.873  35.715  1.00  0.00           O  
ATOM    115  HG  SER     9      18.184  20.735  34.793  1.00  0.00           H  
ATOM    116  C   SER     9      19.912  22.365  37.591  1.00  0.00           C  
ATOM    117  O   SER     9      20.644  22.358  36.579  1.00  0.00           O  
ATOM    118  N   HIE    10      20.390  22.163  38.834  1.00  0.00           N  
ATOM    119  H   HIE    10      19.767  22.476  39.564  1.00  0.00           H  
ATOM    120  CA  HIE    10      21.792  21.925  39.165  1.00  0.00           C  
ATOM    121  HA  HIE    10      22.417  22.742  38.805  1.00  0.00           H  
ATOM    122  CB  HIE    10      21.939  21.933  40.692  1.00  0.00           C  
ATOM    123  HB2 HIE    10      21.217  21.227  41.104  1.00  0.00           H  
ATOM    124  HB3 HIE    10      22.924  21.564  40.979  1.00  0.00           H  
ATOM    125  CG  HIE    10      21.782  23.325  41.394  1.00  0.00           C  
ATOM    126  ND1 HIE    10      22.869  24.196  41.571  1.00  0.00           N  
ATOM    127  CE1 HIE    10      22.353  25.214  42.220  1.00  0.00           C  
ATOM    128  HE1 HIE    10      22.816  26.190  42.235  1.00  0.00           H  
ATOM    129  NE2 HIE    10      21.081  24.968  42.599  1.00  0.00           N  
ATOM    130  HE2 HIE    10      20.450  25.505  43.176  1.00  0.00           H  
ATOM    131  CD2 HIE    10      20.696  23.796  42.049  1.00  0.00           C  
ATOM    132  HD2 HIE    10      19.761  23.304  42.274  1.00  0.00           H  
ATOM    133  C   HIE    10      22.143  20.457  38.701  1.00  0.00           C  
ATOM    134  O   HIE    10      21.225  19.611  38.604  1.00  0.00           O  
ATOM    135  N   GLY    11      23.354  20.384  38.293  1.00  0.00           N  
ATOM    136  H   GLY    11      24.087  21.068  38.415  1.00  0.00           H  
ATOM    137  CA  GLY    11      23.904  19.202  37.592  1.00  0.00           C  
ATOM    138  HA2 GLY    11      23.202  18.370  37.654  1.00  0.00           H  
ATOM    139  HA3 GLY    11      23.753  19.322  36.519  1.00  0.00           H  
ATOM    140  C   GLY    11      25.308  18.927  38.029  1.00  0.00           C  
ATOM    141  O   GLY    11      26.138  19.817  38.287  1.00  0.00           O  
ATOM    142  N   TYR    12      25.600  17.681  38.172  1.00  0.00           N  
ATOM    143  H   TYR    12      24.887  17.029  37.880  1.00  0.00           H  
ATOM    144  CA  TYR    12      26.895  17.160  38.514  1.00  0.00           C  
ATOM    145  HA  TYR    12      27.583  18.003  38.575  1.00  0.00           H  
ATOM    146  CB  TYR    12      26.953  16.651  40.021  1.00  0.00           C  
ATOM    147  HB2 TYR    12      26.603  15.622  40.106  1.00  0.00           H  
ATOM    148  HB3 TYR    12      28.018  16.512  40.205  1.00  0.00           H  
ATOM    149  CG  TYR    12      26.364  17.562  41.075  1.00  0.00           C  
ATOM    150  CD1 TYR    12      25.007  17.763  41.253  1.00  0.00           C  
ATOM    151  HD1 TYR    12      24.295  17.302  40.584  1.00  0.00           H  
ATOM    152  CE1 TYR    12      24.530  18.695  42.219  1.00  0.00           C  
ATOM    153  HE1 TYR    12      23.458  18.789  42.310  1.00  0.00           H  
ATOM    154  CZ  TYR    12      25.396  19.432  43.045  1.00  0.00           C  
ATOM    155  OH  TYR    12      24.958  20.145  44.083  1.00  0.00           O  
ATOM    156  HH  TYR    12      24.007  20.211  43.975  1.00  0.00           H  
ATOM    157  CE2 TYR    12      26.834  19.134  42.824  1.00  0.00           C  
ATOM    158  HE2 TYR    12      27.452  19.698  43.507  1.00  0.00           H  
ATOM    159  CD2 TYR    12      27.336  18.340  41.784  1.00  0.00           C  
ATOM    160  HD2 TYR    12      28.394  18.217  41.606  1.00  0.00           H  
ATOM    161  C   TYR    12      27.449  16.146  37.539  1.00  0.00           C  
ATOM    162  O   TYR    12      26.749  15.365  36.916  1.00  0.00           O  
ATOM    163  N   VAL    13      28.790  16.144  37.320  1.00  0.00           N  
ATOM    164  H   VAL    13      29.331  16.862  37.780  1.00  0.00           H  
ATOM    165  CA  VAL    13      29.517  15.195  36.469  1.00  0.00           C  
ATOM    166  HA  VAL    13      28.958  14.261  36.517  1.00  0.00           H  
ATOM    167  CB  VAL    13      29.639  15.617  34.972  1.00  0.00           C  
ATOM    168  HB  VAL    13      30.318  14.937  34.457  1.00  0.00           H  
ATOM    169  CG1 VAL    13      28.283  15.341  34.288  1.00  0.00           C  
ATOM    170 HG11 VAL    13      27.909  14.325  34.414  1.00  0.00           H  
ATOM    171 HG12 VAL    13      27.599  16.039  34.771  1.00  0.00           H  
ATOM    172 HG13 VAL    13      28.481  15.545  33.235  1.00  0.00           H  
ATOM    173  CG2 VAL    13      30.097  17.039  34.734  1.00  0.00           C  
ATOM    174 HG21 VAL    13      29.776  17.334  33.735  1.00  0.00           H  
ATOM    175 HG22 VAL    13      29.769  17.776  35.466  1.00  0.00           H  
ATOM    176 HG23 VAL    13      31.175  17.041  34.568  1.00  0.00           H  
ATOM    177  C   VAL    13      30.879  14.947  37.032  1.00  0.00           C  
ATOM    178  O   VAL    13      31.671  15.840  37.135  1.00  0.00           O  
ATOM    179  N   THR    14      31.244  13.672  37.284  1.00  0.00           N  
ATOM    180  H   THR    14      30.561  12.957  37.076  1.00  0.00           H  
ATOM    181  CA  THR    14      32.636  13.249  37.522  1.00  0.00           C  
ATOM    182  HA  THR    14      33.053  13.984  38.210  1.00  0.00           H  
ATOM    183  CB  THR    14      32.558  11.813  38.170  1.00  0.00           C  
ATOM    184  HB  THR    14      31.909  11.975  39.031  1.00  0.00           H  
ATOM    185  CG2 THR    14      32.158  10.615  37.322  1.00  0.00           C  
ATOM    186 HG21 THR    14      31.080  10.745  37.227  1.00  0.00           H  
ATOM    187 HG22 THR    14      32.694  10.656  36.374  1.00  0.00           H  
ATOM    188 HG23 THR    14      32.343   9.701  37.885  1.00  0.00           H  
ATOM    189  OG1 THR    14      33.828  11.413  38.651  1.00  0.00           O  
ATOM    190  HG1 THR    14      34.059  10.519  38.388  1.00  0.00           H  
ATOM    191  C   THR    14      33.422  13.342  36.178  1.00  0.00           C  
ATOM    192  O   THR    14      33.084  12.781  35.135  1.00  0.00           O  
ATOM    193  N   VAL    15      34.612  13.905  36.251  1.00  0.00           N  
ATOM    194  H   VAL    15      34.815  14.470  37.063  1.00  0.00           H  
ATOM    195  CA  VAL    15      35.533  14.111  35.125  1.00  0.00           C  
ATOM    196  HA  VAL    15      35.154  13.622  34.227  1.00  0.00           H  
ATOM    197  CB  VAL    15      35.711  15.571  34.808  1.00  0.00           C  
ATOM    198  HB  VAL    15      36.497  15.525  34.055  1.00  0.00           H  
ATOM    199  CG1 VAL    15      34.434  16.266  34.203  1.00  0.00           C  
ATOM    200 HG11 VAL    15      34.737  17.092  33.560  1.00  0.00           H  
ATOM    201 HG12 VAL    15      34.012  15.649  33.409  1.00  0.00           H  
ATOM    202 HG13 VAL    15      33.713  16.530  34.976  1.00  0.00           H  
ATOM    203  CG2 VAL    15      36.107  16.501  35.924  1.00  0.00           C  
ATOM    204 HG21 VAL    15      35.447  16.185  36.732  1.00  0.00           H  
ATOM    205 HG22 VAL    15      37.173  16.299  36.027  1.00  0.00           H  
ATOM    206 HG23 VAL    15      36.002  17.570  35.735  1.00  0.00           H  
ATOM    207  C   VAL    15      36.826  13.436  35.292  1.00  0.00           C  
ATOM    208  O   VAL    15      37.353  13.145  34.214  1.00  0.00           O  
ATOM    209  N   LYS    16      37.334  13.075  36.468  1.00  0.00           N  
ATOM    210  H   LYS    16      36.794  13.391  37.261  1.00  0.00           H  
ATOM    211  CA  LYS    16      38.512  12.233  36.812  1.00  0.00           C  
ATOM    212  HA  LYS    16      38.433  11.294  36.263  1.00  0.00           H  
ATOM    213  CB  LYS    16      39.915  12.963  36.707  1.00  0.00           C  
ATOM    214  HB2 LYS    16      40.702  12.376  37.180  1.00  0.00           H  
ATOM    215  HB3 LYS    16      40.164  13.119  35.657  1.00  0.00           H  
ATOM    216  CG  LYS    16      39.995  14.323  37.443  1.00  0.00           C  
ATOM    217  HG2 LYS    16      39.519  15.054  36.789  1.00  0.00           H  
ATOM    218  HG3 LYS    16      39.528  14.292  38.427  1.00  0.00           H  
ATOM    219  CD  LYS    16      41.540  14.679  37.582  1.00  0.00           C  
ATOM    220  HD2 LYS    16      41.767  15.658  38.003  1.00  0.00           H  
ATOM    221  HD3 LYS    16      42.047  13.931  38.192  1.00  0.00           H  
ATOM    222  CE  LYS    16      42.262  14.690  36.273  1.00  0.00           C  
ATOM    223  HE2 LYS    16      43.320  14.559  36.502  1.00  0.00           H  
ATOM    224  HE3 LYS    16      41.902  13.832  35.705  1.00  0.00           H  
ATOM    225  NZ  LYS    16      42.006  15.851  35.441  1.00  0.00           N  
ATOM    226  HZ1 LYS    16      41.033  16.102  35.548  1.00  0.00           H  
ATOM    227  HZ2 LYS    16      42.403  16.735  35.725  1.00  0.00           H  
ATOM    228  HZ3 LYS    16      42.167  15.799  34.445  1.00  0.00           H  
ATOM    229  C   LYS    16      38.213  11.662  38.200  1.00  0.00           C  
ATOM    230  O   LYS    16      37.375  12.272  38.902  1.00  0.00           O  
ATOM    231  N   PRO    17      38.936  10.598  38.594  1.00  0.00           N  
ATOM    232  CD  PRO    17      39.679   9.691  37.680  1.00  0.00           C  
ATOM    233  HD2 PRO    17      40.431  10.191  37.069  1.00  0.00           H  
ATOM    234  HD3 PRO    17      38.943   9.183  37.056  1.00  0.00           H  
ATOM    235  CG  PRO    17      40.404   8.586  38.470  1.00  0.00           C  
ATOM    236  HG2 PRO    17      41.491   8.648  38.413  1.00  0.00           H  
ATOM    237  HG3 PRO    17      39.988   7.633  38.143  1.00  0.00           H  
ATOM    238  CB  PRO    17      40.095   8.924  39.981  1.00  0.00           C  
ATOM    239  HB2 PRO    17      40.976   9.318  40.487  1.00  0.00           H  
ATOM    240  HB3 PRO    17      39.823   8.075  40.609  1.00  0.00           H  
ATOM    241  CA  PRO    17      38.936   9.994  39.956  1.00  0.00           C  
ATOM    242  HA  PRO    17      38.002   9.432  39.963  1.00  0.00           H  
ATOM    243  C   PRO    17      38.937  10.862  41.238  1.00  0.00           C  
ATOM    244  O   PRO    17      38.766  10.245  42.288  1.00  0.00           O  
ATOM    245  N   ARG    18      39.276  12.130  41.045  1.00  0.00           N  
ATOM    246  H   ARG    18      39.516  12.361  40.092  1.00  0.00           H  
ATOM    247  CA  ARG    18      39.439  13.152  42.106  1.00  0.00           C  
ATOM    248  HA  ARG    18      39.115  12.710  43.048  1.00  0.00           H  
ATOM    249  CB  ARG    18      40.923  13.300  42.207  1.00  0.00           C  
ATOM    250  HB2 ARG    18      41.268  13.618  41.223  1.00  0.00           H  
ATOM    251  HB3 ARG    18      41.048  14.139  42.891  1.00  0.00           H  
ATOM    252  CG  ARG    18      41.766  12.200  42.757  1.00  0.00           C  
ATOM    253  HG2 ARG    18      41.395  11.926  43.745  1.00  0.00           H  
ATOM    254  HG3 ARG    18      41.684  11.310  42.133  1.00  0.00           H  
ATOM    255  CD  ARG    18      43.217  12.768  42.757  1.00  0.00           C  
ATOM    256  HD2 ARG    18      43.221  13.688  43.342  1.00  0.00           H  
ATOM    257  HD3 ARG    18      43.775  11.962  43.233  1.00  0.00           H  
ATOM    258  NE  ARG    18      43.801  12.950  41.426  1.00  0.00           N  
ATOM    259  HE  ARG    18      44.118  12.097  40.989  1.00  0.00           H  
ATOM    260  CZ  ARG    18      44.036  14.082  40.762  1.00  0.00           C  
ATOM    261  NH1 ARG    18      43.399  15.224  41.159  1.00  0.00           N  
ATOM    262 HH11 ARG    18      43.152  15.140  42.135  1.00  0.00           H  
ATOM    263 HH12 ARG    18      43.624  16.122  40.756  1.00  0.00           H  
ATOM    264  NH2 ARG    18      44.765  14.064  39.675  1.00  0.00           N  
ATOM    265 HH21 ARG    18      45.221  13.187  39.467  1.00  0.00           H  
ATOM    266 HH22 ARG    18      44.959  14.931  39.194  1.00  0.00           H  
ATOM    267  C   ARG    18      38.845  14.542  41.856  1.00  0.00           C  
ATOM    268  O   ARG    18      39.133  15.489  42.623  1.00  0.00           O  
ATOM    269  N   VAL    19      38.007  14.590  40.734  1.00  0.00           N  
ATOM    270  H   VAL    19      37.868  13.749  40.192  1.00  0.00           H  
ATOM    271  CA  VAL    19      37.274  15.828  40.390  1.00  0.00           C  
ATOM    272  HA  VAL    19      37.238  16.493  41.253  1.00  0.00           H  
ATOM    273  CB  VAL    19      37.938  16.750  39.342  1.00  0.00           C  
ATOM    274  HB  VAL    19      38.130  16.199  38.421  1.00  0.00           H  
ATOM    275  CG1 VAL    19      37.193  18.000  38.958  1.00  0.00           C  
ATOM    276 HG11 VAL    19      36.188  17.828  38.572  1.00  0.00           H  
ATOM    277 HG12 VAL    19      37.054  18.694  39.787  1.00  0.00           H  
ATOM    278 HG13 VAL    19      37.780  18.469  38.168  1.00  0.00           H  
ATOM    279  CG2 VAL    19      39.356  17.192  39.836  1.00  0.00           C  
ATOM    280 HG21 VAL    19      39.418  17.449  40.894  1.00  0.00           H  
ATOM    281 HG22 VAL    19      39.903  16.266  40.009  1.00  0.00           H  
ATOM    282 HG23 VAL    19      39.763  17.974  39.194  1.00  0.00           H  
ATOM    283  C   VAL    19      35.782  15.507  39.984  1.00  0.00           C  
ATOM    284  O   VAL    19      35.540  14.767  38.999  1.00  0.00           O  
ATOM    285  N   ARG    20      34.821  16.023  40.766  1.00  0.00           N  
ATOM    286  H   ARG    20      35.045  16.517  41.619  1.00  0.00           H  
ATOM    287  CA  ARG    20      33.403  16.151  40.465  1.00  0.00           C  
ATOM    288  HA  ARG    20      33.147  15.576  39.575  1.00  0.00           H  
ATOM    289  CB  ARG    20      32.503  15.629  41.598  1.00  0.00           C  
ATOM    290  HB2 ARG    20      32.964  14.660  41.792  1.00  0.00           H  
ATOM    291  HB3 ARG    20      32.703  16.204  42.502  1.00  0.00           H  
ATOM    292  CG  ARG    20      31.043  15.400  41.225  1.00  0.00           C  
ATOM    293  HG2 ARG    20      30.690  16.355  40.838  1.00  0.00           H  
ATOM    294  HG3 ARG    20      30.991  14.615  40.470  1.00  0.00           H  
ATOM    295  CD  ARG    20      30.136  14.968  42.416  1.00  0.00           C  
ATOM    296  HD2 ARG    20      29.921  15.857  43.009  1.00  0.00           H  
ATOM    297  HD3 ARG    20      29.208  14.618  41.965  1.00  0.00           H  
ATOM    298  NE  ARG    20      30.674  13.866  43.219  1.00  0.00           N  
ATOM    299  HE  ARG    20      30.467  12.956  42.832  1.00  0.00           H  
ATOM    300  CZ  ARG    20      31.404  13.921  44.290  1.00  0.00           C  
ATOM    301  NH1 ARG    20      31.816  14.990  44.901  1.00  0.00           N  
ATOM    302 HH11 ARG    20      31.490  15.871  44.529  1.00  0.00           H  
ATOM    303 HH12 ARG    20      32.044  14.928  45.883  1.00  0.00           H  
ATOM    304  NH2 ARG    20      31.785  12.801  44.851  1.00  0.00           N  
ATOM    305 HH21 ARG    20      31.320  11.927  44.653  1.00  0.00           H  
ATOM    306 HH22 ARG    20      32.405  12.817  45.649  1.00  0.00           H  
ATOM    307  C   ARG    20      33.112  17.625  40.166  1.00  0.00           C  
ATOM    308  O   ARG    20      33.318  18.467  41.062  1.00  0.00           O  
ATOM    309  N   LEU    21      32.700  17.917  38.929  1.00  0.00           N  
ATOM    310  H   LEU    21      32.556  17.180  38.254  1.00  0.00           H  
ATOM    311  CA  LEU    21      32.126  19.174  38.520  1.00  0.00           C  
ATOM    312  HA  LEU    21      32.517  19.936  39.195  1.00  0.00           H  
ATOM    313  CB  LEU    21      32.410  19.459  37.009  1.00  0.00           C  
ATOM    314  HB2 LEU    21      33.216  18.819  36.650  1.00  0.00           H  
ATOM    315  HB3 LEU    21      31.510  19.207  36.448  1.00  0.00           H  
ATOM    316  CG  LEU    21      32.876  20.916  36.675  1.00  0.00           C  
ATOM    317  HG  LEU    21      32.219  21.595  37.218  1.00  0.00           H  
ATOM    318  CD1 LEU    21      34.344  21.224  37.011  1.00  0.00           C  
ATOM    319 HD11 LEU    21      34.411  20.974  38.070  1.00  0.00           H  
ATOM    320 HD12 LEU    21      35.092  20.782  36.352  1.00  0.00           H  
ATOM    321 HD13 LEU    21      34.511  22.299  37.075  1.00  0.00           H  
ATOM    322  CD2 LEU    21      32.755  21.226  35.155  1.00  0.00           C  
ATOM    323 HD21 LEU    21      32.887  22.290  34.962  1.00  0.00           H  
ATOM    324 HD22 LEU    21      33.411  20.538  34.621  1.00  0.00           H  
ATOM    325 HD23 LEU    21      31.754  21.025  34.774  1.00  0.00           H  
ATOM    326  C   LEU    21      30.592  19.400  38.829  1.00  0.00           C  
ATOM    327  O   LEU    21      29.815  18.449  38.751  1.00  0.00           O  
ATOM    328  N   HIP    22      30.237  20.730  39.121  1.00  0.00           N  
ATOM    329  H   HIP    22      30.882  21.502  39.032  1.00  0.00           H  
ATOM    330  CA  HIP    22      28.843  21.239  39.303  1.00  0.00           C  
ATOM    331  HA  HIP    22      28.139  20.431  39.106  1.00  0.00           H  
ATOM    332  CB  HIP    22      28.815  21.830  40.716  1.00  0.00           C  
ATOM    333  HB2 HIP    22      29.012  20.991  41.383  1.00  0.00           H  
ATOM    334  HB3 HIP    22      29.640  22.541  40.745  1.00  0.00           H  
ATOM    335  CG  HIP    22      27.524  22.522  41.063  1.00  0.00           C  
ATOM    336  ND1 HIP    22      27.418  23.840  41.414  1.00  0.00           N  
ATOM    337  HD1 HIP    22      28.208  24.470  41.419  1.00  0.00           H  
ATOM    338  CE1 HIP    22      26.127  24.120  41.569  1.00  0.00           C  
ATOM    339  HE1 HIP    22      25.668  25.090  41.689  1.00  0.00           H  
ATOM    340  NE2 HIP    22      25.378  23.062  41.324  1.00  0.00           N  
ATOM    341  HE2 HIP    22      24.383  23.034  41.152  1.00  0.00           H  
ATOM    342  CD2 HIP    22      26.263  21.983  41.076  1.00  0.00           C  
ATOM    343  HD2 HIP    22      25.923  20.996  40.799  1.00  0.00           H  
ATOM    344  C   HIP    22      28.560  22.257  38.192  1.00  0.00           C  
ATOM    345  O   HIP    22      29.460  23.000  37.805  1.00  0.00           O  
ATOM    346  N   PHE    23      27.327  22.278  37.757  1.00  0.00           N  
ATOM    347  H   PHE    23      26.699  21.541  38.044  1.00  0.00           H  
ATOM    348  CA  PHE    23      26.699  23.219  36.813  1.00  0.00           C  
ATOM    349  HA  PHE    23      27.296  24.128  36.885  1.00  0.00           H  
ATOM    350  CB  PHE    23      26.783  22.683  35.321  1.00  0.00           C  
ATOM    351  HB2 PHE    23      26.596  23.531  34.661  1.00  0.00           H  
ATOM    352  HB3 PHE    23      27.846  22.486  35.181  1.00  0.00           H  
ATOM    353  CG  PHE    23      25.985  21.444  34.962  1.00  0.00           C  
ATOM    354  CD1 PHE    23      26.570  20.153  35.200  1.00  0.00           C  
ATOM    355  HD1 PHE    23      27.557  20.125  35.639  1.00  0.00           H  
ATOM    356  CE1 PHE    23      25.816  18.975  34.865  1.00  0.00           C  
ATOM    357  HE1 PHE    23      26.256  18.014  35.087  1.00  0.00           H  
ATOM    358  CZ  PHE    23      24.617  19.106  34.162  1.00  0.00           C  
ATOM    359  HZ  PHE    23      24.170  18.204  33.770  1.00  0.00           H  
ATOM    360  CE2 PHE    23      24.056  20.324  33.882  1.00  0.00           C  
ATOM    361  HE2 PHE    23      23.141  20.355  33.309  1.00  0.00           H  
ATOM    362  CD2 PHE    23      24.703  21.476  34.359  1.00  0.00           C  
ATOM    363  HD2 PHE    23      24.327  22.456  34.104  1.00  0.00           H  
ATOM    364  C   PHE    23      25.248  23.574  37.161  1.00  0.00           C  
ATOM    365  O   PHE    23      24.628  22.979  38.032  1.00  0.00           O  
ATOM    366  N   VAL    24      24.663  24.497  36.391  1.00  0.00           N  
ATOM    367  H   VAL    24      25.231  25.061  35.776  1.00  0.00           H  
ATOM    368  CA  VAL    24      23.210  24.701  36.219  1.00  0.00           C  
ATOM    369  HA  VAL    24      22.746  23.809  36.639  1.00  0.00           H  
ATOM    370  CB  VAL    24      22.817  25.903  37.088  1.00  0.00           C  
ATOM    371  HB  VAL    24      21.728  25.899  37.030  1.00  0.00           H  
ATOM    372  CG1 VAL    24      23.172  25.777  38.560  1.00  0.00           C  
ATOM    373 HG11 VAL    24      22.559  26.485  39.118  1.00  0.00           H  
ATOM    374 HG12 VAL    24      23.037  24.760  38.930  1.00  0.00           H  
ATOM    375 HG13 VAL    24      24.245  25.940  38.665  1.00  0.00           H  
ATOM    376  CG2 VAL    24      23.500  27.175  36.615  1.00  0.00           C  
ATOM    377 HG21 VAL    24      23.112  27.963  37.261  1.00  0.00           H  
ATOM    378 HG22 VAL    24      24.583  27.051  36.621  1.00  0.00           H  
ATOM    379 HG23 VAL    24      23.184  27.464  35.613  1.00  0.00           H  
ATOM    380  C   VAL    24      22.815  24.864  34.759  1.00  0.00           C  
ATOM    381  O   VAL    24      23.735  25.068  33.985  1.00  0.00           O  
ATOM    382  N   GLU    25      21.565  24.755  34.368  1.00  0.00           N  
ATOM    383  H   GLU    25      20.826  24.581  35.035  1.00  0.00           H  
ATOM    384  CA  GLU    25      21.170  24.735  32.909  1.00  0.00           C  
ATOM    385  HA  GLU    25      21.714  25.489  32.340  1.00  0.00           H  
ATOM    386  CB  GLU    25      21.565  23.333  32.362  1.00  0.00           C  
ATOM    387  HB2 GLU    25      21.494  23.444  31.280  1.00  0.00           H  
ATOM    388  HB3 GLU    25      22.596  23.035  32.553  1.00  0.00           H  
ATOM    389  CG  GLU    25      20.775  22.154  32.906  1.00  0.00           C  
ATOM    390  HG2 GLU    25      21.348  21.252  32.688  1.00  0.00           H  
ATOM    391  HG3 GLU    25      20.750  22.207  33.995  1.00  0.00           H  
ATOM    392  CD  GLU    25      19.359  21.860  32.289  1.00  0.00           C  
ATOM    393  OE1 GLU    25      18.584  21.056  32.821  1.00  0.00           O  
ATOM    394  OE2 GLU    25      19.154  22.196  31.102  1.00  0.00           O  
ATOM    395  C   GLU    25      19.684  25.103  32.707  1.00  0.00           C  
ATOM    396  O   GLU    25      18.914  24.914  33.695  1.00  0.00           O  
ATOM    397  N   LEU    26      19.419  25.608  31.498  1.00  0.00           N  
ATOM    398  H   LEU    26      20.170  25.684  30.828  1.00  0.00           H  
ATOM    399  CA  LEU    26      18.156  26.210  31.121  1.00  0.00           C  
ATOM    400  HA  LEU    26      17.347  25.617  31.548  1.00  0.00           H  
ATOM    401  CB  LEU    26      18.055  27.633  31.721  1.00  0.00           C  
ATOM    402  HB2 LEU    26      18.602  27.701  32.661  1.00  0.00           H  
ATOM    403  HB3 LEU    26      18.544  28.337  31.047  1.00  0.00           H  
ATOM    404  CG  LEU    26      16.618  28.092  31.885  1.00  0.00           C  
ATOM    405  HG  LEU    26      16.064  27.889  30.969  1.00  0.00           H  
ATOM    406  CD1 LEU    26      16.072  27.345  33.072  1.00  0.00           C  
ATOM    407 HD11 LEU    26      14.990  27.448  32.991  1.00  0.00           H  
ATOM    408 HD12 LEU    26      16.446  26.322  33.032  1.00  0.00           H  
ATOM    409 HD13 LEU    26      16.349  27.889  33.974  1.00  0.00           H  
ATOM    410  CD2 LEU    26      16.474  29.579  32.279  1.00  0.00           C  
ATOM    411 HD21 LEU    26      16.777  30.213  31.445  1.00  0.00           H  
ATOM    412 HD22 LEU    26      15.443  29.708  32.609  1.00  0.00           H  
ATOM    413 HD23 LEU    26      17.059  29.761  33.181  1.00  0.00           H  
ATOM    414  C   LEU    26      18.030  26.325  29.607  1.00  0.00           C  
ATOM    415  O   LEU    26      18.769  27.088  29.041  1.00  0.00           O  
ATOM    416  N   GLY    27      17.262  25.464  28.978  1.00  0.00           N  
ATOM    417  H   GLY    27      17.053  24.640  29.524  1.00  0.00           H  
ATOM    418  CA  GLY    27      16.567  25.649  27.687  1.00  0.00           C  
ATOM    419  HA2 GLY    27      15.527  25.945  27.825  1.00  0.00           H  
ATOM    420  HA3 GLY    27      17.031  26.511  27.208  1.00  0.00           H  
ATOM    421  C   GLY    27      16.514  24.558  26.707  1.00  0.00           C  
ATOM    422  O   GLY    27      16.809  23.381  27.044  1.00  0.00           O  
ATOM    423  N   SER    28      16.125  24.857  25.479  1.00  0.00           N  
ATOM    424  H   SER    28      15.758  25.790  25.353  1.00  0.00           H  
ATOM    425  CA  SER    28      16.295  24.073  24.252  1.00  0.00           C  
ATOM    426  HA  SER    28      17.180  23.451  24.389  1.00  0.00           H  
ATOM    427  CB  SER    28      15.052  23.198  24.083  1.00  0.00           C  
ATOM    428  HB2 SER    28      15.150  22.336  23.423  1.00  0.00           H  
ATOM    429  HB3 SER    28      14.825  22.820  25.079  1.00  0.00           H  
ATOM    430  OG  SER    28      13.908  23.995  23.679  1.00  0.00           O  
ATOM    431  HG  SER    28      13.456  24.326  24.459  1.00  0.00           H  
ATOM    432  C   SER    28      16.580  24.971  22.981  1.00  0.00           C  
ATOM    433  O   SER    28      16.389  26.157  23.018  1.00  0.00           O  
ATOM    434  N   GLY    29      17.118  24.243  21.981  1.00  0.00           N  
ATOM    435  H   GLY    29      17.281  23.307  22.324  1.00  0.00           H  
ATOM    436  CA  GLY    29      18.030  24.696  20.891  1.00  0.00           C  
ATOM    437  HA2 GLY    29      17.670  24.235  19.971  1.00  0.00           H  
ATOM    438  HA3 GLY    29      17.945  25.759  20.667  1.00  0.00           H  
ATOM    439  C   GLY    29      19.506  24.379  21.112  1.00  0.00           C  
ATOM    440  O   GLY    29      19.792  23.655  22.093  1.00  0.00           O  
ATOM    441  N   PRO    30      20.375  25.021  20.374  1.00  0.00           N  
ATOM    442  CD  PRO    30      20.217  25.781  19.078  1.00  0.00           C  
ATOM    443  HD2 PRO    30      20.230  26.857  19.254  1.00  0.00           H  
ATOM    444  HD3 PRO    30      19.334  25.575  18.473  1.00  0.00           H  
ATOM    445  CG  PRO    30      21.409  25.538  18.267  1.00  0.00           C  
ATOM    446  HG2 PRO    30      21.590  26.327  17.537  1.00  0.00           H  
ATOM    447  HG3 PRO    30      21.287  24.539  17.850  1.00  0.00           H  
ATOM    448  CB  PRO    30      22.455  25.411  19.363  1.00  0.00           C  
ATOM    449  HB2 PRO    30      22.837  26.389  19.654  1.00  0.00           H  
ATOM    450  HB3 PRO    30      23.229  24.869  18.820  1.00  0.00           H  
ATOM    451  CA  PRO    30      21.815  24.678  20.484  1.00  0.00           C  
ATOM    452  HA  PRO    30      21.858  23.596  20.360  1.00  0.00           H  
ATOM    453  C   PRO    30      22.414  25.009  21.819  1.00  0.00           C  
ATOM    454  O   PRO    30      21.895  25.891  22.531  1.00  0.00           O  
ATOM    455  N   ALA    31      23.517  24.326  22.272  1.00  0.00           N  
ATOM    456  H   ALA    31      23.834  23.546  21.714  1.00  0.00           H  
ATOM    457  CA  ALA    31      24.216  24.578  23.525  1.00  0.00           C  
ATOM    458  HA  ALA    31      23.483  24.704  24.321  1.00  0.00           H  
ATOM    459  CB  ALA    31      25.091  23.318  23.751  1.00  0.00           C  
ATOM    460  HB1 ALA    31      24.343  22.562  23.990  1.00  0.00           H  
ATOM    461  HB2 ALA    31      25.647  23.201  22.821  1.00  0.00           H  
ATOM    462  HB3 ALA    31      25.695  23.330  24.659  1.00  0.00           H  
ATOM    463  C   ALA    31      25.009  25.856  23.563  1.00  0.00           C  
ATOM    464  O   ALA    31      25.601  26.163  22.558  1.00  0.00           O  
ATOM    465  N   VAL    32      25.024  26.428  24.770  1.00  0.00           N  
ATOM    466  H   VAL    32      24.331  26.207  25.470  1.00  0.00           H  
ATOM    467  CA  VAL    32      25.918  27.585  25.102  1.00  0.00           C  
ATOM    468  HA  VAL    32      26.766  27.444  24.432  1.00  0.00           H  
ATOM    469  CB  VAL    32      25.255  28.970  24.911  1.00  0.00           C  
ATOM    470  HB  VAL    32      24.973  29.030  23.860  1.00  0.00           H  
ATOM    471  CG1 VAL    32      23.943  29.256  25.597  1.00  0.00           C  
ATOM    472 HG11 VAL    32      24.074  29.385  26.671  1.00  0.00           H  
ATOM    473 HG12 VAL    32      23.582  30.195  25.177  1.00  0.00           H  
ATOM    474 HG13 VAL    32      23.217  28.493  25.317  1.00  0.00           H  
ATOM    475  CG2 VAL    32      26.202  30.223  25.146  1.00  0.00           C  
ATOM    476 HG21 VAL    32      25.877  31.028  24.486  1.00  0.00           H  
ATOM    477 HG22 VAL    32      26.168  30.469  26.207  1.00  0.00           H  
ATOM    478 HG23 VAL    32      27.174  29.815  24.871  1.00  0.00           H  
ATOM    479  C   VAL    32      26.427  27.554  26.573  1.00  0.00           C  
ATOM    480  O   VAL    32      25.668  27.558  27.484  1.00  0.00           O  
ATOM    481  N   CYS    33      27.751  27.490  26.745  1.00  0.00           N  
ATOM    482  H   CYS    33      28.289  27.553  25.893  1.00  0.00           H  
ATOM    483  CA  CYS    33      28.483  27.281  27.945  1.00  0.00           C  
ATOM    484  HA  CYS    33      27.761  26.918  28.676  1.00  0.00           H  
ATOM    485  CB  CYS    33      29.634  26.215  27.850  1.00  0.00           C  
ATOM    486  HB2 CYS    33      30.079  26.389  26.870  1.00  0.00           H  
ATOM    487  HB3 CYS    33      30.395  26.437  28.599  1.00  0.00           H  
ATOM    488  SG  CYS    33      28.959  24.589  27.977  1.00  0.00           S  
ATOM    489  HG  CYS    33      29.134  24.454  29.295  1.00  0.00           H  
ATOM    490  C   CYS    33      29.049  28.634  28.556  1.00  0.00           C  
ATOM    491  O   CYS    33      29.814  29.290  27.807  1.00  0.00           O  
ATOM    492  N   LEU    34      28.815  28.980  29.871  1.00  0.00           N  
ATOM    493  H   LEU    34      28.215  28.355  30.391  1.00  0.00           H  
ATOM    494  CA  LEU    34      29.134  30.214  30.548  1.00  0.00           C  
ATOM    495  HA  LEU    34      29.488  30.951  29.826  1.00  0.00           H  
ATOM    496  CB  LEU    34      27.900  30.884  31.157  1.00  0.00           C  
ATOM    497  HB2 LEU    34      27.562  30.253  31.979  1.00  0.00           H  
ATOM    498  HB3 LEU    34      28.145  31.823  31.654  1.00  0.00           H  
ATOM    499  CG  LEU    34      26.658  31.085  30.207  1.00  0.00           C  
ATOM    500  HG  LEU    34      26.326  30.210  29.648  1.00  0.00           H  
ATOM    501  CD1 LEU    34      25.602  31.739  31.082  1.00  0.00           C  
ATOM    502 HD11 LEU    34      25.902  32.775  31.241  1.00  0.00           H  
ATOM    503 HD12 LEU    34      24.656  31.903  30.566  1.00  0.00           H  
ATOM    504 HD13 LEU    34      25.455  31.180  32.006  1.00  0.00           H  
ATOM    505  CD2 LEU    34      27.156  31.997  29.049  1.00  0.00           C  
ATOM    506 HD21 LEU    34      26.369  32.558  28.544  1.00  0.00           H  
ATOM    507 HD22 LEU    34      27.904  32.710  29.397  1.00  0.00           H  
ATOM    508 HD23 LEU    34      27.713  31.548  28.226  1.00  0.00           H  
ATOM    509  C   LEU    34      30.209  29.943  31.673  1.00  0.00           C  
ATOM    510  O   LEU    34      29.967  29.298  32.716  1.00  0.00           O  
ATOM    511  N   CYS    35      31.355  30.507  31.409  1.00  0.00           N  
ATOM    512  H   CYS    35      31.439  31.131  30.619  1.00  0.00           H  
ATOM    513  CA  CYS    35      32.634  30.150  32.060  1.00  0.00           C  
ATOM    514  HA  CYS    35      32.433  29.326  32.745  1.00  0.00           H  
ATOM    515  CB  CYS    35      33.713  29.664  31.142  1.00  0.00           C  
ATOM    516  HB2 CYS    35      34.099  30.475  30.526  1.00  0.00           H  
ATOM    517  HB3 CYS    35      34.567  29.336  31.735  1.00  0.00           H  
ATOM    518  SG  CYS    35      33.152  28.346  30.105  1.00  0.00           S  
ATOM    519  HG  CYS    35      32.100  28.865  29.464  1.00  0.00           H  
ATOM    520  C   CYS    35      33.174  31.414  32.870  1.00  0.00           C  
ATOM    521  O   CYS    35      33.594  32.387  32.345  1.00  0.00           O  
ATOM    522  N   HID    36      33.376  31.214  34.137  1.00  0.00           N  
ATOM    523  H   HID    36      33.206  30.312  34.557  1.00  0.00           H  
ATOM    524  CA  HID    36      33.700  32.348  35.069  1.00  0.00           C  
ATOM    525  HA  HID    36      33.480  33.313  34.612  1.00  0.00           H  
ATOM    526  CB  HID    36      32.771  32.245  36.320  1.00  0.00           C  
ATOM    527  HB2 HID    36      32.692  33.191  36.857  1.00  0.00           H  
ATOM    528  HB3 HID    36      31.792  32.101  35.865  1.00  0.00           H  
ATOM    529  CG  HID    36      33.191  31.117  37.363  1.00  0.00           C  
ATOM    530  ND1 HID    36      34.337  31.125  38.077  1.00  0.00           N  
ATOM    531  HD1 HID    36      35.094  31.794  38.094  1.00  0.00           H  
ATOM    532  CE1 HID    36      34.414  30.017  38.846  1.00  0.00           C  
ATOM    533  HE1 HID    36      35.262  29.752  39.460  1.00  0.00           H  
ATOM    534  NE2 HID    36      33.330  29.228  38.514  1.00  0.00           N  
ATOM    535  CD2 HID    36      32.501  29.942  37.597  1.00  0.00           C  
ATOM    536  HD2 HID    36      31.571  29.710  37.099  1.00  0.00           H  
ATOM    537  C   HID    36      35.181  32.361  35.466  1.00  0.00           C  
ATOM    538  O   HID    36      35.943  31.439  35.158  1.00  0.00           O  
ATOM    539  N   GLY    37      35.588  33.409  36.178  1.00  0.00           N  
ATOM    540  H   GLY    37      34.891  34.128  36.308  1.00  0.00           H  
ATOM    541  CA  GLY    37      36.998  33.542  36.624  1.00  0.00           C  
ATOM    542  HA2 GLY    37      37.483  32.576  36.481  1.00  0.00           H  
ATOM    543  HA3 GLY    37      37.504  34.288  36.013  1.00  0.00           H  
ATOM    544  C   GLY    37      37.051  33.830  38.170  1.00  0.00           C  
ATOM    545  O   GLY    37      36.168  33.466  38.874  1.00  0.00           O  
ATOM    546  N   PHE    38      38.103  34.488  38.641  1.00  0.00           N  
ATOM    547  H   PHE    38      38.838  34.789  38.017  1.00  0.00           H  
ATOM    548  CA  PHE    38      38.434  34.749  40.062  1.00  0.00           C  
ATOM    549  HA  PHE    38      38.234  33.840  40.629  1.00  0.00           H  
ATOM    550  CB  PHE    38      39.917  35.134  40.303  1.00  0.00           C  
ATOM    551  HB2 PHE    38      40.533  34.272  40.049  1.00  0.00           H  
ATOM    552  HB3 PHE    38      40.241  36.069  39.847  1.00  0.00           H  
ATOM    553  CG  PHE    38      40.166  35.482  41.848  1.00  0.00           C  
ATOM    554  CD1 PHE    38      40.389  36.807  42.300  1.00  0.00           C  
ATOM    555  HD1 PHE    38      40.178  37.653  41.663  1.00  0.00           H  
ATOM    556  CE1 PHE    38      40.750  37.070  43.602  1.00  0.00           C  
ATOM    557  HE1 PHE    38      40.863  38.058  44.023  1.00  0.00           H  
ATOM    558  CZ  PHE    38      41.053  36.044  44.541  1.00  0.00           C  
ATOM    559  HZ  PHE    38      41.219  36.323  45.571  1.00  0.00           H  
ATOM    560  CE2 PHE    38      40.830  34.748  44.177  1.00  0.00           C  
ATOM    561  HE2 PHE    38      40.926  33.944  44.892  1.00  0.00           H  
ATOM    562  CD2 PHE    38      40.419  34.459  42.810  1.00  0.00           C  
ATOM    563  HD2 PHE    38      40.261  33.414  42.584  1.00  0.00           H  
ATOM    564  C   PHE    38      37.550  35.955  40.665  1.00  0.00           C  
ATOM    565  O   PHE    38      37.686  37.083  40.140  1.00  0.00           O  
ATOM    566  N   PRO    39      36.905  35.740  41.815  1.00  0.00           N  
ATOM    567  CD  PRO    39      36.643  36.835  42.736  1.00  0.00           C  
ATOM    568  HD2 PRO    39      35.610  37.156  42.609  1.00  0.00           H  
ATOM    569  HD3 PRO    39      37.344  37.617  42.445  1.00  0.00           H  
ATOM    570  CG  PRO    39      36.862  36.366  44.153  1.00  0.00           C  
ATOM    571  HG2 PRO    39      36.000  36.536  44.797  1.00  0.00           H  
ATOM    572  HG3 PRO    39      37.689  36.965  44.535  1.00  0.00           H  
ATOM    573  CB  PRO    39      37.107  34.867  43.914  1.00  0.00           C  
ATOM    574  HB2 PRO    39      36.526  34.264  44.612  1.00  0.00           H  
ATOM    575  HB3 PRO    39      38.161  34.617  44.029  1.00  0.00           H  
ATOM    576  CA  PRO    39      36.601  34.539  42.540  1.00  0.00           C  
ATOM    577  HA  PRO    39      37.092  33.636  42.177  1.00  0.00           H  
ATOM    578  C   PRO    39      35.077  34.391  42.570  1.00  0.00           C  
ATOM    579  O   PRO    39      34.357  34.729  43.514  1.00  0.00           O  
ATOM    580  N   GLU    40      34.588  33.864  41.455  1.00  0.00           N  
ATOM    581  H   GLU    40      35.233  33.727  40.690  1.00  0.00           H  
ATOM    582  CA  GLU    40      33.204  33.625  41.088  1.00  0.00           C  
ATOM    583  HA  GLU    40      32.549  34.214  41.730  1.00  0.00           H  
ATOM    584  CB  GLU    40      33.073  34.039  39.554  1.00  0.00           C  
ATOM    585  HB2 GLU    40      33.617  33.351  38.908  1.00  0.00           H  
ATOM    586  HB3 GLU    40      32.024  33.990  39.261  1.00  0.00           H  
ATOM    587  CG  GLU    40      33.575  35.493  39.263  1.00  0.00           C  
ATOM    588  HG2 GLU    40      33.079  36.201  39.926  1.00  0.00           H  
ATOM    589  HG3 GLU    40      34.650  35.587  39.420  1.00  0.00           H  
ATOM    590  CD  GLU    40      33.330  35.933  37.770  1.00  0.00           C  
ATOM    591  OE1 GLU    40      32.379  36.708  37.591  1.00  0.00           O  
ATOM    592  OE2 GLU    40      34.053  35.538  36.794  1.00  0.00           O  
ATOM    593  C   GLU    40      32.719  32.147  41.259  1.00  0.00           C  
ATOM    594  O   GLU    40      33.425  31.321  41.885  1.00  0.00           O  
ATOM    595  N   SER    41      31.552  31.758  40.705  1.00  0.00           N  
ATOM    596  H   SER    41      31.101  32.495  40.183  1.00  0.00           H  
ATOM    597  CA  SER    41      30.830  30.430  40.593  1.00  0.00           C  
ATOM    598  HA  SER    41      31.593  29.666  40.446  1.00  0.00           H  
ATOM    599  CB  SER    41      30.036  30.379  41.981  1.00  0.00           C  
ATOM    600  HB2 SER    41      30.721  30.140  42.794  1.00  0.00           H  
ATOM    601  HB3 SER    41      29.557  31.332  42.207  1.00  0.00           H  
ATOM    602  OG  SER    41      28.983  29.413  42.022  1.00  0.00           O  
ATOM    603  HG  SER    41      29.242  28.566  41.652  1.00  0.00           H  
ATOM    604  C   SER    41      29.882  30.515  39.415  1.00  0.00           C  
ATOM    605  O   SER    41      29.784  31.594  38.768  1.00  0.00           O  
ATOM    606  N   TRP    42      29.126  29.464  39.024  1.00  0.00           N  
ATOM    607  H   TRP    42      29.149  28.600  39.546  1.00  0.00           H  
ATOM    608  CA  TRP    42      28.023  29.574  38.042  1.00  0.00           C  
ATOM    609  HA  TRP    42      28.512  29.556  37.068  1.00  0.00           H  
ATOM    610  CB  TRP    42      27.186  28.358  38.146  1.00  0.00           C  
ATOM    611  HB2 TRP    42      26.543  28.535  37.284  1.00  0.00           H  
ATOM    612  HB3 TRP    42      27.817  27.479  38.009  1.00  0.00           H  
ATOM    613  CG  TRP    42      26.292  28.267  39.366  1.00  0.00           C  
ATOM    614  CD1 TRP    42      26.451  27.438  40.437  1.00  0.00           C  
ATOM    615  HD1 TRP    42      27.350  26.879  40.654  1.00  0.00           H  
ATOM    616  NE1 TRP    42      25.396  27.569  41.346  1.00  0.00           N  
ATOM    617  HE1 TRP    42      25.499  27.243  42.297  1.00  0.00           H  
ATOM    618  CE2 TRP    42      24.487  28.416  40.864  1.00  0.00           C  
ATOM    619  CZ2 TRP    42      23.171  28.631  41.354  1.00  0.00           C  
ATOM    620  HZ2 TRP    42      22.799  28.203  42.273  1.00  0.00           H  
ATOM    621  CH2 TRP    42      22.379  29.554  40.690  1.00  0.00           C  
ATOM    622  HH2 TRP    42      21.473  29.885  41.177  1.00  0.00           H  
ATOM    623  CZ3 TRP    42      22.814  30.211  39.517  1.00  0.00           C  
ATOM    624  HZ3 TRP    42      22.202  30.982  39.072  1.00  0.00           H  
ATOM    625  CE3 TRP    42      24.055  29.827  38.913  1.00  0.00           C  
ATOM    626  HE3 TRP    42      24.485  30.195  37.993  1.00  0.00           H  
ATOM    627  CD2 TRP    42      24.918  28.910  39.601  1.00  0.00           C  
ATOM    628  C   TRP    42      27.133  30.759  38.243  1.00  0.00           C  
ATOM    629  O   TRP    42      26.613  31.302  37.258  1.00  0.00           O  
ATOM    630  N   TYR    43      27.026  31.269  39.470  1.00  0.00           N  
ATOM    631  H   TYR    43      27.653  30.942  40.191  1.00  0.00           H  
ATOM    632  CA  TYR    43      26.027  32.334  39.697  1.00  0.00           C  
ATOM    633  HA  TYR    43      25.157  32.134  39.072  1.00  0.00           H  
ATOM    634  CB  TYR    43      25.769  32.303  41.197  1.00  0.00           C  
ATOM    635  HB2 TYR    43      25.411  31.306  41.454  1.00  0.00           H  
ATOM    636  HB3 TYR    43      26.644  32.530  41.806  1.00  0.00           H  
ATOM    637  CG  TYR    43      24.668  33.188  41.875  1.00  0.00           C  
ATOM    638  CD1 TYR    43      23.367  32.887  41.619  1.00  0.00           C  
ATOM    639  HD1 TYR    43      23.122  31.978  41.089  1.00  0.00           H  
ATOM    640  CE1 TYR    43      22.303  33.476  42.368  1.00  0.00           C  
ATOM    641  HE1 TYR    43      21.322  33.036  42.268  1.00  0.00           H  
ATOM    642  CZ  TYR    43      22.730  34.514  43.285  1.00  0.00           C  
ATOM    643  OH  TYR    43      21.772  35.177  44.000  1.00  0.00           O  
ATOM    644  HH  TYR    43      20.906  35.183  43.585  1.00  0.00           H  
ATOM    645  CE2 TYR    43      24.037  34.796  43.472  1.00  0.00           C  
ATOM    646  HE2 TYR    43      24.233  35.546  44.224  1.00  0.00           H  
ATOM    647  CD2 TYR    43      25.075  34.167  42.802  1.00  0.00           C  
ATOM    648  HD2 TYR    43      26.116  34.377  42.996  1.00  0.00           H  
ATOM    649  C   TYR    43      26.493  33.767  39.252  1.00  0.00           C  
ATOM    650  O   TYR    43      25.687  34.704  39.210  1.00  0.00           O  
ATOM    651  N   SER    44      27.709  33.935  38.899  1.00  0.00           N  
ATOM    652  H   SER    44      28.386  33.228  39.146  1.00  0.00           H  
ATOM    653  CA  SER    44      28.187  35.144  38.183  1.00  0.00           C  
ATOM    654  HA  SER    44      28.038  36.021  38.813  1.00  0.00           H  
ATOM    655  CB  SER    44      29.653  34.907  37.826  1.00  0.00           C  
ATOM    656  HB2 SER    44      29.936  35.812  37.289  1.00  0.00           H  
ATOM    657  HB3 SER    44      30.306  34.824  38.695  1.00  0.00           H  
ATOM    658  OG  SER    44      29.835  33.756  37.050  1.00  0.00           O  
ATOM    659  HG  SER    44      29.999  32.979  37.590  1.00  0.00           H  
ATOM    660  C   SER    44      27.534  35.380  36.862  1.00  0.00           C  
ATOM    661  O   SER    44      27.528  36.547  36.519  1.00  0.00           O  
ATOM    662  N   TRP    45      26.829  34.462  36.208  1.00  0.00           N  
ATOM    663  H   TRP    45      26.908  33.554  36.643  1.00  0.00           H  
ATOM    664  CA  TRP    45      26.004  34.581  35.031  1.00  0.00           C  
ATOM    665  HA  TRP    45      26.258  35.518  34.536  1.00  0.00           H  
ATOM    666  CB  TRP    45      26.441  33.447  34.081  1.00  0.00           C  
ATOM    667  HB2 TRP    45      26.141  32.483  34.492  1.00  0.00           H  
ATOM    668  HB3 TRP    45      25.860  33.585  33.169  1.00  0.00           H  
ATOM    669  CG  TRP    45      27.912  33.512  33.698  1.00  0.00           C  
ATOM    670  CD1 TRP    45      28.943  32.774  34.146  1.00  0.00           C  
ATOM    671  HD1 TRP    45      28.705  31.980  34.838  1.00  0.00           H  
ATOM    672  NE1 TRP    45      30.064  32.968  33.363  1.00  0.00           N  
ATOM    673  HE1 TRP    45      30.942  32.511  33.567  1.00  0.00           H  
ATOM    674  CE2 TRP    45      29.909  34.205  32.694  1.00  0.00           C  
ATOM    675  CZ2 TRP    45      30.733  34.931  31.828  1.00  0.00           C  
ATOM    676  HZ2 TRP    45      31.784  34.711  31.715  1.00  0.00           H  
ATOM    677  CH2 TRP    45      30.266  35.963  31.072  1.00  0.00           C  
ATOM    678  HH2 TRP    45      30.852  36.439  30.299  1.00  0.00           H  
ATOM    679  CZ3 TRP    45      28.916  36.359  31.195  1.00  0.00           C  
ATOM    680  HZ3 TRP    45      28.524  37.205  30.650  1.00  0.00           H  
ATOM    681  CE3 TRP    45      28.047  35.534  31.925  1.00  0.00           C  
ATOM    682  HE3 TRP    45      27.075  35.960  32.124  1.00  0.00           H  
ATOM    683  CD2 TRP    45      28.457  34.460  32.674  1.00  0.00           C  
ATOM    684  C   TRP    45      24.460  34.543  35.271  1.00  0.00           C  
ATOM    685  O   TRP    45      23.623  34.444  34.422  1.00  0.00           O  
ATOM    686  N   ARG    46      24.016  34.652  36.563  1.00  0.00           N  
ATOM    687  H   ARG    46      24.678  34.727  37.321  1.00  0.00           H  
ATOM    688  CA  ARG    46      22.608  34.567  36.879  1.00  0.00           C  
ATOM    689  HA  ARG    46      22.218  33.578  36.639  1.00  0.00           H  
ATOM    690  CB  ARG    46      22.489  34.663  38.399  1.00  0.00           C  
ATOM    691  HB2 ARG    46      21.512  34.339  38.757  1.00  0.00           H  
ATOM    692  HB3 ARG    46      23.283  34.154  38.945  1.00  0.00           H  
ATOM    693  CG  ARG    46      22.745  36.167  38.893  1.00  0.00           C  
ATOM    694  HG2 ARG    46      23.636  36.559  38.402  1.00  0.00           H  
ATOM    695  HG3 ARG    46      21.935  36.827  38.585  1.00  0.00           H  
ATOM    696  CD  ARG    46      22.880  36.381  40.349  1.00  0.00           C  
ATOM    697  HD2 ARG    46      21.884  36.314  40.787  1.00  0.00           H  
ATOM    698  HD3 ARG    46      23.503  35.594  40.775  1.00  0.00           H  
ATOM    699  NE  ARG    46      23.550  37.649  40.716  1.00  0.00           N  
ATOM    700  HE  ARG    46      22.935  38.444  40.807  1.00  0.00           H  
ATOM    701  CZ  ARG    46      24.747  37.863  41.214  1.00  0.00           C  
ATOM    702  NH1 ARG    46      25.722  37.029  40.952  1.00  0.00           N  
ATOM    703 HH11 ARG    46      25.554  36.150  40.483  1.00  0.00           H  
ATOM    704 HH12 ARG    46      26.672  37.325  41.123  1.00  0.00           H  
ATOM    705  NH2 ARG    46      25.139  38.936  41.761  1.00  0.00           N  
ATOM    706 HH21 ARG    46      24.565  39.763  41.685  1.00  0.00           H  
ATOM    707 HH22 ARG    46      26.053  39.000  42.186  1.00  0.00           H  
ATOM    708  C   ARG    46      21.593  35.506  36.216  1.00  0.00           C  
ATOM    709  O   ARG    46      20.522  35.053  35.941  1.00  0.00           O  
ATOM    710  N   TYR    47      21.979  36.766  35.802  1.00  0.00           N  
ATOM    711  H   TYR    47      22.921  37.048  36.032  1.00  0.00           H  
ATOM    712  CA  TYR    47      21.093  37.644  35.041  1.00  0.00           C  
ATOM    713  HA  TYR    47      20.096  37.531  35.466  1.00  0.00           H  
ATOM    714  CB  TYR    47      21.510  39.126  35.242  1.00  0.00           C  
ATOM    715  HB2 TYR    47      22.541  39.285  34.924  1.00  0.00           H  
ATOM    716  HB3 TYR    47      20.756  39.682  34.686  1.00  0.00           H  
ATOM    717  CG  TYR    47      21.510  39.567  36.709  1.00  0.00           C  
ATOM    718  CD1 TYR    47      20.307  39.723  37.397  1.00  0.00           C  
ATOM    719  HD1 TYR    47      19.398  39.425  36.895  1.00  0.00           H  
ATOM    720  CE1 TYR    47      20.244  40.202  38.687  1.00  0.00           C  
ATOM    721  HE1 TYR    47      19.249  40.240  39.106  1.00  0.00           H  
ATOM    722  CZ  TYR    47      21.434  40.462  39.361  1.00  0.00           C  
ATOM    723  OH  TYR    47      21.481  41.115  40.566  1.00  0.00           O  
ATOM    724  HH  TYR    47      21.897  40.513  41.188  1.00  0.00           H  
ATOM    725  CE2 TYR    47      22.644  40.211  38.737  1.00  0.00           C  
ATOM    726  HE2 TYR    47      23.517  40.525  39.289  1.00  0.00           H  
ATOM    727  CD2 TYR    47      22.725  39.756  37.419  1.00  0.00           C  
ATOM    728  HD2 TYR    47      23.727  39.672  37.026  1.00  0.00           H  
ATOM    729  C   TYR    47      21.061  37.372  33.503  1.00  0.00           C  
ATOM    730  O   TYR    47      20.184  37.801  32.700  1.00  0.00           O  
ATOM    731  N   GLN    48      22.057  36.607  33.032  1.00  0.00           N  
ATOM    732  H   GLN    48      22.703  36.199  33.693  1.00  0.00           H  
ATOM    733  CA  GLN    48      22.186  36.209  31.746  1.00  0.00           C  
ATOM    734  HA  GLN    48      21.931  37.066  31.123  1.00  0.00           H  
ATOM    735  CB  GLN    48      23.637  35.833  31.306  1.00  0.00           C  
ATOM    736  HB2 GLN    48      24.111  35.234  32.084  1.00  0.00           H  
ATOM    737  HB3 GLN    48      23.592  35.269  30.374  1.00  0.00           H  
ATOM    738  CG  GLN    48      24.495  37.011  30.995  1.00  0.00           C  
ATOM    739  HG2 GLN    48      25.472  36.635  30.693  1.00  0.00           H  
ATOM    740  HG3 GLN    48      24.104  37.601  30.166  1.00  0.00           H  
ATOM    741  CD  GLN    48      24.779  37.929  32.185  1.00  0.00           C  
ATOM    742  OE1 GLN    48      25.359  37.505  33.165  1.00  0.00           O  
ATOM    743  NE2 GLN    48      24.377  39.169  32.190  1.00  0.00           N  
ATOM    744 HE21 GLN    48      24.525  39.607  33.088  1.00  0.00           H  
ATOM    745 HE22 GLN    48      23.661  39.470  31.544  1.00  0.00           H  
ATOM    746  C   GLN    48      21.380  34.968  31.374  1.00  0.00           C  
ATOM    747  O   GLN    48      20.726  34.876  30.313  1.00  0.00           O  
ATOM    748  N   ILE    49      21.430  33.901  32.242  1.00  0.00           N  
ATOM    749  H   ILE    49      22.101  33.948  32.996  1.00  0.00           H  
ATOM    750  CA  ILE    49      20.934  32.574  31.941  1.00  0.00           C  
ATOM    751  HA  ILE    49      21.562  32.231  31.119  1.00  0.00           H  
ATOM    752  CB  ILE    49      21.168  31.513  33.127  1.00  0.00           C  
ATOM    753  HB  ILE    49      20.738  31.922  34.041  1.00  0.00           H  
ATOM    754  CG2 ILE    49      20.437  30.204  32.844  1.00  0.00           C  
ATOM    755 HG21 ILE    49      20.559  29.543  33.702  1.00  0.00           H  
ATOM    756 HG22 ILE    49      19.351  30.295  32.819  1.00  0.00           H  
ATOM    757 HG23 ILE    49      20.722  29.796  31.874  1.00  0.00           H  
ATOM    758  CG1 ILE    49      22.665  31.278  33.487  1.00  0.00           C  
ATOM    759 HG12 ILE    49      23.067  30.529  32.804  1.00  0.00           H  
ATOM    760 HG13 ILE    49      23.256  32.169  33.275  1.00  0.00           H  
ATOM    761  CD1 ILE    49      22.976  30.846  34.900  1.00  0.00           C  
ATOM    762 HD11 ILE    49      24.029  30.578  34.991  1.00  0.00           H  
ATOM    763 HD12 ILE    49      22.625  31.532  35.670  1.00  0.00           H  
ATOM    764 HD13 ILE    49      22.465  29.913  35.135  1.00  0.00           H  
ATOM    765  C   ILE    49      19.529  32.619  31.385  1.00  0.00           C  
ATOM    766  O   ILE    49      19.379  32.176  30.258  1.00  0.00           O  
ATOM    767  N   PRO    50      18.462  33.190  31.986  1.00  0.00           N  
ATOM    768  CD  PRO    50      18.573  33.816  33.287  1.00  0.00           C  
ATOM    769  HD2 PRO    50      19.431  34.488  33.263  1.00  0.00           H  
ATOM    770  HD3 PRO    50      18.674  32.998  34.000  1.00  0.00           H  
ATOM    771  CG  PRO    50      17.298  34.580  33.516  1.00  0.00           C  
ATOM    772  HG2 PRO    50      17.232  35.539  33.003  1.00  0.00           H  
ATOM    773  HG3 PRO    50      17.021  34.475  34.565  1.00  0.00           H  
ATOM    774  CB  PRO    50      16.271  33.659  32.819  1.00  0.00           C  
ATOM    775  HB2 PRO    50      15.404  34.280  32.595  1.00  0.00           H  
ATOM    776  HB3 PRO    50      16.107  32.827  33.504  1.00  0.00           H  
ATOM    777  CA  PRO    50      17.054  33.260  31.572  1.00  0.00           C  
ATOM    778  HA  PRO    50      16.547  32.338  31.285  1.00  0.00           H  
ATOM    779  C   PRO    50      16.824  34.292  30.424  1.00  0.00           C  
ATOM    780  O   PRO    50      16.014  34.090  29.560  1.00  0.00           O  
ATOM    781  N   ALA    51      17.744  35.259  30.211  1.00  0.00           N  
ATOM    782  H   ALA    51      18.439  35.292  30.943  1.00  0.00           H  
ATOM    783  CA  ALA    51      17.785  36.179  29.084  1.00  0.00           C  
ATOM    784  HA  ALA    51      16.777  36.573  28.952  1.00  0.00           H  
ATOM    785  CB  ALA    51      18.771  37.309  29.388  1.00  0.00           C  
ATOM    786  HB1 ALA    51      18.616  38.070  28.623  1.00  0.00           H  
ATOM    787  HB2 ALA    51      18.545  37.565  30.423  1.00  0.00           H  
ATOM    788  HB3 ALA    51      19.783  36.907  29.450  1.00  0.00           H  
ATOM    789  C   ALA    51      18.339  35.457  27.763  1.00  0.00           C  
ATOM    790  O   ALA    51      17.845  35.642  26.650  1.00  0.00           O  
ATOM    791  N   LEU    52      19.338  34.634  27.880  1.00  0.00           N  
ATOM    792  H   LEU    52      19.633  34.432  28.825  1.00  0.00           H  
ATOM    793  CA  LEU    52      19.965  33.834  26.828  1.00  0.00           C  
ATOM    794  HA  LEU    52      20.076  34.432  25.924  1.00  0.00           H  
ATOM    795  CB  LEU    52      21.314  33.336  27.324  1.00  0.00           C  
ATOM    796  HB2 LEU    52      21.273  33.048  28.375  1.00  0.00           H  
ATOM    797  HB3 LEU    52      21.441  32.403  26.775  1.00  0.00           H  
ATOM    798  CG  LEU    52      22.439  34.244  26.828  1.00  0.00           C  
ATOM    799  HG  LEU    52      22.376  34.295  25.741  1.00  0.00           H  
ATOM    800  CD1 LEU    52      22.352  35.669  27.327  1.00  0.00           C  
ATOM    801 HD11 LEU    52      21.753  36.199  26.587  1.00  0.00           H  
ATOM    802 HD12 LEU    52      21.807  35.757  28.266  1.00  0.00           H  
ATOM    803 HD13 LEU    52      23.259  36.268  27.242  1.00  0.00           H  
ATOM    804  CD2 LEU    52      23.724  33.640  27.310  1.00  0.00           C  
ATOM    805 HD21 LEU    52      24.532  34.170  26.805  1.00  0.00           H  
ATOM    806 HD22 LEU    52      23.705  33.714  28.398  1.00  0.00           H  
ATOM    807 HD23 LEU    52      23.623  32.573  27.114  1.00  0.00           H  
ATOM    808  C   LEU    52      18.969  32.743  26.369  1.00  0.00           C  
ATOM    809  O   LEU    52      18.781  32.427  25.180  1.00  0.00           O  
ATOM    810  N   ALA    53      18.238  32.090  27.355  1.00  0.00           N  
ATOM    811  H   ALA    53      18.345  32.332  28.330  1.00  0.00           H  
ATOM    812  CA  ALA    53      17.468  30.907  27.088  1.00  0.00           C  
ATOM    813  HA  ALA    53      18.114  30.118  26.702  1.00  0.00           H  
ATOM    814  CB  ALA    53      16.921  30.456  28.473  1.00  0.00           C  
ATOM    815  HB1 ALA    53      17.789  30.060  29.000  1.00  0.00           H  
ATOM    816  HB2 ALA    53      16.482  31.333  28.949  1.00  0.00           H  
ATOM    817  HB3 ALA    53      16.326  29.570  28.254  1.00  0.00           H  
ATOM    818  C   ALA    53      16.312  31.250  26.173  1.00  0.00           C  
ATOM    819  O   ALA    53      15.867  30.413  25.353  1.00  0.00           O  
ATOM    820  N   GLN    54      15.871  32.540  26.190  1.00  0.00           N  
ATOM    821  H   GLN    54      16.366  33.176  26.798  1.00  0.00           H  
ATOM    822  CA  GLN    54      14.758  33.095  25.443  1.00  0.00           C  
ATOM    823  HA  GLN    54      13.904  32.434  25.588  1.00  0.00           H  
ATOM    824  CB  GLN    54      14.449  34.507  25.950  1.00  0.00           C  
ATOM    825  HB2 GLN    54      15.334  34.930  26.426  1.00  0.00           H  
ATOM    826  HB3 GLN    54      14.145  35.211  25.175  1.00  0.00           H  
ATOM    827  CG  GLN    54      13.370  34.511  27.098  1.00  0.00           C  
ATOM    828  HG2 GLN    54      13.626  33.677  27.752  1.00  0.00           H  
ATOM    829  HG3 GLN    54      13.612  35.423  27.643  1.00  0.00           H  
ATOM    830  CD  GLN    54      11.940  34.444  26.658  1.00  0.00           C  
ATOM    831  OE1 GLN    54      11.633  34.672  25.504  1.00  0.00           O  
ATOM    832  NE2 GLN    54      11.055  34.105  27.572  1.00  0.00           N  
ATOM    833 HE21 GLN    54      10.117  34.037  27.203  1.00  0.00           H  
ATOM    834 HE22 GLN    54      11.339  33.706  28.455  1.00  0.00           H  
ATOM    835  C   GLN    54      14.939  33.228  23.900  1.00  0.00           C  
ATOM    836  O   GLN    54      13.948  33.199  23.108  1.00  0.00           O  
ATOM    837  N   ALA    55      16.168  33.263  23.450  1.00  0.00           N  
ATOM    838  H   ALA    55      16.856  33.202  24.187  1.00  0.00           H  
ATOM    839  CA  ALA    55      16.658  33.259  22.099  1.00  0.00           C  
ATOM    840  HA  ALA    55      15.932  33.839  21.531  1.00  0.00           H  
ATOM    841  CB  ALA    55      18.009  34.024  22.048  1.00  0.00           C  
ATOM    842  HB1 ALA    55      18.311  34.101  21.004  1.00  0.00           H  
ATOM    843  HB2 ALA    55      17.891  35.020  22.473  1.00  0.00           H  
ATOM    844  HB3 ALA    55      18.785  33.530  22.634  1.00  0.00           H  
ATOM    845  C   ALA    55      16.751  31.832  21.525  1.00  0.00           C  
ATOM    846  O   ALA    55      17.220  31.703  20.382  1.00  0.00           O  
ATOM    847  N   GLY    56      16.224  30.819  22.271  1.00  0.00           N  
ATOM    848  H   GLY    56      15.952  31.093  23.204  1.00  0.00           H  
ATOM    849  CA  GLY    56      16.164  29.404  21.867  1.00  0.00           C  
ATOM    850  HA2 GLY    56      15.392  28.841  22.392  1.00  0.00           H  
ATOM    851  HA3 GLY    56      16.015  29.475  20.790  1.00  0.00           H  
ATOM    852  C   GLY    56      17.459  28.637  21.939  1.00  0.00           C  
ATOM    853  O   GLY    56      17.926  28.145  20.920  1.00  0.00           O  
ATOM    854  N   TYR    57      18.096  28.693  23.096  1.00  0.00           N  
ATOM    855  H   TYR    57      17.680  29.182  23.876  1.00  0.00           H  
ATOM    856  CA  TYR    57      19.388  27.982  23.328  1.00  0.00           C  
ATOM    857  HA  TYR    57      19.571  27.175  22.619  1.00  0.00           H  
ATOM    858  CB  TYR    57      20.570  29.010  23.437  1.00  0.00           C  
ATOM    859  HB2 TYR    57      20.354  29.873  24.067  1.00  0.00           H  
ATOM    860  HB3 TYR    57      21.383  28.476  23.930  1.00  0.00           H  
ATOM    861  CG  TYR    57      21.079  29.327  22.021  1.00  0.00           C  
ATOM    862  CD1 TYR    57      22.314  28.764  21.604  1.00  0.00           C  
ATOM    863  HD1 TYR    57      22.933  28.156  22.247  1.00  0.00           H  
ATOM    864  CE1 TYR    57      22.822  29.221  20.319  1.00  0.00           C  
ATOM    865  HE1 TYR    57      23.810  28.868  20.066  1.00  0.00           H  
ATOM    866  CZ  TYR    57      22.256  30.298  19.598  1.00  0.00           C  
ATOM    867  OH  TYR    57      22.692  30.822  18.404  1.00  0.00           O  
ATOM    868  HH  TYR    57      22.297  31.689  18.288  1.00  0.00           H  
ATOM    869  CE2 TYR    57      20.956  30.752  19.969  1.00  0.00           C  
ATOM    870  HE2 TYR    57      20.344  31.408  19.368  1.00  0.00           H  
ATOM    871  CD2 TYR    57      20.423  30.317  21.234  1.00  0.00           C  
ATOM    872  HD2 TYR    57      19.547  30.839  21.590  1.00  0.00           H  
ATOM    873  C   TYR    57      19.173  27.164  24.586  1.00  0.00           C  
ATOM    874  O   TYR    57      18.812  27.790  25.586  1.00  0.00           O  
ATOM    875  N   ARG    58      19.738  25.952  24.645  1.00  0.00           N  
ATOM    876  H   ARG    58      20.435  25.943  23.913  1.00  0.00           H  
ATOM    877  CA  ARG    58      20.034  25.205  25.950  1.00  0.00           C  
ATOM    878  HA  ARG    58      19.202  25.440  26.614  1.00  0.00           H  
ATOM    879  CB  ARG    58      20.027  23.665  25.539  1.00  0.00           C  
ATOM    880  HB2 ARG    58      19.167  23.482  24.895  1.00  0.00           H  
ATOM    881  HB3 ARG    58      20.928  23.398  24.988  1.00  0.00           H  
ATOM    882  CG  ARG    58      19.899  22.748  26.787  1.00  0.00           C  
ATOM    883  HG2 ARG    58      19.077  23.105  27.407  1.00  0.00           H  
ATOM    884  HG3 ARG    58      19.858  21.706  26.469  1.00  0.00           H  
ATOM    885  CD  ARG    58      21.147  22.882  27.648  1.00  0.00           C  
ATOM    886  HD2 ARG    58      22.050  22.597  27.108  1.00  0.00           H  
ATOM    887  HD3 ARG    58      21.280  23.873  28.082  1.00  0.00           H  
ATOM    888  NE  ARG    58      20.916  22.080  28.888  1.00  0.00           N  
ATOM    889  HE  ARG    58      20.385  22.617  29.559  1.00  0.00           H  
ATOM    890  CZ  ARG    58      21.200  20.846  29.143  1.00  0.00           C  
ATOM    891  NH1 ARG    58      21.994  20.133  28.366  1.00  0.00           N  
ATOM    892 HH11 ARG    58      22.217  20.477  27.442  1.00  0.00           H  
ATOM    893 HH12 ARG    58      21.955  19.124  28.372  1.00  0.00           H  
ATOM    894  NH2 ARG    58      20.542  20.182  30.026  1.00  0.00           N  
ATOM    895 HH21 ARG    58      19.837  20.598  30.618  1.00  0.00           H  
ATOM    896 HH22 ARG    58      20.749  19.199  30.122  1.00  0.00           H  
ATOM    897  C   ARG    58      21.280  25.790  26.603  1.00  0.00           C  
ATOM    898  O   ARG    58      22.377  25.419  26.305  1.00  0.00           O  
ATOM    899  N   VAL    59      21.137  26.781  27.521  1.00  0.00           N  
ATOM    900  H   VAL    59      20.198  27.135  27.641  1.00  0.00           H  
ATOM    901  CA  VAL    59      22.207  27.418  28.332  1.00  0.00           C  
ATOM    902  HA  VAL    59      22.972  27.610  27.579  1.00  0.00           H  
ATOM    903  CB  VAL    59      21.655  28.721  28.989  1.00  0.00           C  
ATOM    904  HB  VAL    59      20.809  28.540  29.652  1.00  0.00           H  
ATOM    905  CG1 VAL    59      22.630  29.573  29.749  1.00  0.00           C  
ATOM    906 HG11 VAL    59      22.907  28.985  30.624  1.00  0.00           H  
ATOM    907 HG12 VAL    59      23.510  29.715  29.121  1.00  0.00           H  
ATOM    908 HG13 VAL    59      22.108  30.442  30.148  1.00  0.00           H  
ATOM    909  CG2 VAL    59      21.129  29.695  27.936  1.00  0.00           C  
ATOM    910 HG21 VAL    59      20.267  29.301  27.397  1.00  0.00           H  
ATOM    911 HG22 VAL    59      20.801  30.614  28.423  1.00  0.00           H  
ATOM    912 HG23 VAL    59      21.968  29.878  27.265  1.00  0.00           H  
ATOM    913  C   VAL    59      22.774  26.465  29.414  1.00  0.00           C  
ATOM    914  O   VAL    59      22.012  25.874  30.170  1.00  0.00           O  
ATOM    915  N   LEU    60      24.100  26.433  29.595  1.00  0.00           N  
ATOM    916  H   LEU    60      24.711  26.955  28.984  1.00  0.00           H  
ATOM    917  CA  LEU    60      24.891  25.726  30.602  1.00  0.00           C  
ATOM    918  HA  LEU    60      24.215  25.289  31.335  1.00  0.00           H  
ATOM    919  CB  LEU    60      25.664  24.515  30.006  1.00  0.00           C  
ATOM    920  HB2 LEU    60      26.314  24.893  29.217  1.00  0.00           H  
ATOM    921  HB3 LEU    60      26.269  24.019  30.765  1.00  0.00           H  
ATOM    922  CG  LEU    60      24.825  23.388  29.361  1.00  0.00           C  
ATOM    923  HG  LEU    60      23.792  23.336  29.704  1.00  0.00           H  
ATOM    924  CD1 LEU    60      24.774  23.567  27.886  1.00  0.00           C  
ATOM    925 HD11 LEU    60      24.237  22.866  27.247  1.00  0.00           H  
ATOM    926 HD12 LEU    60      24.335  24.550  27.713  1.00  0.00           H  
ATOM    927 HD13 LEU    60      25.787  23.649  27.493  1.00  0.00           H  
ATOM    928  CD2 LEU    60      25.467  22.015  29.751  1.00  0.00           C  
ATOM    929 HD21 LEU    60      24.910  21.218  29.258  1.00  0.00           H  
ATOM    930 HD22 LEU    60      26.541  21.905  29.601  1.00  0.00           H  
ATOM    931 HD23 LEU    60      25.363  21.858  30.825  1.00  0.00           H  
ATOM    932  C   LEU    60      25.769  26.791  31.289  1.00  0.00           C  
ATOM    933  O   LEU    60      26.356  27.690  30.641  1.00  0.00           O  
ATOM    934  N   ALA    61      25.960  26.700  32.624  1.00  0.00           N  
ATOM    935  H   ALA    61      25.357  26.066  33.128  1.00  0.00           H  
ATOM    936  CA  ALA    61      26.892  27.511  33.411  1.00  0.00           C  
ATOM    937  HA  ALA    61      27.700  27.854  32.764  1.00  0.00           H  
ATOM    938  CB  ALA    61      26.178  28.737  33.907  1.00  0.00           C  
ATOM    939  HB1 ALA    61      25.473  28.363  34.649  1.00  0.00           H  
ATOM    940  HB2 ALA    61      26.917  29.460  34.252  1.00  0.00           H  
ATOM    941  HB3 ALA    61      25.654  29.217  33.080  1.00  0.00           H  
ATOM    942  C   ALA    61      27.544  26.593  34.541  1.00  0.00           C  
ATOM    943  O   ALA    61      26.890  26.107  35.432  1.00  0.00           O  
ATOM    944  N   MET    62      28.883  26.403  34.554  1.00  0.00           N  
ATOM    945  H   MET    62      29.397  26.987  33.909  1.00  0.00           H  
ATOM    946  CA  MET    62      29.644  25.473  35.282  1.00  0.00           C  
ATOM    947  HA  MET    62      29.060  24.638  35.669  1.00  0.00           H  
ATOM    948  CB  MET    62      30.653  24.857  34.215  1.00  0.00           C  
ATOM    949  HB2 MET    62      31.264  25.682  33.848  1.00  0.00           H  
ATOM    950  HB3 MET    62      31.340  24.164  34.701  1.00  0.00           H  
ATOM    951  CG  MET    62      30.239  24.140  32.910  1.00  0.00           C  
ATOM    952  HG2 MET    62      31.111  23.693  32.433  1.00  0.00           H  
ATOM    953  HG3 MET    62      29.557  23.334  33.180  1.00  0.00           H  
ATOM    954  SD  MET    62      29.375  25.262  31.702  1.00  0.00           S  
ATOM    955  CE  MET    62      30.757  26.400  31.291  1.00  0.00           C  
ATOM    956  HE1 MET    62      30.817  27.029  32.179  1.00  0.00           H  
ATOM    957  HE2 MET    62      31.654  25.892  30.935  1.00  0.00           H  
ATOM    958  HE3 MET    62      30.390  27.036  30.485  1.00  0.00           H  
ATOM    959  C   MET    62      30.463  26.215  36.406  1.00  0.00           C  
ATOM    960  O   MET    62      31.119  27.234  36.125  1.00  0.00           O  
ATOM    961  N   ASP    63      30.615  25.630  37.641  1.00  0.00           N  
ATOM    962  H   ASP    63      30.206  24.725  37.824  1.00  0.00           H  
ATOM    963  CA  ASP    63      31.716  26.090  38.512  1.00  0.00           C  
ATOM    964  HA  ASP    63      31.724  27.176  38.424  1.00  0.00           H  
ATOM    965  CB  ASP    63      31.490  25.729  39.973  1.00  0.00           C  
ATOM    966  HB2 ASP    63      31.659  24.652  39.968  1.00  0.00           H  
ATOM    967  HB3 ASP    63      32.278  26.100  40.628  1.00  0.00           H  
ATOM    968  CG  ASP    63      30.134  26.098  40.612  1.00  0.00           C  
ATOM    969  OD1 ASP    63      29.777  27.303  40.544  1.00  0.00           O  
ATOM    970  OD2 ASP    63      29.704  25.261  41.421  1.00  0.00           O  
ATOM    971  C   ASP    63      32.982  25.464  37.995  1.00  0.00           C  
ATOM    972  O   ASP    63      33.057  24.234  37.795  1.00  0.00           O  
ATOM    973  N   MET    64      34.032  26.249  37.758  1.00  0.00           N  
ATOM    974  H   MET    64      33.992  27.200  38.094  1.00  0.00           H  
ATOM    975  CA  MET    64      35.308  25.837  37.266  1.00  0.00           C  
ATOM    976  HA  MET    64      35.159  25.194  36.399  1.00  0.00           H  
ATOM    977  CB  MET    64      36.099  27.086  36.791  1.00  0.00           C  
ATOM    978  HB2 MET    64      36.433  27.777  37.566  1.00  0.00           H  
ATOM    979  HB3 MET    64      36.988  26.732  36.270  1.00  0.00           H  
ATOM    980  CG  MET    64      35.309  28.044  35.854  1.00  0.00           C  
ATOM    981  HG2 MET    64      34.347  28.440  36.178  1.00  0.00           H  
ATOM    982  HG3 MET    64      36.007  28.881  35.861  1.00  0.00           H  
ATOM    983  SD  MET    64      35.189  27.424  34.228  1.00  0.00           S  
ATOM    984  CE  MET    64      33.592  26.589  34.299  1.00  0.00           C  
ATOM    985  HE1 MET    64      32.796  27.331  34.365  1.00  0.00           H  
ATOM    986  HE2 MET    64      33.444  25.892  33.474  1.00  0.00           H  
ATOM    987  HE3 MET    64      33.649  25.892  35.136  1.00  0.00           H  
ATOM    988  C   MET    64      35.995  25.071  38.420  1.00  0.00           C  
ATOM    989  O   MET    64      35.622  25.241  39.573  1.00  0.00           O  
ATOM    990  N   LYS    65      37.051  24.365  38.172  1.00  0.00           N  
ATOM    991  H   LYS    65      37.265  24.145  37.209  1.00  0.00           H  
ATOM    992  CA  LYS    65      37.794  23.767  39.309  1.00  0.00           C  
ATOM    993  HA  LYS    65      37.180  23.068  39.876  1.00  0.00           H  
ATOM    994  CB  LYS    65      38.934  22.887  38.776  1.00  0.00           C  
ATOM    995  HB2 LYS    65      38.553  22.241  37.985  1.00  0.00           H  
ATOM    996  HB3 LYS    65      39.655  23.566  38.320  1.00  0.00           H  
ATOM    997  CG  LYS    65      39.619  21.948  39.810  1.00  0.00           C  
ATOM    998  HG2 LYS    65      39.900  22.492  40.712  1.00  0.00           H  
ATOM    999  HG3 LYS    65      38.924  21.189  40.169  1.00  0.00           H  
ATOM   1000  CD  LYS    65      40.876  21.344  39.247  1.00  0.00           C  
ATOM   1001  HD2 LYS    65      41.694  22.050  39.105  1.00  0.00           H  
ATOM   1002  HD3 LYS    65      41.075  20.656  40.069  1.00  0.00           H  
ATOM   1003  CE  LYS    65      40.632  20.629  37.949  1.00  0.00           C  
ATOM   1004  HE2 LYS    65      39.750  20.004  38.089  1.00  0.00           H  
ATOM   1005  HE3 LYS    65      40.430  21.354  37.162  1.00  0.00           H  
ATOM   1006  NZ  LYS    65      41.861  19.888  37.434  1.00  0.00           N  
ATOM   1007  HZ1 LYS    65      41.527  19.240  36.735  1.00  0.00           H  
ATOM   1008  HZ2 LYS    65      42.550  20.544  37.096  1.00  0.00           H  
ATOM   1009  HZ3 LYS    65      42.269  19.280  38.130  1.00  0.00           H  
ATOM   1010  C   LYS    65      38.214  24.825  40.286  1.00  0.00           C  
ATOM   1011  O   LYS    65      38.637  25.928  39.913  1.00  0.00           O  
ATOM   1012  N   GLY    66      38.193  24.467  41.543  1.00  0.00           N  
ATOM   1013  H   GLY    66      37.813  23.625  41.951  1.00  0.00           H  
ATOM   1014  CA  GLY    66      38.587  25.437  42.639  1.00  0.00           C  
ATOM   1015  HA2 GLY    66      39.118  24.885  43.414  1.00  0.00           H  
ATOM   1016  HA3 GLY    66      39.246  26.214  42.250  1.00  0.00           H  
ATOM   1017  C   GLY    66      37.359  26.091  43.253  1.00  0.00           C  
ATOM   1018  O   GLY    66      37.554  26.624  44.335  1.00  0.00           O  
ATOM   1019  N   TYR    67      36.148  26.055  42.675  1.00  0.00           N  
ATOM   1020  H   TYR    67      35.999  25.522  41.830  1.00  0.00           H  
ATOM   1021  CA  TYR    67      35.009  26.925  43.071  1.00  0.00           C  
ATOM   1022  HA  TYR    67      35.303  27.409  44.003  1.00  0.00           H  
ATOM   1023  CB  TYR    67      34.900  28.076  42.083  1.00  0.00           C  
ATOM   1024  HB2 TYR    67      34.475  27.751  41.133  1.00  0.00           H  
ATOM   1025  HB3 TYR    67      34.131  28.793  42.370  1.00  0.00           H  
ATOM   1026  CG  TYR    67      36.188  28.831  41.850  1.00  0.00           C  
ATOM   1027  CD1 TYR    67      36.495  29.978  42.607  1.00  0.00           C  
ATOM   1028  HD1 TYR    67      35.894  30.153  43.487  1.00  0.00           H  
ATOM   1029  CE1 TYR    67      37.623  30.770  42.263  1.00  0.00           C  
ATOM   1030  HE1 TYR    67      37.967  31.554  42.921  1.00  0.00           H  
ATOM   1031  CZ  TYR    67      38.437  30.411  41.149  1.00  0.00           C  
ATOM   1032  OH  TYR    67      39.410  31.292  40.775  1.00  0.00           O  
ATOM   1033  HH  TYR    67      39.925  31.020  40.012  1.00  0.00           H  
ATOM   1034  CE2 TYR    67      38.085  29.269  40.360  1.00  0.00           C  
ATOM   1035  HE2 TYR    67      38.567  29.064  39.416  1.00  0.00           H  
ATOM   1036  CD2 TYR    67      37.019  28.427  40.778  1.00  0.00           C  
ATOM   1037  HD2 TYR    67      36.640  27.616  40.174  1.00  0.00           H  
ATOM   1038  C   TYR    67      33.608  26.318  43.158  1.00  0.00           C  
ATOM   1039  O   TYR    67      33.345  25.161  42.807  1.00  0.00           O  
ATOM   1040  N   GLY    68      32.807  26.961  43.992  1.00  0.00           N  
ATOM   1041  H   GLY    68      33.098  27.758  44.540  1.00  0.00           H  
ATOM   1042  CA  GLY    68      31.404  26.473  44.171  1.00  0.00           C  
ATOM   1043  HA2 GLY    68      30.939  27.129  44.907  1.00  0.00           H  
ATOM   1044  HA3 GLY    68      30.867  26.474  43.222  1.00  0.00           H  
ATOM   1045  C   GLY    68      31.222  25.095  44.861  1.00  0.00           C  
ATOM   1046  O   GLY    68      31.721  24.802  45.948  1.00  0.00           O  
ATOM   1047  N   GLU    69      30.403  24.255  44.279  1.00  0.00           N  
ATOM   1048  H   GLU    69      29.983  24.528  43.402  1.00  0.00           H  
ATOM   1049  CA  GLU    69      30.306  22.809  44.546  1.00  0.00           C  
ATOM   1050  HA  GLU    69      30.761  22.592  45.513  1.00  0.00           H  
ATOM   1051  CB  GLU    69      28.855  22.314  44.568  1.00  0.00           C  
ATOM   1052  HB2 GLU    69      28.498  22.176  43.547  1.00  0.00           H  
ATOM   1053  HB3 GLU    69      28.729  21.350  45.062  1.00  0.00           H  
ATOM   1054  CG  GLU    69      27.819  23.281  45.223  1.00  0.00           C  
ATOM   1055  HG2 GLU    69      27.833  24.254  44.732  1.00  0.00           H  
ATOM   1056  HG3 GLU    69      26.825  22.833  45.208  1.00  0.00           H  
ATOM   1057  CD  GLU    69      28.180  23.450  46.681  1.00  0.00           C  
ATOM   1058  OE1 GLU    69      28.743  22.525  47.299  1.00  0.00           O  
ATOM   1059  OE2 GLU    69      28.008  24.543  47.254  1.00  0.00           O  
ATOM   1060  C   GLU    69      31.133  21.988  43.529  1.00  0.00           C  
ATOM   1061  O   GLU    69      30.888  20.781  43.519  1.00  0.00           O  
ATOM   1062  N   SER    70      31.878  22.565  42.593  1.00  0.00           N  
ATOM   1063  H   SER    70      31.945  23.570  42.513  1.00  0.00           H  
ATOM   1064  CA  SER    70      32.966  21.818  41.931  1.00  0.00           C  
ATOM   1065  HA  SER    70      32.675  20.819  41.607  1.00  0.00           H  
ATOM   1066  CB  SER    70      33.469  22.581  40.659  1.00  0.00           C  
ATOM   1067  HB2 SER    70      33.571  23.650  40.845  1.00  0.00           H  
ATOM   1068  HB3 SER    70      34.441  22.204  40.340  1.00  0.00           H  
ATOM   1069  OG  SER    70      32.553  22.474  39.556  1.00  0.00           O  
ATOM   1070  HG  SER    70      32.766  23.124  38.882  1.00  0.00           H  
ATOM   1071  C   SER    70      34.150  21.658  42.887  1.00  0.00           C  
ATOM   1072  O   SER    70      34.340  22.472  43.801  1.00  0.00           O  
ATOM   1073  N   SER    71      34.971  20.613  42.644  1.00  0.00           N  
ATOM   1074  H   SER    71      34.690  19.884  42.004  1.00  0.00           H  
ATOM   1075  CA  SER    71      36.162  20.250  43.562  1.00  0.00           C  
ATOM   1076  HA  SER    71      35.775  20.069  44.565  1.00  0.00           H  
ATOM   1077  CB  SER    71      36.818  18.997  43.053  1.00  0.00           C  
ATOM   1078  HB2 SER    71      37.444  19.366  42.241  1.00  0.00           H  
ATOM   1079  HB3 SER    71      37.419  18.633  43.886  1.00  0.00           H  
ATOM   1080  OG  SER    71      35.904  18.007  42.614  1.00  0.00           O  
ATOM   1081  HG  SER    71      35.634  17.425  43.328  1.00  0.00           H  
ATOM   1082  C   SER    71      37.212  21.364  43.670  1.00  0.00           C  
ATOM   1083  O   SER    71      37.540  21.953  42.667  1.00  0.00           O  
ATOM   1084  N   ALA    72      37.844  21.513  44.842  1.00  0.00           N  
ATOM   1085  H   ALA    72      37.408  21.060  45.633  1.00  0.00           H  
ATOM   1086  CA  ALA    72      38.868  22.513  45.160  1.00  0.00           C  
ATOM   1087  HA  ALA    72      39.142  23.045  44.248  1.00  0.00           H  
ATOM   1088  CB  ALA    72      38.160  23.565  46.017  1.00  0.00           C  
ATOM   1089  HB1 ALA    72      37.093  23.654  45.816  1.00  0.00           H  
ATOM   1090  HB2 ALA    72      38.290  23.286  47.063  1.00  0.00           H  
ATOM   1091  HB3 ALA    72      38.722  24.492  45.904  1.00  0.00           H  
ATOM   1092  C   ALA    72      40.230  21.872  45.637  1.00  0.00           C  
ATOM   1093  O   ALA    72      40.553  22.084  46.805  1.00  0.00           O  
ATOM   1094  N   PRO    73      40.835  20.919  44.844  1.00  0.00           N  
ATOM   1095  CD  PRO    73      40.591  20.730  43.422  1.00  0.00           C  
ATOM   1096  HD2 PRO    73      40.393  21.606  42.804  1.00  0.00           H  
ATOM   1097  HD3 PRO    73      39.763  20.022  43.373  1.00  0.00           H  
ATOM   1098  CG  PRO    73      41.797  19.927  42.879  1.00  0.00           C  
ATOM   1099  HG2 PRO    73      42.560  20.612  42.508  1.00  0.00           H  
ATOM   1100  HG3 PRO    73      41.405  19.248  42.121  1.00  0.00           H  
ATOM   1101  CB  PRO    73      42.346  19.170  44.110  1.00  0.00           C  
ATOM   1102  HB2 PRO    73      43.386  18.844  44.102  1.00  0.00           H  
ATOM   1103  HB3 PRO    73      41.753  18.262  44.217  1.00  0.00           H  
ATOM   1104  CA  PRO    73      42.064  20.222  45.249  1.00  0.00           C  
ATOM   1105  HA  PRO    73      41.923  19.603  46.135  1.00  0.00           H  
ATOM   1106  C   PRO    73      43.143  21.256  45.591  1.00  0.00           C  
ATOM   1107  O   PRO    73      43.304  22.172  44.798  1.00  0.00           O  
ATOM   1108  N   PRO    74      43.913  21.134  46.639  1.00  0.00           N  
ATOM   1109  CD  PRO    74      43.810  20.042  47.554  1.00  0.00           C  
ATOM   1110  HD2 PRO    74      44.126  19.111  47.082  1.00  0.00           H  
ATOM   1111  HD3 PRO    74      42.801  19.922  47.949  1.00  0.00           H  
ATOM   1112  CG  PRO    74      44.760  20.344  48.722  1.00  0.00           C  
ATOM   1113  HG2 PRO    74      45.576  19.621  48.736  1.00  0.00           H  
ATOM   1114  HG3 PRO    74      44.266  20.286  49.691  1.00  0.00           H  
ATOM   1115  CB  PRO    74      45.115  21.800  48.555  1.00  0.00           C  
ATOM   1116  HB2 PRO    74      46.173  21.945  48.769  1.00  0.00           H  
ATOM   1117  HB3 PRO    74      44.440  22.400  49.165  1.00  0.00           H  
ATOM   1118  CA  PRO    74      44.957  22.023  46.995  1.00  0.00           C  
ATOM   1119  HA  PRO    74      44.647  23.057  46.845  1.00  0.00           H  
ATOM   1120  C   PRO    74      46.278  21.885  46.252  1.00  0.00           C  
ATOM   1121  O   PRO    74      47.157  22.710  46.364  1.00  0.00           O  
ATOM   1122  N   GLU    75      46.417  20.775  45.454  1.00  0.00           N  
ATOM   1123  H   GLU    75      45.604  20.180  45.530  1.00  0.00           H  
ATOM   1124  CA  GLU    75      47.464  20.529  44.485  1.00  0.00           C  
ATOM   1125  HA  GLU    75      48.428  20.541  44.994  1.00  0.00           H  
ATOM   1126  CB  GLU    75      47.277  19.128  43.786  1.00  0.00           C  
ATOM   1127  HB2 GLU    75      46.217  18.944  43.612  1.00  0.00           H  
ATOM   1128  HB3 GLU    75      47.896  19.068  42.890  1.00  0.00           H  
ATOM   1129  CG  GLU    75      47.776  17.968  44.684  1.00  0.00           C  
ATOM   1130  HG2 GLU    75      47.594  17.099  44.050  1.00  0.00           H  
ATOM   1131  HG3 GLU    75      48.852  18.094  44.800  1.00  0.00           H  
ATOM   1132  CD  GLU    75      47.094  17.835  46.044  1.00  0.00           C  
ATOM   1133  OE1 GLU    75      45.928  17.396  46.174  1.00  0.00           O  
ATOM   1134  OE2 GLU    75      47.856  17.821  47.033  1.00  0.00           O  
ATOM   1135  C   GLU    75      47.530  21.637  43.426  1.00  0.00           C  
ATOM   1136  O   GLU    75      46.587  21.839  42.663  1.00  0.00           O  
ATOM   1137  N   ILE    76      48.715  22.296  43.330  1.00  0.00           N  
ATOM   1138  H   ILE    76      49.471  22.033  43.946  1.00  0.00           H  
ATOM   1139  CA  ILE    76      49.023  23.275  42.266  1.00  0.00           C  
ATOM   1140  HA  ILE    76      48.188  23.975  42.216  1.00  0.00           H  
ATOM   1141  CB  ILE    76      50.373  24.069  42.509  1.00  0.00           C  
ATOM   1142  HB  ILE    76      51.195  23.487  42.092  1.00  0.00           H  
ATOM   1143  CG2 ILE    76      50.371  25.382  41.794  1.00  0.00           C  
ATOM   1144 HG21 ILE    76      50.072  25.405  40.746  1.00  0.00           H  
ATOM   1145 HG22 ILE    76      49.755  26.044  42.402  1.00  0.00           H  
ATOM   1146 HG23 ILE    76      51.359  25.839  41.836  1.00  0.00           H  
ATOM   1147  CG1 ILE    76      50.685  24.299  44.017  1.00  0.00           C  
ATOM   1148 HG12 ILE    76      49.760  24.641  44.483  1.00  0.00           H  
ATOM   1149 HG13 ILE    76      50.788  23.351  44.546  1.00  0.00           H  
ATOM   1150  CD1 ILE    76      51.802  25.176  44.482  1.00  0.00           C  
ATOM   1151 HD11 ILE    76      51.866  25.223  45.569  1.00  0.00           H  
ATOM   1152 HD12 ILE    76      52.796  24.865  44.161  1.00  0.00           H  
ATOM   1153 HD13 ILE    76      51.546  26.192  44.180  1.00  0.00           H  
ATOM   1154  C   ILE    76      48.984  22.632  40.868  1.00  0.00           C  
ATOM   1155  O   ILE    76      48.465  23.330  39.975  1.00  0.00           O  
ATOM   1156  N   GLU    77      49.469  21.440  40.706  1.00  0.00           N  
ATOM   1157  H   GLU    77      49.706  20.960  41.562  1.00  0.00           H  
ATOM   1158  CA  GLU    77      49.362  20.694  39.357  1.00  0.00           C  
ATOM   1159  HA  GLU    77      50.068  21.103  38.633  1.00  0.00           H  
ATOM   1160  CB  GLU    77      49.625  19.191  39.491  1.00  0.00           C  
ATOM   1161  HB2 GLU    77      49.086  18.775  40.342  1.00  0.00           H  
ATOM   1162  HB3 GLU    77      49.248  18.693  38.597  1.00  0.00           H  
ATOM   1163  CG  GLU    77      51.117  18.921  39.737  1.00  0.00           C  
ATOM   1164  HG2 GLU    77      51.395  19.643  40.505  1.00  0.00           H  
ATOM   1165  HG3 GLU    77      51.237  17.899  40.096  1.00  0.00           H  
ATOM   1166  CD  GLU    77      51.986  18.967  38.462  1.00  0.00           C  
ATOM   1167  OE1 GLU    77      53.219  19.094  38.488  1.00  0.00           O  
ATOM   1168  OE2 GLU    77      51.418  18.919  37.359  1.00  0.00           O  
ATOM   1169  C   GLU    77      47.940  20.659  38.628  1.00  0.00           C  
ATOM   1170  O   GLU    77      47.893  20.541  37.427  1.00  0.00           O  
ATOM   1171  N   GLU    78      46.837  20.754  39.376  1.00  0.00           N  
ATOM   1172  H   GLU    78      47.016  20.905  40.358  1.00  0.00           H  
ATOM   1173  CA  GLU    78      45.411  20.725  38.910  1.00  0.00           C  
ATOM   1174  HA  GLU    78      45.406  19.895  38.202  1.00  0.00           H  
ATOM   1175  CB  GLU    78      44.476  20.506  40.164  1.00  0.00           C  
ATOM   1176  HB2 GLU    78      44.659  21.270  40.920  1.00  0.00           H  
ATOM   1177  HB3 GLU    78      43.433  20.520  39.847  1.00  0.00           H  
ATOM   1178  CG  GLU    78      44.795  19.161  40.799  1.00  0.00           C  
ATOM   1179  HG2 GLU    78      45.850  18.973  41.001  1.00  0.00           H  
ATOM   1180  HG3 GLU    78      44.292  19.215  41.764  1.00  0.00           H  
ATOM   1181  CD  GLU    78      44.393  17.934  39.941  1.00  0.00           C  
ATOM   1182  OE1 GLU    78      45.099  16.895  39.933  1.00  0.00           O  
ATOM   1183  OE2 GLU    78      43.291  18.041  39.385  1.00  0.00           O  
ATOM   1184  C   GLU    78      44.873  21.910  38.134  1.00  0.00           C  
ATOM   1185  O   GLU    78      43.763  21.763  37.584  1.00  0.00           O  
ATOM   1186  N   TYR    79      45.588  23.030  38.108  1.00  0.00           N  
ATOM   1187  H   TYR    79      46.489  23.077  38.561  1.00  0.00           H  
ATOM   1188  CA  TYR    79      45.215  24.329  37.541  1.00  0.00           C  
ATOM   1189  HA  TYR    79      44.265  24.111  37.054  1.00  0.00           H  
ATOM   1190  CB  TYR    79      45.036  25.316  38.683  1.00  0.00           C  
ATOM   1191  HB2 TYR    79      45.990  25.520  39.169  1.00  0.00           H  
ATOM   1192  HB3 TYR    79      44.568  26.232  38.321  1.00  0.00           H  
ATOM   1193  CG  TYR    79      44.091  24.811  39.727  1.00  0.00           C  
ATOM   1194  CD1 TYR    79      44.517  23.959  40.813  1.00  0.00           C  
ATOM   1195  HD1 TYR    79      45.522  23.564  40.819  1.00  0.00           H  
ATOM   1196  CE1 TYR    79      43.631  23.613  41.848  1.00  0.00           C  
ATOM   1197  HE1 TYR    79      43.991  23.122  42.741  1.00  0.00           H  
ATOM   1198  CZ  TYR    79      42.316  24.132  41.868  1.00  0.00           C  
ATOM   1199  OH  TYR    79      41.470  23.834  42.859  1.00  0.00           O  
ATOM   1200  HH  TYR    79      41.899  23.093  43.293  1.00  0.00           H  
ATOM   1201  CE2 TYR    79      41.925  25.030  40.805  1.00  0.00           C  
ATOM   1202  HE2 TYR    79      40.984  25.552  40.902  1.00  0.00           H  
ATOM   1203  CD2 TYR    79      42.784  25.360  39.745  1.00  0.00           C  
ATOM   1204  HD2 TYR    79      42.413  25.980  38.943  1.00  0.00           H  
ATOM   1205  C   TYR    79      46.140  24.891  36.464  1.00  0.00           C  
ATOM   1206  O   TYR    79      46.039  26.060  36.103  1.00  0.00           O  
ATOM   1207  N   CYS    80      46.954  24.074  35.794  1.00  0.00           N  
ATOM   1208  H   CYS    80      46.818  23.088  35.966  1.00  0.00           H  
ATOM   1209  CA  CYS    80      47.582  24.432  34.501  1.00  0.00           C  
ATOM   1210  HA  CYS    80      47.950  25.451  34.619  1.00  0.00           H  
ATOM   1211  CB  CYS    80      48.723  23.486  34.234  1.00  0.00           C  
ATOM   1212  HB2 CYS    80      49.497  23.585  34.995  1.00  0.00           H  
ATOM   1213  HB3 CYS    80      48.376  22.456  34.157  1.00  0.00           H  
ATOM   1214  SG  CYS    80      49.432  24.032  32.702  1.00  0.00           S  
ATOM   1215  HG  CYS    80      49.964  22.832  32.450  1.00  0.00           H  
ATOM   1216  C   CYS    80      46.476  24.463  33.434  1.00  0.00           C  
ATOM   1217  O   CYS    80      45.620  23.573  33.445  1.00  0.00           O  
ATOM   1218  N   MET    81      46.457  25.389  32.559  1.00  0.00           N  
ATOM   1219  H   MET    81      47.259  25.997  32.640  1.00  0.00           H  
ATOM   1220  CA  MET    81      45.613  25.508  31.373  1.00  0.00           C  
ATOM   1221  HA  MET    81      44.563  25.720  31.576  1.00  0.00           H  
ATOM   1222  CB  MET    81      45.914  26.749  30.455  1.00  0.00           C  
ATOM   1223  HB2 MET    81      46.973  26.841  30.211  1.00  0.00           H  
ATOM   1224  HB3 MET    81      45.302  26.694  29.554  1.00  0.00           H  
ATOM   1225  CG  MET    81      45.467  28.012  31.042  1.00  0.00           C  
ATOM   1226  HG2 MET    81      45.679  27.944  32.109  1.00  0.00           H  
ATOM   1227  HG3 MET    81      46.056  28.757  30.507  1.00  0.00           H  
ATOM   1228  SD  MET    81      43.722  28.453  30.756  1.00  0.00           S  
ATOM   1229  CE  MET    81      43.457  29.381  32.254  1.00  0.00           C  
ATOM   1230  HE1 MET    81      42.395  29.612  32.334  1.00  0.00           H  
ATOM   1231  HE2 MET    81      43.797  28.889  33.165  1.00  0.00           H  
ATOM   1232  HE3 MET    81      43.897  30.377  32.317  1.00  0.00           H  
ATOM   1233  C   MET    81      45.657  24.189  30.599  1.00  0.00           C  
ATOM   1234  O   MET    81      44.625  23.652  30.189  1.00  0.00           O  
ATOM   1235  N   GLU    82      46.812  23.544  30.435  1.00  0.00           N  
ATOM   1236  H   GLU    82      47.633  24.009  30.795  1.00  0.00           H  
ATOM   1237  CA  GLU    82      46.959  22.277  29.686  1.00  0.00           C  
ATOM   1238  HA  GLU    82      46.605  22.453  28.671  1.00  0.00           H  
ATOM   1239  CB  GLU    82      48.430  21.837  29.546  1.00  0.00           C  
ATOM   1240  HB2 GLU    82      48.977  22.632  29.040  1.00  0.00           H  
ATOM   1241  HB3 GLU    82      48.897  21.706  30.523  1.00  0.00           H  
ATOM   1242  CG  GLU    82      48.660  20.492  28.786  1.00  0.00           C  
ATOM   1243  HG2 GLU    82      48.323  19.639  29.375  1.00  0.00           H  
ATOM   1244  HG3 GLU    82      47.911  20.450  27.995  1.00  0.00           H  
ATOM   1245  CD  GLU    82      50.075  20.236  28.296  1.00  0.00           C  
ATOM   1246  OE1 GLU    82      50.318  19.714  27.166  1.00  0.00           O  
ATOM   1247  OE2 GLU    82      51.048  20.544  29.059  1.00  0.00           O  
ATOM   1248  C   GLU    82      46.081  21.205  30.263  1.00  0.00           C  
ATOM   1249  O   GLU    82      45.496  20.470  29.455  1.00  0.00           O  
ATOM   1250  N   VAL    83      45.721  21.156  31.591  1.00  0.00           N  
ATOM   1251  H   VAL    83      46.157  21.869  32.158  1.00  0.00           H  
ATOM   1252  CA  VAL    83      44.835  20.235  32.267  1.00  0.00           C  
ATOM   1253  HA  VAL    83      44.744  19.449  31.517  1.00  0.00           H  
ATOM   1254  CB  VAL    83      45.652  19.573  33.406  1.00  0.00           C  
ATOM   1255  HB  VAL    83      46.631  19.188  33.120  1.00  0.00           H  
ATOM   1256  CG1 VAL    83      45.830  20.361  34.692  1.00  0.00           C  
ATOM   1257 HG11 VAL    83      46.113  19.808  35.588  1.00  0.00           H  
ATOM   1258 HG12 VAL    83      46.582  21.143  34.591  1.00  0.00           H  
ATOM   1259 HG13 VAL    83      44.983  20.968  35.011  1.00  0.00           H  
ATOM   1260  CG2 VAL    83      44.857  18.340  33.960  1.00  0.00           C  
ATOM   1261 HG21 VAL    83      45.307  17.853  34.826  1.00  0.00           H  
ATOM   1262 HG22 VAL    83      43.843  18.660  34.196  1.00  0.00           H  
ATOM   1263 HG23 VAL    83      44.756  17.511  33.259  1.00  0.00           H  
ATOM   1264  C   VAL    83      43.415  20.636  32.502  1.00  0.00           C  
ATOM   1265  O   VAL    83      42.520  19.784  32.360  1.00  0.00           O  
ATOM   1266  N   LEU    84      43.177  21.908  32.709  1.00  0.00           N  
ATOM   1267  H   LEU    84      43.930  22.570  32.833  1.00  0.00           H  
ATOM   1268  CA  LEU    84      41.821  22.537  32.662  1.00  0.00           C  
ATOM   1269  HA  LEU    84      41.184  21.934  33.309  1.00  0.00           H  
ATOM   1270  CB  LEU    84      41.882  24.047  32.959  1.00  0.00           C  
ATOM   1271  HB2 LEU    84      42.718  24.284  32.301  1.00  0.00           H  
ATOM   1272  HB3 LEU    84      40.942  24.532  32.696  1.00  0.00           H  
ATOM   1273  CG  LEU    84      42.301  24.319  34.420  1.00  0.00           C  
ATOM   1274  HG  LEU    84      43.189  23.722  34.628  1.00  0.00           H  
ATOM   1275  CD1 LEU    84      42.797  25.768  34.501  1.00  0.00           C  
ATOM   1276 HD11 LEU    84      42.293  26.407  33.776  1.00  0.00           H  
ATOM   1277 HD12 LEU    84      42.781  26.269  35.469  1.00  0.00           H  
ATOM   1278 HD13 LEU    84      43.822  25.770  34.129  1.00  0.00           H  
ATOM   1279  CD2 LEU    84      41.296  24.088  35.469  1.00  0.00           C  
ATOM   1280 HD21 LEU    84      41.645  24.533  36.401  1.00  0.00           H  
ATOM   1281 HD22 LEU    84      40.424  24.707  35.258  1.00  0.00           H  
ATOM   1282 HD23 LEU    84      41.169  23.015  35.612  1.00  0.00           H  
ATOM   1283  C   LEU    84      41.219  22.376  31.288  1.00  0.00           C  
ATOM   1284  O   LEU    84      40.122  21.766  31.292  1.00  0.00           O  
ATOM   1285  N   CYS    85      41.872  22.593  30.131  1.00  0.00           N  
ATOM   1286  H   CYS    85      42.778  23.037  30.175  1.00  0.00           H  
ATOM   1287  CA  CYS    85      41.196  22.431  28.832  1.00  0.00           C  
ATOM   1288  HA  CYS    85      40.325  23.087  28.802  1.00  0.00           H  
ATOM   1289  CB  CYS    85      42.184  22.829  27.720  1.00  0.00           C  
ATOM   1290  HB2 CYS    85      43.076  22.224  27.883  1.00  0.00           H  
ATOM   1291  HB3 CYS    85      41.688  22.575  26.783  1.00  0.00           H  
ATOM   1292  SG  CYS    85      42.678  24.530  27.563  1.00  0.00           S  
ATOM   1293  HG  CYS    85      43.407  24.449  28.679  1.00  0.00           H  
ATOM   1294  C   CYS    85      40.648  21.022  28.577  1.00  0.00           C  
ATOM   1295  O   CYS    85      39.473  20.845  28.231  1.00  0.00           O  
ATOM   1296  N   LYS    86      41.404  19.943  28.855  1.00  0.00           N  
ATOM   1297  H   LYS    86      42.363  20.099  29.132  1.00  0.00           H  
ATOM   1298  CA  LYS    86      41.026  18.530  28.902  1.00  0.00           C  
ATOM   1299  HA  LYS    86      40.775  18.110  27.929  1.00  0.00           H  
ATOM   1300  CB  LYS    86      42.195  17.637  29.320  1.00  0.00           C  
ATOM   1301  HB2 LYS    86      42.607  17.892  30.296  1.00  0.00           H  
ATOM   1302  HB3 LYS    86      41.893  16.603  29.154  1.00  0.00           H  
ATOM   1303  CG  LYS    86      43.383  17.842  28.308  1.00  0.00           C  
ATOM   1304  HG2 LYS    86      43.009  17.717  27.291  1.00  0.00           H  
ATOM   1305  HG3 LYS    86      43.748  18.868  28.352  1.00  0.00           H  
ATOM   1306  CD  LYS    86      44.529  16.813  28.657  1.00  0.00           C  
ATOM   1307  HD2 LYS    86      44.598  17.018  29.725  1.00  0.00           H  
ATOM   1308  HD3 LYS    86      44.126  15.813  28.501  1.00  0.00           H  
ATOM   1309  CE  LYS    86      45.847  16.972  27.898  1.00  0.00           C  
ATOM   1310  HE2 LYS    86      45.751  16.616  26.872  1.00  0.00           H  
ATOM   1311  HE3 LYS    86      45.996  18.048  27.807  1.00  0.00           H  
ATOM   1312  NZ  LYS    86      46.995  16.367  28.514  1.00  0.00           N  
ATOM   1313  HZ1 LYS    86      46.875  15.366  28.461  1.00  0.00           H  
ATOM   1314  HZ2 LYS    86      47.859  16.658  28.079  1.00  0.00           H  
ATOM   1315  HZ3 LYS    86      46.993  16.642  29.486  1.00  0.00           H  
ATOM   1316  C   LYS    86      39.845  18.196  29.821  1.00  0.00           C  
ATOM   1317  O   LYS    86      38.915  17.478  29.477  1.00  0.00           O  
ATOM   1318  N   GLU    87      39.752  18.882  30.949  1.00  0.00           N  
ATOM   1319  H   GLU    87      40.526  19.504  31.131  1.00  0.00           H  
ATOM   1320  CA  GLU    87      38.599  18.845  31.879  1.00  0.00           C  
ATOM   1321  HA  GLU    87      38.332  17.840  32.207  1.00  0.00           H  
ATOM   1322  CB  GLU    87      39.006  19.600  33.156  1.00  0.00           C  
ATOM   1323  HB2 GLU    87      40.096  19.629  33.170  1.00  0.00           H  
ATOM   1324  HB3 GLU    87      38.682  20.632  33.022  1.00  0.00           H  
ATOM   1325  CG  GLU    87      38.403  19.011  34.436  1.00  0.00           C  
ATOM   1326  HG2 GLU    87      38.249  19.762  35.211  1.00  0.00           H  
ATOM   1327  HG3 GLU    87      37.400  18.604  34.310  1.00  0.00           H  
ATOM   1328  CD  GLU    87      39.418  17.991  35.076  1.00  0.00           C  
ATOM   1329  OE1 GLU    87      39.682  16.864  34.569  1.00  0.00           O  
ATOM   1330  OE2 GLU    87      40.012  18.353  36.112  1.00  0.00           O  
ATOM   1331  C   GLU    87      37.311  19.360  31.221  1.00  0.00           C  
ATOM   1332  O   GLU    87      36.236  18.772  31.282  1.00  0.00           O  
ATOM   1333  N   MET    88      37.410  20.519  30.584  1.00  0.00           N  
ATOM   1334  H   MET    88      38.322  20.943  30.495  1.00  0.00           H  
ATOM   1335  CA  MET    88      36.368  21.129  29.787  1.00  0.00           C  
ATOM   1336  HA  MET    88      35.499  21.192  30.441  1.00  0.00           H  
ATOM   1337  CB  MET    88      36.829  22.511  29.384  1.00  0.00           C  
ATOM   1338  HB2 MET    88      37.353  23.119  30.121  1.00  0.00           H  
ATOM   1339  HB3 MET    88      37.420  22.516  28.469  1.00  0.00           H  
ATOM   1340  CG  MET    88      35.585  23.298  28.919  1.00  0.00           C  
ATOM   1341  HG2 MET    88      35.903  24.287  28.590  1.00  0.00           H  
ATOM   1342  HG3 MET    88      35.180  22.793  28.042  1.00  0.00           H  
ATOM   1343  SD  MET    88      34.130  23.708  30.099  1.00  0.00           S  
ATOM   1344  CE  MET    88      34.989  24.163  31.694  1.00  0.00           C  
ATOM   1345  HE1 MET    88      34.386  23.876  32.555  1.00  0.00           H  
ATOM   1346  HE2 MET    88      35.948  23.646  31.669  1.00  0.00           H  
ATOM   1347  HE3 MET    88      35.162  25.238  31.740  1.00  0.00           H  
ATOM   1348  C   MET    88      36.015  20.264  28.584  1.00  0.00           C  
ATOM   1349  O   MET    88      34.861  20.107  28.315  1.00  0.00           O  
ATOM   1350  N   VAL    89      36.943  19.660  27.799  1.00  0.00           N  
ATOM   1351  H   VAL    89      37.906  19.834  28.051  1.00  0.00           H  
ATOM   1352  CA  VAL    89      36.630  18.683  26.700  1.00  0.00           C  
ATOM   1353  HA  VAL    89      35.919  19.093  25.982  1.00  0.00           H  
ATOM   1354  CB  VAL    89      37.924  18.433  25.888  1.00  0.00           C  
ATOM   1355  HB  VAL    89      38.706  18.119  26.579  1.00  0.00           H  
ATOM   1356  CG1 VAL    89      37.864  17.216  24.976  1.00  0.00           C  
ATOM   1357 HG11 VAL    89      38.723  17.089  24.318  1.00  0.00           H  
ATOM   1358 HG12 VAL    89      37.796  16.339  25.620  1.00  0.00           H  
ATOM   1359 HG13 VAL    89      36.908  17.255  24.453  1.00  0.00           H  
ATOM   1360  CG2 VAL    89      38.411  19.591  24.945  1.00  0.00           C  
ATOM   1361 HG21 VAL    89      39.223  19.191  24.338  1.00  0.00           H  
ATOM   1362 HG22 VAL    89      37.540  19.852  24.343  1.00  0.00           H  
ATOM   1363 HG23 VAL    89      38.781  20.488  25.441  1.00  0.00           H  
ATOM   1364  C   VAL    89      35.910  17.427  27.257  1.00  0.00           C  
ATOM   1365  O   VAL    89      34.997  16.923  26.610  1.00  0.00           O  
ATOM   1366  N   THR    90      36.219  17.033  28.493  1.00  0.00           N  
ATOM   1367  H   THR    90      36.894  17.550  29.036  1.00  0.00           H  
ATOM   1368  CA  THR    90      35.709  15.814  29.087  1.00  0.00           C  
ATOM   1369  HA  THR    90      35.746  15.043  28.318  1.00  0.00           H  
ATOM   1370  CB  THR    90      36.654  15.278  30.129  1.00  0.00           C  
ATOM   1371  HB  THR    90      36.644  15.991  30.953  1.00  0.00           H  
ATOM   1372  CG2 THR    90      36.302  13.894  30.784  1.00  0.00           C  
ATOM   1373 HG21 THR    90      36.147  13.067  30.091  1.00  0.00           H  
ATOM   1374 HG22 THR    90      37.164  13.715  31.426  1.00  0.00           H  
ATOM   1375 HG23 THR    90      35.369  14.083  31.316  1.00  0.00           H  
ATOM   1376  OG1 THR    90      37.938  15.031  29.651  1.00  0.00           O  
ATOM   1377  HG1 THR    90      38.205  15.873  29.276  1.00  0.00           H  
ATOM   1378  C   THR    90      34.301  15.940  29.684  1.00  0.00           C  
ATOM   1379  O   THR    90      33.515  15.032  29.792  1.00  0.00           O  
ATOM   1380  N   PHE    91      34.016  17.133  30.212  1.00  0.00           N  
ATOM   1381  H   PHE    91      34.774  17.798  30.279  1.00  0.00           H  
ATOM   1382  CA  PHE    91      32.701  17.595  30.653  1.00  0.00           C  
ATOM   1383  HA  PHE    91      32.349  17.026  31.513  1.00  0.00           H  
ATOM   1384  CB  PHE    91      32.888  19.097  31.015  1.00  0.00           C  
ATOM   1385  HB2 PHE    91      33.477  19.335  31.901  1.00  0.00           H  
ATOM   1386  HB3 PHE    91      33.362  19.588  30.166  1.00  0.00           H  
ATOM   1387  CG  PHE    91      31.593  19.873  31.127  1.00  0.00           C  
ATOM   1388  CD1 PHE    91      31.051  20.485  29.998  1.00  0.00           C  
ATOM   1389  HD1 PHE    91      31.563  20.357  29.055  1.00  0.00           H  
ATOM   1390  CE1 PHE    91      29.834  21.159  30.135  1.00  0.00           C  
ATOM   1391  HE1 PHE    91      29.256  21.569  29.320  1.00  0.00           H  
ATOM   1392  CZ  PHE    91      29.185  21.217  31.385  1.00  0.00           C  
ATOM   1393  HZ  PHE    91      28.263  21.771  31.478  1.00  0.00           H  
ATOM   1394  CE2 PHE    91      29.754  20.714  32.544  1.00  0.00           C  
ATOM   1395  HE2 PHE    91      29.276  20.865  33.501  1.00  0.00           H  
ATOM   1396  CD2 PHE    91      30.967  19.973  32.391  1.00  0.00           C  
ATOM   1397  HD2 PHE    91      31.386  19.432  33.227  1.00  0.00           H  
ATOM   1398  C   PHE    91      31.620  17.461  29.527  1.00  0.00           C  
ATOM   1399  O   PHE    91      30.479  17.042  29.725  1.00  0.00           O  
ATOM   1400  N   LEU    92      32.005  17.843  28.264  1.00  0.00           N  
ATOM   1401  H   LEU    92      32.947  18.167  28.097  1.00  0.00           H  
ATOM   1402  CA  LEU    92      31.238  17.658  27.080  1.00  0.00           C  
ATOM   1403  HA  LEU    92      30.280  18.140  27.271  1.00  0.00           H  
ATOM   1404  CB  LEU    92      31.905  18.361  25.898  1.00  0.00           C  
ATOM   1405  HB2 LEU    92      32.884  17.917  25.714  1.00  0.00           H  
ATOM   1406  HB3 LEU    92      31.278  18.088  25.050  1.00  0.00           H  
ATOM   1407  CG  LEU    92      32.000  19.860  25.904  1.00  0.00           C  
ATOM   1408  HG  LEU    92      32.522  20.189  26.803  1.00  0.00           H  
ATOM   1409  CD1 LEU    92      32.858  20.434  24.756  1.00  0.00           C  
ATOM   1410 HD11 LEU    92      32.491  21.427  24.496  1.00  0.00           H  
ATOM   1411 HD12 LEU    92      33.922  20.395  24.986  1.00  0.00           H  
ATOM   1412 HD13 LEU    92      32.633  19.810  23.891  1.00  0.00           H  
ATOM   1413  CD2 LEU    92      30.618  20.599  26.002  1.00  0.00           C  
ATOM   1414 HD21 LEU    92      30.018  20.152  26.795  1.00  0.00           H  
ATOM   1415 HD22 LEU    92      30.860  21.646  26.185  1.00  0.00           H  
ATOM   1416 HD23 LEU    92      30.082  20.436  25.068  1.00  0.00           H  
ATOM   1417  C   LEU    92      30.819  16.186  26.916  1.00  0.00           C  
ATOM   1418  O   LEU    92      29.627  16.030  26.685  1.00  0.00           O  
ATOM   1419  N   ASP    93      31.732  15.180  26.949  1.00  0.00           N  
ATOM   1420  H   ASP    93      32.704  15.342  27.170  1.00  0.00           H  
ATOM   1421  CA  ASP    93      31.327  13.780  26.764  1.00  0.00           C  
ATOM   1422  HA  ASP    93      30.689  13.659  25.888  1.00  0.00           H  
ATOM   1423  CB  ASP    93      32.581  12.948  26.681  1.00  0.00           C  
ATOM   1424  HB2 ASP    93      33.234  13.074  27.545  1.00  0.00           H  
ATOM   1425  HB3 ASP    93      32.266  11.914  26.821  1.00  0.00           H  
ATOM   1426  CG  ASP    93      33.304  13.142  25.341  1.00  0.00           C  
ATOM   1427  OD1 ASP    93      32.703  13.579  24.301  1.00  0.00           O  
ATOM   1428  OD2 ASP    93      34.557  12.850  25.331  1.00  0.00           O  
ATOM   1429  C   ASP    93      30.449  13.200  27.926  1.00  0.00           C  
ATOM   1430  O   ASP    93      29.558  12.314  27.847  1.00  0.00           O  
ATOM   1431  N   LYS    94      30.652  13.787  29.152  1.00  0.00           N  
ATOM   1432  H   LYS    94      31.408  14.451  29.244  1.00  0.00           H  
ATOM   1433  CA  LYS    94      29.701  13.441  30.222  1.00  0.00           C  
ATOM   1434  HA  LYS    94      29.530  12.370  30.113  1.00  0.00           H  
ATOM   1435  CB  LYS    94      30.323  13.566  31.563  1.00  0.00           C  
ATOM   1436  HB2 LYS    94      30.622  14.579  31.832  1.00  0.00           H  
ATOM   1437  HB3 LYS    94      29.587  13.265  32.309  1.00  0.00           H  
ATOM   1438  CG  LYS    94      31.605  12.776  31.902  1.00  0.00           C  
ATOM   1439  HG2 LYS    94      32.288  13.039  31.095  1.00  0.00           H  
ATOM   1440  HG3 LYS    94      31.941  13.012  32.911  1.00  0.00           H  
ATOM   1441  CD  LYS    94      31.399  11.303  31.890  1.00  0.00           C  
ATOM   1442  HD2 LYS    94      30.449  10.975  32.311  1.00  0.00           H  
ATOM   1443  HD3 LYS    94      31.439  10.984  30.849  1.00  0.00           H  
ATOM   1444  CE  LYS    94      32.590  10.559  32.523  1.00  0.00           C  
ATOM   1445  HE2 LYS    94      33.471  10.783  31.922  1.00  0.00           H  
ATOM   1446  HE3 LYS    94      32.798  10.816  33.562  1.00  0.00           H  
ATOM   1447  NZ  LYS    94      32.220   9.153  32.364  1.00  0.00           N  
ATOM   1448  HZ1 LYS    94      31.729   8.937  31.509  1.00  0.00           H  
ATOM   1449  HZ2 LYS    94      32.897   8.410  32.463  1.00  0.00           H  
ATOM   1450  HZ3 LYS    94      31.603   8.831  33.096  1.00  0.00           H  
ATOM   1451  C   LYS    94      28.341  14.035  30.129  1.00  0.00           C  
ATOM   1452  O   LYS    94      27.479  13.635  30.921  1.00  0.00           O  
ATOM   1453  N   LEU    95      28.003  14.787  29.118  1.00  0.00           N  
ATOM   1454  H   LEU    95      28.769  15.336  28.753  1.00  0.00           H  
ATOM   1455  CA  LEU    95      26.728  15.374  28.812  1.00  0.00           C  
ATOM   1456  HA  LEU    95      25.959  14.898  29.421  1.00  0.00           H  
ATOM   1457  CB  LEU    95      26.861  16.845  29.081  1.00  0.00           C  
ATOM   1458  HB2 LEU    95      27.625  17.260  28.424  1.00  0.00           H  
ATOM   1459  HB3 LEU    95      25.916  17.282  28.759  1.00  0.00           H  
ATOM   1460  CG  LEU    95      27.015  17.194  30.554  1.00  0.00           C  
ATOM   1461  HG  LEU    95      28.009  16.829  30.812  1.00  0.00           H  
ATOM   1462  CD1 LEU    95      27.071  18.752  30.724  1.00  0.00           C  
ATOM   1463 HD11 LEU    95      26.102  19.229  30.585  1.00  0.00           H  
ATOM   1464 HD12 LEU    95      27.548  18.918  31.690  1.00  0.00           H  
ATOM   1465 HD13 LEU    95      27.596  19.227  29.895  1.00  0.00           H  
ATOM   1466  CD2 LEU    95      25.991  16.579  31.543  1.00  0.00           C  
ATOM   1467 HD21 LEU    95      25.098  17.203  31.505  1.00  0.00           H  
ATOM   1468 HD22 LEU    95      25.746  15.519  31.480  1.00  0.00           H  
ATOM   1469 HD23 LEU    95      26.209  16.872  32.571  1.00  0.00           H  
ATOM   1470  C   LEU    95      26.133  15.071  27.416  1.00  0.00           C  
ATOM   1471  O   LEU    95      25.048  15.562  26.975  1.00  0.00           O  
ATOM   1472  N   GLY    96      26.902  14.269  26.658  1.00  0.00           N  
ATOM   1473  H   GLY    96      27.720  13.945  27.154  1.00  0.00           H  
ATOM   1474  CA  GLY    96      26.674  13.822  25.285  1.00  0.00           C  
ATOM   1475  HA2 GLY    96      27.228  12.915  25.042  1.00  0.00           H  
ATOM   1476  HA3 GLY    96      25.682  13.423  25.073  1.00  0.00           H  
ATOM   1477  C   GLY    96      26.927  14.867  24.174  1.00  0.00           C  
ATOM   1478  O   GLY    96      26.539  14.663  23.038  1.00  0.00           O  
ATOM   1479  N   LEU    97      27.513  16.026  24.483  1.00  0.00           N  
ATOM   1480  H   LEU    97      27.901  16.118  25.411  1.00  0.00           H  
ATOM   1481  CA  LEU    97      27.580  17.214  23.613  1.00  0.00           C  
ATOM   1482  HA  LEU    97      26.662  17.197  23.026  1.00  0.00           H  
ATOM   1483  CB  LEU    97      27.548  18.447  24.594  1.00  0.00           C  
ATOM   1484  HB2 LEU    97      28.448  18.388  25.205  1.00  0.00           H  
ATOM   1485  HB3 LEU    97      27.744  19.336  23.994  1.00  0.00           H  
ATOM   1486  CG  LEU    97      26.262  18.732  25.497  1.00  0.00           C  
ATOM   1487  HG  LEU    97      26.335  18.006  26.306  1.00  0.00           H  
ATOM   1488  CD1 LEU    97      26.360  20.131  26.183  1.00  0.00           C  
ATOM   1489 HD11 LEU    97      26.394  20.940  25.453  1.00  0.00           H  
ATOM   1490 HD12 LEU    97      25.459  20.324  26.766  1.00  0.00           H  
ATOM   1491 HD13 LEU    97      27.291  20.193  26.746  1.00  0.00           H  
ATOM   1492  CD2 LEU    97      24.984  18.721  24.752  1.00  0.00           C  
ATOM   1493 HD21 LEU    97      24.943  17.894  24.043  1.00  0.00           H  
ATOM   1494 HD22 LEU    97      24.157  18.615  25.454  1.00  0.00           H  
ATOM   1495 HD23 LEU    97      24.879  19.671  24.227  1.00  0.00           H  
ATOM   1496  C   LEU    97      28.827  17.112  22.658  1.00  0.00           C  
ATOM   1497  O   LEU    97      29.940  17.217  23.168  1.00  0.00           O  
ATOM   1498  N   SER    98      28.600  16.955  21.316  1.00  0.00           N  
ATOM   1499  H   SER    98      27.644  17.015  20.996  1.00  0.00           H  
ATOM   1500  CA  SER    98      29.619  17.101  20.278  1.00  0.00           C  
ATOM   1501  HA  SER    98      30.400  16.367  20.482  1.00  0.00           H  
ATOM   1502  CB  SER    98      29.052  16.875  18.843  1.00  0.00           C  
ATOM   1503  HB2 SER    98      28.480  15.952  18.743  1.00  0.00           H  
ATOM   1504  HB3 SER    98      28.376  17.660  18.504  1.00  0.00           H  
ATOM   1505  OG  SER    98      30.067  16.857  17.886  1.00  0.00           O  
ATOM   1506  HG  SER    98      29.620  16.677  17.055  1.00  0.00           H  
ATOM   1507  C   SER    98      30.411  18.400  20.353  1.00  0.00           C  
ATOM   1508  O   SER    98      31.639  18.399  20.603  1.00  0.00           O  
ATOM   1509  N   GLN    99      29.645  19.486  20.320  1.00  0.00           N  
ATOM   1510  H   GLN    99      28.641  19.388  20.375  1.00  0.00           H  
ATOM   1511  CA  GLN    99      30.036  20.884  20.427  1.00  0.00           C  
ATOM   1512  HA  GLN    99      30.861  20.867  21.139  1.00  0.00           H  
ATOM   1513  CB  GLN    99      30.601  21.399  19.042  1.00  0.00           C  
ATOM   1514  HB2 GLN    99      31.012  22.406  19.103  1.00  0.00           H  
ATOM   1515  HB3 GLN    99      31.368  20.768  18.592  1.00  0.00           H  
ATOM   1516  CG  GLN    99      29.423  21.286  18.071  1.00  0.00           C  
ATOM   1517  HG2 GLN    99      29.226  20.230  17.888  1.00  0.00           H  
ATOM   1518  HG3 GLN    99      28.429  21.633  18.352  1.00  0.00           H  
ATOM   1519  CD  GLN    99      29.688  21.965  16.717  1.00  0.00           C  
ATOM   1520  OE1 GLN    99      30.548  22.869  16.551  1.00  0.00           O  
ATOM   1521  NE2 GLN    99      28.978  21.461  15.726  1.00  0.00           N  
ATOM   1522 HE21 GLN    99      29.228  21.672  14.770  1.00  0.00           H  
ATOM   1523 HE22 GLN    99      28.397  20.668  15.959  1.00  0.00           H  
ATOM   1524  C   GLN    99      29.046  21.889  21.038  1.00  0.00           C  
ATOM   1525  O   GLN    99      27.811  21.656  21.133  1.00  0.00           O  
ATOM   1526  N   ALA   100      29.597  22.977  21.542  1.00  0.00           N  
ATOM   1527  H   ALA   100      30.590  23.157  21.489  1.00  0.00           H  
ATOM   1528  CA  ALA   100      28.820  23.972  22.237  1.00  0.00           C  
ATOM   1529  HA  ALA   100      27.796  23.767  21.924  1.00  0.00           H  
ATOM   1530  CB  ALA   100      28.871  23.746  23.750  1.00  0.00           C  
ATOM   1531  HB1 ALA   100      28.430  22.753  23.841  1.00  0.00           H  
ATOM   1532  HB2 ALA   100      29.837  23.678  24.250  1.00  0.00           H  
ATOM   1533  HB3 ALA   100      28.206  24.452  24.248  1.00  0.00           H  
ATOM   1534  C   ALA   100      29.269  25.379  21.836  1.00  0.00           C  
ATOM   1535  O   ALA   100      30.472  25.661  21.541  1.00  0.00           O  
ATOM   1536  N   VAL   101      28.445  26.408  21.842  1.00  0.00           N  
ATOM   1537  H   VAL   101      27.449  26.258  21.905  1.00  0.00           H  
ATOM   1538  CA  VAL   101      28.920  27.846  21.927  1.00  0.00           C  
ATOM   1539  HA  VAL   101      29.572  28.092  21.090  1.00  0.00           H  
ATOM   1540  CB  VAL   101      27.728  28.795  21.815  1.00  0.00           C  
ATOM   1541  HB  VAL   101      27.000  28.382  22.514  1.00  0.00           H  
ATOM   1542  CG1 VAL   101      28.133  30.276  22.140  1.00  0.00           C  
ATOM   1543 HG11 VAL   101      27.154  30.749  22.216  1.00  0.00           H  
ATOM   1544 HG12 VAL   101      28.578  30.377  23.130  1.00  0.00           H  
ATOM   1545 HG13 VAL   101      28.753  30.739  21.372  1.00  0.00           H  
ATOM   1546  CG2 VAL   101      27.054  28.842  20.428  1.00  0.00           C  
ATOM   1547 HG21 VAL   101      26.146  29.445  20.403  1.00  0.00           H  
ATOM   1548 HG22 VAL   101      27.686  29.295  19.664  1.00  0.00           H  
ATOM   1549 HG23 VAL   101      26.783  27.853  20.057  1.00  0.00           H  
ATOM   1550  C   VAL   101      29.603  28.043  23.263  1.00  0.00           C  
ATOM   1551  O   VAL   101      29.139  27.390  24.206  1.00  0.00           O  
ATOM   1552  N   PHE   102      30.723  28.796  23.359  1.00  0.00           N  
ATOM   1553  H   PHE   102      31.166  29.233  22.563  1.00  0.00           H  
ATOM   1554  CA  PHE   102      31.285  29.213  24.641  1.00  0.00           C  
ATOM   1555  HA  PHE   102      30.641  28.915  25.468  1.00  0.00           H  
ATOM   1556  CB  PHE   102      32.636  28.561  24.838  1.00  0.00           C  
ATOM   1557  HB2 PHE   102      33.305  28.532  23.978  1.00  0.00           H  
ATOM   1558  HB3 PHE   102      33.211  29.190  25.517  1.00  0.00           H  
ATOM   1559  CG  PHE   102      32.595  27.167  25.441  1.00  0.00           C  
ATOM   1560  CD1 PHE   102      32.139  26.090  24.688  1.00  0.00           C  
ATOM   1561  HD1 PHE   102      31.788  26.254  23.680  1.00  0.00           H  
ATOM   1562  CE1 PHE   102      32.167  24.741  25.077  1.00  0.00           C  
ATOM   1563  HE1 PHE   102      31.969  23.947  24.373  1.00  0.00           H  
ATOM   1564  CZ  PHE   102      32.697  24.514  26.381  1.00  0.00           C  
ATOM   1565  HZ  PHE   102      32.723  23.517  26.795  1.00  0.00           H  
ATOM   1566  CE2 PHE   102      33.033  25.623  27.183  1.00  0.00           C  
ATOM   1567  HE2 PHE   102      33.262  25.539  28.235  1.00  0.00           H  
ATOM   1568  CD2 PHE   102      33.020  26.995  26.763  1.00  0.00           C  
ATOM   1569  HD2 PHE   102      33.391  27.775  27.412  1.00  0.00           H  
ATOM   1570  C   PHE   102      31.277  30.737  24.842  1.00  0.00           C  
ATOM   1571  O   PHE   102      31.356  31.470  23.899  1.00  0.00           O  
ATOM   1572  N   ILE   103      31.197  31.152  26.105  1.00  0.00           N  
ATOM   1573  H   ILE   103      31.020  30.526  26.877  1.00  0.00           H  
ATOM   1574  CA  ILE   103      31.249  32.568  26.500  1.00  0.00           C  
ATOM   1575  HA  ILE   103      31.858  33.086  25.759  1.00  0.00           H  
ATOM   1576  CB  ILE   103      29.868  33.280  26.523  1.00  0.00           C  
ATOM   1577  HB  ILE   103      29.262  32.915  27.351  1.00  0.00           H  
ATOM   1578  CG2 ILE   103      29.967  34.794  26.675  1.00  0.00           C  
ATOM   1579 HG21 ILE   103      30.590  35.044  27.534  1.00  0.00           H  
ATOM   1580 HG22 ILE   103      30.325  35.249  25.752  1.00  0.00           H  
ATOM   1581 HG23 ILE   103      28.968  35.190  26.859  1.00  0.00           H  
ATOM   1582  CG1 ILE   103      29.002  32.999  25.247  1.00  0.00           C  
ATOM   1583 HG12 ILE   103      29.536  33.332  24.356  1.00  0.00           H  
ATOM   1584 HG13 ILE   103      28.812  31.935  25.107  1.00  0.00           H  
ATOM   1585  CD1 ILE   103      27.630  33.660  25.118  1.00  0.00           C  
ATOM   1586 HD11 ILE   103      27.647  34.743  25.238  1.00  0.00           H  
ATOM   1587 HD12 ILE   103      27.076  33.409  24.213  1.00  0.00           H  
ATOM   1588 HD13 ILE   103      27.084  33.296  25.989  1.00  0.00           H  
ATOM   1589  C   ILE   103      31.972  32.540  27.874  1.00  0.00           C  
ATOM   1590  O   ILE   103      31.702  31.721  28.765  1.00  0.00           O  
ATOM   1591  N   GLY   104      32.990  33.395  27.976  1.00  0.00           N  
ATOM   1592  H   GLY   104      33.065  34.075  27.233  1.00  0.00           H  
ATOM   1593  CA  GLY   104      33.886  33.400  29.132  1.00  0.00           C  
ATOM   1594  HA2 GLY   104      33.476  32.661  29.821  1.00  0.00           H  
ATOM   1595  HA3 GLY   104      34.787  32.964  28.701  1.00  0.00           H  
ATOM   1596  C   GLY   104      33.989  34.798  29.819  1.00  0.00           C  
ATOM   1597  O   GLY   104      33.646  35.769  29.243  1.00  0.00           O  
ATOM   1598  N   HIP   105      34.586  34.744  31.011  1.00  0.00           N  
ATOM   1599  H   HIP   105      34.916  33.942  31.529  1.00  0.00           H  
ATOM   1600  CA  HIP   105      34.933  35.987  31.711  1.00  0.00           C  
ATOM   1601  HA  HIP   105      35.322  36.734  31.019  1.00  0.00           H  
ATOM   1602  CB  HIP   105      33.724  36.483  32.518  1.00  0.00           C  
ATOM   1603  HB2 HIP   105      32.905  36.692  31.829  1.00  0.00           H  
ATOM   1604  HB3 HIP   105      33.402  35.644  33.135  1.00  0.00           H  
ATOM   1605  CG  HIP   105      34.017  37.642  33.418  1.00  0.00           C  
ATOM   1606  ND1 HIP   105      34.228  37.568  34.775  1.00  0.00           N  
ATOM   1607  HD1 HIP   105      34.164  36.729  35.334  1.00  0.00           H  
ATOM   1608  CE1 HIP   105      34.298  38.854  35.245  1.00  0.00           C  
ATOM   1609  HE1 HIP   105      34.160  39.166  36.269  1.00  0.00           H  
ATOM   1610  NE2 HIP   105      34.351  39.632  34.163  1.00  0.00           N  
ATOM   1611  HE2 HIP   105      34.356  40.640  34.220  1.00  0.00           H  
ATOM   1612  CD2 HIP   105      34.215  38.880  33.030  1.00  0.00           C  
ATOM   1613  HD2 HIP   105      34.117  39.264  32.025  1.00  0.00           H  
ATOM   1614  C   HIP   105      36.221  35.790  32.472  1.00  0.00           C  
ATOM   1615  O   HIP   105      36.395  34.821  33.180  1.00  0.00           O  
ATOM   1616  N   ASP   106      37.181  36.774  32.504  1.00  0.00           N  
ATOM   1617  H   ASP   106      37.123  37.632  31.974  1.00  0.00           H  
ATOM   1618  CA  ASP   106      38.411  36.683  33.374  1.00  0.00           C  
ATOM   1619  HA  ASP   106      39.049  37.552  33.216  1.00  0.00           H  
ATOM   1620  CB  ASP   106      37.832  37.007  34.835  1.00  0.00           C  
ATOM   1621  HB2 ASP   106      37.317  37.967  34.800  1.00  0.00           H  
ATOM   1622  HB3 ASP   106      37.099  36.213  34.977  1.00  0.00           H  
ATOM   1623  CG  ASP   106      38.885  36.980  35.976  1.00  0.00           C  
ATOM   1624  OD1 ASP   106      39.303  35.864  36.338  1.00  0.00           O  
ATOM   1625  OD2 ASP   106      39.215  38.077  36.419  1.00  0.00           O  
ATOM   1626  C   ASP   106      39.211  35.439  32.983  1.00  0.00           C  
ATOM   1627  O   ASP   106      39.396  35.180  31.798  1.00  0.00           O  
ATOM   1628  N   TRP   107      39.793  34.716  33.926  1.00  0.00           N  
ATOM   1629  H   TRP   107      39.574  35.044  34.856  1.00  0.00           H  
ATOM   1630  CA  TRP   107      40.405  33.347  33.764  1.00  0.00           C  
ATOM   1631  HA  TRP   107      41.418  33.559  33.422  1.00  0.00           H  
ATOM   1632  CB  TRP   107      40.559  32.714  35.159  1.00  0.00           C  
ATOM   1633  HB2 TRP   107      39.683  32.831  35.796  1.00  0.00           H  
ATOM   1634  HB3 TRP   107      40.642  31.630  35.090  1.00  0.00           H  
ATOM   1635  CG  TRP   107      41.826  33.148  35.899  1.00  0.00           C  
ATOM   1636  CD1 TRP   107      42.014  33.975  36.930  1.00  0.00           C  
ATOM   1637  HD1 TRP   107      41.213  34.535  37.388  1.00  0.00           H  
ATOM   1638  NE1 TRP   107      43.293  33.984  37.382  1.00  0.00           N  
ATOM   1639  HE1 TRP   107      43.478  34.203  38.350  1.00  0.00           H  
ATOM   1640  CE2 TRP   107      44.122  33.244  36.551  1.00  0.00           C  
ATOM   1641  CZ2 TRP   107      45.454  32.846  36.615  1.00  0.00           C  
ATOM   1642  HZ2 TRP   107      46.062  33.199  37.434  1.00  0.00           H  
ATOM   1643  CH2 TRP   107      45.975  32.188  35.505  1.00  0.00           C  
ATOM   1644  HH2 TRP   107      47.030  32.021  35.343  1.00  0.00           H  
ATOM   1645  CZ3 TRP   107      45.166  31.757  34.405  1.00  0.00           C  
ATOM   1646  HZ3 TRP   107      45.647  31.241  33.587  1.00  0.00           H  
ATOM   1647  CE3 TRP   107      43.821  32.142  34.429  1.00  0.00           C  
ATOM   1648  HE3 TRP   107      43.184  31.770  33.640  1.00  0.00           H  
ATOM   1649  CD2 TRP   107      43.232  32.779  35.522  1.00  0.00           C  
ATOM   1650  C   TRP   107      39.560  32.434  32.904  1.00  0.00           C  
ATOM   1651  O   TRP   107      40.090  31.698  32.061  1.00  0.00           O  
ATOM   1652  N   GLY   108      38.275  32.586  33.089  1.00  0.00           N  
ATOM   1653  H   GLY   108      38.000  33.318  33.729  1.00  0.00           H  
ATOM   1654  CA  GLY   108      37.253  31.908  32.232  1.00  0.00           C  
ATOM   1655  HA2 GLY   108      37.255  30.820  32.301  1.00  0.00           H  
ATOM   1656  HA3 GLY   108      36.262  32.200  32.578  1.00  0.00           H  
ATOM   1657  C   GLY   108      37.322  32.183  30.709  1.00  0.00           C  
ATOM   1658  O   GLY   108      37.158  31.281  29.898  1.00  0.00           O  
ATOM   1659  N   GLY   109      37.489  33.438  30.364  1.00  0.00           N  
ATOM   1660  H   GLY   109      37.670  34.149  31.058  1.00  0.00           H  
ATOM   1661  CA  GLY   109      37.794  33.883  29.005  1.00  0.00           C  
ATOM   1662  HA2 GLY   109      36.937  33.661  28.368  1.00  0.00           H  
ATOM   1663  HA3 GLY   109      37.973  34.957  29.030  1.00  0.00           H  
ATOM   1664  C   GLY   109      39.064  33.318  28.454  1.00  0.00           C  
ATOM   1665  O   GLY   109      39.076  32.726  27.352  1.00  0.00           O  
ATOM   1666  N   MET   110      40.231  33.394  29.135  1.00  0.00           N  
ATOM   1667  H   MET   110      40.174  33.910  30.001  1.00  0.00           H  
ATOM   1668  CA  MET   110      41.467  32.803  28.686  1.00  0.00           C  
ATOM   1669  HA  MET   110      41.768  33.283  27.755  1.00  0.00           H  
ATOM   1670  CB  MET   110      42.558  33.047  29.762  1.00  0.00           C  
ATOM   1671  HB2 MET   110      42.643  34.127  29.881  1.00  0.00           H  
ATOM   1672  HB3 MET   110      42.133  32.562  30.641  1.00  0.00           H  
ATOM   1673  CG  MET   110      43.959  32.537  29.503  1.00  0.00           C  
ATOM   1674  HG2 MET   110      44.007  31.463  29.322  1.00  0.00           H  
ATOM   1675  HG3 MET   110      44.315  33.025  28.596  1.00  0.00           H  
ATOM   1676  SD  MET   110      45.120  32.998  30.916  1.00  0.00           S  
ATOM   1677  CE  MET   110      45.387  34.752  30.513  1.00  0.00           C  
ATOM   1678  HE1 MET   110      46.154  35.214  31.135  1.00  0.00           H  
ATOM   1679  HE2 MET   110      45.578  34.878  29.447  1.00  0.00           H  
ATOM   1680  HE3 MET   110      44.473  35.246  30.841  1.00  0.00           H  
ATOM   1681  C   MET   110      41.336  31.259  28.370  1.00  0.00           C  
ATOM   1682  O   MET   110      42.042  30.711  27.539  1.00  0.00           O  
ATOM   1683  N   LEU   111      40.479  30.605  29.116  1.00  0.00           N  
ATOM   1684  H   LEU   111      39.861  31.258  29.576  1.00  0.00           H  
ATOM   1685  CA  LEU   111      40.176  29.153  29.182  1.00  0.00           C  
ATOM   1686  HA  LEU   111      41.085  28.573  29.020  1.00  0.00           H  
ATOM   1687  CB  LEU   111      39.410  28.756  30.518  1.00  0.00           C  
ATOM   1688  HB2 LEU   111      40.137  28.732  31.329  1.00  0.00           H  
ATOM   1689  HB3 LEU   111      38.609  29.466  30.720  1.00  0.00           H  
ATOM   1690  CG  LEU   111      38.706  27.430  30.440  1.00  0.00           C  
ATOM   1691  HG  LEU   111      37.999  27.322  29.617  1.00  0.00           H  
ATOM   1692  CD1 LEU   111      39.681  26.320  30.333  1.00  0.00           C  
ATOM   1693 HD11 LEU   111      40.488  26.419  31.060  1.00  0.00           H  
ATOM   1694 HD12 LEU   111      39.183  25.355  30.414  1.00  0.00           H  
ATOM   1695 HD13 LEU   111      40.182  26.256  29.367  1.00  0.00           H  
ATOM   1696  CD2 LEU   111      38.032  27.261  31.724  1.00  0.00           C  
ATOM   1697 HD21 LEU   111      38.722  27.116  32.556  1.00  0.00           H  
ATOM   1698 HD22 LEU   111      37.445  28.124  32.037  1.00  0.00           H  
ATOM   1699 HD23 LEU   111      37.378  26.390  31.689  1.00  0.00           H  
ATOM   1700  C   LEU   111      39.396  28.873  27.870  1.00  0.00           C  
ATOM   1701  O   LEU   111      39.823  28.135  26.965  1.00  0.00           O  
ATOM   1702  N   VAL   112      38.274  29.613  27.685  1.00  0.00           N  
ATOM   1703  H   VAL   112      38.064  30.327  28.368  1.00  0.00           H  
ATOM   1704  CA  VAL   112      37.469  29.391  26.427  1.00  0.00           C  
ATOM   1705  HA  VAL   112      37.220  28.340  26.277  1.00  0.00           H  
ATOM   1706  CB  VAL   112      36.112  30.034  26.495  1.00  0.00           C  
ATOM   1707  HB  VAL   112      35.661  29.592  25.607  1.00  0.00           H  
ATOM   1708  CG1 VAL   112      35.330  29.498  27.692  1.00  0.00           C  
ATOM   1709 HG11 VAL   112      35.650  29.947  28.633  1.00  0.00           H  
ATOM   1710 HG12 VAL   112      34.270  29.712  27.561  1.00  0.00           H  
ATOM   1711 HG13 VAL   112      35.429  28.415  27.772  1.00  0.00           H  
ATOM   1712  CG2 VAL   112      36.120  31.526  26.304  1.00  0.00           C  
ATOM   1713 HG21 VAL   112      36.917  31.989  25.723  1.00  0.00           H  
ATOM   1714 HG22 VAL   112      35.195  31.812  25.802  1.00  0.00           H  
ATOM   1715 HG23 VAL   112      35.967  31.985  27.281  1.00  0.00           H  
ATOM   1716  C   VAL   112      38.258  29.773  25.162  1.00  0.00           C  
ATOM   1717  O   VAL   112      38.206  29.031  24.180  1.00  0.00           O  
ATOM   1718  N   TRP   113      39.087  30.838  25.254  1.00  0.00           N  
ATOM   1719  H   TRP   113      39.171  31.285  26.157  1.00  0.00           H  
ATOM   1720  CA  TRP   113      40.041  31.244  24.121  1.00  0.00           C  
ATOM   1721  HA  TRP   113      39.445  31.545  23.260  1.00  0.00           H  
ATOM   1722  CB  TRP   113      40.817  32.476  24.423  1.00  0.00           C  
ATOM   1723  HB2 TRP   113      41.257  32.272  25.399  1.00  0.00           H  
ATOM   1724  HB3 TRP   113      41.699  32.476  23.782  1.00  0.00           H  
ATOM   1725  CG  TRP   113      40.188  33.849  24.395  1.00  0.00           C  
ATOM   1726  CD1 TRP   113      40.280  34.760  25.401  1.00  0.00           C  
ATOM   1727  HD1 TRP   113      40.768  34.718  26.363  1.00  0.00           H  
ATOM   1728  NE1 TRP   113      39.542  35.874  25.166  1.00  0.00           N  
ATOM   1729  HE1 TRP   113      39.232  36.452  25.935  1.00  0.00           H  
ATOM   1730  CE2 TRP   113      38.903  35.723  23.948  1.00  0.00           C  
ATOM   1731  CZ2 TRP   113      37.999  36.617  23.321  1.00  0.00           C  
ATOM   1732  HZ2 TRP   113      37.856  37.587  23.775  1.00  0.00           H  
ATOM   1733  CH2 TRP   113      37.476  36.235  22.079  1.00  0.00           C  
ATOM   1734  HH2 TRP   113      36.927  36.872  21.401  1.00  0.00           H  
ATOM   1735  CZ3 TRP   113      37.925  35.024  21.532  1.00  0.00           C  
ATOM   1736  HZ3 TRP   113      37.515  34.745  20.573  1.00  0.00           H  
ATOM   1737  CE3 TRP   113      38.788  34.095  22.144  1.00  0.00           C  
ATOM   1738  HE3 TRP   113      39.089  33.237  21.561  1.00  0.00           H  
ATOM   1739  CD2 TRP   113      39.367  34.428  23.415  1.00  0.00           C  
ATOM   1740  C   TRP   113      41.040  30.126  23.673  1.00  0.00           C  
ATOM   1741  O   TRP   113      41.248  29.887  22.504  1.00  0.00           O  
ATOM   1742  N   TYR   114      41.759  29.535  24.653  1.00  0.00           N  
ATOM   1743  H   TYR   114      41.519  29.767  25.606  1.00  0.00           H  
ATOM   1744  CA  TYR   114      42.592  28.331  24.435  1.00  0.00           C  
ATOM   1745  HA  TYR   114      43.244  28.634  23.617  1.00  0.00           H  
ATOM   1746  CB  TYR   114      43.451  28.035  25.677  1.00  0.00           C  
ATOM   1747  HB2 TYR   114      42.756  28.190  26.502  1.00  0.00           H  
ATOM   1748  HB3 TYR   114      43.900  27.044  25.616  1.00  0.00           H  
ATOM   1749  CG  TYR   114      44.704  28.943  25.834  1.00  0.00           C  
ATOM   1750  CD1 TYR   114      45.035  29.375  27.161  1.00  0.00           C  
ATOM   1751  HD1 TYR   114      44.437  29.103  28.018  1.00  0.00           H  
ATOM   1752  CE1 TYR   114      46.121  30.239  27.394  1.00  0.00           C  
ATOM   1753  HE1 TYR   114      46.260  30.615  28.397  1.00  0.00           H  
ATOM   1754  CZ  TYR   114      47.003  30.576  26.313  1.00  0.00           C  
ATOM   1755  OH  TYR   114      47.955  31.569  26.583  1.00  0.00           O  
ATOM   1756  HH  TYR   114      48.242  32.053  25.805  1.00  0.00           H  
ATOM   1757  CE2 TYR   114      46.734  30.156  25.015  1.00  0.00           C  
ATOM   1758  HE2 TYR   114      47.403  30.340  24.187  1.00  0.00           H  
ATOM   1759  CD2 TYR   114      45.604  29.315  24.829  1.00  0.00           C  
ATOM   1760  HD2 TYR   114      45.320  29.101  23.809  1.00  0.00           H  
ATOM   1761  C   TYR   114      41.825  27.103  23.962  1.00  0.00           C  
ATOM   1762  O   TYR   114      42.196  26.377  23.002  1.00  0.00           O  
ATOM   1763  N   MET   115      40.606  26.907  24.487  1.00  0.00           N  
ATOM   1764  H   MET   115      40.232  27.625  25.092  1.00  0.00           H  
ATOM   1765  CA  MET   115      39.786  25.692  24.089  1.00  0.00           C  
ATOM   1766  HA  MET   115      40.400  24.791  24.116  1.00  0.00           H  
ATOM   1767  CB  MET   115      38.627  25.554  25.044  1.00  0.00           C  
ATOM   1768  HB2 MET   115      39.038  25.597  26.053  1.00  0.00           H  
ATOM   1769  HB3 MET   115      37.912  26.374  24.981  1.00  0.00           H  
ATOM   1770  CG  MET   115      37.954  24.223  24.864  1.00  0.00           C  
ATOM   1771  HG2 MET   115      37.999  23.908  23.821  1.00  0.00           H  
ATOM   1772  HG3 MET   115      38.528  23.506  25.451  1.00  0.00           H  
ATOM   1773  SD  MET   115      36.209  24.231  25.337  1.00  0.00           S  
ATOM   1774  CE  MET   115      35.793  22.605  24.588  1.00  0.00           C  
ATOM   1775  HE1 MET   115      34.928  22.682  23.929  1.00  0.00           H  
ATOM   1776  HE2 MET   115      36.683  22.280  24.047  1.00  0.00           H  
ATOM   1777  HE3 MET   115      35.600  21.912  25.407  1.00  0.00           H  
ATOM   1778  C   MET   115      39.219  25.827  22.707  1.00  0.00           C  
ATOM   1779  O   MET   115      39.395  24.913  21.867  1.00  0.00           O  
ATOM   1780  N   ALA   116      38.838  27.002  22.250  1.00  0.00           N  
ATOM   1781  H   ALA   116      38.538  27.626  22.986  1.00  0.00           H  
ATOM   1782  CA  ALA   116      38.487  27.346  20.852  1.00  0.00           C  
ATOM   1783  HA  ALA   116      37.834  26.596  20.406  1.00  0.00           H  
ATOM   1784  CB  ALA   116      37.923  28.728  20.866  1.00  0.00           C  
ATOM   1785  HB1 ALA   116      37.835  29.125  19.855  1.00  0.00           H  
ATOM   1786  HB2 ALA   116      36.971  28.835  21.386  1.00  0.00           H  
ATOM   1787  HB3 ALA   116      38.600  29.437  21.343  1.00  0.00           H  
ATOM   1788  C   ALA   116      39.609  27.303  19.744  1.00  0.00           C  
ATOM   1789  O   ALA   116      39.451  27.165  18.535  1.00  0.00           O  
ATOM   1790  N   LEU   117      40.829  27.335  20.340  1.00  0.00           N  
ATOM   1791  H   LEU   117      40.801  27.426  21.345  1.00  0.00           H  
ATOM   1792  CA  LEU   117      42.145  27.200  19.648  1.00  0.00           C  
ATOM   1793  HA  LEU   117      41.989  27.623  18.655  1.00  0.00           H  
ATOM   1794  CB  LEU   117      43.189  28.115  20.314  1.00  0.00           C  
ATOM   1795  HB2 LEU   117      42.738  29.059  20.617  1.00  0.00           H  
ATOM   1796  HB3 LEU   117      43.565  27.684  21.242  1.00  0.00           H  
ATOM   1797  CG  LEU   117      44.502  28.477  19.538  1.00  0.00           C  
ATOM   1798  HG  LEU   117      44.206  28.671  18.507  1.00  0.00           H  
ATOM   1799  CD1 LEU   117      45.284  29.682  20.015  1.00  0.00           C  
ATOM   1800 HD11 LEU   117      46.115  29.873  19.337  1.00  0.00           H  
ATOM   1801 HD12 LEU   117      44.730  30.608  19.861  1.00  0.00           H  
ATOM   1802 HD13 LEU   117      45.614  29.647  21.054  1.00  0.00           H  
ATOM   1803  CD2 LEU   117      45.458  27.264  19.466  1.00  0.00           C  
ATOM   1804 HD21 LEU   117      45.378  26.624  20.344  1.00  0.00           H  
ATOM   1805 HD22 LEU   117      45.154  26.640  18.626  1.00  0.00           H  
ATOM   1806 HD23 LEU   117      46.474  27.620  19.293  1.00  0.00           H  
ATOM   1807  C   LEU   117      42.606  25.704  19.558  1.00  0.00           C  
ATOM   1808  O   LEU   117      42.778  25.159  18.440  1.00  0.00           O  
ATOM   1809  N   PHE   118      42.672  25.027  20.711  1.00  0.00           N  
ATOM   1810  H   PHE   118      42.668  25.526  21.589  1.00  0.00           H  
ATOM   1811  CA  PHE   118      43.220  23.651  20.794  1.00  0.00           C  
ATOM   1812  HA  PHE   118      44.036  23.644  20.071  1.00  0.00           H  
ATOM   1813  CB  PHE   118      43.792  23.476  22.228  1.00  0.00           C  
ATOM   1814  HB2 PHE   118      43.061  23.734  22.994  1.00  0.00           H  
ATOM   1815  HB3 PHE   118      44.062  22.436  22.412  1.00  0.00           H  
ATOM   1816  CG  PHE   118      45.048  24.330  22.484  1.00  0.00           C  
ATOM   1817  CD1 PHE   118      45.120  25.322  23.503  1.00  0.00           C  
ATOM   1818  HD1 PHE   118      44.300  25.450  24.194  1.00  0.00           H  
ATOM   1819  CE1 PHE   118      46.328  26.037  23.718  1.00  0.00           C  
ATOM   1820  HE1 PHE   118      46.375  26.755  24.523  1.00  0.00           H  
ATOM   1821  CZ  PHE   118      47.443  25.780  22.914  1.00  0.00           C  
ATOM   1822  HZ  PHE   118      48.376  26.316  23.017  1.00  0.00           H  
ATOM   1823  CE2 PHE   118      47.341  24.798  21.868  1.00  0.00           C  
ATOM   1824  HE2 PHE   118      48.139  24.774  21.140  1.00  0.00           H  
ATOM   1825  CD2 PHE   118      46.182  24.132  21.593  1.00  0.00           C  
ATOM   1826  HD2 PHE   118      46.110  23.333  20.869  1.00  0.00           H  
ATOM   1827  C   PHE   118      42.210  22.511  20.331  1.00  0.00           C  
ATOM   1828  O   PHE   118      42.700  21.507  19.840  1.00  0.00           O  
ATOM   1829  N   TYR   119      40.921  22.807  20.465  1.00  0.00           N  
ATOM   1830  H   TYR   119      40.700  23.625  21.014  1.00  0.00           H  
ATOM   1831  CA  TYR   119      39.751  21.865  20.293  1.00  0.00           C  
ATOM   1832  HA  TYR   119      40.056  21.022  19.673  1.00  0.00           H  
ATOM   1833  CB  TYR   119      39.480  21.321  21.716  1.00  0.00           C  
ATOM   1834  HB2 TYR   119      39.075  22.164  22.276  1.00  0.00           H  
ATOM   1835  HB3 TYR   119      38.674  20.588  21.713  1.00  0.00           H  
ATOM   1836  CG  TYR   119      40.667  20.728  22.420  1.00  0.00           C  
ATOM   1837  CD1 TYR   119      41.024  19.337  22.259  1.00  0.00           C  
ATOM   1838  HD1 TYR   119      40.287  18.732  21.751  1.00  0.00           H  
ATOM   1839  CE1 TYR   119      42.077  18.767  23.010  1.00  0.00           C  
ATOM   1840  HE1 TYR   119      42.162  17.691  23.055  1.00  0.00           H  
ATOM   1841  CZ  TYR   119      42.823  19.648  23.763  1.00  0.00           C  
ATOM   1842  OH  TYR   119      43.921  19.129  24.355  1.00  0.00           O  
ATOM   1843  HH  TYR   119      44.195  19.750  25.034  1.00  0.00           H  
ATOM   1844  CE2 TYR   119      42.554  20.993  23.995  1.00  0.00           C  
ATOM   1845  HE2 TYR   119      43.198  21.629  24.583  1.00  0.00           H  
ATOM   1846  CD2 TYR   119      41.447  21.524  23.286  1.00  0.00           C  
ATOM   1847  HD2 TYR   119      41.213  22.568  23.433  1.00  0.00           H  
ATOM   1848  C   TYR   119      38.525  22.533  19.613  1.00  0.00           C  
ATOM   1849  O   TYR   119      37.390  22.547  20.111  1.00  0.00           O  
ATOM   1850  N   PRO   120      38.672  23.148  18.345  1.00  0.00           N  
ATOM   1851  CD  PRO   120      39.798  23.214  17.411  1.00  0.00           C  
ATOM   1852  HD2 PRO   120      40.345  22.292  17.215  1.00  0.00           H  
ATOM   1853  HD3 PRO   120      40.448  23.994  17.807  1.00  0.00           H  
ATOM   1854  CG  PRO   120      39.326  23.842  16.114  1.00  0.00           C  
ATOM   1855  HG2 PRO   120      38.934  23.165  15.355  1.00  0.00           H  
ATOM   1856  HG3 PRO   120      40.174  24.355  15.659  1.00  0.00           H  
ATOM   1857  CB  PRO   120      38.058  24.616  16.477  1.00  0.00           C  
ATOM   1858  HB2 PRO   120      37.326  24.685  15.672  1.00  0.00           H  
ATOM   1859  HB3 PRO   120      38.235  25.627  16.843  1.00  0.00           H  
ATOM   1860  CA  PRO   120      37.556  23.798  17.674  1.00  0.00           C  
ATOM   1861  HA  PRO   120      36.925  24.477  18.248  1.00  0.00           H  
ATOM   1862  C   PRO   120      36.590  22.680  17.202  1.00  0.00           C  
ATOM   1863  O   PRO   120      35.514  23.031  16.704  1.00  0.00           O  
ATOM   1864  N   GLU   121      36.985  21.406  17.168  1.00  0.00           N  
ATOM   1865  H   GLU   121      37.895  21.107  17.488  1.00  0.00           H  
ATOM   1866  CA  GLU   121      36.020  20.326  17.047  1.00  0.00           C  
ATOM   1867  HA  GLU   121      35.384  20.688  16.239  1.00  0.00           H  
ATOM   1868  CB  GLU   121      36.802  19.076  16.597  1.00  0.00           C  
ATOM   1869  HB2 GLU   121      36.132  18.312  16.202  1.00  0.00           H  
ATOM   1870  HB3 GLU   121      37.453  19.332  15.761  1.00  0.00           H  
ATOM   1871  CG  GLU   121      37.549  18.317  17.764  1.00  0.00           C  
ATOM   1872  HG2 GLU   121      36.819  18.164  18.559  1.00  0.00           H  
ATOM   1873  HG3 GLU   121      37.800  17.314  17.417  1.00  0.00           H  
ATOM   1874  CD  GLU   121      38.757  18.979  18.336  1.00  0.00           C  
ATOM   1875  OE1 GLU   121      39.047  18.660  19.538  1.00  0.00           O  
ATOM   1876  OE2 GLU   121      39.261  19.917  17.674  1.00  0.00           O  
ATOM   1877  C   GLU   121      35.067  20.112  18.233  1.00  0.00           C  
ATOM   1878  O   GLU   121      34.086  19.407  17.992  1.00  0.00           O  
ATOM   1879  N   ARG   122      35.379  20.684  19.365  1.00  0.00           N  
ATOM   1880  H   ARG   122      36.050  21.438  19.359  1.00  0.00           H  
ATOM   1881  CA  ARG   122      34.428  20.607  20.548  1.00  0.00           C  
ATOM   1882  HA  ARG   122      33.615  19.892  20.424  1.00  0.00           H  
ATOM   1883  CB  ARG   122      35.205  20.294  21.772  1.00  0.00           C  
ATOM   1884  HB2 ARG   122      35.965  21.036  22.020  1.00  0.00           H  
ATOM   1885  HB3 ARG   122      34.530  20.095  22.604  1.00  0.00           H  
ATOM   1886  CG  ARG   122      35.945  18.909  21.663  1.00  0.00           C  
ATOM   1887  HG2 ARG   122      36.822  19.057  21.033  1.00  0.00           H  
ATOM   1888  HG3 ARG   122      36.258  18.779  22.699  1.00  0.00           H  
ATOM   1889  CD  ARG   122      35.264  17.603  21.132  1.00  0.00           C  
ATOM   1890  HD2 ARG   122      35.028  17.687  20.071  1.00  0.00           H  
ATOM   1891  HD3 ARG   122      35.926  16.739  21.192  1.00  0.00           H  
ATOM   1892  NE  ARG   122      34.008  17.333  21.900  1.00  0.00           N  
ATOM   1893  HE  ARG   122      33.202  17.912  21.711  1.00  0.00           H  
ATOM   1894  CZ  ARG   122      33.744  16.211  22.593  1.00  0.00           C  
ATOM   1895  NH1 ARG   122      32.577  16.043  23.066  1.00  0.00           N  
ATOM   1896 HH11 ARG   122      31.832  16.714  22.950  1.00  0.00           H  
ATOM   1897 HH12 ARG   122      32.446  15.137  23.494  1.00  0.00           H  
ATOM   1898  NH2 ARG   122      34.634  15.283  22.828  1.00  0.00           N  
ATOM   1899 HH21 ARG   122      35.554  15.405  22.428  1.00  0.00           H  
ATOM   1900 HH22 ARG   122      34.489  14.458  23.392  1.00  0.00           H  
ATOM   1901  C   ARG   122      33.676  21.956  20.739  1.00  0.00           C  
ATOM   1902  O   ARG   122      32.873  22.094  21.629  1.00  0.00           O  
ATOM   1903  N   VAL   123      33.956  22.941  19.901  1.00  0.00           N  
ATOM   1904  H   VAL   123      34.568  22.821  19.107  1.00  0.00           H  
ATOM   1905  CA  VAL   123      33.389  24.332  20.122  1.00  0.00           C  
ATOM   1906  HA  VAL   123      32.593  24.313  20.867  1.00  0.00           H  
ATOM   1907  CB  VAL   123      34.362  25.329  20.764  1.00  0.00           C  
ATOM   1908  HB  VAL   123      35.193  25.301  20.058  1.00  0.00           H  
ATOM   1909  CG1 VAL   123      33.782  26.736  20.961  1.00  0.00           C  
ATOM   1910 HG11 VAL   123      33.573  27.140  19.971  1.00  0.00           H  
ATOM   1911 HG12 VAL   123      32.936  26.639  21.641  1.00  0.00           H  
ATOM   1912 HG13 VAL   123      34.579  27.377  21.339  1.00  0.00           H  
ATOM   1913  CG2 VAL   123      34.903  24.843  22.157  1.00  0.00           C  
ATOM   1914 HG21 VAL   123      34.128  24.828  22.922  1.00  0.00           H  
ATOM   1915 HG22 VAL   123      35.442  23.899  22.075  1.00  0.00           H  
ATOM   1916 HG23 VAL   123      35.712  25.496  22.485  1.00  0.00           H  
ATOM   1917  C   VAL   123      32.773  24.960  18.869  1.00  0.00           C  
ATOM   1918  O   VAL   123      33.215  24.852  17.726  1.00  0.00           O  
ATOM   1919  N   ARG   124      31.663  25.646  19.069  1.00  0.00           N  
ATOM   1920  H   ARG   124      31.226  25.843  19.958  1.00  0.00           H  
ATOM   1921  CA  ARG   124      30.784  26.110  17.903  1.00  0.00           C  
ATOM   1922  HA  ARG   124      31.070  25.503  17.044  1.00  0.00           H  
ATOM   1923  CB  ARG   124      29.257  25.948  18.227  1.00  0.00           C  
ATOM   1924  HB2 ARG   124      28.949  24.940  18.507  1.00  0.00           H  
ATOM   1925  HB3 ARG   124      29.075  26.467  19.168  1.00  0.00           H  
ATOM   1926  CG  ARG   124      28.239  26.429  17.158  1.00  0.00           C  
ATOM   1927  HG2 ARG   124      27.250  26.499  17.611  1.00  0.00           H  
ATOM   1928  HG3 ARG   124      28.532  27.448  16.903  1.00  0.00           H  
ATOM   1929  CD  ARG   124      28.282  25.450  15.906  1.00  0.00           C  
ATOM   1930  HD2 ARG   124      29.298  25.483  15.514  1.00  0.00           H  
ATOM   1931  HD3 ARG   124      27.989  24.468  16.278  1.00  0.00           H  
ATOM   1932  NE  ARG   124      27.361  25.874  14.815  1.00  0.00           N  
ATOM   1933  HE  ARG   124      26.537  26.385  15.098  1.00  0.00           H  
ATOM   1934  CZ  ARG   124      27.592  25.945  13.548  1.00  0.00           C  
ATOM   1935  NH1 ARG   124      28.688  25.473  13.006  1.00  0.00           N  
ATOM   1936 HH11 ARG   124      29.399  24.991  13.536  1.00  0.00           H  
ATOM   1937 HH12 ARG   124      28.870  25.570  12.017  1.00  0.00           H  
ATOM   1938  NH2 ARG   124      26.743  26.506  12.706  1.00  0.00           N  
ATOM   1939 HH21 ARG   124      26.095  27.167  13.111  1.00  0.00           H  
ATOM   1940 HH22 ARG   124      27.063  26.560  11.750  1.00  0.00           H  
ATOM   1941  C   ARG   124      31.183  27.516  17.456  1.00  0.00           C  
ATOM   1942  O   ARG   124      31.588  27.740  16.305  1.00  0.00           O  
ATOM   1943  N   ALA   125      31.247  28.433  18.417  1.00  0.00           N  
ATOM   1944  H   ALA   125      30.971  28.304  19.380  1.00  0.00           H  
ATOM   1945  CA  ALA   125      31.609  29.879  18.239  1.00  0.00           C  
ATOM   1946  HA  ALA   125      32.492  29.907  17.601  1.00  0.00           H  
ATOM   1947  CB  ALA   125      30.498  30.582  17.565  1.00  0.00           C  
ATOM   1948  HB1 ALA   125      30.051  29.949  16.798  1.00  0.00           H  
ATOM   1949  HB2 ALA   125      29.749  30.843  18.313  1.00  0.00           H  
ATOM   1950  HB3 ALA   125      30.872  31.551  17.238  1.00  0.00           H  
ATOM   1951  C   ALA   125      31.976  30.405  19.659  1.00  0.00           C  
ATOM   1952  O   ALA   125      31.439  29.859  20.647  1.00  0.00           O  
ATOM   1953  N   VAL   126      32.934  31.351  19.787  1.00  0.00           N  
ATOM   1954  H   VAL   126      33.377  31.762  18.978  1.00  0.00           H  
ATOM   1955  CA  VAL   126      33.424  31.848  21.090  1.00  0.00           C  
ATOM   1956  HA  VAL   126      32.755  31.379  21.812  1.00  0.00           H  
ATOM   1957  CB  VAL   126      34.834  31.352  21.301  1.00  0.00           C  
ATOM   1958  HB  VAL   126      34.850  30.289  21.060  1.00  0.00           H  
ATOM   1959  CG1 VAL   126      35.964  31.812  20.362  1.00  0.00           C  
ATOM   1960 HG11 VAL   126      36.353  32.783  20.669  1.00  0.00           H  
ATOM   1961 HG12 VAL   126      36.762  31.084  20.510  1.00  0.00           H  
ATOM   1962 HG13 VAL   126      35.661  31.935  19.323  1.00  0.00           H  
ATOM   1963  CG2 VAL   126      35.266  31.407  22.822  1.00  0.00           C  
ATOM   1964 HG21 VAL   126      34.496  30.890  23.395  1.00  0.00           H  
ATOM   1965 HG22 VAL   126      36.240  30.925  22.904  1.00  0.00           H  
ATOM   1966 HG23 VAL   126      35.185  32.443  23.152  1.00  0.00           H  
ATOM   1967  C   VAL   126      33.345  33.378  21.404  1.00  0.00           C  
ATOM   1968  O   VAL   126      33.630  34.306  20.625  1.00  0.00           O  
ATOM   1969  N   ALA   127      33.188  33.646  22.648  1.00  0.00           N  
ATOM   1970  H   ALA   127      32.929  32.920  23.301  1.00  0.00           H  
ATOM   1971  CA  ALA   127      33.134  35.061  23.126  1.00  0.00           C  
ATOM   1972  HA  ALA   127      33.773  35.601  22.427  1.00  0.00           H  
ATOM   1973  CB  ALA   127      31.700  35.677  23.064  1.00  0.00           C  
ATOM   1974  HB1 ALA   127      31.401  35.908  22.042  1.00  0.00           H  
ATOM   1975  HB2 ALA   127      31.004  34.968  23.514  1.00  0.00           H  
ATOM   1976  HB3 ALA   127      31.614  36.547  23.716  1.00  0.00           H  
ATOM   1977  C   ALA   127      33.834  35.197  24.506  1.00  0.00           C  
ATOM   1978  O   ALA   127      33.780  34.257  25.293  1.00  0.00           O  
ATOM   1979  N   SER   128      34.388  36.334  24.929  1.00  0.00           N  
ATOM   1980  H   SER   128      34.491  37.047  24.221  1.00  0.00           H  
ATOM   1981  CA  SER   128      34.848  36.764  26.253  1.00  0.00           C  
ATOM   1982  HA  SER   128      34.401  36.129  27.019  1.00  0.00           H  
ATOM   1983  CB  SER   128      36.410  36.517  26.356  1.00  0.00           C  
ATOM   1984  HB2 SER   128      36.695  35.480  26.177  1.00  0.00           H  
ATOM   1985  HB3 SER   128      36.953  37.161  25.663  1.00  0.00           H  
ATOM   1986  OG  SER   128      36.926  36.724  27.597  1.00  0.00           O  
ATOM   1987  HG  SER   128      37.660  37.314  27.412  1.00  0.00           H  
ATOM   1988  C   SER   128      34.484  38.255  26.649  1.00  0.00           C  
ATOM   1989  O   SER   128      34.461  39.175  25.822  1.00  0.00           O  
ATOM   1990  N   LEU   129      34.250  38.518  27.917  1.00  0.00           N  
ATOM   1991  H   LEU   129      34.337  37.727  28.539  1.00  0.00           H  
ATOM   1992  CA  LEU   129      34.113  39.861  28.480  1.00  0.00           C  
ATOM   1993  HA  LEU   129      34.049  40.695  27.782  1.00  0.00           H  
ATOM   1994  CB  LEU   129      32.733  39.944  29.250  1.00  0.00           C  
ATOM   1995  HB2 LEU   129      32.633  39.372  30.172  1.00  0.00           H  
ATOM   1996  HB3 LEU   129      32.578  40.958  29.617  1.00  0.00           H  
ATOM   1997  CG  LEU   129      31.497  39.780  28.320  1.00  0.00           C  
ATOM   1998  HG  LEU   129      31.615  39.769  27.237  1.00  0.00           H  
ATOM   1999  CD1 LEU   129      30.778  38.435  28.578  1.00  0.00           C  
ATOM   2000 HD11 LEU   129      30.055  38.104  27.833  1.00  0.00           H  
ATOM   2001 HD12 LEU   129      31.610  37.731  28.588  1.00  0.00           H  
ATOM   2002 HD13 LEU   129      30.257  38.369  29.533  1.00  0.00           H  
ATOM   2003  CD2 LEU   129      30.353  40.744  28.619  1.00  0.00           C  
ATOM   2004 HD21 LEU   129      30.079  40.476  29.640  1.00  0.00           H  
ATOM   2005 HD22 LEU   129      30.565  41.810  28.542  1.00  0.00           H  
ATOM   2006 HD23 LEU   129      29.495  40.573  27.970  1.00  0.00           H  
ATOM   2007  C   LEU   129      35.336  40.190  29.405  1.00  0.00           C  
ATOM   2008  O   LEU   129      35.878  39.319  30.108  1.00  0.00           O  
ATOM   2009  N   ASN   130      35.808  41.470  29.324  1.00  0.00           N  
ATOM   2010  H   ASN   130      35.319  42.049  28.656  1.00  0.00           H  
ATOM   2011  CA  ASN   130      36.951  42.041  30.042  1.00  0.00           C  
ATOM   2012  HA  ASN   130      37.004  43.104  29.807  1.00  0.00           H  
ATOM   2013  CB  ASN   130      36.710  42.001  31.534  1.00  0.00           C  
ATOM   2014  HB2 ASN   130      36.670  40.933  31.750  1.00  0.00           H  
ATOM   2015  HB3 ASN   130      37.555  42.473  32.036  1.00  0.00           H  
ATOM   2016  CG  ASN   130      35.441  42.632  31.979  1.00  0.00           C  
ATOM   2017  OD1 ASN   130      34.438  42.034  32.126  1.00  0.00           O  
ATOM   2018  ND2 ASN   130      35.528  43.790  32.455  1.00  0.00           N  
ATOM   2019 HD21 ASN   130      34.702  44.298  32.738  1.00  0.00           H  
ATOM   2020 HD22 ASN   130      36.468  44.151  32.536  1.00  0.00           H  
ATOM   2021  C   ASN   130      38.329  41.459  29.709  1.00  0.00           C  
ATOM   2022  O   ASN   130      39.312  42.149  30.016  1.00  0.00           O  
ATOM   2023  N   THR   131      38.370  40.285  29.145  1.00  0.00           N  
ATOM   2024  H   THR   131      37.471  39.830  29.080  1.00  0.00           H  
ATOM   2025  CA  THR   131      39.535  39.431  28.904  1.00  0.00           C  
ATOM   2026  HA  THR   131      40.429  39.885  29.332  1.00  0.00           H  
ATOM   2027  CB  THR   131      39.344  38.038  29.670  1.00  0.00           C  
ATOM   2028  HB  THR   131      38.301  37.749  29.537  1.00  0.00           H  
ATOM   2029  CG2 THR   131      40.314  36.896  29.331  1.00  0.00           C  
ATOM   2030 HG21 THR   131      40.534  36.359  30.254  1.00  0.00           H  
ATOM   2031 HG22 THR   131      39.895  36.169  28.635  1.00  0.00           H  
ATOM   2032 HG23 THR   131      41.315  37.189  29.015  1.00  0.00           H  
ATOM   2033  OG1 THR   131      39.504  38.285  31.026  1.00  0.00           O  
ATOM   2034  HG1 THR   131      40.447  38.411  31.151  1.00  0.00           H  
ATOM   2035  C   THR   131      39.791  39.171  27.417  1.00  0.00           C  
ATOM   2036  O   THR   131      39.152  38.274  26.792  1.00  0.00           O  
ATOM   2037  N   PRO   132      40.730  39.824  26.758  1.00  0.00           N  
ATOM   2038  CD  PRO   132      41.603  40.929  27.238  1.00  0.00           C  
ATOM   2039  HD2 PRO   132      41.962  40.843  28.264  1.00  0.00           H  
ATOM   2040  HD3 PRO   132      41.107  41.897  27.176  1.00  0.00           H  
ATOM   2041  CG  PRO   132      42.775  40.972  26.268  1.00  0.00           C  
ATOM   2042  HG2 PRO   132      43.547  40.249  26.531  1.00  0.00           H  
ATOM   2043  HG3 PRO   132      43.186  41.976  26.166  1.00  0.00           H  
ATOM   2044  CB  PRO   132      42.164  40.486  24.924  1.00  0.00           C  
ATOM   2045  HB2 PRO   132      42.929  40.044  24.287  1.00  0.00           H  
ATOM   2046  HB3 PRO   132      41.677  41.328  24.432  1.00  0.00           H  
ATOM   2047  CA  PRO   132      41.198  39.462  25.393  1.00  0.00           C  
ATOM   2048  HA  PRO   132      40.295  39.439  24.784  1.00  0.00           H  
ATOM   2049  C   PRO   132      41.880  37.982  25.283  1.00  0.00           C  
ATOM   2050  O   PRO   132      42.167  37.451  26.272  1.00  0.00           O  
ATOM   2051  N   PHE   133      41.972  37.393  24.079  1.00  0.00           N  
ATOM   2052  H   PHE   133      41.548  37.841  23.279  1.00  0.00           H  
ATOM   2053  CA  PHE   133      43.052  36.437  23.742  1.00  0.00           C  
ATOM   2054  HA  PHE   133      43.021  35.716  24.558  1.00  0.00           H  
ATOM   2055  CB  PHE   133      42.788  35.848  22.295  1.00  0.00           C  
ATOM   2056  HB2 PHE   133      41.862  35.275  22.335  1.00  0.00           H  
ATOM   2057  HB3 PHE   133      42.819  36.680  21.591  1.00  0.00           H  
ATOM   2058  CG  PHE   133      43.909  34.888  21.936  1.00  0.00           C  
ATOM   2059  CD1 PHE   133      44.601  35.240  20.780  1.00  0.00           C  
ATOM   2060  HD1 PHE   133      44.528  36.205  20.302  1.00  0.00           H  
ATOM   2061  CE1 PHE   133      45.677  34.421  20.294  1.00  0.00           C  
ATOM   2062  HE1 PHE   133      46.209  34.738  19.409  1.00  0.00           H  
ATOM   2063  CZ  PHE   133      46.034  33.259  20.965  1.00  0.00           C  
ATOM   2064  HZ  PHE   133      46.846  32.633  20.627  1.00  0.00           H  
ATOM   2065  CE2 PHE   133      45.404  33.017  22.151  1.00  0.00           C  
ATOM   2066  HE2 PHE   133      45.628  32.137  22.735  1.00  0.00           H  
ATOM   2067  CD2 PHE   133      44.324  33.808  22.660  1.00  0.00           C  
ATOM   2068  HD2 PHE   133      43.843  33.497  23.576  1.00  0.00           H  
ATOM   2069  C   PHE   133      44.457  37.167  23.731  1.00  0.00           C  
ATOM   2070  O   PHE   133      44.534  38.232  23.117  1.00  0.00           O  
ATOM   2071  N   ILE   134      45.561  36.610  24.277  1.00  0.00           N  
ATOM   2072  H   ILE   134      45.465  35.779  24.842  1.00  0.00           H  
ATOM   2073  CA  ILE   134      46.924  37.288  24.343  1.00  0.00           C  
ATOM   2074  HA  ILE   134      46.942  37.950  23.478  1.00  0.00           H  
ATOM   2075  CB  ILE   134      47.051  38.263  25.502  1.00  0.00           C  
ATOM   2076  HB  ILE   134      46.171  38.904  25.444  1.00  0.00           H  
ATOM   2077  CG2 ILE   134      46.978  37.613  26.900  1.00  0.00           C  
ATOM   2078 HG21 ILE   134      47.841  36.971  27.071  1.00  0.00           H  
ATOM   2079 HG22 ILE   134      46.880  38.475  27.559  1.00  0.00           H  
ATOM   2080 HG23 ILE   134      46.104  36.961  26.903  1.00  0.00           H  
ATOM   2081  CG1 ILE   134      48.379  39.099  25.430  1.00  0.00           C  
ATOM   2082 HG12 ILE   134      49.208  38.403  25.557  1.00  0.00           H  
ATOM   2083 HG13 ILE   134      48.377  39.515  24.423  1.00  0.00           H  
ATOM   2084  CD1 ILE   134      48.379  40.284  26.376  1.00  0.00           C  
ATOM   2085 HD11 ILE   134      48.503  40.052  27.434  1.00  0.00           H  
ATOM   2086 HD12 ILE   134      49.278  40.872  26.187  1.00  0.00           H  
ATOM   2087 HD13 ILE   134      47.552  40.955  26.143  1.00  0.00           H  
ATOM   2088  C   ILE   134      48.009  36.269  24.187  1.00  0.00           C  
ATOM   2089  O   ILE   134      48.274  35.504  25.049  1.00  0.00           O  
ATOM   2090  N   PRO   135      48.757  36.261  23.065  1.00  0.00           N  
ATOM   2091  CD  PRO   135      48.521  37.001  21.820  1.00  0.00           C  
ATOM   2092  HD2 PRO   135      48.672  38.050  22.073  1.00  0.00           H  
ATOM   2093  HD3 PRO   135      47.514  36.808  21.450  1.00  0.00           H  
ATOM   2094  CG  PRO   135      49.568  36.547  20.810  1.00  0.00           C  
ATOM   2095  HG2 PRO   135      50.009  37.354  20.225  1.00  0.00           H  
ATOM   2096  HG3 PRO   135      49.135  35.769  20.181  1.00  0.00           H  
ATOM   2097  CB  PRO   135      50.586  35.762  21.571  1.00  0.00           C  
ATOM   2098  HB2 PRO   135      51.421  36.423  21.807  1.00  0.00           H  
ATOM   2099  HB3 PRO   135      50.935  34.842  21.101  1.00  0.00           H  
ATOM   2100  CA  PRO   135      49.866  35.353  22.916  1.00  0.00           C  
ATOM   2101  HA  PRO   135      49.463  34.346  22.810  1.00  0.00           H  
ATOM   2102  C   PRO   135      50.912  35.388  24.056  1.00  0.00           C  
ATOM   2103  O   PRO   135      51.093  36.434  24.650  1.00  0.00           O  
ATOM   2104  N   ALA   136      51.554  34.253  24.310  1.00  0.00           N  
ATOM   2105  H   ALA   136      51.332  33.382  23.848  1.00  0.00           H  
ATOM   2106  CA  ALA   136      52.872  34.267  24.957  1.00  0.00           C  
ATOM   2107  HA  ALA   136      52.629  34.626  25.957  1.00  0.00           H  
ATOM   2108  CB  ALA   136      53.217  32.832  25.135  1.00  0.00           C  
ATOM   2109  HB1 ALA   136      52.344  32.211  25.339  1.00  0.00           H  
ATOM   2110  HB2 ALA   136      53.537  32.408  24.183  1.00  0.00           H  
ATOM   2111  HB3 ALA   136      53.851  32.704  26.013  1.00  0.00           H  
ATOM   2112  C   ALA   136      53.885  35.142  24.242  1.00  0.00           C  
ATOM   2113  O   ALA   136      53.964  35.055  22.994  1.00  0.00           O  
ATOM   2114  N   ASN   137      54.689  35.930  25.044  1.00  0.00           N  
ATOM   2115  H   ASN   137      54.473  35.938  26.031  1.00  0.00           H  
ATOM   2116  CA  ASN   137      55.910  36.626  24.488  1.00  0.00           C  
ATOM   2117  HA  ASN   137      55.760  36.763  23.417  1.00  0.00           H  
ATOM   2118  CB  ASN   137      56.207  37.992  25.114  1.00  0.00           C  
ATOM   2119  HB2 ASN   137      55.404  38.688  24.873  1.00  0.00           H  
ATOM   2120  HB3 ASN   137      56.284  37.872  26.195  1.00  0.00           H  
ATOM   2121  CG  ASN   137      57.484  38.645  24.743  1.00  0.00           C  
ATOM   2122  OD1 ASN   137      58.420  38.184  24.177  1.00  0.00           O  
ATOM   2123  ND2 ASN   137      57.539  39.928  25.047  1.00  0.00           N  
ATOM   2124 HD21 ASN   137      58.304  40.508  24.734  1.00  0.00           H  
ATOM   2125 HD22 ASN   137      56.831  40.364  25.620  1.00  0.00           H  
ATOM   2126  C   ASN   137      57.110  35.612  24.822  1.00  0.00           C  
ATOM   2127  O   ASN   137      57.378  35.440  26.016  1.00  0.00           O  
ATOM   2128  N   PRO   138      57.833  35.061  23.872  1.00  0.00           N  
ATOM   2129  CD  PRO   138      57.613  35.084  22.401  1.00  0.00           C  
ATOM   2130  HD2 PRO   138      58.367  35.769  22.016  1.00  0.00           H  
ATOM   2131  HD3 PRO   138      56.593  35.397  22.180  1.00  0.00           H  
ATOM   2132  CG  PRO   138      57.978  33.685  21.907  1.00  0.00           C  
ATOM   2133  HG2 PRO   138      58.340  33.697  20.878  1.00  0.00           H  
ATOM   2134  HG3 PRO   138      57.265  32.899  22.151  1.00  0.00           H  
ATOM   2135  CB  PRO   138      59.105  33.278  22.797  1.00  0.00           C  
ATOM   2136  HB2 PRO   138      60.067  33.527  22.349  1.00  0.00           H  
ATOM   2137  HB3 PRO   138      59.014  32.216  23.022  1.00  0.00           H  
ATOM   2138  CA  PRO   138      58.847  34.017  24.115  1.00  0.00           C  
ATOM   2139  HA  PRO   138      58.357  33.328  24.803  1.00  0.00           H  
ATOM   2140  C   PRO   138      60.101  34.567  24.799  1.00  0.00           C  
ATOM   2141  O   PRO   138      60.863  33.882  25.408  1.00  0.00           O  
ATOM   2142  N   ASN   139      60.300  35.896  24.639  1.00  0.00           N  
ATOM   2143  H   ASN   139      59.545  36.482  24.315  1.00  0.00           H  
ATOM   2144  CA  ASN   139      61.377  36.599  25.339  1.00  0.00           C  
ATOM   2145  HA  ASN   139      62.253  35.956  25.420  1.00  0.00           H  
ATOM   2146  CB  ASN   139      61.879  37.876  24.598  1.00  0.00           C  
ATOM   2147  HB2 ASN   139      61.987  37.598  23.549  1.00  0.00           H  
ATOM   2148  HB3 ASN   139      61.128  38.659  24.703  1.00  0.00           H  
ATOM   2149  CG  ASN   139      63.182  38.430  24.908  1.00  0.00           C  
ATOM   2150  OD1 ASN   139      63.994  37.781  25.573  1.00  0.00           O  
ATOM   2151  ND2 ASN   139      63.615  39.445  24.189  1.00  0.00           N  
ATOM   2152 HD21 ASN   139      64.615  39.548  24.100  1.00  0.00           H  
ATOM   2153 HD22 ASN   139      62.920  39.890  23.607  1.00  0.00           H  
ATOM   2154  C   ASN   139      60.952  37.043  26.746  1.00  0.00           C  
ATOM   2155  O   ASN   139      61.811  37.655  27.383  1.00  0.00           O  
ATOM   2156  N   MET   140      59.691  36.847  27.252  1.00  0.00           N  
ATOM   2157  H   MET   140      59.050  36.164  26.875  1.00  0.00           H  
ATOM   2158  CA  MET   140      59.270  37.432  28.535  1.00  0.00           C  
ATOM   2159  HA  MET   140      60.121  37.490  29.214  1.00  0.00           H  
ATOM   2160  CB  MET   140      58.942  38.882  28.287  1.00  0.00           C  
ATOM   2161  HB2 MET   140      59.794  39.548  28.148  1.00  0.00           H  
ATOM   2162  HB3 MET   140      58.229  38.825  27.464  1.00  0.00           H  
ATOM   2163  CG  MET   140      58.224  39.575  29.443  1.00  0.00           C  
ATOM   2164  HG2 MET   140      57.169  39.541  29.172  1.00  0.00           H  
ATOM   2165  HG3 MET   140      58.395  39.028  30.370  1.00  0.00           H  
ATOM   2166  SD  MET   140      58.553  41.348  29.813  1.00  0.00           S  
ATOM   2167  CE  MET   140      60.374  41.190  30.275  1.00  0.00           C  
ATOM   2168  HE1 MET   140      61.057  41.070  29.434  1.00  0.00           H  
ATOM   2169  HE2 MET   140      60.660  42.145  30.715  1.00  0.00           H  
ATOM   2170  HE3 MET   140      60.488  40.385  31.001  1.00  0.00           H  
ATOM   2171  C   MET   140      58.210  36.664  29.231  1.00  0.00           C  
ATOM   2172  O   MET   140      57.137  36.463  28.671  1.00  0.00           O  
ATOM   2173  N   SER   141      58.484  36.209  30.426  1.00  0.00           N  
ATOM   2174  H   SER   141      59.459  36.096  30.663  1.00  0.00           H  
ATOM   2175  CA  SER   141      57.500  35.715  31.441  1.00  0.00           C  
ATOM   2176  HA  SER   141      57.062  34.848  30.947  1.00  0.00           H  
ATOM   2177  CB  SER   141      58.227  35.150  32.686  1.00  0.00           C  
ATOM   2178  HB2 SER   141      58.739  34.294  32.247  1.00  0.00           H  
ATOM   2179  HB3 SER   141      58.822  35.918  33.180  1.00  0.00           H  
ATOM   2180  OG  SER   141      57.326  34.490  33.570  1.00  0.00           O  
ATOM   2181  HG  SER   141      57.830  33.826  34.046  1.00  0.00           H  
ATOM   2182  C   SER   141      56.407  36.736  31.829  1.00  0.00           C  
ATOM   2183  O   SER   141      56.808  37.902  32.060  1.00  0.00           O  
ATOM   2184  N   PRO   142      55.115  36.351  31.895  1.00  0.00           N  
ATOM   2185  CD  PRO   142      54.594  35.084  31.550  1.00  0.00           C  
ATOM   2186  HD2 PRO   142      55.229  34.217  31.735  1.00  0.00           H  
ATOM   2187  HD3 PRO   142      54.423  35.127  30.474  1.00  0.00           H  
ATOM   2188  CG  PRO   142      53.246  34.948  32.175  1.00  0.00           C  
ATOM   2189  HG2 PRO   142      53.303  34.530  33.181  1.00  0.00           H  
ATOM   2190  HG3 PRO   142      52.466  34.391  31.656  1.00  0.00           H  
ATOM   2191  CB  PRO   142      52.844  36.392  32.388  1.00  0.00           C  
ATOM   2192  HB2 PRO   142      52.242  36.496  33.290  1.00  0.00           H  
ATOM   2193  HB3 PRO   142      52.245  36.778  31.562  1.00  0.00           H  
ATOM   2194  CA  PRO   142      54.107  37.208  32.475  1.00  0.00           C  
ATOM   2195  HA  PRO   142      54.094  38.073  31.810  1.00  0.00           H  
ATOM   2196  C   PRO   142      54.345  37.677  33.907  1.00  0.00           C  
ATOM   2197  O   PRO   142      53.812  38.668  34.335  1.00  0.00           O  
ATOM   2198  N   LEU   143      55.149  36.927  34.727  1.00  0.00           N  
ATOM   2199  H   LEU   143      55.619  36.096  34.397  1.00  0.00           H  
ATOM   2200  CA  LEU   143      55.639  37.298  36.076  1.00  0.00           C  
ATOM   2201  HA  LEU   143      54.871  37.635  36.771  1.00  0.00           H  
ATOM   2202  CB  LEU   143      56.273  35.997  36.717  1.00  0.00           C  
ATOM   2203  HB2 LEU   143      56.838  35.390  36.009  1.00  0.00           H  
ATOM   2204  HB3 LEU   143      56.938  36.353  37.504  1.00  0.00           H  
ATOM   2205  CG  LEU   143      55.321  35.013  37.366  1.00  0.00           C  
ATOM   2206  HG  LEU   143      54.670  34.614  36.588  1.00  0.00           H  
ATOM   2207  CD1 LEU   143      55.980  33.849  38.175  1.00  0.00           C  
ATOM   2208 HD11 LEU   143      55.290  33.022  38.342  1.00  0.00           H  
ATOM   2209 HD12 LEU   143      56.852  33.529  37.605  1.00  0.00           H  
ATOM   2210 HD13 LEU   143      56.458  34.203  39.089  1.00  0.00           H  
ATOM   2211  CD2 LEU   143      54.395  35.713  38.335  1.00  0.00           C  
ATOM   2212 HD21 LEU   143      53.687  35.058  38.841  1.00  0.00           H  
ATOM   2213 HD22 LEU   143      55.052  36.265  39.007  1.00  0.00           H  
ATOM   2214 HD23 LEU   143      53.728  36.379  37.787  1.00  0.00           H  
ATOM   2215  C   LEU   143      56.703  38.420  35.980  1.00  0.00           C  
ATOM   2216  O   LEU   143      56.761  39.148  36.938  1.00  0.00           O  
ATOM   2217  N   GLU   144      57.440  38.710  34.893  1.00  0.00           N  
ATOM   2218  H   GLU   144      57.198  38.294  34.005  1.00  0.00           H  
ATOM   2219  CA  GLU   144      58.281  39.925  34.711  1.00  0.00           C  
ATOM   2220  HA  GLU   144      58.732  40.269  35.642  1.00  0.00           H  
ATOM   2221  CB  GLU   144      59.479  39.571  33.781  1.00  0.00           C  
ATOM   2222  HB2 GLU   144      59.074  38.992  32.951  1.00  0.00           H  
ATOM   2223  HB3 GLU   144      59.974  40.478  33.434  1.00  0.00           H  
ATOM   2224  CG  GLU   144      60.523  38.723  34.546  1.00  0.00           C  
ATOM   2225  HG2 GLU   144      60.598  39.217  35.515  1.00  0.00           H  
ATOM   2226  HG3 GLU   144      60.118  37.725  34.715  1.00  0.00           H  
ATOM   2227  CD  GLU   144      61.921  38.760  33.871  1.00  0.00           C  
ATOM   2228  OE1 GLU   144      62.025  38.940  32.647  1.00  0.00           O  
ATOM   2229  OE2 GLU   144      63.005  38.694  34.567  1.00  0.00           O  
ATOM   2230  C   GLU   144      57.530  41.089  34.016  1.00  0.00           C  
ATOM   2231  O   GLU   144      57.843  42.262  34.328  1.00  0.00           O  
ATOM   2232  N   SER   145      56.563  40.803  33.144  1.00  0.00           N  
ATOM   2233  H   SER   145      56.372  39.848  32.878  1.00  0.00           H  
ATOM   2234  CA  SER   145      55.659  41.815  32.567  1.00  0.00           C  
ATOM   2235  HA  SER   145      56.185  42.324  31.759  1.00  0.00           H  
ATOM   2236  CB  SER   145      54.628  41.189  31.686  1.00  0.00           C  
ATOM   2237  HB2 SER   145      54.144  40.437  32.309  1.00  0.00           H  
ATOM   2238  HB3 SER   145      53.891  41.930  31.375  1.00  0.00           H  
ATOM   2239  OG  SER   145      55.116  40.353  30.580  1.00  0.00           O  
ATOM   2240  HG  SER   145      55.379  39.506  30.948  1.00  0.00           H  
ATOM   2241  C   SER   145      55.042  42.778  33.534  1.00  0.00           C  
ATOM   2242  O   SER   145      54.700  43.910  33.221  1.00  0.00           O  
ATOM   2243  N   ILE   146      54.644  42.252  34.681  1.00  0.00           N  
ATOM   2244  H   ILE   146      54.782  41.251  34.694  1.00  0.00           H  
ATOM   2245  CA  ILE   146      54.188  42.850  36.013  1.00  0.00           C  
ATOM   2246  HA  ILE   146      53.113  43.029  35.993  1.00  0.00           H  
ATOM   2247  CB  ILE   146      54.362  41.795  37.155  1.00  0.00           C  
ATOM   2248  HB  ILE   146      55.361  41.368  37.063  1.00  0.00           H  
ATOM   2249  CG2 ILE   146      54.321  42.471  38.550  1.00  0.00           C  
ATOM   2250 HG21 ILE   146      54.486  41.745  39.346  1.00  0.00           H  
ATOM   2251 HG22 ILE   146      55.168  43.137  38.711  1.00  0.00           H  
ATOM   2252 HG23 ILE   146      53.327  42.902  38.673  1.00  0.00           H  
ATOM   2253  CG1 ILE   146      53.243  40.686  36.988  1.00  0.00           C  
ATOM   2254 HG12 ILE   146      52.280  41.195  36.961  1.00  0.00           H  
ATOM   2255 HG13 ILE   146      53.350  40.156  36.042  1.00  0.00           H  
ATOM   2256  CD1 ILE   146      53.227  39.578  38.057  1.00  0.00           C  
ATOM   2257 HD11 ILE   146      54.195  39.082  38.114  1.00  0.00           H  
ATOM   2258 HD12 ILE   146      52.891  39.907  39.040  1.00  0.00           H  
ATOM   2259 HD13 ILE   146      52.479  38.841  37.763  1.00  0.00           H  
ATOM   2260  C   ILE   146      54.846  44.164  36.356  1.00  0.00           C  
ATOM   2261  O   ILE   146      54.100  45.049  36.886  1.00  0.00           O  
ATOM   2262  N   LYS   147      56.131  44.298  36.021  1.00  0.00           N  
ATOM   2263  H   LYS   147      56.524  43.395  35.800  1.00  0.00           H  
ATOM   2264  CA  LYS   147      57.025  45.380  36.496  1.00  0.00           C  
ATOM   2265  HA  LYS   147      56.758  45.568  37.536  1.00  0.00           H  
ATOM   2266  CB  LYS   147      58.467  44.939  36.478  1.00  0.00           C  
ATOM   2267  HB2 LYS   147      58.766  44.716  35.454  1.00  0.00           H  
ATOM   2268  HB3 LYS   147      59.150  45.753  36.721  1.00  0.00           H  
ATOM   2269  CG  LYS   147      58.736  43.697  37.262  1.00  0.00           C  
ATOM   2270  HG2 LYS   147      58.340  43.876  38.262  1.00  0.00           H  
ATOM   2271  HG3 LYS   147      58.355  42.822  36.735  1.00  0.00           H  
ATOM   2272  CD  LYS   147      60.203  43.443  37.397  1.00  0.00           C  
ATOM   2273  HD2 LYS   147      60.594  43.346  36.384  1.00  0.00           H  
ATOM   2274  HD3 LYS   147      60.680  44.321  37.832  1.00  0.00           H  
ATOM   2275  CE  LYS   147      60.429  42.129  38.127  1.00  0.00           C  
ATOM   2276  HE2 LYS   147      59.903  42.175  39.080  1.00  0.00           H  
ATOM   2277  HE3 LYS   147      59.976  41.291  37.597  1.00  0.00           H  
ATOM   2278  NZ  LYS   147      61.867  41.802  38.184  1.00  0.00           N  
ATOM   2279  HZ1 LYS   147      61.980  40.949  38.715  1.00  0.00           H  
ATOM   2280  HZ2 LYS   147      62.276  41.563  37.292  1.00  0.00           H  
ATOM   2281  HZ3 LYS   147      62.438  42.538  38.575  1.00  0.00           H  
ATOM   2282  C   LYS   147      56.655  46.673  35.741  1.00  0.00           C  
ATOM   2283  O   LYS   147      57.072  47.761  36.155  1.00  0.00           O  
ATOM   2284  N   ALA   148      55.684  46.581  34.802  1.00  0.00           N  
ATOM   2285  H   ALA   148      55.272  45.672  34.651  1.00  0.00           H  
ATOM   2286  CA  ALA   148      55.237  47.767  34.119  1.00  0.00           C  
ATOM   2287  HA  ALA   148      56.101  48.212  33.626  1.00  0.00           H  
ATOM   2288  CB  ALA   148      54.056  47.371  33.267  1.00  0.00           C  
ATOM   2289  HB1 ALA   148      54.472  46.858  32.400  1.00  0.00           H  
ATOM   2290  HB2 ALA   148      53.328  46.775  33.818  1.00  0.00           H  
ATOM   2291  HB3 ALA   148      53.509  48.204  32.827  1.00  0.00           H  
ATOM   2292  C   ALA   148      54.621  48.824  35.059  1.00  0.00           C  
ATOM   2293  O   ALA   148      54.727  50.032  34.731  1.00  0.00           O  
ATOM   2294  N   ASN   149      53.926  48.417  36.097  1.00  0.00           N  
ATOM   2295  H   ASN   149      53.763  47.436  36.279  1.00  0.00           H  
ATOM   2296  CA  ASN   149      53.077  49.213  36.959  1.00  0.00           C  
ATOM   2297  HA  ASN   149      53.525  50.178  37.197  1.00  0.00           H  
ATOM   2298  CB  ASN   149      51.864  49.519  36.080  1.00  0.00           C  
ATOM   2299  HB2 ASN   149      52.158  49.912  35.107  1.00  0.00           H  
ATOM   2300  HB3 ASN   149      51.158  48.698  35.947  1.00  0.00           H  
ATOM   2301  CG  ASN   149      50.968  50.603  36.605  1.00  0.00           C  
ATOM   2302  OD1 ASN   149      50.020  50.427  37.386  1.00  0.00           O  
ATOM   2303  ND2 ASN   149      51.204  51.892  36.333  1.00  0.00           N  
ATOM   2304 HD21 ASN   149      50.507  52.493  36.748  1.00  0.00           H  
ATOM   2305 HD22 ASN   149      51.870  52.199  35.638  1.00  0.00           H  
ATOM   2306  C   ASN   149      52.638  48.657  38.322  1.00  0.00           C  
ATOM   2307  O   ASN   149      52.376  47.446  38.284  1.00  0.00           O  
ATOM   2308  N   PRO   150      52.535  49.475  39.409  1.00  0.00           N  
ATOM   2309  CD  PRO   150      53.123  50.782  39.663  1.00  0.00           C  
ATOM   2310  HD2 PRO   150      52.297  51.408  39.327  1.00  0.00           H  
ATOM   2311  HD3 PRO   150      53.953  51.091  39.028  1.00  0.00           H  
ATOM   2312  CG  PRO   150      53.426  50.843  41.134  1.00  0.00           C  
ATOM   2313  HG2 PRO   150      53.443  51.890  41.438  1.00  0.00           H  
ATOM   2314  HG3 PRO   150      54.344  50.311  41.382  1.00  0.00           H  
ATOM   2315  CB  PRO   150      52.341  49.984  41.747  1.00  0.00           C  
ATOM   2316  HB2 PRO   150      51.480  50.646  41.837  1.00  0.00           H  
ATOM   2317  HB3 PRO   150      52.532  49.561  42.733  1.00  0.00           H  
ATOM   2318  CA  PRO   150      52.170  48.890  40.709  1.00  0.00           C  
ATOM   2319  HA  PRO   150      52.867  48.092  40.965  1.00  0.00           H  
ATOM   2320  C   PRO   150      50.757  48.235  40.717  1.00  0.00           C  
ATOM   2321  O   PRO   150      50.481  47.497  41.639  1.00  0.00           O  
ATOM   2322  N   VAL   151      49.923  48.289  39.630  1.00  0.00           N  
ATOM   2323  H   VAL   151      50.225  48.886  38.873  1.00  0.00           H  
ATOM   2324  CA  VAL   151      48.656  47.594  39.540  1.00  0.00           C  
ATOM   2325  HA  VAL   151      48.125  47.800  40.470  1.00  0.00           H  
ATOM   2326  CB  VAL   151      47.818  48.118  38.354  1.00  0.00           C  
ATOM   2327  HB  VAL   151      47.866  49.207  38.341  1.00  0.00           H  
ATOM   2328  CG1 VAL   151      48.321  47.507  37.043  1.00  0.00           C  
ATOM   2329 HG11 VAL   151      47.890  48.142  36.269  1.00  0.00           H  
ATOM   2330 HG12 VAL   151      49.410  47.469  37.075  1.00  0.00           H  
ATOM   2331 HG13 VAL   151      47.949  46.502  36.841  1.00  0.00           H  
ATOM   2332  CG2 VAL   151      46.302  47.806  38.541  1.00  0.00           C  
ATOM   2333 HG21 VAL   151      45.714  48.211  37.717  1.00  0.00           H  
ATOM   2334 HG22 VAL   151      46.135  46.746  38.734  1.00  0.00           H  
ATOM   2335 HG23 VAL   151      45.935  48.306  39.437  1.00  0.00           H  
ATOM   2336  C   VAL   151      48.800  46.120  39.574  1.00  0.00           C  
ATOM   2337  O   VAL   151      48.077  45.306  40.149  1.00  0.00           O  
ATOM   2338  N   PHE   152      49.828  45.542  38.844  1.00  0.00           N  
ATOM   2339  H   PHE   152      50.553  46.176  38.541  1.00  0.00           H  
ATOM   2340  CA  PHE   152      50.008  44.089  38.658  1.00  0.00           C  
ATOM   2341  HA  PHE   152      49.010  43.683  38.492  1.00  0.00           H  
ATOM   2342  CB  PHE   152      50.795  43.820  37.412  1.00  0.00           C  
ATOM   2343  HB2 PHE   152      51.797  44.232  37.528  1.00  0.00           H  
ATOM   2344  HB3 PHE   152      50.780  42.743  37.248  1.00  0.00           H  
ATOM   2345  CG  PHE   152      50.265  44.523  36.147  1.00  0.00           C  
ATOM   2346  CD1 PHE   152      50.966  45.558  35.492  1.00  0.00           C  
ATOM   2347  HD1 PHE   152      51.751  46.104  35.995  1.00  0.00           H  
ATOM   2348  CE1 PHE   152      50.681  46.013  34.189  1.00  0.00           C  
ATOM   2349  HE1 PHE   152      51.160  46.856  33.713  1.00  0.00           H  
ATOM   2350  CZ  PHE   152      49.666  45.363  33.527  1.00  0.00           C  
ATOM   2351  HZ  PHE   152      49.427  45.579  32.496  1.00  0.00           H  
ATOM   2352  CE2 PHE   152      48.810  44.475  34.223  1.00  0.00           C  
ATOM   2353  HE2 PHE   152      47.897  44.199  33.718  1.00  0.00           H  
ATOM   2354  CD2 PHE   152      49.105  44.047  35.506  1.00  0.00           C  
ATOM   2355  HD2 PHE   152      48.512  43.278  35.978  1.00  0.00           H  
ATOM   2356  C   PHE   152      50.540  43.345  39.892  1.00  0.00           C  
ATOM   2357  O   PHE   152      50.319  42.116  39.938  1.00  0.00           O  
ATOM   2358  N   ASP   153      51.140  44.018  40.949  1.00  0.00           N  
ATOM   2359  H   ASP   153      51.137  45.023  40.857  1.00  0.00           H  
ATOM   2360  CA  ASP   153      51.842  43.312  42.078  1.00  0.00           C  
ATOM   2361  HA  ASP   153      52.786  42.901  41.721  1.00  0.00           H  
ATOM   2362  CB  ASP   153      52.152  44.446  43.116  1.00  0.00           C  
ATOM   2363  HB2 ASP   153      51.271  45.081  43.215  1.00  0.00           H  
ATOM   2364  HB3 ASP   153      52.478  43.958  44.034  1.00  0.00           H  
ATOM   2365  CG  ASP   153      53.430  45.247  42.761  1.00  0.00           C  
ATOM   2366  OD1 ASP   153      53.697  46.340  43.318  1.00  0.00           O  
ATOM   2367  OD2 ASP   153      54.248  44.709  41.956  1.00  0.00           O  
ATOM   2368  C   ASP   153      51.110  42.201  42.774  1.00  0.00           C  
ATOM   2369  O   ASP   153      51.749  41.279  43.179  1.00  0.00           O  
ATOM   2370  N   TYR   154      49.831  42.259  42.993  1.00  0.00           N  
ATOM   2371  H   TYR   154      49.512  43.212  42.892  1.00  0.00           H  
ATOM   2372  CA  TYR   154      49.049  41.093  43.505  1.00  0.00           C  
ATOM   2373  HA  TYR   154      49.246  41.008  44.574  1.00  0.00           H  
ATOM   2374  CB  TYR   154      47.574  41.466  43.315  1.00  0.00           C  
ATOM   2375  HB2 TYR   154      47.056  40.909  44.095  1.00  0.00           H  
ATOM   2376  HB3 TYR   154      47.565  42.531  43.545  1.00  0.00           H  
ATOM   2377  CG  TYR   154      46.956  41.195  41.998  1.00  0.00           C  
ATOM   2378  CD1 TYR   154      46.053  40.132  41.818  1.00  0.00           C  
ATOM   2379  HD1 TYR   154      45.975  39.467  42.665  1.00  0.00           H  
ATOM   2380  CE1 TYR   154      45.413  39.907  40.511  1.00  0.00           C  
ATOM   2381  HE1 TYR   154      44.749  39.075  40.329  1.00  0.00           H  
ATOM   2382  CZ  TYR   154      45.773  40.752  39.483  1.00  0.00           C  
ATOM   2383  OH  TYR   154      45.421  40.563  38.156  1.00  0.00           O  
ATOM   2384  HH  TYR   154      44.549  40.164  38.208  1.00  0.00           H  
ATOM   2385  CE2 TYR   154      46.620  41.854  39.629  1.00  0.00           C  
ATOM   2386  HE2 TYR   154      46.784  42.583  38.849  1.00  0.00           H  
ATOM   2387  CD2 TYR   154      47.198  42.083  40.881  1.00  0.00           C  
ATOM   2388  HD2 TYR   154      47.742  42.978  41.143  1.00  0.00           H  
ATOM   2389  C   TYR   154      49.324  39.718  42.895  1.00  0.00           C  
ATOM   2390  O   TYR   154      49.225  38.719  43.597  1.00  0.00           O  
ATOM   2391  N   GLN   155      49.560  39.710  41.536  1.00  0.00           N  
ATOM   2392  H   GLN   155      49.393  40.503  40.932  1.00  0.00           H  
ATOM   2393  CA  GLN   155      49.864  38.491  40.874  1.00  0.00           C  
ATOM   2394  HA  GLN   155      49.035  37.788  40.960  1.00  0.00           H  
ATOM   2395  CB  GLN   155      50.099  38.810  39.393  1.00  0.00           C  
ATOM   2396  HB2 GLN   155      50.885  39.551  39.250  1.00  0.00           H  
ATOM   2397  HB3 GLN   155      50.518  37.886  38.994  1.00  0.00           H  
ATOM   2398  CG  GLN   155      48.821  39.343  38.665  1.00  0.00           C  
ATOM   2399  HG2 GLN   155      48.199  38.450  38.594  1.00  0.00           H  
ATOM   2400  HG3 GLN   155      48.294  40.079  39.271  1.00  0.00           H  
ATOM   2401  CD  GLN   155      48.974  39.824  37.193  1.00  0.00           C  
ATOM   2402  OE1 GLN   155      49.931  39.685  36.531  1.00  0.00           O  
ATOM   2403  NE2 GLN   155      47.833  40.220  36.624  1.00  0.00           N  
ATOM   2404 HE21 GLN   155      47.828  40.611  35.693  1.00  0.00           H  
ATOM   2405 HE22 GLN   155      46.991  40.314  37.175  1.00  0.00           H  
ATOM   2406  C   GLN   155      51.137  37.780  41.485  1.00  0.00           C  
ATOM   2407  O   GLN   155      51.195  36.510  41.580  1.00  0.00           O  
ATOM   2408  N   LEU   156      52.171  38.518  41.973  1.00  0.00           N  
ATOM   2409  H   LEU   156      52.085  39.524  41.973  1.00  0.00           H  
ATOM   2410  CA  LEU   156      53.344  38.033  42.597  1.00  0.00           C  
ATOM   2411  HA  LEU   156      53.525  37.136  42.006  1.00  0.00           H  
ATOM   2412  CB  LEU   156      54.578  38.987  42.434  1.00  0.00           C  
ATOM   2413  HB2 LEU   156      54.851  39.050  41.380  1.00  0.00           H  
ATOM   2414  HB3 LEU   156      54.240  39.985  42.711  1.00  0.00           H  
ATOM   2415  CG  LEU   156      55.818  38.669  43.225  1.00  0.00           C  
ATOM   2416  HG  LEU   156      55.575  38.864  44.270  1.00  0.00           H  
ATOM   2417  CD1 LEU   156      56.244  37.214  42.843  1.00  0.00           C  
ATOM   2418 HD11 LEU   156      55.596  36.405  43.179  1.00  0.00           H  
ATOM   2419 HD12 LEU   156      56.353  37.116  41.763  1.00  0.00           H  
ATOM   2420 HD13 LEU   156      57.241  37.100  43.268  1.00  0.00           H  
ATOM   2421  CD2 LEU   156      56.854  39.719  42.962  1.00  0.00           C  
ATOM   2422 HD21 LEU   156      56.404  40.705  42.840  1.00  0.00           H  
ATOM   2423 HD22 LEU   156      57.633  39.654  43.721  1.00  0.00           H  
ATOM   2424 HD23 LEU   156      57.408  39.551  42.039  1.00  0.00           H  
ATOM   2425  C   LEU   156      53.063  37.641  44.017  1.00  0.00           C  
ATOM   2426  O   LEU   156      53.549  36.650  44.493  1.00  0.00           O  
ATOM   2427  N   TYR   157      52.299  38.446  44.806  1.00  0.00           N  
ATOM   2428  H   TYR   157      51.851  39.265  44.421  1.00  0.00           H  
ATOM   2429  CA  TYR   157      51.872  38.151  46.177  1.00  0.00           C  
ATOM   2430  HA  TYR   157      52.655  37.995  46.919  1.00  0.00           H  
ATOM   2431  CB  TYR   157      51.054  39.391  46.665  1.00  0.00           C  
ATOM   2432  HB2 TYR   157      51.672  40.289  46.652  1.00  0.00           H  
ATOM   2433  HB3 TYR   157      50.441  39.648  45.801  1.00  0.00           H  
ATOM   2434  CG  TYR   157      50.274  39.346  47.962  1.00  0.00           C  
ATOM   2435  CD1 TYR   157      48.881  39.185  47.909  1.00  0.00           C  
ATOM   2436  HD1 TYR   157      48.367  39.053  46.969  1.00  0.00           H  
ATOM   2437  CE1 TYR   157      48.112  39.187  49.108  1.00  0.00           C  
ATOM   2438  HE1 TYR   157      47.045  39.023  49.103  1.00  0.00           H  
ATOM   2439  CZ  TYR   157      48.788  39.238  50.336  1.00  0.00           C  
ATOM   2440  OH  TYR   157      48.070  39.275  51.522  1.00  0.00           O  
ATOM   2441  HH  TYR   157      47.247  39.763  51.439  1.00  0.00           H  
ATOM   2442  CE2 TYR   157      50.216  39.246  50.368  1.00  0.00           C  
ATOM   2443  HE2 TYR   157      50.776  39.313  51.288  1.00  0.00           H  
ATOM   2444  CD2 TYR   157      50.944  39.415  49.188  1.00  0.00           C  
ATOM   2445  HD2 TYR   157      52.019  39.497  49.126  1.00  0.00           H  
ATOM   2446  C   TYR   157      51.004  36.875  46.207  1.00  0.00           C  
ATOM   2447  O   TYR   157      51.010  36.140  47.201  1.00  0.00           O  
ATOM   2448  N   PHE   158      50.254  36.580  45.082  1.00  0.00           N  
ATOM   2449  H   PHE   158      50.283  37.197  44.284  1.00  0.00           H  
ATOM   2450  CA  PHE   158      49.511  35.338  44.943  1.00  0.00           C  
ATOM   2451  HA  PHE   158      48.993  35.057  45.860  1.00  0.00           H  
ATOM   2452  CB  PHE   158      48.429  35.441  43.907  1.00  0.00           C  
ATOM   2453  HB2 PHE   158      48.867  35.925  43.034  1.00  0.00           H  
ATOM   2454  HB3 PHE   158      48.091  34.467  43.552  1.00  0.00           H  
ATOM   2455  CG  PHE   158      47.123  36.135  44.320  1.00  0.00           C  
ATOM   2456  CD1 PHE   158      46.910  36.767  45.527  1.00  0.00           C  
ATOM   2457  HD1 PHE   158      47.680  36.862  46.277  1.00  0.00           H  
ATOM   2458  CE1 PHE   158      45.709  37.464  45.842  1.00  0.00           C  
ATOM   2459  HE1 PHE   158      45.545  37.955  46.790  1.00  0.00           H  
ATOM   2460  CZ  PHE   158      44.648  37.365  44.977  1.00  0.00           C  
ATOM   2461  HZ  PHE   158      43.639  37.712  45.142  1.00  0.00           H  
ATOM   2462  CE2 PHE   158      44.851  36.650  43.739  1.00  0.00           C  
ATOM   2463  HE2 PHE   158      44.024  36.441  43.076  1.00  0.00           H  
ATOM   2464  CD2 PHE   158      46.064  36.083  43.424  1.00  0.00           C  
ATOM   2465  HD2 PHE   158      46.164  35.591  42.468  1.00  0.00           H  
ATOM   2466  C   PHE   158      50.429  34.110  44.779  1.00  0.00           C  
ATOM   2467  O   PHE   158      50.069  32.974  45.133  1.00  0.00           O  
ATOM   2468  N   GLN   159      51.692  34.249  44.334  1.00  0.00           N  
ATOM   2469  H   GLN   159      51.994  35.206  44.214  1.00  0.00           H  
ATOM   2470  CA  GLN   159      52.637  33.082  44.040  1.00  0.00           C  
ATOM   2471  HA  GLN   159      52.123  32.478  43.291  1.00  0.00           H  
ATOM   2472  CB  GLN   159      53.941  33.452  43.247  1.00  0.00           C  
ATOM   2473  HB2 GLN   159      54.472  34.145  43.899  1.00  0.00           H  
ATOM   2474  HB3 GLN   159      54.620  32.603  43.163  1.00  0.00           H  
ATOM   2475  CG  GLN   159      53.686  34.024  41.878  1.00  0.00           C  
ATOM   2476  HG2 GLN   159      53.161  34.979  41.902  1.00  0.00           H  
ATOM   2477  HG3 GLN   159      54.640  34.251  41.402  1.00  0.00           H  
ATOM   2478  CD  GLN   159      52.870  33.243  40.925  1.00  0.00           C  
ATOM   2479  OE1 GLN   159      53.336  32.257  40.395  1.00  0.00           O  
ATOM   2480  NE2 GLN   159      51.653  33.608  40.672  1.00  0.00           N  
ATOM   2481 HE21 GLN   159      51.205  32.972  40.028  1.00  0.00           H  
ATOM   2482 HE22 GLN   159      51.394  34.544  40.950  1.00  0.00           H  
ATOM   2483  C   GLN   159      53.062  32.272  45.316  1.00  0.00           C  
ATOM   2484  O   GLN   159      53.501  31.131  45.084  1.00  0.00           O  
ATOM   2485  N   GLU   160      53.057  32.828  46.515  1.00  0.00           N  
ATOM   2486  H   GLU   160      52.523  33.681  46.590  1.00  0.00           H  
ATOM   2487  CA  GLU   160      53.443  32.102  47.713  1.00  0.00           C  
ATOM   2488  HA  GLU   160      54.263  31.405  47.544  1.00  0.00           H  
ATOM   2489  CB  GLU   160      53.829  33.235  48.779  1.00  0.00           C  
ATOM   2490  HB2 GLU   160      54.687  33.817  48.443  1.00  0.00           H  
ATOM   2491  HB3 GLU   160      52.952  33.834  49.024  1.00  0.00           H  
ATOM   2492  CG  GLU   160      54.460  32.495  50.020  1.00  0.00           C  
ATOM   2493  HG2 GLU   160      54.680  33.228  50.795  1.00  0.00           H  
ATOM   2494  HG3 GLU   160      53.721  31.785  50.393  1.00  0.00           H  
ATOM   2495  CD  GLU   160      55.723  31.697  49.635  1.00  0.00           C  
ATOM   2496  OE1 GLU   160      56.542  32.256  48.828  1.00  0.00           O  
ATOM   2497  OE2 GLU   160      55.882  30.532  50.066  1.00  0.00           O  
ATOM   2498  C   GLU   160      52.227  31.301  48.192  1.00  0.00           C  
ATOM   2499  O   GLU   160      51.109  31.876  48.284  1.00  0.00           O  
ATOM   2500  N   PRO   161      52.358  30.015  48.428  1.00  0.00           N  
ATOM   2501  CD  PRO   161      53.471  29.151  48.035  1.00  0.00           C  
ATOM   2502  HD2 PRO   161      54.280  29.185  48.764  1.00  0.00           H  
ATOM   2503  HD3 PRO   161      53.878  29.429  47.063  1.00  0.00           H  
ATOM   2504  CG  PRO   161      52.835  27.670  48.122  1.00  0.00           C  
ATOM   2505  HG2 PRO   161      53.588  26.917  48.351  1.00  0.00           H  
ATOM   2506  HG3 PRO   161      52.387  27.378  47.172  1.00  0.00           H  
ATOM   2507  CB  PRO   161      51.709  27.819  49.223  1.00  0.00           C  
ATOM   2508  HB2 PRO   161      52.138  27.582  50.197  1.00  0.00           H  
ATOM   2509  HB3 PRO   161      50.928  27.096  48.987  1.00  0.00           H  
ATOM   2510  CA  PRO   161      51.317  29.277  49.060  1.00  0.00           C  
ATOM   2511  HA  PRO   161      50.472  29.369  48.379  1.00  0.00           H  
ATOM   2512  C   PRO   161      50.825  29.815  50.416  1.00  0.00           C  
ATOM   2513  O   PRO   161      51.649  30.327  51.199  1.00  0.00           O  
ATOM   2514  N   GLY   162      49.564  29.564  50.681  1.00  0.00           N  
ATOM   2515  H   GLY   162      48.984  29.070  50.018  1.00  0.00           H  
ATOM   2516  CA  GLY   162      49.067  30.211  51.919  1.00  0.00           C  
ATOM   2517  HA2 GLY   162      48.018  29.916  51.963  1.00  0.00           H  
ATOM   2518  HA3 GLY   162      49.498  29.913  52.875  1.00  0.00           H  
ATOM   2519  C   GLY   162      49.024  31.760  51.692  1.00  0.00           C  
ATOM   2520  O   GLY   162      48.889  32.198  50.538  1.00  0.00           O  
ATOM   2521  N   VAL   163      49.249  32.533  52.776  1.00  0.00           N  
ATOM   2522  H   VAL   163      49.343  32.050  53.658  1.00  0.00           H  
ATOM   2523  CA  VAL   163      49.464  34.031  52.877  1.00  0.00           C  
ATOM   2524  HA  VAL   163      49.460  34.141  53.961  1.00  0.00           H  
ATOM   2525  CB  VAL   163      50.823  34.509  52.254  1.00  0.00           C  
ATOM   2526  HB  VAL   163      50.634  34.222  51.220  1.00  0.00           H  
ATOM   2527  CG1 VAL   163      51.028  36.040  52.496  1.00  0.00           C  
ATOM   2528 HG11 VAL   163      51.465  36.259  53.470  1.00  0.00           H  
ATOM   2529 HG12 VAL   163      51.638  36.439  51.685  1.00  0.00           H  
ATOM   2530 HG13 VAL   163      50.061  36.541  52.442  1.00  0.00           H  
ATOM   2531  CG2 VAL   163      52.073  33.807  52.687  1.00  0.00           C  
ATOM   2532 HG21 VAL   163      52.168  33.964  53.761  1.00  0.00           H  
ATOM   2533 HG22 VAL   163      51.962  32.744  52.470  1.00  0.00           H  
ATOM   2534 HG23 VAL   163      52.903  34.215  52.111  1.00  0.00           H  
ATOM   2535  C   VAL   163      48.281  34.882  52.274  1.00  0.00           C  
ATOM   2536  O   VAL   163      47.439  35.474  52.950  1.00  0.00           O  
ATOM   2537  N   ALA   164      48.144  34.894  50.957  1.00  0.00           N  
ATOM   2538  H   ALA   164      48.974  34.668  50.427  1.00  0.00           H  
ATOM   2539  CA  ALA   164      46.999  35.689  50.382  1.00  0.00           C  
ATOM   2540  HA  ALA   164      46.989  36.701  50.784  1.00  0.00           H  
ATOM   2541  CB  ALA   164      47.384  36.020  48.954  1.00  0.00           C  
ATOM   2542  HB1 ALA   164      48.432  36.306  48.869  1.00  0.00           H  
ATOM   2543  HB2 ALA   164      47.181  35.190  48.277  1.00  0.00           H  
ATOM   2544  HB3 ALA   164      46.654  36.664  48.464  1.00  0.00           H  
ATOM   2545  C   ALA   164      45.659  35.007  50.617  1.00  0.00           C  
ATOM   2546  O   ALA   164      44.691  35.670  51.007  1.00  0.00           O  
ATOM   2547  N   GLU   165      45.673  33.668  50.613  1.00  0.00           N  
ATOM   2548  H   GLU   165      46.491  33.253  50.189  1.00  0.00           H  
ATOM   2549  CA  GLU   165      44.618  32.753  51.148  1.00  0.00           C  
ATOM   2550  HA  GLU   165      43.712  32.735  50.542  1.00  0.00           H  
ATOM   2551  CB  GLU   165      45.272  31.410  51.260  1.00  0.00           C  
ATOM   2552  HB2 GLU   165      46.141  31.396  51.917  1.00  0.00           H  
ATOM   2553  HB3 GLU   165      44.617  30.763  51.844  1.00  0.00           H  
ATOM   2554  CG  GLU   165      45.524  30.679  49.925  1.00  0.00           C  
ATOM   2555  HG2 GLU   165      44.634  30.638  49.298  1.00  0.00           H  
ATOM   2556  HG3 GLU   165      46.257  31.207  49.316  1.00  0.00           H  
ATOM   2557  CD  GLU   165      46.170  29.281  50.218  1.00  0.00           C  
ATOM   2558  OE1 GLU   165      47.046  28.850  49.421  1.00  0.00           O  
ATOM   2559  OE2 GLU   165      45.766  28.670  51.222  1.00  0.00           O  
ATOM   2560  C   GLU   165      44.181  33.171  52.566  1.00  0.00           C  
ATOM   2561  O   GLU   165      43.011  33.417  52.956  1.00  0.00           O  
ATOM   2562  N   ALA   166      45.200  33.384  53.433  1.00  0.00           N  
ATOM   2563  H   ALA   166      46.130  33.450  53.043  1.00  0.00           H  
ATOM   2564  CA  ALA   166      44.975  33.850  54.798  1.00  0.00           C  
ATOM   2565  HA  ALA   166      44.372  33.124  55.344  1.00  0.00           H  
ATOM   2566  CB  ALA   166      46.386  33.985  55.602  1.00  0.00           C  
ATOM   2567  HB1 ALA   166      46.244  33.823  56.670  1.00  0.00           H  
ATOM   2568  HB2 ALA   166      47.098  33.187  55.391  1.00  0.00           H  
ATOM   2569  HB3 ALA   166      46.836  34.951  55.374  1.00  0.00           H  
ATOM   2570  C   ALA   166      44.177  35.174  54.968  1.00  0.00           C  
ATOM   2571  O   ALA   166      43.273  35.298  55.761  1.00  0.00           O  
ATOM   2572  N   GLU   167      44.494  36.099  54.047  1.00  0.00           N  
ATOM   2573  H   GLU   167      45.113  35.761  53.324  1.00  0.00           H  
ATOM   2574  CA  GLU   167      43.743  37.324  53.938  1.00  0.00           C  
ATOM   2575  HA  GLU   167      43.456  37.660  54.935  1.00  0.00           H  
ATOM   2576  CB  GLU   167      44.630  38.371  53.334  1.00  0.00           C  
ATOM   2577  HB2 GLU   167      45.506  38.284  53.976  1.00  0.00           H  
ATOM   2578  HB3 GLU   167      44.970  38.012  52.362  1.00  0.00           H  
ATOM   2579  CG  GLU   167      44.028  39.754  53.385  1.00  0.00           C  
ATOM   2580  HG2 GLU   167      43.067  39.694  52.875  1.00  0.00           H  
ATOM   2581  HG3 GLU   167      43.805  40.059  54.407  1.00  0.00           H  
ATOM   2582  CD  GLU   167      44.849  40.800  52.595  1.00  0.00           C  
ATOM   2583  OE1 GLU   167      44.639  42.038  52.779  1.00  0.00           O  
ATOM   2584  OE2 GLU   167      45.649  40.386  51.762  1.00  0.00           O  
ATOM   2585  C   GLU   167      42.317  37.200  53.261  1.00  0.00           C  
ATOM   2586  O   GLU   167      41.337  37.897  53.586  1.00  0.00           O  
ATOM   2587  N   LEU   168      42.102  36.050  52.509  1.00  0.00           N  
ATOM   2588  H   LEU   168      42.878  35.451  52.267  1.00  0.00           H  
ATOM   2589  CA  LEU   168      40.749  35.738  51.950  1.00  0.00           C  
ATOM   2590  HA  LEU   168      40.289  36.695  51.703  1.00  0.00           H  
ATOM   2591  CB  LEU   168      40.891  34.925  50.604  1.00  0.00           C  
ATOM   2592  HB2 LEU   168      41.552  34.066  50.716  1.00  0.00           H  
ATOM   2593  HB3 LEU   168      39.910  34.545  50.317  1.00  0.00           H  
ATOM   2594  CG  LEU   168      41.519  35.802  49.547  1.00  0.00           C  
ATOM   2595  HG  LEU   168      42.439  36.300  49.857  1.00  0.00           H  
ATOM   2596  CD1 LEU   168      41.984  34.978  48.417  1.00  0.00           C  
ATOM   2597 HD11 LEU   168      42.377  35.699  47.700  1.00  0.00           H  
ATOM   2598 HD12 LEU   168      42.809  34.357  48.767  1.00  0.00           H  
ATOM   2599 HD13 LEU   168      41.233  34.284  48.040  1.00  0.00           H  
ATOM   2600  CD2 LEU   168      40.470  36.697  48.937  1.00  0.00           C  
ATOM   2601 HD21 LEU   168      39.755  36.048  48.431  1.00  0.00           H  
ATOM   2602 HD22 LEU   168      40.062  37.363  49.697  1.00  0.00           H  
ATOM   2603 HD23 LEU   168      40.988  37.344  48.228  1.00  0.00           H  
ATOM   2604  C   LEU   168      39.794  35.024  52.866  1.00  0.00           C  
ATOM   2605  O   LEU   168      38.528  35.260  52.753  1.00  0.00           O  
ATOM   2606  N   GLU   169      40.298  34.249  53.802  1.00  0.00           N  
ATOM   2607  H   GLU   169      41.268  34.048  53.607  1.00  0.00           H  
ATOM   2608  CA  GLU   169      39.636  33.589  54.918  1.00  0.00           C  
ATOM   2609  HA  GLU   169      38.683  33.194  54.567  1.00  0.00           H  
ATOM   2610  CB  GLU   169      40.592  32.467  55.373  1.00  0.00           C  
ATOM   2611  HB2 GLU   169      41.573  32.917  55.522  1.00  0.00           H  
ATOM   2612  HB3 GLU   169      40.127  32.084  56.281  1.00  0.00           H  
ATOM   2613  CG  GLU   169      40.688  31.339  54.394  1.00  0.00           C  
ATOM   2614  HG2 GLU   169      39.841  30.660  54.480  1.00  0.00           H  
ATOM   2615  HG3 GLU   169      40.627  31.710  53.371  1.00  0.00           H  
ATOM   2616  CD  GLU   169      41.924  30.454  54.590  1.00  0.00           C  
ATOM   2617  OE1 GLU   169      42.838  30.647  55.383  1.00  0.00           O  
ATOM   2618  OE2 GLU   169      42.044  29.432  53.795  1.00  0.00           O  
ATOM   2619  C   GLU   169      39.370  34.560  56.114  1.00  0.00           C  
ATOM   2620  O   GLU   169      38.569  34.200  56.991  1.00  0.00           O  
ATOM   2621  N   GLN   170      40.024  35.737  56.255  1.00  0.00           N  
ATOM   2622  H   GLN   170      40.501  35.979  55.398  1.00  0.00           H  
ATOM   2623  CA  GLN   170      40.169  36.551  57.447  1.00  0.00           C  
ATOM   2624  HA  GLN   170      40.598  35.934  58.237  1.00  0.00           H  
ATOM   2625  CB  GLN   170      41.212  37.749  57.236  1.00  0.00           C  
ATOM   2626  HB2 GLN   170      42.172  37.251  57.104  1.00  0.00           H  
ATOM   2627  HB3 GLN   170      40.880  38.204  56.302  1.00  0.00           H  
ATOM   2628  CG  GLN   170      41.263  38.834  58.352  1.00  0.00           C  
ATOM   2629  HG2 GLN   170      40.396  39.495  58.348  1.00  0.00           H  
ATOM   2630  HG3 GLN   170      41.132  38.440  59.360  1.00  0.00           H  
ATOM   2631  CD  GLN   170      42.483  39.758  58.184  1.00  0.00           C  
ATOM   2632  OE1 GLN   170      43.364  39.709  57.299  1.00  0.00           O  
ATOM   2633  NE2 GLN   170      42.637  40.741  59.103  1.00  0.00           N  
ATOM   2634 HE21 GLN   170      43.406  41.384  58.982  1.00  0.00           H  
ATOM   2635 HE22 GLN   170      41.848  40.962  59.694  1.00  0.00           H  
ATOM   2636  C   GLN   170      38.847  37.076  57.985  1.00  0.00           C  
ATOM   2637  O   GLN   170      38.687  37.025  59.224  1.00  0.00           O  
ATOM   2638  N   ASN   171      37.999  37.515  57.073  1.00  0.00           N  
ATOM   2639  H   ASN   171      38.336  37.555  56.122  1.00  0.00           H  
ATOM   2640  CA  ASN   171      36.641  37.944  57.332  1.00  0.00           C  
ATOM   2641  HA  ASN   171      36.118  37.252  57.991  1.00  0.00           H  
ATOM   2642  CB  ASN   171      36.601  39.387  57.892  1.00  0.00           C  
ATOM   2643  HB2 ASN   171      37.055  39.394  58.883  1.00  0.00           H  
ATOM   2644  HB3 ASN   171      37.309  40.034  57.374  1.00  0.00           H  
ATOM   2645  CG  ASN   171      35.251  40.041  58.024  1.00  0.00           C  
ATOM   2646  OD1 ASN   171      34.265  39.424  57.682  1.00  0.00           O  
ATOM   2647  ND2 ASN   171      35.263  41.287  58.454  1.00  0.00           N  
ATOM   2648 HD21 ASN   171      34.470  41.901  58.336  1.00  0.00           H  
ATOM   2649 HD22 ASN   171      36.151  41.629  58.793  1.00  0.00           H  
ATOM   2650  C   ASN   171      35.836  37.800  55.985  1.00  0.00           C  
ATOM   2651  O   ASN   171      36.124  38.650  55.143  1.00  0.00           O  
ATOM   2652  N   LEU   172      34.988  36.814  55.830  1.00  0.00           N  
ATOM   2653  H   LEU   172      34.797  36.144  56.561  1.00  0.00           H  
ATOM   2654  CA  LEU   172      34.546  36.514  54.506  1.00  0.00           C  
ATOM   2655  HA  LEU   172      35.398  36.510  53.827  1.00  0.00           H  
ATOM   2656  CB  LEU   172      33.836  35.148  54.516  1.00  0.00           C  
ATOM   2657  HB2 LEU   172      33.025  35.195  55.243  1.00  0.00           H  
ATOM   2658  HB3 LEU   172      33.411  35.049  53.517  1.00  0.00           H  
ATOM   2659  CG  LEU   172      34.666  33.862  54.773  1.00  0.00           C  
ATOM   2660  HG  LEU   172      35.088  33.782  55.775  1.00  0.00           H  
ATOM   2661  CD1 LEU   172      33.695  32.636  54.584  1.00  0.00           C  
ATOM   2662 HD11 LEU   172      34.153  31.661  54.751  1.00  0.00           H  
ATOM   2663 HD12 LEU   172      32.870  32.788  55.279  1.00  0.00           H  
ATOM   2664 HD13 LEU   172      33.293  32.625  53.571  1.00  0.00           H  
ATOM   2665  CD2 LEU   172      35.783  33.621  53.779  1.00  0.00           C  
ATOM   2666 HD21 LEU   172      36.173  34.581  53.439  1.00  0.00           H  
ATOM   2667 HD22 LEU   172      36.447  32.860  54.188  1.00  0.00           H  
ATOM   2668 HD23 LEU   172      35.325  33.165  52.902  1.00  0.00           H  
ATOM   2669  C   LEU   172      33.503  37.656  54.025  1.00  0.00           C  
ATOM   2670  O   LEU   172      33.358  37.753  52.806  1.00  0.00           O  
ATOM   2671  N   SER   173      32.967  38.452  54.955  1.00  0.00           N  
ATOM   2672  H   SER   173      33.178  38.304  55.932  1.00  0.00           H  
ATOM   2673  CA  SER   173      32.248  39.659  54.641  1.00  0.00           C  
ATOM   2674  HA  SER   173      31.475  39.384  53.923  1.00  0.00           H  
ATOM   2675  CB  SER   173      31.477  40.065  55.996  1.00  0.00           C  
ATOM   2676  HB2 SER   173      30.803  39.325  56.427  1.00  0.00           H  
ATOM   2677  HB3 SER   173      32.125  40.524  56.743  1.00  0.00           H  
ATOM   2678  OG  SER   173      30.828  41.205  55.492  1.00  0.00           O  
ATOM   2679  HG  SER   173      30.395  41.672  56.211  1.00  0.00           H  
ATOM   2680  C   SER   173      33.160  40.697  54.002  1.00  0.00           C  
ATOM   2681  O   SER   173      32.907  41.126  52.871  1.00  0.00           O  
ATOM   2682  N   ARG   174      34.202  41.104  54.739  1.00  0.00           N  
ATOM   2683  H   ARG   174      34.235  40.875  55.722  1.00  0.00           H  
ATOM   2684  CA  ARG   174      35.227  41.937  54.153  1.00  0.00           C  
ATOM   2685  HA  ARG   174      34.725  42.832  53.785  1.00  0.00           H  
ATOM   2686  CB  ARG   174      36.369  42.171  55.153  1.00  0.00           C  
ATOM   2687  HB2 ARG   174      35.825  42.628  55.980  1.00  0.00           H  
ATOM   2688  HB3 ARG   174      36.789  41.221  55.481  1.00  0.00           H  
ATOM   2689  CG  ARG   174      37.588  42.969  54.742  1.00  0.00           C  
ATOM   2690  HG2 ARG   174      38.014  42.388  53.924  1.00  0.00           H  
ATOM   2691  HG3 ARG   174      37.412  43.912  54.225  1.00  0.00           H  
ATOM   2692  CD  ARG   174      38.525  43.157  55.983  1.00  0.00           C  
ATOM   2693  HD2 ARG   174      38.568  44.209  56.266  1.00  0.00           H  
ATOM   2694  HD3 ARG   174      38.280  42.576  56.872  1.00  0.00           H  
ATOM   2695  NE  ARG   174      39.849  42.777  55.531  1.00  0.00           N  
ATOM   2696  HE  ARG   174      39.951  42.257  54.671  1.00  0.00           H  
ATOM   2697  CZ  ARG   174      40.972  42.863  56.206  1.00  0.00           C  
ATOM   2698  NH1 ARG   174      41.152  43.401  57.404  1.00  0.00           N  
ATOM   2699 HH11 ARG   174      40.408  43.546  58.072  1.00  0.00           H  
ATOM   2700 HH12 ARG   174      42.107  43.461  57.727  1.00  0.00           H  
ATOM   2701  NH2 ARG   174      42.028  42.452  55.611  1.00  0.00           N  
ATOM   2702 HH21 ARG   174      42.022  42.328  54.608  1.00  0.00           H  
ATOM   2703 HH22 ARG   174      42.915  42.305  56.071  1.00  0.00           H  
ATOM   2704  C   ARG   174      35.755  41.481  52.810  1.00  0.00           C  
ATOM   2705  O   ARG   174      35.973  42.322  51.959  1.00  0.00           O  
ATOM   2706  N   THR   175      35.995  40.167  52.643  1.00  0.00           N  
ATOM   2707  H   THR   175      35.919  39.557  53.445  1.00  0.00           H  
ATOM   2708  CA  THR   175      36.398  39.733  51.319  1.00  0.00           C  
ATOM   2709  HA  THR   175      37.319  40.261  51.070  1.00  0.00           H  
ATOM   2710  CB  THR   175      36.522  38.240  51.361  1.00  0.00           C  
ATOM   2711  HB  THR   175      35.553  37.836  51.652  1.00  0.00           H  
ATOM   2712  CG2 THR   175      37.013  37.606  50.017  1.00  0.00           C  
ATOM   2713 HG21 THR   175      37.611  36.712  50.199  1.00  0.00           H  
ATOM   2714 HG22 THR   175      36.145  37.178  49.516  1.00  0.00           H  
ATOM   2715 HG23 THR   175      37.496  38.321  49.351  1.00  0.00           H  
ATOM   2716  OG1 THR   175      37.448  37.906  52.424  1.00  0.00           O  
ATOM   2717  HG1 THR   175      37.583  36.958  52.363  1.00  0.00           H  
ATOM   2718  C   THR   175      35.316  40.085  50.296  1.00  0.00           C  
ATOM   2719  O   THR   175      35.564  40.853  49.380  1.00  0.00           O  
ATOM   2720  N   PHE   176      34.197  39.462  50.355  1.00  0.00           N  
ATOM   2721  H   PHE   176      34.009  38.818  51.110  1.00  0.00           H  
ATOM   2722  CA  PHE   176      33.215  39.483  49.298  1.00  0.00           C  
ATOM   2723  HA  PHE   176      33.745  39.358  48.354  1.00  0.00           H  
ATOM   2724  CB  PHE   176      32.292  38.234  49.457  1.00  0.00           C  
ATOM   2725  HB2 PHE   176      31.898  38.173  50.471  1.00  0.00           H  
ATOM   2726  HB3 PHE   176      31.403  38.330  48.834  1.00  0.00           H  
ATOM   2727  CG  PHE   176      33.019  36.963  48.928  1.00  0.00           C  
ATOM   2728  CD1 PHE   176      33.418  36.837  47.587  1.00  0.00           C  
ATOM   2729  HD1 PHE   176      32.999  37.493  46.838  1.00  0.00           H  
ATOM   2730  CE1 PHE   176      34.112  35.654  47.152  1.00  0.00           C  
ATOM   2731  HE1 PHE   176      34.437  35.536  46.129  1.00  0.00           H  
ATOM   2732  CZ  PHE   176      34.430  34.657  48.064  1.00  0.00           C  
ATOM   2733  HZ  PHE   176      35.017  33.808  47.747  1.00  0.00           H  
ATOM   2734  CE2 PHE   176      34.037  34.821  49.377  1.00  0.00           C  
ATOM   2735  HE2 PHE   176      34.370  34.024  50.026  1.00  0.00           H  
ATOM   2736  CD2 PHE   176      33.280  35.933  49.841  1.00  0.00           C  
ATOM   2737  HD2 PHE   176      32.906  35.940  50.854  1.00  0.00           H  
ATOM   2738  C   PHE   176      32.483  40.780  49.164  1.00  0.00           C  
ATOM   2739  O   PHE   176      32.127  41.106  48.081  1.00  0.00           O  
ATOM   2740  N   LYS   177      32.272  41.602  50.181  1.00  0.00           N  
ATOM   2741  H   LYS   177      32.600  41.269  51.076  1.00  0.00           H  
ATOM   2742  CA  LYS   177      31.751  43.002  49.916  1.00  0.00           C  
ATOM   2743  HA  LYS   177      30.930  42.846  49.217  1.00  0.00           H  
ATOM   2744  CB  LYS   177      31.081  43.590  51.192  1.00  0.00           C  
ATOM   2745  HB2 LYS   177      31.820  43.501  51.989  1.00  0.00           H  
ATOM   2746  HB3 LYS   177      30.720  44.599  50.996  1.00  0.00           H  
ATOM   2747  CG  LYS   177      29.928  42.624  51.585  1.00  0.00           C  
ATOM   2748  HG2 LYS   177      29.313  42.360  50.725  1.00  0.00           H  
ATOM   2749  HG3 LYS   177      30.317  41.712  52.037  1.00  0.00           H  
ATOM   2750  CD  LYS   177      29.012  43.328  52.613  1.00  0.00           C  
ATOM   2751  HD2 LYS   177      29.611  43.844  53.364  1.00  0.00           H  
ATOM   2752  HD3 LYS   177      28.542  44.181  52.124  1.00  0.00           H  
ATOM   2753  CE  LYS   177      27.963  42.459  53.225  1.00  0.00           C  
ATOM   2754  HE2 LYS   177      27.163  43.133  53.529  1.00  0.00           H  
ATOM   2755  HE3 LYS   177      27.602  41.828  52.413  1.00  0.00           H  
ATOM   2756  NZ  LYS   177      28.302  41.601  54.384  1.00  0.00           N  
ATOM   2757  HZ1 LYS   177      27.699  40.825  54.615  1.00  0.00           H  
ATOM   2758  HZ2 LYS   177      29.208  41.156  54.431  1.00  0.00           H  
ATOM   2759  HZ3 LYS   177      28.212  42.111  55.251  1.00  0.00           H  
ATOM   2760  C   LYS   177      32.638  44.022  49.330  1.00  0.00           C  
ATOM   2761  O   LYS   177      32.135  45.005  48.753  1.00  0.00           O  
ATOM   2762  N   SER   178      33.949  43.809  49.568  1.00  0.00           N  
ATOM   2763  H   SER   178      34.227  42.955  50.032  1.00  0.00           H  
ATOM   2764  CA  SER   178      35.024  44.623  49.014  1.00  0.00           C  
ATOM   2765  HA  SER   178      34.799  45.689  49.054  1.00  0.00           H  
ATOM   2766  CB  SER   178      36.383  44.530  49.797  1.00  0.00           C  
ATOM   2767  HB2 SER   178      36.226  44.922  50.802  1.00  0.00           H  
ATOM   2768  HB3 SER   178      36.869  43.558  49.884  1.00  0.00           H  
ATOM   2769  OG  SER   178      37.454  45.282  49.191  1.00  0.00           O  
ATOM   2770  HG  SER   178      37.934  45.637  49.942  1.00  0.00           H  
ATOM   2771  C   SER   178      35.189  44.241  47.478  1.00  0.00           C  
ATOM   2772  O   SER   178      35.216  45.082  46.592  1.00  0.00           O  
ATOM   2773  N   LEU   179      35.175  42.943  47.197  1.00  0.00           N  
ATOM   2774  H   LEU   179      35.184  42.348  48.013  1.00  0.00           H  
ATOM   2775  CA  LEU   179      35.180  42.329  45.853  1.00  0.00           C  
ATOM   2776  HA  LEU   179      36.069  42.708  45.349  1.00  0.00           H  
ATOM   2777  CB  LEU   179      35.306  40.817  45.871  1.00  0.00           C  
ATOM   2778  HB2 LEU   179      34.721  40.392  46.686  1.00  0.00           H  
ATOM   2779  HB3 LEU   179      34.785  40.303  45.063  1.00  0.00           H  
ATOM   2780  CG  LEU   179      36.831  40.442  46.017  1.00  0.00           C  
ATOM   2781  HG  LEU   179      37.221  41.156  46.741  1.00  0.00           H  
ATOM   2782  CD1 LEU   179      36.917  39.074  46.705  1.00  0.00           C  
ATOM   2783 HD11 LEU   179      36.408  38.240  46.222  1.00  0.00           H  
ATOM   2784 HD12 LEU   179      37.956  38.930  47.000  1.00  0.00           H  
ATOM   2785 HD13 LEU   179      36.402  39.162  47.661  1.00  0.00           H  
ATOM   2786  CD2 LEU   179      37.714  40.362  44.787  1.00  0.00           C  
ATOM   2787 HD21 LEU   179      37.383  39.630  44.050  1.00  0.00           H  
ATOM   2788 HD22 LEU   179      37.614  41.306  44.253  1.00  0.00           H  
ATOM   2789 HD23 LEU   179      38.751  40.195  45.079  1.00  0.00           H  
ATOM   2790  C   LEU   179      33.961  42.732  45.033  1.00  0.00           C  
ATOM   2791  O   LEU   179      34.176  43.314  43.954  1.00  0.00           O  
ATOM   2792  N   PHE   180      32.709  42.685  45.539  1.00  0.00           N  
ATOM   2793  H   PHE   180      32.634  42.144  46.389  1.00  0.00           H  
ATOM   2794  CA  PHE   180      31.493  43.037  44.798  1.00  0.00           C  
ATOM   2795  HA  PHE   180      31.700  43.038  43.728  1.00  0.00           H  
ATOM   2796  CB  PHE   180      30.534  41.925  45.047  1.00  0.00           C  
ATOM   2797  HB2 PHE   180      30.372  41.830  46.121  1.00  0.00           H  
ATOM   2798  HB3 PHE   180      29.565  42.172  44.613  1.00  0.00           H  
ATOM   2799  CG  PHE   180      30.921  40.509  44.635  1.00  0.00           C  
ATOM   2800  CD1 PHE   180      30.937  39.441  45.589  1.00  0.00           C  
ATOM   2801  HD1 PHE   180      30.730  39.642  46.630  1.00  0.00           H  
ATOM   2802  CE1 PHE   180      31.116  38.105  45.227  1.00  0.00           C  
ATOM   2803  HE1 PHE   180      31.070  37.370  46.018  1.00  0.00           H  
ATOM   2804  CZ  PHE   180      31.477  37.790  43.891  1.00  0.00           C  
ATOM   2805  HZ  PHE   180      31.733  36.775  43.623  1.00  0.00           H  
ATOM   2806  CE2 PHE   180      31.510  38.804  42.938  1.00  0.00           C  
ATOM   2807  HE2 PHE   180      31.776  38.692  41.897  1.00  0.00           H  
ATOM   2808  CD2 PHE   180      31.186  40.113  43.342  1.00  0.00           C  
ATOM   2809  HD2 PHE   180      31.172  40.921  42.625  1.00  0.00           H  
ATOM   2810  C   PHE   180      30.958  44.468  45.075  1.00  0.00           C  
ATOM   2811  O   PHE   180      29.859  44.700  45.584  1.00  0.00           O  
ATOM   2812  N   ARG   181      31.672  45.473  44.571  1.00  0.00           N  
ATOM   2813  H   ARG   181      32.396  45.174  43.934  1.00  0.00           H  
ATOM   2814  CA  ARG   181      31.318  46.858  44.676  1.00  0.00           C  
ATOM   2815  HA  ARG   181      30.266  47.114  44.805  1.00  0.00           H  
ATOM   2816  CB  ARG   181      31.739  47.486  46.073  1.00  0.00           C  
ATOM   2817  HB2 ARG   181      31.189  48.425  46.126  1.00  0.00           H  
ATOM   2818  HB3 ARG   181      31.379  46.763  46.805  1.00  0.00           H  
ATOM   2819  CG  ARG   181      33.214  47.700  46.131  1.00  0.00           C  
ATOM   2820  HG2 ARG   181      33.681  46.876  45.591  1.00  0.00           H  
ATOM   2821  HG3 ARG   181      33.502  48.548  45.510  1.00  0.00           H  
ATOM   2822  CD  ARG   181      33.833  47.953  47.516  1.00  0.00           C  
ATOM   2823  HD2 ARG   181      33.771  47.087  48.176  1.00  0.00           H  
ATOM   2824  HD3 ARG   181      34.887  48.160  47.333  1.00  0.00           H  
ATOM   2825  NE  ARG   181      33.340  49.100  48.207  1.00  0.00           N  
ATOM   2826  HE  ARG   181      33.717  50.004  47.961  1.00  0.00           H  
ATOM   2827  CZ  ARG   181      32.338  49.182  48.991  1.00  0.00           C  
ATOM   2828  NH1 ARG   181      31.742  48.074  49.321  1.00  0.00           N  
ATOM   2829 HH11 ARG   181      31.959  47.218  48.831  1.00  0.00           H  
ATOM   2830 HH12 ARG   181      30.918  48.160  49.899  1.00  0.00           H  
ATOM   2831  NH2 ARG   181      32.054  50.379  49.456  1.00  0.00           N  
ATOM   2832 HH21 ARG   181      32.688  51.165  49.434  1.00  0.00           H  
ATOM   2833 HH22 ARG   181      31.186  50.564  49.937  1.00  0.00           H  
ATOM   2834  C   ARG   181      31.695  47.693  43.450  1.00  0.00           C  
ATOM   2835  O   ARG   181      32.458  47.224  42.623  1.00  0.00           O  
ATOM   2836  N   ALA   182      31.044  48.872  43.176  1.00  0.00           N  
ATOM   2837  H   ALA   182      30.253  49.216  43.700  1.00  0.00           H  
ATOM   2838  CA  ALA   182      31.383  49.585  41.933  1.00  0.00           C  
ATOM   2839  HA  ALA   182      31.398  48.797  41.179  1.00  0.00           H  
ATOM   2840  CB  ALA   182      30.292  50.587  41.535  1.00  0.00           C  
ATOM   2841  HB1 ALA   182      30.405  50.731  40.461  1.00  0.00           H  
ATOM   2842  HB2 ALA   182      29.337  50.101  41.737  1.00  0.00           H  
ATOM   2843  HB3 ALA   182      30.406  51.475  42.158  1.00  0.00           H  
ATOM   2844  C   ALA   182      32.776  50.126  41.891  1.00  0.00           C  
ATOM   2845  O   ALA   182      33.480  50.337  42.934  1.00  0.00           O  
ATOM   2846  N   SER   183      33.142  50.534  40.660  1.00  0.00           N  
ATOM   2847  H   SER   183      32.575  50.499  39.826  1.00  0.00           H  
ATOM   2848  CA  SER   183      34.473  51.155  40.446  1.00  0.00           C  
ATOM   2849  HA  SER   183      35.262  50.531  40.866  1.00  0.00           H  
ATOM   2850  CB  SER   183      34.694  51.415  38.978  1.00  0.00           C  
ATOM   2851  HB2 SER   183      33.963  51.992  38.413  1.00  0.00           H  
ATOM   2852  HB3 SER   183      35.636  51.947  38.848  1.00  0.00           H  
ATOM   2853  OG  SER   183      34.881  50.114  38.429  1.00  0.00           O  
ATOM   2854  HG  SER   183      34.036  49.677  38.556  1.00  0.00           H  
ATOM   2855  C   SER   183      34.668  52.551  41.135  1.00  0.00           C  
ATOM   2856  O   SER   183      35.699  52.881  41.725  1.00  0.00           O  
ATOM   2857  N   ASP   184      33.567  53.270  41.256  1.00  0.00           N  
ATOM   2858  H   ASP   184      32.735  53.006  40.749  1.00  0.00           H  
ATOM   2859  CA  ASP   184      33.519  54.587  41.905  1.00  0.00           C  
ATOM   2860  HA  ASP   184      34.345  55.172  41.501  1.00  0.00           H  
ATOM   2861  CB  ASP   184      32.117  55.194  41.578  1.00  0.00           C  
ATOM   2862  HB2 ASP   184      31.428  54.613  42.191  1.00  0.00           H  
ATOM   2863  HB3 ASP   184      32.166  56.173  42.054  1.00  0.00           H  
ATOM   2864  CG  ASP   184      31.547  55.164  40.102  1.00  0.00           C  
ATOM   2865  OD1 ASP   184      30.334  55.301  39.869  1.00  0.00           O  
ATOM   2866  OD2 ASP   184      32.348  55.009  39.157  1.00  0.00           O  
ATOM   2867  C   ASP   184      33.585  54.537  43.447  1.00  0.00           C  
ATOM   2868  O   ASP   184      33.653  55.531  44.183  1.00  0.00           O  
ATOM   2869  N   GLU   185      33.501  53.320  44.047  1.00  0.00           N  
ATOM   2870  H   GLU   185      33.398  52.545  43.407  1.00  0.00           H  
ATOM   2871  CA  GLU   185      33.637  52.952  45.436  1.00  0.00           C  
ATOM   2872  HA  GLU   185      34.079  53.804  45.951  1.00  0.00           H  
ATOM   2873  CB  GLU   185      32.250  52.725  46.087  1.00  0.00           C  
ATOM   2874  HB2 GLU   185      32.338  52.588  47.165  1.00  0.00           H  
ATOM   2875  HB3 GLU   185      31.645  53.570  45.756  1.00  0.00           H  
ATOM   2876  CG  GLU   185      31.421  51.481  45.533  1.00  0.00           C  
ATOM   2877  HG2 GLU   185      31.557  51.348  44.460  1.00  0.00           H  
ATOM   2878  HG3 GLU   185      31.934  50.594  45.906  1.00  0.00           H  
ATOM   2879  CD  GLU   185      29.887  51.494  45.658  1.00  0.00           C  
ATOM   2880  OE1 GLU   185      29.280  50.600  45.047  1.00  0.00           O  
ATOM   2881  OE2 GLU   185      29.306  52.509  46.077  1.00  0.00           O  
ATOM   2882  C   GLU   185      34.601  51.810  45.868  1.00  0.00           C  
ATOM   2883  O   GLU   185      34.519  51.339  46.994  1.00  0.00           O  
ATOM   2884  N   SER   186      35.471  51.383  44.948  1.00  0.00           N  
ATOM   2885  H   SER   186      35.335  51.566  43.965  1.00  0.00           H  
ATOM   2886  CA  SER   186      36.503  50.336  45.283  1.00  0.00           C  
ATOM   2887  HA  SER   186      36.163  49.516  45.915  1.00  0.00           H  
ATOM   2888  CB  SER   186      36.940  49.709  43.870  1.00  0.00           C  
ATOM   2889  HB2 SER   186      36.084  49.271  43.355  1.00  0.00           H  
ATOM   2890  HB3 SER   186      37.310  50.479  43.193  1.00  0.00           H  
ATOM   2891  OG  SER   186      37.870  48.715  44.111  1.00  0.00           O  
ATOM   2892  HG  SER   186      37.338  47.947  44.335  1.00  0.00           H  
ATOM   2893  C   SER   186      37.653  50.954  46.011  1.00  0.00           C  
ATOM   2894  O   SER   186      37.951  52.126  45.793  1.00  0.00           O  
ATOM   2895  N   VAL   187      38.273  50.123  46.841  1.00  0.00           N  
ATOM   2896  H   VAL   187      37.885  49.191  46.863  1.00  0.00           H  
ATOM   2897  CA  VAL   187      39.256  50.498  47.812  1.00  0.00           C  
ATOM   2898  HA  VAL   187      39.885  51.302  47.433  1.00  0.00           H  
ATOM   2899  CB  VAL   187      38.484  50.934  49.107  1.00  0.00           C  
ATOM   2900  HB  VAL   187      37.854  51.731  48.712  1.00  0.00           H  
ATOM   2901  CG1 VAL   187      37.646  49.705  49.737  1.00  0.00           C  
ATOM   2902 HG11 VAL   187      38.214  48.783  49.869  1.00  0.00           H  
ATOM   2903 HG12 VAL   187      37.341  50.005  50.739  1.00  0.00           H  
ATOM   2904 HG13 VAL   187      36.727  49.625  49.157  1.00  0.00           H  
ATOM   2905  CG2 VAL   187      39.321  51.489  50.337  1.00  0.00           C  
ATOM   2906 HG21 VAL   187      39.869  52.397  50.087  1.00  0.00           H  
ATOM   2907 HG22 VAL   187      38.651  51.647  51.182  1.00  0.00           H  
ATOM   2908 HG23 VAL   187      40.072  50.769  50.662  1.00  0.00           H  
ATOM   2909  C   VAL   187      40.305  49.345  48.039  1.00  0.00           C  
ATOM   2910  O   VAL   187      40.998  49.255  49.080  1.00  0.00           O  
ATOM   2911  N   LEU   188      40.457  48.530  46.974  1.00  0.00           N  
ATOM   2912  H   LEU   188      40.044  48.844  46.107  1.00  0.00           H  
ATOM   2913  CA  LEU   188      41.551  47.577  46.878  1.00  0.00           C  
ATOM   2914  HA  LEU   188      41.421  47.016  47.803  1.00  0.00           H  
ATOM   2915  CB  LEU   188      41.398  46.692  45.670  1.00  0.00           C  
ATOM   2916  HB2 LEU   188      41.680  47.242  44.773  1.00  0.00           H  
ATOM   2917  HB3 LEU   188      42.109  45.871  45.763  1.00  0.00           H  
ATOM   2918  CG  LEU   188      40.100  45.993  45.349  1.00  0.00           C  
ATOM   2919  HG  LEU   188      39.323  46.755  45.286  1.00  0.00           H  
ATOM   2920  CD1 LEU   188      40.282  45.334  43.909  1.00  0.00           C  
ATOM   2921 HD11 LEU   188      39.263  45.060  43.635  1.00  0.00           H  
ATOM   2922 HD12 LEU   188      40.502  46.163  43.236  1.00  0.00           H  
ATOM   2923 HD13 LEU   188      41.033  44.563  43.739  1.00  0.00           H  
ATOM   2924  CD2 LEU   188      39.760  44.745  46.265  1.00  0.00           C  
ATOM   2925 HD21 LEU   188      39.717  45.098  47.295  1.00  0.00           H  
ATOM   2926 HD22 LEU   188      38.783  44.342  45.999  1.00  0.00           H  
ATOM   2927 HD23 LEU   188      40.467  43.926  46.133  1.00  0.00           H  
ATOM   2928  C   LEU   188      42.956  48.235  47.038  1.00  0.00           C  
ATOM   2929  O   LEU   188      43.195  49.253  46.375  1.00  0.00           O  
ATOM   2930  N   SER   189      43.792  47.712  47.873  1.00  0.00           N  
ATOM   2931  H   SER   189      43.519  46.927  48.447  1.00  0.00           H  
ATOM   2932  CA  SER   189      45.145  48.118  48.151  1.00  0.00           C  
ATOM   2933  HA  SER   189      45.072  49.186  48.354  1.00  0.00           H  
ATOM   2934  CB  SER   189      45.577  47.451  49.484  1.00  0.00           C  
ATOM   2935  HB2 SER   189      45.497  46.368  49.386  1.00  0.00           H  
ATOM   2936  HB3 SER   189      46.585  47.746  49.776  1.00  0.00           H  
ATOM   2937  OG  SER   189      44.694  47.854  50.547  1.00  0.00           O  
ATOM   2938  HG  SER   189      44.882  48.733  50.885  1.00  0.00           H  
ATOM   2939  C   SER   189      46.218  47.892  47.006  1.00  0.00           C  
ATOM   2940  O   SER   189      47.364  47.655  47.263  1.00  0.00           O  
ATOM   2941  N   MET   190      45.773  47.747  45.728  1.00  0.00           N  
ATOM   2942  H   MET   190      44.780  47.894  45.619  1.00  0.00           H  
ATOM   2943  CA  MET   190      46.547  47.214  44.573  1.00  0.00           C  
ATOM   2944  HA  MET   190      46.830  46.168  44.684  1.00  0.00           H  
ATOM   2945  CB  MET   190      45.695  47.116  43.296  1.00  0.00           C  
ATOM   2946  HB2 MET   190      45.173  48.051  43.092  1.00  0.00           H  
ATOM   2947  HB3 MET   190      46.296  46.779  42.451  1.00  0.00           H  
ATOM   2948  CG  MET   190      44.726  45.968  43.592  1.00  0.00           C  
ATOM   2949  HG2 MET   190      45.351  45.099  43.800  1.00  0.00           H  
ATOM   2950  HG3 MET   190      44.108  46.253  44.443  1.00  0.00           H  
ATOM   2951  SD  MET   190      43.655  45.360  42.239  1.00  0.00           S  
ATOM   2952  CE  MET   190      44.681  44.149  41.233  1.00  0.00           C  
ATOM   2953  HE1 MET   190      44.033  43.642  40.518  1.00  0.00           H  
ATOM   2954  HE2 MET   190      45.585  44.546  40.771  1.00  0.00           H  
ATOM   2955  HE3 MET   190      44.960  43.366  41.938  1.00  0.00           H  
ATOM   2956  C   MET   190      47.813  48.037  44.314  1.00  0.00           C  
ATOM   2957  O   MET   190      48.808  47.455  43.961  1.00  0.00           O  
ATOM   2958  N   HIE   191      47.836  49.346  44.587  1.00  0.00           N  
ATOM   2959  H   HIE   191      47.078  49.751  45.117  1.00  0.00           H  
ATOM   2960  CA  HIE   191      49.007  50.235  44.438  1.00  0.00           C  
ATOM   2961  HA  HIE   191      49.811  49.780  43.859  1.00  0.00           H  
ATOM   2962  CB  HIE   191      48.554  51.610  43.773  1.00  0.00           C  
ATOM   2963  HB2 HIE   191      47.871  52.166  44.415  1.00  0.00           H  
ATOM   2964  HB3 HIE   191      49.504  52.115  43.594  1.00  0.00           H  
ATOM   2965  CG  HIE   191      47.945  51.409  42.420  1.00  0.00           C  
ATOM   2966  ND1 HIE   191      48.776  50.983  41.328  1.00  0.00           N  
ATOM   2967  CE1 HIE   191      47.868  50.985  40.366  1.00  0.00           C  
ATOM   2968  HE1 HIE   191      48.090  50.758  39.334  1.00  0.00           H  
ATOM   2969  NE2 HIE   191      46.637  51.327  40.759  1.00  0.00           N  
ATOM   2970  HE2 HIE   191      45.865  51.540  40.145  1.00  0.00           H  
ATOM   2971  CD2 HIE   191      46.633  51.607  42.066  1.00  0.00           C  
ATOM   2972  HD2 HIE   191      45.804  51.903  42.691  1.00  0.00           H  
ATOM   2973  C   HIE   191      49.701  50.485  45.794  1.00  0.00           C  
ATOM   2974  O   HIE   191      50.518  51.372  45.855  1.00  0.00           O  
ATOM   2975  N   LYS   192      49.373  49.689  46.811  1.00  0.00           N  
ATOM   2976  H   LYS   192      48.638  49.039  46.574  1.00  0.00           H  
ATOM   2977  CA  LYS   192      50.068  49.685  48.128  1.00  0.00           C  
ATOM   2978  HA  LYS   192      50.994  50.250  48.021  1.00  0.00           H  
ATOM   2979  CB  LYS   192      49.194  50.423  49.099  1.00  0.00           C  
ATOM   2980  HB2 LYS   192      48.451  51.063  48.623  1.00  0.00           H  
ATOM   2981  HB3 LYS   192      48.646  49.588  49.537  1.00  0.00           H  
ATOM   2982  CG  LYS   192      49.954  51.239  50.123  1.00  0.00           C  
ATOM   2983  HG2 LYS   192      49.191  51.470  50.867  1.00  0.00           H  
ATOM   2984  HG3 LYS   192      50.858  50.772  50.511  1.00  0.00           H  
ATOM   2985  CD  LYS   192      50.348  52.523  49.406  1.00  0.00           C  
ATOM   2986  HD2 LYS   192      50.924  52.256  48.521  1.00  0.00           H  
ATOM   2987  HD3 LYS   192      49.406  53.023  49.178  1.00  0.00           H  
ATOM   2988  CE  LYS   192      51.232  53.252  50.452  1.00  0.00           C  
ATOM   2989  HE2 LYS   192      50.606  53.394  51.333  1.00  0.00           H  
ATOM   2990  HE3 LYS   192      52.076  52.672  50.824  1.00  0.00           H  
ATOM   2991  NZ  LYS   192      51.745  54.509  49.884  1.00  0.00           N  
ATOM   2992  HZ1 LYS   192      52.113  55.110  50.607  1.00  0.00           H  
ATOM   2993  HZ2 LYS   192      52.507  54.318  49.250  1.00  0.00           H  
ATOM   2994  HZ3 LYS   192      51.005  55.084  49.508  1.00  0.00           H  
ATOM   2995  C   LYS   192      50.504  48.239  48.502  1.00  0.00           C  
ATOM   2996  O   LYS   192      51.265  48.198  49.458  1.00  0.00           O  
ATOM   2997  N   VAL   193      49.972  47.182  47.908  1.00  0.00           N  
ATOM   2998  H   VAL   193      49.190  47.442  47.323  1.00  0.00           H  
ATOM   2999  CA  VAL   193      50.045  45.736  48.311  1.00  0.00           C  
ATOM   3000  HA  VAL   193      49.342  45.682  49.142  1.00  0.00           H  
ATOM   3001  CB  VAL   193      49.420  44.804  47.293  1.00  0.00           C  
ATOM   3002  HB  VAL   193      48.412  45.202  47.175  1.00  0.00           H  
ATOM   3003  CG1 VAL   193      50.181  44.812  46.004  1.00  0.00           C  
ATOM   3004 HG11 VAL   193      49.698  44.293  45.177  1.00  0.00           H  
ATOM   3005 HG12 VAL   193      50.245  45.820  45.594  1.00  0.00           H  
ATOM   3006 HG13 VAL   193      51.192  44.442  46.174  1.00  0.00           H  
ATOM   3007  CG2 VAL   193      49.258  43.335  47.754  1.00  0.00           C  
ATOM   3008 HG21 VAL   193      48.854  42.677  46.985  1.00  0.00           H  
ATOM   3009 HG22 VAL   193      50.247  43.025  48.092  1.00  0.00           H  
ATOM   3010 HG23 VAL   193      48.596  43.235  48.614  1.00  0.00           H  
ATOM   3011  C   VAL   193      51.385  45.323  48.915  1.00  0.00           C  
ATOM   3012  O   VAL   193      51.345  44.797  50.016  1.00  0.00           O  
ATOM   3013  N   CYS   194      52.535  45.767  48.314  1.00  0.00           N  
ATOM   3014  H   CYS   194      52.413  46.029  47.346  1.00  0.00           H  
ATOM   3015  CA  CYS   194      53.876  45.507  48.851  1.00  0.00           C  
ATOM   3016  HA  CYS   194      53.989  44.478  49.194  1.00  0.00           H  
ATOM   3017  CB  CYS   194      54.811  45.724  47.656  1.00  0.00           C  
ATOM   3018  HB2 CYS   194      54.695  46.675  47.136  1.00  0.00           H  
ATOM   3019  HB3 CYS   194      55.844  45.696  48.004  1.00  0.00           H  
ATOM   3020  SG  CYS   194      54.572  44.404  46.378  1.00  0.00           S  
ATOM   3021  HG  CYS   194      55.377  44.861  45.415  1.00  0.00           H  
ATOM   3022  C   CYS   194      54.267  46.220  50.209  1.00  0.00           C  
ATOM   3023  O   CYS   194      54.833  45.614  51.105  1.00  0.00           O  
ATOM   3024  N   GLU   195      53.977  47.505  50.327  1.00  0.00           N  
ATOM   3025  H   GLU   195      53.390  47.896  49.604  1.00  0.00           H  
ATOM   3026  CA  GLU   195      54.112  48.274  51.565  1.00  0.00           C  
ATOM   3027  HA  GLU   195      55.073  48.084  52.043  1.00  0.00           H  
ATOM   3028  CB  GLU   195      54.144  49.771  51.219  1.00  0.00           C  
ATOM   3029  HB2 GLU   195      53.284  49.952  50.573  1.00  0.00           H  
ATOM   3030  HB3 GLU   195      53.995  50.319  52.149  1.00  0.00           H  
ATOM   3031  CG  GLU   195      55.320  50.298  50.508  1.00  0.00           C  
ATOM   3032  HG2 GLU   195      55.327  49.786  49.545  1.00  0.00           H  
ATOM   3033  HG3 GLU   195      54.988  51.326  50.362  1.00  0.00           H  
ATOM   3034  CD  GLU   195      56.689  50.170  51.185  1.00  0.00           C  
ATOM   3035  OE1 GLU   195      56.948  51.106  51.941  1.00  0.00           O  
ATOM   3036  OE2 GLU   195      57.397  49.222  50.930  1.00  0.00           O  
ATOM   3037  C   GLU   195      53.025  47.944  52.609  1.00  0.00           C  
ATOM   3038  O   GLU   195      53.314  47.791  53.810  1.00  0.00           O  
ATOM   3039  N   ALA   196      51.773  47.804  52.183  1.00  0.00           N  
ATOM   3040  H   ALA   196      51.565  47.800  51.195  1.00  0.00           H  
ATOM   3041  CA  ALA   196      50.687  47.513  53.158  1.00  0.00           C  
ATOM   3042  HA  ALA   196      50.981  48.116  54.017  1.00  0.00           H  
ATOM   3043  CB  ALA   196      49.347  47.903  52.535  1.00  0.00           C  
ATOM   3044  HB1 ALA   196      48.983  47.070  51.933  1.00  0.00           H  
ATOM   3045  HB2 ALA   196      48.615  48.169  53.297  1.00  0.00           H  
ATOM   3046  HB3 ALA   196      49.462  48.755  51.865  1.00  0.00           H  
ATOM   3047  C   ALA   196      50.690  46.119  53.803  1.00  0.00           C  
ATOM   3048  O   ALA   196      50.367  45.999  54.993  1.00  0.00           O  
ATOM   3049  N   GLY   197      51.084  45.104  53.050  1.00  0.00           N  
ATOM   3050  H   GLY   197      51.424  45.252  52.110  1.00  0.00           H  
ATOM   3051  CA  GLY   197      51.329  43.690  53.520  1.00  0.00           C  
ATOM   3052  HA2 GLY   197      52.284  43.301  53.165  1.00  0.00           H  
ATOM   3053  HA3 GLY   197      51.381  43.588  54.604  1.00  0.00           H  
ATOM   3054  C   GLY   197      50.227  42.710  53.112  1.00  0.00           C  
ATOM   3055  O   GLY   197      50.136  41.586  53.666  1.00  0.00           O  
ATOM   3056  N   GLY   198      49.303  43.067  52.222  1.00  0.00           N  
ATOM   3057  H   GLY   198      49.449  43.962  51.776  1.00  0.00           H  
ATOM   3058  CA  GLY   198      47.927  42.572  52.010  1.00  0.00           C  
ATOM   3059  HA2 GLY   198      48.038  41.541  51.674  1.00  0.00           H  
ATOM   3060  HA3 GLY   198      47.310  42.675  52.902  1.00  0.00           H  
ATOM   3061  C   GLY   198      47.164  43.353  50.945  1.00  0.00           C  
ATOM   3062  O   GLY   198      47.433  44.542  50.785  1.00  0.00           O  
ATOM   3063  N   LEU   199      46.230  42.692  50.294  1.00  0.00           N  
ATOM   3064  H   LEU   199      45.856  41.882  50.767  1.00  0.00           H  
ATOM   3065  CA  LEU   199      45.427  43.235  49.195  1.00  0.00           C  
ATOM   3066  HA  LEU   199      46.030  43.940  48.623  1.00  0.00           H  
ATOM   3067  CB  LEU   199      45.079  42.058  48.240  1.00  0.00           C  
ATOM   3068  HB2 LEU   199      46.011  41.646  47.852  1.00  0.00           H  
ATOM   3069  HB3 LEU   199      44.633  41.185  48.715  1.00  0.00           H  
ATOM   3070  CG  LEU   199      44.081  42.256  47.090  1.00  0.00           C  
ATOM   3071  HG  LEU   199      43.077  42.507  47.430  1.00  0.00           H  
ATOM   3072  CD1 LEU   199      44.570  43.378  46.091  1.00  0.00           C  
ATOM   3073 HD11 LEU   199      44.140  43.262  45.096  1.00  0.00           H  
ATOM   3074 HD12 LEU   199      44.340  44.395  46.408  1.00  0.00           H  
ATOM   3075 HD13 LEU   199      45.643  43.414  45.905  1.00  0.00           H  
ATOM   3076  CD2 LEU   199      44.005  40.960  46.295  1.00  0.00           C  
ATOM   3077 HD21 LEU   199      44.912  40.767  45.723  1.00  0.00           H  
ATOM   3078 HD22 LEU   199      43.848  40.078  46.917  1.00  0.00           H  
ATOM   3079 HD23 LEU   199      43.239  41.089  45.530  1.00  0.00           H  
ATOM   3080  C   LEU   199      44.153  44.042  49.603  1.00  0.00           C  
ATOM   3081  O   LEU   199      43.646  44.845  48.819  1.00  0.00           O  
ATOM   3082  N   PHE   200      43.810  43.926  50.879  1.00  0.00           N  
ATOM   3083  H   PHE   200      44.410  43.236  51.306  1.00  0.00           H  
ATOM   3084  CA  PHE   200      42.548  44.355  51.556  1.00  0.00           C  
ATOM   3085  HA  PHE   200      41.938  44.990  50.913  1.00  0.00           H  
ATOM   3086  CB  PHE   200      41.724  43.088  51.779  1.00  0.00           C  
ATOM   3087  HB2 PHE   200      42.341  42.368  52.319  1.00  0.00           H  
ATOM   3088  HB3 PHE   200      40.842  43.250  52.398  1.00  0.00           H  
ATOM   3089  CG  PHE   200      41.202  42.453  50.492  1.00  0.00           C  
ATOM   3090  CD1 PHE   200      39.944  42.934  50.029  1.00  0.00           C  
ATOM   3091  HD1 PHE   200      39.511  43.832  50.446  1.00  0.00           H  
ATOM   3092  CE1 PHE   200      39.323  42.354  48.923  1.00  0.00           C  
ATOM   3093  HE1 PHE   200      38.364  42.707  48.576  1.00  0.00           H  
ATOM   3094  CZ  PHE   200      40.009  41.347  48.270  1.00  0.00           C  
ATOM   3095  HZ  PHE   200      39.538  41.047  47.345  1.00  0.00           H  
ATOM   3096  CE2 PHE   200      41.293  40.877  48.657  1.00  0.00           C  
ATOM   3097  HE2 PHE   200      41.735  40.124  48.022  1.00  0.00           H  
ATOM   3098  CD2 PHE   200      41.852  41.379  49.886  1.00  0.00           C  
ATOM   3099  HD2 PHE   200      42.743  40.884  50.244  1.00  0.00           H  
ATOM   3100  C   PHE   200      42.672  45.188  52.814  1.00  0.00           C  
ATOM   3101  O   PHE   200      41.749  45.376  53.574  1.00  0.00           O  
ATOM   3102  N   VAL   201      43.816  45.711  53.090  1.00  0.00           N  
ATOM   3103  H   VAL   201      44.558  45.469  52.448  1.00  0.00           H  
ATOM   3104  CA  VAL   201      44.261  46.392  54.409  1.00  0.00           C  
ATOM   3105  HA  VAL   201      44.137  45.772  55.297  1.00  0.00           H  
ATOM   3106  CB  VAL   201      45.726  46.885  54.421  1.00  0.00           C  
ATOM   3107  HB  VAL   201      45.847  47.810  53.856  1.00  0.00           H  
ATOM   3108  CG1 VAL   201      46.310  47.050  55.867  1.00  0.00           C  
ATOM   3109 HG11 VAL   201      46.055  46.184  56.479  1.00  0.00           H  
ATOM   3110 HG12 VAL   201      47.393  47.170  55.907  1.00  0.00           H  
ATOM   3111 HG13 VAL   201      45.814  47.934  56.268  1.00  0.00           H  
ATOM   3112  CG2 VAL   201      46.679  45.907  53.566  1.00  0.00           C  
ATOM   3113 HG21 VAL   201      46.373  44.862  53.615  1.00  0.00           H  
ATOM   3114 HG22 VAL   201      46.642  46.377  52.584  1.00  0.00           H  
ATOM   3115 HG23 VAL   201      47.702  45.996  53.932  1.00  0.00           H  
ATOM   3116  C   VAL   201      43.418  47.657  54.640  1.00  0.00           C  
ATOM   3117  O   VAL   201      43.193  48.003  55.773  1.00  0.00           O  
ATOM   3118  N   ASN   202      42.987  48.295  53.545  1.00  0.00           N  
ATOM   3119  H   ASN   202      43.073  47.922  52.610  1.00  0.00           H  
ATOM   3120  CA  ASN   202      42.205  49.532  53.644  1.00  0.00           C  
ATOM   3121  HA  ASN   202      42.303  50.038  54.605  1.00  0.00           H  
ATOM   3122  CB  ASN   202      42.635  50.588  52.599  1.00  0.00           C  
ATOM   3123  HB2 ASN   202      42.364  50.403  51.559  1.00  0.00           H  
ATOM   3124  HB3 ASN   202      41.993  51.455  52.753  1.00  0.00           H  
ATOM   3125  CG  ASN   202      44.156  50.926  52.635  1.00  0.00           C  
ATOM   3126  OD1 ASN   202      44.884  50.282  51.875  1.00  0.00           O  
ATOM   3127  ND2 ASN   202      44.591  51.705  53.567  1.00  0.00           N  
ATOM   3128 HD21 ASN   202      45.557  51.589  53.840  1.00  0.00           H  
ATOM   3129 HD22 ASN   202      43.927  52.165  54.173  1.00  0.00           H  
ATOM   3130  C   ASN   202      40.656  49.205  53.453  1.00  0.00           C  
ATOM   3131  O   ASN   202      39.873  50.068  53.264  1.00  0.00           O  
ATOM   3132  N   SER   203      40.244  47.947  53.292  1.00  0.00           N  
ATOM   3133  H   SER   203      40.975  47.253  53.219  1.00  0.00           H  
ATOM   3134  CA  SER   203      38.846  47.487  53.258  1.00  0.00           C  
ATOM   3135  HA  SER   203      38.274  48.198  52.661  1.00  0.00           H  
ATOM   3136  CB  SER   203      38.750  46.138  52.551  1.00  0.00           C  
ATOM   3137  HB2 SER   203      39.517  45.459  52.923  1.00  0.00           H  
ATOM   3138  HB3 SER   203      37.794  45.687  52.817  1.00  0.00           H  
ATOM   3139  OG  SER   203      38.830  46.426  51.194  1.00  0.00           O  
ATOM   3140  HG  SER   203      39.544  47.055  51.062  1.00  0.00           H  
ATOM   3141  C   SER   203      38.328  47.402  54.647  1.00  0.00           C  
ATOM   3142  O   SER   203      39.055  46.952  55.533  1.00  0.00           O  
ATOM   3143  N   PRO   204      37.125  47.971  54.942  1.00  0.00           N  
ATOM   3144  CD  PRO   204      36.272  48.724  54.020  1.00  0.00           C  
ATOM   3145  HD2 PRO   204      35.765  47.946  53.449  1.00  0.00           H  
ATOM   3146  HD3 PRO   204      36.858  49.391  53.388  1.00  0.00           H  
ATOM   3147  CG  PRO   204      35.424  49.532  54.967  1.00  0.00           C  
ATOM   3148  HG2 PRO   204      34.538  49.875  54.433  1.00  0.00           H  
ATOM   3149  HG3 PRO   204      36.000  50.354  55.393  1.00  0.00           H  
ATOM   3150  CB  PRO   204      35.089  48.458  56.036  1.00  0.00           C  
ATOM   3151  HB2 PRO   204      34.385  47.808  55.517  1.00  0.00           H  
ATOM   3152  HB3 PRO   204      34.669  48.820  56.974  1.00  0.00           H  
ATOM   3153  CA  PRO   204      36.435  47.815  56.205  1.00  0.00           C  
ATOM   3154  HA  PRO   204      36.939  48.448  56.935  1.00  0.00           H  
ATOM   3155  C   PRO   204      36.279  46.351  56.698  1.00  0.00           C  
ATOM   3156  O   PRO   204      36.221  45.501  55.811  1.00  0.00           O  
ATOM   3157  N   GLU   205      36.098  46.080  57.996  1.00  0.00           N  
ATOM   3158  H   GLU   205      36.007  46.860  58.631  1.00  0.00           H  
ATOM   3159  CA  GLU   205      35.609  44.791  58.580  1.00  0.00           C  
ATOM   3160  HA  GLU   205      36.199  43.996  58.123  1.00  0.00           H  
ATOM   3161  CB  GLU   205      35.740  44.726  60.123  1.00  0.00           C  
ATOM   3162  HB2 GLU   205      35.297  45.588  60.621  1.00  0.00           H  
ATOM   3163  HB3 GLU   205      35.255  43.809  60.458  1.00  0.00           H  
ATOM   3164  CG  GLU   205      37.226  44.701  60.479  1.00  0.00           C  
ATOM   3165  HG2 GLU   205      37.683  45.678  60.323  1.00  0.00           H  
ATOM   3166  HG3 GLU   205      37.274  44.502  61.550  1.00  0.00           H  
ATOM   3167  CD  GLU   205      38.004  43.571  59.779  1.00  0.00           C  
ATOM   3168  OE1 GLU   205      38.981  43.845  59.086  1.00  0.00           O  
ATOM   3169  OE2 GLU   205      37.669  42.368  59.965  1.00  0.00           O  
ATOM   3170  C   GLU   205      34.131  44.523  58.233  1.00  0.00           C  
ATOM   3171  O   GLU   205      33.661  43.449  58.289  1.00  0.00           O  
ATOM   3172  N   GLU   206      33.345  45.522  57.841  1.00  0.00           N  
ATOM   3173  H   GLU   206      33.775  46.435  57.823  1.00  0.00           H  
ATOM   3174  CA  GLU   206      32.026  45.365  57.205  1.00  0.00           C  
ATOM   3175  HA  GLU   206      31.884  44.359  56.809  1.00  0.00           H  
ATOM   3176  CB  GLU   206      30.983  45.554  58.273  1.00  0.00           C  
ATOM   3177  HB2 GLU   206      31.155  44.858  59.094  1.00  0.00           H  
ATOM   3178  HB3 GLU   206      31.010  46.551  58.711  1.00  0.00           H  
ATOM   3179  CG  GLU   206      29.522  45.266  57.842  1.00  0.00           C  
ATOM   3180  HG2 GLU   206      28.836  45.282  58.689  1.00  0.00           H  
ATOM   3181  HG3 GLU   206      29.353  46.093  57.153  1.00  0.00           H  
ATOM   3182  CD  GLU   206      29.252  43.940  57.057  1.00  0.00           C  
ATOM   3183  OE1 GLU   206      28.378  44.110  56.171  1.00  0.00           O  
ATOM   3184  OE2 GLU   206      29.822  42.789  57.155  1.00  0.00           O  
ATOM   3185  C   GLU   206      31.855  46.429  56.099  1.00  0.00           C  
ATOM   3186  O   GLU   206      31.566  47.632  56.419  1.00  0.00           O  
ATOM   3187  N   PRO   207      32.230  46.212  54.860  1.00  0.00           N  
ATOM   3188  CD  PRO   207      32.840  44.959  54.373  1.00  0.00           C  
ATOM   3189  HD2 PRO   207      32.166  44.143  54.113  1.00  0.00           H  
ATOM   3190  HD3 PRO   207      33.578  44.542  55.058  1.00  0.00           H  
ATOM   3191  CG  PRO   207      33.646  45.372  53.083  1.00  0.00           C  
ATOM   3192  HG2 PRO   207      33.780  44.519  52.417  1.00  0.00           H  
ATOM   3193  HG3 PRO   207      34.543  45.822  53.508  1.00  0.00           H  
ATOM   3194  CB  PRO   207      32.767  46.520  52.559  1.00  0.00           C  
ATOM   3195  HB2 PRO   207      31.914  46.141  51.996  1.00  0.00           H  
ATOM   3196  HB3 PRO   207      33.392  47.186  51.965  1.00  0.00           H  
ATOM   3197  CA  PRO   207      32.104  47.218  53.756  1.00  0.00           C  
ATOM   3198  HA  PRO   207      32.583  48.187  53.897  1.00  0.00           H  
ATOM   3199  C   PRO   207      30.588  47.647  53.486  1.00  0.00           C  
ATOM   3200  O   PRO   207      29.667  46.899  53.720  1.00  0.00           O  
ATOM   3201  N   SER   208      30.345  48.870  52.992  1.00  0.00           N  
ATOM   3202  H   SER   208      31.105  49.535  52.969  1.00  0.00           H  
ATOM   3203  CA  SER   208      28.987  49.340  52.598  1.00  0.00           C  
ATOM   3204  HA  SER   208      28.272  49.171  53.403  1.00  0.00           H  
ATOM   3205  CB  SER   208      28.947  50.831  52.287  1.00  0.00           C  
ATOM   3206  HB2 SER   208      27.903  51.120  52.167  1.00  0.00           H  
ATOM   3207  HB3 SER   208      29.225  51.394  53.178  1.00  0.00           H  
ATOM   3208  OG  SER   208      29.721  51.207  51.215  1.00  0.00           O  
ATOM   3209  HG  SER   208      29.678  52.157  51.348  1.00  0.00           H  
ATOM   3210  C   SER   208      28.490  48.622  51.296  1.00  0.00           C  
ATOM   3211  O   SER   208      29.289  48.470  50.345  1.00  0.00           O  
ATOM   3212  N   LEU   209      27.234  48.118  51.321  1.00  0.00           N  
ATOM   3213  H   LEU   209      26.683  48.365  52.130  1.00  0.00           H  
ATOM   3214  CA  LEU   209      26.527  47.218  50.361  1.00  0.00           C  
ATOM   3215  HA  LEU   209      27.197  46.401  50.092  1.00  0.00           H  
ATOM   3216  CB  LEU   209      25.388  46.495  51.069  1.00  0.00           C  
ATOM   3217  HB2 LEU   209      25.681  46.202  52.077  1.00  0.00           H  
ATOM   3218  HB3 LEU   209      24.649  47.262  51.301  1.00  0.00           H  
ATOM   3219  CG  LEU   209      24.605  45.392  50.334  1.00  0.00           C  
ATOM   3220  HG  LEU   209      24.329  45.664  49.315  1.00  0.00           H  
ATOM   3221  CD1 LEU   209      25.481  44.137  50.254  1.00  0.00           C  
ATOM   3222 HD11 LEU   209      26.485  44.320  49.870  1.00  0.00           H  
ATOM   3223 HD12 LEU   209      25.647  43.691  51.234  1.00  0.00           H  
ATOM   3224 HD13 LEU   209      24.980  43.377  49.655  1.00  0.00           H  
ATOM   3225  CD2 LEU   209      23.294  44.964  51.068  1.00  0.00           C  
ATOM   3226 HD21 LEU   209      22.541  45.726  51.266  1.00  0.00           H  
ATOM   3227 HD22 LEU   209      22.827  44.189  50.460  1.00  0.00           H  
ATOM   3228 HD23 LEU   209      23.614  44.528  52.014  1.00  0.00           H  
ATOM   3229  C   LEU   209      26.138  47.999  49.069  1.00  0.00           C  
ATOM   3230  O   LEU   209      25.344  48.975  49.124  1.00  0.00           O  
ATOM   3231  N   SER   210      26.777  47.606  47.997  1.00  0.00           N  
ATOM   3232  H   SER   210      27.348  46.778  48.081  1.00  0.00           H  
ATOM   3233  CA  SER   210      26.778  48.379  46.771  1.00  0.00           C  
ATOM   3234  HA  SER   210      27.007  49.430  46.947  1.00  0.00           H  
ATOM   3235  CB  SER   210      27.883  47.896  45.878  1.00  0.00           C  
ATOM   3236  HB2 SER   210      28.816  48.072  46.413  1.00  0.00           H  
ATOM   3237  HB3 SER   210      27.916  46.829  45.657  1.00  0.00           H  
ATOM   3238  OG  SER   210      27.860  48.605  44.634  1.00  0.00           O  
ATOM   3239  HG  SER   210      28.279  49.458  44.771  1.00  0.00           H  
ATOM   3240  C   SER   210      25.417  48.451  45.999  1.00  0.00           C  
ATOM   3241  O   SER   210      24.620  47.545  46.031  1.00  0.00           O  
ATOM   3242  N   ARG   211      25.304  49.528  45.150  1.00  0.00           N  
ATOM   3243  H   ARG   211      26.100  50.119  44.959  1.00  0.00           H  
ATOM   3244  CA  ARG   211      24.190  49.523  44.135  1.00  0.00           C  
ATOM   3245  HA  ARG   211      23.239  49.425  44.659  1.00  0.00           H  
ATOM   3246  CB  ARG   211      24.310  50.846  43.359  1.00  0.00           C  
ATOM   3247  HB2 ARG   211      23.409  50.861  42.745  1.00  0.00           H  
ATOM   3248  HB3 ARG   211      24.204  51.690  44.040  1.00  0.00           H  
ATOM   3249  CG  ARG   211      25.665  50.954  42.564  1.00  0.00           C  
ATOM   3250  HG2 ARG   211      26.547  50.914  43.203  1.00  0.00           H  
ATOM   3251  HG3 ARG   211      25.614  50.127  41.856  1.00  0.00           H  
ATOM   3252  CD  ARG   211      25.766  52.243  41.682  1.00  0.00           C  
ATOM   3253  HD2 ARG   211      24.755  52.448  41.331  1.00  0.00           H  
ATOM   3254  HD3 ARG   211      26.126  53.011  42.367  1.00  0.00           H  
ATOM   3255  NE  ARG   211      26.732  52.080  40.618  1.00  0.00           N  
ATOM   3256  HE  ARG   211      26.499  51.366  39.943  1.00  0.00           H  
ATOM   3257  CZ  ARG   211      27.773  52.831  40.263  1.00  0.00           C  
ATOM   3258  NH1 ARG   211      28.206  53.854  40.939  1.00  0.00           N  
ATOM   3259 HH11 ARG   211      28.051  53.967  41.930  1.00  0.00           H  
ATOM   3260 HH12 ARG   211      28.915  54.427  40.504  1.00  0.00           H  
ATOM   3261  NH2 ARG   211      28.369  52.450  39.178  1.00  0.00           N  
ATOM   3262 HH21 ARG   211      27.963  51.647  38.720  1.00  0.00           H  
ATOM   3263 HH22 ARG   211      29.228  52.877  38.862  1.00  0.00           H  
ATOM   3264  C   ARG   211      24.201  48.246  43.206  1.00  0.00           C  
ATOM   3265  O   ARG   211      23.191  47.930  42.600  1.00  0.00           O  
ATOM   3266  N   MET   212      25.367  47.620  43.055  1.00  0.00           N  
ATOM   3267  H   MET   212      26.087  48.041  43.624  1.00  0.00           H  
ATOM   3268  CA  MET   212      25.716  46.445  42.308  1.00  0.00           C  
ATOM   3269  HA  MET   212      25.580  46.694  41.255  1.00  0.00           H  
ATOM   3270  CB  MET   212      27.270  46.279  42.504  1.00  0.00           C  
ATOM   3271  HB2 MET   212      27.709  47.212  42.151  1.00  0.00           H  
ATOM   3272  HB3 MET   212      27.614  46.077  43.518  1.00  0.00           H  
ATOM   3273  CG  MET   212      27.788  45.187  41.627  1.00  0.00           C  
ATOM   3274  HG2 MET   212      27.431  44.235  42.022  1.00  0.00           H  
ATOM   3275  HG3 MET   212      27.365  45.312  40.630  1.00  0.00           H  
ATOM   3276  SD  MET   212      29.566  45.273  41.501  1.00  0.00           S  
ATOM   3277  CE  MET   212      29.838  46.633  40.321  1.00  0.00           C  
ATOM   3278  HE1 MET   212      29.473  47.564  40.755  1.00  0.00           H  
ATOM   3279  HE2 MET   212      30.916  46.668  40.162  1.00  0.00           H  
ATOM   3280  HE3 MET   212      29.280  46.360  39.425  1.00  0.00           H  
ATOM   3281  C   MET   212      25.024  45.169  42.785  1.00  0.00           C  
ATOM   3282  O   MET   212      24.940  44.225  42.062  1.00  0.00           O  
ATOM   3283  N   VAL   213      24.718  45.015  44.079  1.00  0.00           N  
ATOM   3284  H   VAL   213      24.679  45.870  44.616  1.00  0.00           H  
ATOM   3285  CA  VAL   213      24.392  43.784  44.819  1.00  0.00           C  
ATOM   3286  HA  VAL   213      24.035  43.018  44.131  1.00  0.00           H  
ATOM   3287  CB  VAL   213      25.602  43.200  45.605  1.00  0.00           C  
ATOM   3288  HB  VAL   213      25.243  42.340  46.172  1.00  0.00           H  
ATOM   3289  CG1 VAL   213      26.557  42.380  44.735  1.00  0.00           C  
ATOM   3290 HG11 VAL   213      27.283  43.102  44.363  1.00  0.00           H  
ATOM   3291 HG12 VAL   213      27.063  41.637  45.352  1.00  0.00           H  
ATOM   3292 HG13 VAL   213      26.032  42.017  43.851  1.00  0.00           H  
ATOM   3293  CG2 VAL   213      26.369  44.072  46.607  1.00  0.00           C  
ATOM   3294 HG21 VAL   213      27.010  44.804  46.114  1.00  0.00           H  
ATOM   3295 HG22 VAL   213      25.713  44.707  47.201  1.00  0.00           H  
ATOM   3296 HG23 VAL   213      26.952  43.519  47.343  1.00  0.00           H  
ATOM   3297  C   VAL   213      23.315  43.948  45.830  1.00  0.00           C  
ATOM   3298  O   VAL   213      23.013  44.987  46.403  1.00  0.00           O  
ATOM   3299  N   THR   214      22.763  42.776  46.190  1.00  0.00           N  
ATOM   3300  H   THR   214      23.165  41.964  45.744  1.00  0.00           H  
ATOM   3301  CA  THR   214      21.801  42.454  47.325  1.00  0.00           C  
ATOM   3302  HA  THR   214      21.366  43.307  47.846  1.00  0.00           H  
ATOM   3303  CB  THR   214      20.507  41.773  46.818  1.00  0.00           C  
ATOM   3304  HB  THR   214      19.985  41.408  47.702  1.00  0.00           H  
ATOM   3305  CG2 THR   214      19.548  42.557  45.973  1.00  0.00           C  
ATOM   3306 HG21 THR   214      19.095  43.346  46.573  1.00  0.00           H  
ATOM   3307 HG22 THR   214      20.004  43.054  45.117  1.00  0.00           H  
ATOM   3308 HG23 THR   214      18.744  41.896  45.648  1.00  0.00           H  
ATOM   3309  OG1 THR   214      20.849  40.660  46.014  1.00  0.00           O  
ATOM   3310  HG1 THR   214      21.467  40.964  45.346  1.00  0.00           H  
ATOM   3311  C   THR   214      22.545  41.473  48.285  1.00  0.00           C  
ATOM   3312  O   THR   214      23.477  40.777  47.818  1.00  0.00           O  
ATOM   3313  N   GLU   215      22.195  41.469  49.588  1.00  0.00           N  
ATOM   3314  H   GLU   215      21.421  42.021  49.930  1.00  0.00           H  
ATOM   3315  CA  GLU   215      23.037  40.742  50.570  1.00  0.00           C  
ATOM   3316  HA  GLU   215      24.069  41.086  50.505  1.00  0.00           H  
ATOM   3317  CB  GLU   215      22.573  41.158  51.941  1.00  0.00           C  
ATOM   3318  HB2 GLU   215      22.147  42.158  52.015  1.00  0.00           H  
ATOM   3319  HB3 GLU   215      21.801  40.478  52.301  1.00  0.00           H  
ATOM   3320  CG  GLU   215      23.654  41.090  53.024  1.00  0.00           C  
ATOM   3321  HG2 GLU   215      23.970  40.050  52.949  1.00  0.00           H  
ATOM   3322  HG3 GLU   215      24.521  41.681  52.730  1.00  0.00           H  
ATOM   3323  CD  GLU   215      23.290  41.623  54.340  1.00  0.00           C  
ATOM   3324  OE1 GLU   215      24.166  42.123  55.106  1.00  0.00           O  
ATOM   3325  OE2 GLU   215      22.141  41.498  54.788  1.00  0.00           O  
ATOM   3326  C   GLU   215      23.101  39.205  50.377  1.00  0.00           C  
ATOM   3327  O   GLU   215      24.010  38.555  50.834  1.00  0.00           O  
ATOM   3328  N   GLU   216      22.077  38.642  49.764  1.00  0.00           N  
ATOM   3329  H   GLU   216      21.202  39.125  49.617  1.00  0.00           H  
ATOM   3330  CA  GLU   216      22.037  37.269  49.412  1.00  0.00           C  
ATOM   3331  HA  GLU   216      22.308  36.663  50.277  1.00  0.00           H  
ATOM   3332  CB  GLU   216      20.640  36.858  48.954  1.00  0.00           C  
ATOM   3333  HB2 GLU   216      20.643  35.839  48.566  1.00  0.00           H  
ATOM   3334  HB3 GLU   216      19.963  36.802  49.806  1.00  0.00           H  
ATOM   3335  CG  GLU   216      20.057  37.585  47.702  1.00  0.00           C  
ATOM   3336  HG2 GLU   216      20.804  37.913  46.979  1.00  0.00           H  
ATOM   3337  HG3 GLU   216      19.412  37.009  47.038  1.00  0.00           H  
ATOM   3338  CD  GLU   216      19.126  38.755  48.152  1.00  0.00           C  
ATOM   3339  OE1 GLU   216      17.972  38.877  47.697  1.00  0.00           O  
ATOM   3340  OE2 GLU   216      19.596  39.522  48.988  1.00  0.00           O  
ATOM   3341  C   GLU   216      23.022  36.963  48.251  1.00  0.00           C  
ATOM   3342  O   GLU   216      23.520  35.859  48.145  1.00  0.00           O  
ATOM   3343  N   GLU   217      23.377  37.934  47.402  1.00  0.00           N  
ATOM   3344  H   GLU   217      22.981  38.849  47.565  1.00  0.00           H  
ATOM   3345  CA  GLU   217      24.509  37.886  46.429  1.00  0.00           C  
ATOM   3346  HA  GLU   217      24.585  36.874  46.032  1.00  0.00           H  
ATOM   3347  CB  GLU   217      24.263  38.802  45.227  1.00  0.00           C  
ATOM   3348  HB2 GLU   217      24.315  39.849  45.523  1.00  0.00           H  
ATOM   3349  HB3 GLU   217      24.989  38.564  44.450  1.00  0.00           H  
ATOM   3350  CG  GLU   217      22.919  38.551  44.529  1.00  0.00           C  
ATOM   3351  HG2 GLU   217      23.046  37.625  43.967  1.00  0.00           H  
ATOM   3352  HG3 GLU   217      22.151  38.488  45.299  1.00  0.00           H  
ATOM   3353  CD  GLU   217      22.512  39.730  43.628  1.00  0.00           C  
ATOM   3354  OE1 GLU   217      22.520  40.962  43.968  1.00  0.00           O  
ATOM   3355  OE2 GLU   217      22.119  39.409  42.504  1.00  0.00           O  
ATOM   3356  C   GLU   217      25.883  38.115  47.038  1.00  0.00           C  
ATOM   3357  O   GLU   217      26.913  38.118  46.361  1.00  0.00           O  
ATOM   3358  N   ILE   218      25.926  38.143  48.363  1.00  0.00           N  
ATOM   3359  H   ILE   218      25.086  37.985  48.901  1.00  0.00           H  
ATOM   3360  CA  ILE   218      27.078  37.990  49.233  1.00  0.00           C  
ATOM   3361  HA  ILE   218      27.905  38.000  48.522  1.00  0.00           H  
ATOM   3362  CB  ILE   218      27.418  39.206  50.146  1.00  0.00           C  
ATOM   3363  HB  ILE   218      26.594  39.243  50.858  1.00  0.00           H  
ATOM   3364  CG2 ILE   218      28.635  39.042  51.016  1.00  0.00           C  
ATOM   3365 HG21 ILE   218      29.581  39.228  50.508  1.00  0.00           H  
ATOM   3366 HG22 ILE   218      28.581  39.802  51.796  1.00  0.00           H  
ATOM   3367 HG23 ILE   218      28.783  38.086  51.519  1.00  0.00           H  
ATOM   3368  CG1 ILE   218      27.447  40.600  49.417  1.00  0.00           C  
ATOM   3369 HG12 ILE   218      26.506  40.827  48.914  1.00  0.00           H  
ATOM   3370 HG13 ILE   218      27.586  41.379  50.167  1.00  0.00           H  
ATOM   3371  CD1 ILE   218      28.554  40.873  48.399  1.00  0.00           C  
ATOM   3372 HD11 ILE   218      28.557  41.842  47.899  1.00  0.00           H  
ATOM   3373 HD12 ILE   218      29.474  40.951  48.977  1.00  0.00           H  
ATOM   3374 HD13 ILE   218      28.712  40.034  47.721  1.00  0.00           H  
ATOM   3375  C   ILE   218      27.079  36.608  49.975  1.00  0.00           C  
ATOM   3376  O   ILE   218      27.983  35.787  49.850  1.00  0.00           O  
ATOM   3377  N   GLN   219      26.019  36.389  50.784  1.00  0.00           N  
ATOM   3378  H   GLN   219      25.301  37.097  50.840  1.00  0.00           H  
ATOM   3379  CA  GLN   219      25.729  35.210  51.574  1.00  0.00           C  
ATOM   3380  HA  GLN   219      26.437  35.104  52.395  1.00  0.00           H  
ATOM   3381  CB  GLN   219      24.327  35.305  52.092  1.00  0.00           C  
ATOM   3382  HB2 GLN   219      23.594  35.560  51.327  1.00  0.00           H  
ATOM   3383  HB3 GLN   219      23.907  34.373  52.470  1.00  0.00           H  
ATOM   3384  CG  GLN   219      24.078  36.270  53.280  1.00  0.00           C  
ATOM   3385  HG2 GLN   219      24.148  37.312  52.970  1.00  0.00           H  
ATOM   3386  HG3 GLN   219      23.072  36.085  53.657  1.00  0.00           H  
ATOM   3387  CD  GLN   219      25.005  35.935  54.473  1.00  0.00           C  
ATOM   3388  OE1 GLN   219      25.168  34.857  54.962  1.00  0.00           O  
ATOM   3389  NE2 GLN   219      25.695  36.967  54.990  1.00  0.00           N  
ATOM   3390 HE21 GLN   219      26.380  36.681  55.675  1.00  0.00           H  
ATOM   3391 HE22 GLN   219      25.408  37.875  54.653  1.00  0.00           H  
ATOM   3392  C   GLN   219      25.872  33.875  50.775  1.00  0.00           C  
ATOM   3393  O   GLN   219      26.579  33.001  51.306  1.00  0.00           O  
ATOM   3394  N   PHE   220      25.285  33.657  49.588  1.00  0.00           N  
ATOM   3395  H   PHE   220      24.562  34.269  49.238  1.00  0.00           H  
ATOM   3396  CA  PHE   220      25.513  32.383  48.806  1.00  0.00           C  
ATOM   3397  HA  PHE   220      25.120  31.547  49.384  1.00  0.00           H  
ATOM   3398  CB  PHE   220      24.796  32.519  47.444  1.00  0.00           C  
ATOM   3399  HB2 PHE   220      23.742  32.519  47.719  1.00  0.00           H  
ATOM   3400  HB3 PHE   220      25.052  33.511  47.071  1.00  0.00           H  
ATOM   3401  CG  PHE   220      25.102  31.488  46.322  1.00  0.00           C  
ATOM   3402  CD1 PHE   220      24.371  30.341  46.094  1.00  0.00           C  
ATOM   3403  HD1 PHE   220      23.534  30.036  46.704  1.00  0.00           H  
ATOM   3404  CE1 PHE   220      24.761  29.474  45.111  1.00  0.00           C  
ATOM   3405  HE1 PHE   220      24.280  28.515  44.993  1.00  0.00           H  
ATOM   3406  CZ  PHE   220      25.813  29.757  44.237  1.00  0.00           C  
ATOM   3407  HZ  PHE   220      26.071  28.974  43.538  1.00  0.00           H  
ATOM   3408  CE2 PHE   220      26.575  30.873  44.471  1.00  0.00           C  
ATOM   3409  HE2 PHE   220      27.400  31.194  43.853  1.00  0.00           H  
ATOM   3410  CD2 PHE   220      26.157  31.791  45.488  1.00  0.00           C  
ATOM   3411  HD2 PHE   220      26.673  32.737  45.565  1.00  0.00           H  
ATOM   3412  C   PHE   220      26.957  32.005  48.555  1.00  0.00           C  
ATOM   3413  O   PHE   220      27.366  30.829  48.718  1.00  0.00           O  
ATOM   3414  N   TYR   221      27.870  33.033  48.330  1.00  0.00           N  
ATOM   3415  H   TYR   221      27.494  33.971  48.316  1.00  0.00           H  
ATOM   3416  CA  TYR   221      29.310  32.872  48.147  1.00  0.00           C  
ATOM   3417  HA  TYR   221      29.400  31.966  47.548  1.00  0.00           H  
ATOM   3418  CB  TYR   221      29.938  34.150  47.473  1.00  0.00           C  
ATOM   3419  HB2 TYR   221      29.499  35.049  47.907  1.00  0.00           H  
ATOM   3420  HB3 TYR   221      31.000  34.047  47.694  1.00  0.00           H  
ATOM   3421  CG  TYR   221      29.895  34.200  45.978  1.00  0.00           C  
ATOM   3422  CD1 TYR   221      30.763  33.381  45.157  1.00  0.00           C  
ATOM   3423  HD1 TYR   221      31.416  32.653  45.615  1.00  0.00           H  
ATOM   3424  CE1 TYR   221      30.673  33.381  43.745  1.00  0.00           C  
ATOM   3425  HE1 TYR   221      31.308  32.788  43.103  1.00  0.00           H  
ATOM   3426  CZ  TYR   221      29.698  34.265  43.139  1.00  0.00           C  
ATOM   3427  OH  TYR   221      29.617  34.422  41.796  1.00  0.00           O  
ATOM   3428  HH  TYR   221      29.292  35.262  41.464  1.00  0.00           H  
ATOM   3429  CE2 TYR   221      28.794  35.062  43.952  1.00  0.00           C  
ATOM   3430  HE2 TYR   221      28.155  35.697  43.357  1.00  0.00           H  
ATOM   3431  CD2 TYR   221      28.966  35.049  45.374  1.00  0.00           C  
ATOM   3432  HD2 TYR   221      28.371  35.720  45.975  1.00  0.00           H  
ATOM   3433  C   TYR   221      29.955  32.535  49.449  1.00  0.00           C  
ATOM   3434  O   TYR   221      30.793  31.650  49.506  1.00  0.00           O  
ATOM   3435  N   VAL   222      29.500  33.122  50.552  1.00  0.00           N  
ATOM   3436  H   VAL   222      28.741  33.783  50.461  1.00  0.00           H  
ATOM   3437  CA  VAL   222      30.040  32.910  51.907  1.00  0.00           C  
ATOM   3438  HA  VAL   222      31.096  33.173  51.844  1.00  0.00           H  
ATOM   3439  CB  VAL   222      29.509  33.900  52.916  1.00  0.00           C  
ATOM   3440  HB  VAL   222      28.444  33.921  52.683  1.00  0.00           H  
ATOM   3441  CG1 VAL   222      29.738  33.537  54.453  1.00  0.00           C  
ATOM   3442 HG11 VAL   222      29.116  32.673  54.685  1.00  0.00           H  
ATOM   3443 HG12 VAL   222      30.791  33.472  54.724  1.00  0.00           H  
ATOM   3444 HG13 VAL   222      29.297  34.324  55.066  1.00  0.00           H  
ATOM   3445  CG2 VAL   222      30.057  35.348  52.703  1.00  0.00           C  
ATOM   3446 HG21 VAL   222      31.002  35.413  53.243  1.00  0.00           H  
ATOM   3447 HG22 VAL   222      30.201  35.672  51.672  1.00  0.00           H  
ATOM   3448 HG23 VAL   222      29.398  36.078  53.174  1.00  0.00           H  
ATOM   3449  C   VAL   222      29.827  31.506  52.275  1.00  0.00           C  
ATOM   3450  O   VAL   222      30.672  30.923  52.989  1.00  0.00           O  
ATOM   3451  N   GLN   223      28.710  30.831  51.934  1.00  0.00           N  
ATOM   3452  H   GLN   223      28.070  31.361  51.361  1.00  0.00           H  
ATOM   3453  CA  GLN   223      28.479  29.431  52.175  1.00  0.00           C  
ATOM   3454  HA  GLN   223      28.614  29.209  53.234  1.00  0.00           H  
ATOM   3455  CB  GLN   223      27.078  29.017  51.771  1.00  0.00           C  
ATOM   3456  HB2 GLN   223      26.976  29.130  50.692  1.00  0.00           H  
ATOM   3457  HB3 GLN   223      26.954  27.953  51.971  1.00  0.00           H  
ATOM   3458  CG  GLN   223      25.977  29.814  52.479  1.00  0.00           C  
ATOM   3459  HG2 GLN   223      25.740  30.731  51.939  1.00  0.00           H  
ATOM   3460  HG3 GLN   223      25.011  29.327  52.346  1.00  0.00           H  
ATOM   3461  CD  GLN   223      26.248  29.956  53.979  1.00  0.00           C  
ATOM   3462  OE1 GLN   223      26.576  29.027  54.639  1.00  0.00           O  
ATOM   3463  NE2 GLN   223      26.178  31.152  54.514  1.00  0.00           N  
ATOM   3464 HE21 GLN   223      26.032  31.103  55.512  1.00  0.00           H  
ATOM   3465 HE22 GLN   223      26.015  31.967  53.939  1.00  0.00           H  
ATOM   3466  C   GLN   223      29.490  28.494  51.496  1.00  0.00           C  
ATOM   3467  O   GLN   223      29.976  27.521  52.113  1.00  0.00           O  
ATOM   3468  N   GLN   224      29.727  28.817  50.216  1.00  0.00           N  
ATOM   3469  H   GLN   224      29.246  29.540  49.700  1.00  0.00           H  
ATOM   3470  CA  GLN   224      30.856  28.195  49.478  1.00  0.00           C  
ATOM   3471  HA  GLN   224      30.629  27.130  49.449  1.00  0.00           H  
ATOM   3472  CB  GLN   224      31.055  28.751  48.009  1.00  0.00           C  
ATOM   3473  HB2 GLN   224      31.532  29.730  47.952  1.00  0.00           H  
ATOM   3474  HB3 GLN   224      31.855  28.138  47.593  1.00  0.00           H  
ATOM   3475  CG  GLN   224      29.836  28.787  47.111  1.00  0.00           C  
ATOM   3476  HG2 GLN   224      29.364  27.806  47.064  1.00  0.00           H  
ATOM   3477  HG3 GLN   224      29.204  29.501  47.639  1.00  0.00           H  
ATOM   3478  CD  GLN   224      29.943  29.234  45.679  1.00  0.00           C  
ATOM   3479  OE1 GLN   224      30.787  29.936  45.203  1.00  0.00           O  
ATOM   3480  NE2 GLN   224      29.039  28.826  44.825  1.00  0.00           N  
ATOM   3481 HE21 GLN   224      29.214  29.130  43.878  1.00  0.00           H  
ATOM   3482 HE22 GLN   224      28.173  28.371  45.075  1.00  0.00           H  
ATOM   3483  C   GLN   224      32.163  28.288  50.302  1.00  0.00           C  
ATOM   3484  O   GLN   224      32.649  27.231  50.658  1.00  0.00           O  
ATOM   3485  N   PHE   225      32.719  29.521  50.601  1.00  0.00           N  
ATOM   3486  H   PHE   225      32.251  30.347  50.256  1.00  0.00           H  
ATOM   3487  CA  PHE   225      33.979  29.644  51.339  1.00  0.00           C  
ATOM   3488  HA  PHE   225      34.550  28.804  50.945  1.00  0.00           H  
ATOM   3489  CB  PHE   225      34.705  30.917  50.927  1.00  0.00           C  
ATOM   3490  HB2 PHE   225      34.062  31.760  51.179  1.00  0.00           H  
ATOM   3491  HB3 PHE   225      35.609  31.044  51.522  1.00  0.00           H  
ATOM   3492  CG  PHE   225      35.061  30.902  49.496  1.00  0.00           C  
ATOM   3493  CD1 PHE   225      34.078  31.362  48.586  1.00  0.00           C  
ATOM   3494  HD1 PHE   225      33.174  31.863  48.897  1.00  0.00           H  
ATOM   3495  CE1 PHE   225      34.393  31.363  47.219  1.00  0.00           C  
ATOM   3496  HE1 PHE   225      33.634  31.614  46.492  1.00  0.00           H  
ATOM   3497  CZ  PHE   225      35.619  30.887  46.735  1.00  0.00           C  
ATOM   3498  HZ  PHE   225      35.779  30.894  45.667  1.00  0.00           H  
ATOM   3499  CE2 PHE   225      36.569  30.439  47.609  1.00  0.00           C  
ATOM   3500  HE2 PHE   225      37.515  30.055  47.257  1.00  0.00           H  
ATOM   3501  CD2 PHE   225      36.291  30.401  48.970  1.00  0.00           C  
ATOM   3502  HD2 PHE   225      36.962  29.835  49.600  1.00  0.00           H  
ATOM   3503  C   PHE   225      33.846  29.278  52.850  1.00  0.00           C  
ATOM   3504  O   PHE   225      34.814  29.135  53.560  1.00  0.00           O  
ATOM   3505  N   LYS   226      32.626  28.999  53.375  1.00  0.00           N  
ATOM   3506  H   LYS   226      31.873  29.301  52.774  1.00  0.00           H  
ATOM   3507  CA  LYS   226      32.367  28.365  54.648  1.00  0.00           C  
ATOM   3508  HA  LYS   226      33.050  28.924  55.287  1.00  0.00           H  
ATOM   3509  CB  LYS   226      30.960  28.730  55.241  1.00  0.00           C  
ATOM   3510  HB2 LYS   226      30.163  28.926  54.523  1.00  0.00           H  
ATOM   3511  HB3 LYS   226      30.569  27.811  55.677  1.00  0.00           H  
ATOM   3512  CG  LYS   226      30.887  29.906  56.240  1.00  0.00           C  
ATOM   3513  HG2 LYS   226      31.524  29.674  57.093  1.00  0.00           H  
ATOM   3514  HG3 LYS   226      31.218  30.842  55.790  1.00  0.00           H  
ATOM   3515  CD  LYS   226      29.403  29.997  56.780  1.00  0.00           C  
ATOM   3516  HD2 LYS   226      28.711  30.055  55.940  1.00  0.00           H  
ATOM   3517  HD3 LYS   226      29.252  29.129  57.423  1.00  0.00           H  
ATOM   3518  CE  LYS   226      29.320  31.311  57.541  1.00  0.00           C  
ATOM   3519  HE2 LYS   226      30.288  31.479  58.013  1.00  0.00           H  
ATOM   3520  HE3 LYS   226      29.037  32.147  56.901  1.00  0.00           H  
ATOM   3521  NZ  LYS   226      28.286  31.314  58.585  1.00  0.00           N  
ATOM   3522  HZ1 LYS   226      27.452  30.948  58.149  1.00  0.00           H  
ATOM   3523  HZ2 LYS   226      28.547  30.786  59.405  1.00  0.00           H  
ATOM   3524  HZ3 LYS   226      28.130  32.285  58.814  1.00  0.00           H  
ATOM   3525  C   LYS   226      32.811  26.881  54.742  1.00  0.00           C  
ATOM   3526  O   LYS   226      32.764  26.294  55.829  1.00  0.00           O  
ATOM   3527  N   LYS   227      33.139  26.204  53.596  1.00  0.00           N  
ATOM   3528  H   LYS   227      33.095  26.651  52.691  1.00  0.00           H  
ATOM   3529  CA  LYS   227      33.662  24.853  53.484  1.00  0.00           C  
ATOM   3530  HA  LYS   227      34.087  24.578  54.449  1.00  0.00           H  
ATOM   3531  CB  LYS   227      32.545  23.814  53.233  1.00  0.00           C  
ATOM   3532  HB2 LYS   227      33.046  22.847  53.272  1.00  0.00           H  
ATOM   3533  HB3 LYS   227      31.924  23.856  54.128  1.00  0.00           H  
ATOM   3534  CG  LYS   227      31.785  23.959  51.930  1.00  0.00           C  
ATOM   3535  HG2 LYS   227      31.336  24.947  51.819  1.00  0.00           H  
ATOM   3536  HG3 LYS   227      32.385  23.918  51.021  1.00  0.00           H  
ATOM   3537  CD  LYS   227      30.644  22.907  51.838  1.00  0.00           C  
ATOM   3538  HD2 LYS   227      31.077  21.986  52.228  1.00  0.00           H  
ATOM   3539  HD3 LYS   227      29.926  23.298  52.559  1.00  0.00           H  
ATOM   3540  CE  LYS   227      29.871  22.656  50.532  1.00  0.00           C  
ATOM   3541  HE2 LYS   227      30.411  21.847  50.040  1.00  0.00           H  
ATOM   3542  HE3 LYS   227      28.914  22.190  50.764  1.00  0.00           H  
ATOM   3543  NZ  LYS   227      29.661  23.761  49.640  1.00  0.00           N  
ATOM   3544  HZ1 LYS   227      30.581  24.075  49.368  1.00  0.00           H  
ATOM   3545  HZ2 LYS   227      29.244  23.570  48.740  1.00  0.00           H  
ATOM   3546  HZ3 LYS   227      29.183  24.503  50.130  1.00  0.00           H  
ATOM   3547  C   LYS   227      34.822  24.589  52.587  1.00  0.00           C  
ATOM   3548  O   LYS   227      35.791  24.000  53.063  1.00  0.00           O  
ATOM   3549  N   SER   228      34.763  25.074  51.303  1.00  0.00           N  
ATOM   3550  H   SER   228      33.953  25.653  51.133  1.00  0.00           H  
ATOM   3551  CA  SER   228      35.876  25.105  50.376  1.00  0.00           C  
ATOM   3552  HA  SER   228      36.475  24.227  50.617  1.00  0.00           H  
ATOM   3553  CB  SER   228      35.389  24.821  48.991  1.00  0.00           C  
ATOM   3554  HB2 SER   228      36.310  24.660  48.430  1.00  0.00           H  
ATOM   3555  HB3 SER   228      34.899  23.848  49.030  1.00  0.00           H  
ATOM   3556  OG  SER   228      34.588  25.780  48.416  1.00  0.00           O  
ATOM   3557  HG  SER   228      35.116  26.394  47.901  1.00  0.00           H  
ATOM   3558  C   SER   228      36.840  26.277  50.535  1.00  0.00           C  
ATOM   3559  O   SER   228      36.587  27.233  51.249  1.00  0.00           O  
ATOM   3560  N   GLY   229      38.017  26.108  49.936  1.00  0.00           N  
ATOM   3561  H   GLY   229      38.084  25.225  49.451  1.00  0.00           H  
ATOM   3562  CA  GLY   229      39.187  26.962  50.118  1.00  0.00           C  
ATOM   3563  HA2 GLY   229      39.033  27.524  51.039  1.00  0.00           H  
ATOM   3564  HA3 GLY   229      40.070  26.338  50.258  1.00  0.00           H  
ATOM   3565  C   GLY   229      39.601  27.915  48.996  1.00  0.00           C  
ATOM   3566  O   GLY   229      39.210  27.757  47.823  1.00  0.00           O  
ATOM   3567  N   PHE   230      40.493  28.795  49.421  1.00  0.00           N  
ATOM   3568  H   PHE   230      40.959  28.740  50.316  1.00  0.00           H  
ATOM   3569  CA  PHE   230      40.958  29.802  48.491  1.00  0.00           C  
ATOM   3570  HA  PHE   230      40.201  30.010  47.734  1.00  0.00           H  
ATOM   3571  CB  PHE   230      41.146  31.097  49.270  1.00  0.00           C  
ATOM   3572  HB2 PHE   230      41.665  30.878  50.203  1.00  0.00           H  
ATOM   3573  HB3 PHE   230      41.768  31.815  48.736  1.00  0.00           H  
ATOM   3574  CG  PHE   230      39.823  31.901  49.452  1.00  0.00           C  
ATOM   3575  CD1 PHE   230      39.201  31.795  50.720  1.00  0.00           C  
ATOM   3576  HD1 PHE   230      39.587  31.101  51.452  1.00  0.00           H  
ATOM   3577  CE1 PHE   230      37.974  32.479  51.016  1.00  0.00           C  
ATOM   3578  HE1 PHE   230      37.501  32.343  51.977  1.00  0.00           H  
ATOM   3579  CZ  PHE   230      37.421  33.257  50.018  1.00  0.00           C  
ATOM   3580  HZ  PHE   230      36.477  33.769  50.136  1.00  0.00           H  
ATOM   3581  CE2 PHE   230      37.982  33.267  48.756  1.00  0.00           C  
ATOM   3582  HE2 PHE   230      37.465  33.768  47.952  1.00  0.00           H  
ATOM   3583  CD2 PHE   230      39.170  32.564  48.435  1.00  0.00           C  
ATOM   3584  HD2 PHE   230      39.490  32.589  47.404  1.00  0.00           H  
ATOM   3585  C   PHE   230      42.345  29.460  47.905  1.00  0.00           C  
ATOM   3586  O   PHE   230      42.760  30.044  46.947  1.00  0.00           O  
ATOM   3587  N   ARG   231      42.989  28.468  48.421  1.00  0.00           N  
ATOM   3588  H   ARG   231      42.628  28.134  49.303  1.00  0.00           H  
ATOM   3589  CA  ARG   231      44.172  27.805  47.762  1.00  0.00           C  
ATOM   3590  HA  ARG   231      44.966  28.550  47.713  1.00  0.00           H  
ATOM   3591  CB  ARG   231      44.586  26.604  48.625  1.00  0.00           C  
ATOM   3592  HB2 ARG   231      44.680  27.005  49.634  1.00  0.00           H  
ATOM   3593  HB3 ARG   231      43.913  25.749  48.559  1.00  0.00           H  
ATOM   3594  CG  ARG   231      45.917  25.878  48.232  1.00  0.00           C  
ATOM   3595  HG2 ARG   231      45.759  25.231  47.370  1.00  0.00           H  
ATOM   3596  HG3 ARG   231      46.643  26.643  47.955  1.00  0.00           H  
ATOM   3597  CD  ARG   231      46.612  25.201  49.439  1.00  0.00           C  
ATOM   3598  HD2 ARG   231      45.841  24.478  49.705  1.00  0.00           H  
ATOM   3599  HD3 ARG   231      47.540  24.740  49.103  1.00  0.00           H  
ATOM   3600  NE  ARG   231      46.883  26.129  50.606  1.00  0.00           N  
ATOM   3601  HE  ARG   231      46.391  27.006  50.516  1.00  0.00           H  
ATOM   3602  CZ  ARG   231      47.540  25.957  51.740  1.00  0.00           C  
ATOM   3603  NH1 ARG   231      48.292  24.963  51.952  1.00  0.00           N  
ATOM   3604 HH11 ARG   231      48.460  24.272  51.234  1.00  0.00           H  
ATOM   3605 HH12 ARG   231      48.777  24.827  52.827  1.00  0.00           H  
ATOM   3606  NH2 ARG   231      47.373  26.923  52.612  1.00  0.00           N  
ATOM   3607 HH21 ARG   231      47.027  27.833  52.344  1.00  0.00           H  
ATOM   3608 HH22 ARG   231      47.835  26.777  53.499  1.00  0.00           H  
ATOM   3609  C   ARG   231      44.009  27.278  46.339  1.00  0.00           C  
ATOM   3610  O   ARG   231      44.844  27.555  45.510  1.00  0.00           O  
ATOM   3611  N   GLY   232      42.939  26.523  46.002  1.00  0.00           N  
ATOM   3612  H   GLY   232      42.235  26.350  46.705  1.00  0.00           H  
ATOM   3613  CA  GLY   232      42.668  26.141  44.618  1.00  0.00           C  
ATOM   3614  HA2 GLY   232      43.445  25.466  44.259  1.00  0.00           H  
ATOM   3615  HA3 GLY   232      41.841  25.433  44.668  1.00  0.00           H  
ATOM   3616  C   GLY   232      42.508  27.345  43.690  1.00  0.00           C  
ATOM   3617  O   GLY   232      43.148  27.400  42.635  1.00  0.00           O  
ATOM   3618  N   PRO   233      41.698  28.361  44.055  1.00  0.00           N  
ATOM   3619  CD  PRO   233      40.539  28.305  44.991  1.00  0.00           C  
ATOM   3620  HD2 PRO   233      40.875  28.295  46.028  1.00  0.00           H  
ATOM   3621  HD3 PRO   233      40.029  27.342  44.978  1.00  0.00           H  
ATOM   3622  CG  PRO   233      39.699  29.516  44.609  1.00  0.00           C  
ATOM   3623  HG2 PRO   233      39.079  29.934  45.402  1.00  0.00           H  
ATOM   3624  HG3 PRO   233      39.114  29.060  43.810  1.00  0.00           H  
ATOM   3625  CB  PRO   233      40.789  30.513  44.085  1.00  0.00           C  
ATOM   3626  HB2 PRO   233      41.320  31.001  44.902  1.00  0.00           H  
ATOM   3627  HB3 PRO   233      40.388  31.330  43.485  1.00  0.00           H  
ATOM   3628  CA  PRO   233      41.605  29.569  43.248  1.00  0.00           C  
ATOM   3629  HA  PRO   233      40.998  29.252  42.400  1.00  0.00           H  
ATOM   3630  C   PRO   233      43.014  30.187  42.917  1.00  0.00           C  
ATOM   3631  O   PRO   233      43.386  30.396  41.774  1.00  0.00           O  
ATOM   3632  N   LEU   234      43.854  30.348  43.967  1.00  0.00           N  
ATOM   3633  H   LEU   234      43.595  30.167  44.927  1.00  0.00           H  
ATOM   3634  CA  LEU   234      45.192  30.942  43.780  1.00  0.00           C  
ATOM   3635  HA  LEU   234      45.042  31.742  43.055  1.00  0.00           H  
ATOM   3636  CB  LEU   234      45.762  31.586  45.052  1.00  0.00           C  
ATOM   3637  HB2 LEU   234      45.690  30.828  45.832  1.00  0.00           H  
ATOM   3638  HB3 LEU   234      46.828  31.745  44.891  1.00  0.00           H  
ATOM   3639  CG  LEU   234      45.129  32.932  45.437  1.00  0.00           C  
ATOM   3640  HG  LEU   234      45.465  33.645  44.684  1.00  0.00           H  
ATOM   3641  CD1 LEU   234      43.579  32.977  45.421  1.00  0.00           C  
ATOM   3642 HD11 LEU   234      43.279  32.244  46.170  1.00  0.00           H  
ATOM   3643 HD12 LEU   234      43.248  33.957  45.763  1.00  0.00           H  
ATOM   3644 HD13 LEU   234      43.280  32.773  44.393  1.00  0.00           H  
ATOM   3645  CD2 LEU   234      45.595  33.412  46.794  1.00  0.00           C  
ATOM   3646 HD21 LEU   234      46.664  33.272  46.952  1.00  0.00           H  
ATOM   3647 HD22 LEU   234      45.396  34.484  46.815  1.00  0.00           H  
ATOM   3648 HD23 LEU   234      44.996  32.958  47.584  1.00  0.00           H  
ATOM   3649  C   LEU   234      46.210  29.943  43.056  1.00  0.00           C  
ATOM   3650  O   LEU   234      47.205  30.381  42.573  1.00  0.00           O  
ATOM   3651  N   ASN   235      45.834  28.678  42.885  1.00  0.00           N  
ATOM   3652  H   ASN   235      45.007  28.353  43.365  1.00  0.00           H  
ATOM   3653  CA  ASN   235      46.513  27.762  42.033  1.00  0.00           C  
ATOM   3654  HA  ASN   235      47.570  27.866  42.282  1.00  0.00           H  
ATOM   3655  CB  ASN   235      46.300  26.332  42.370  1.00  0.00           C  
ATOM   3656  HB2 ASN   235      45.224  26.165  42.318  1.00  0.00           H  
ATOM   3657  HB3 ASN   235      46.808  25.576  41.772  1.00  0.00           H  
ATOM   3658  CG  ASN   235      46.826  25.997  43.798  1.00  0.00           C  
ATOM   3659  OD1 ASN   235      47.768  26.554  44.295  1.00  0.00           O  
ATOM   3660  ND2 ASN   235      46.442  24.792  44.266  1.00  0.00           N  
ATOM   3661 HD21 ASN   235      46.858  24.457  45.123  1.00  0.00           H  
ATOM   3662 HD22 ASN   235      45.798  24.172  43.794  1.00  0.00           H  
ATOM   3663  C   ASN   235      46.326  28.057  40.529  1.00  0.00           C  
ATOM   3664  O   ASN   235      47.227  27.792  39.737  1.00  0.00           O  
ATOM   3665  N   TRP   236      45.174  28.718  40.093  1.00  0.00           N  
ATOM   3666  H   TRP   236      44.457  28.959  40.762  1.00  0.00           H  
ATOM   3667  CA  TRP   236      45.146  29.442  38.766  1.00  0.00           C  
ATOM   3668  HA  TRP   236      45.177  28.662  38.005  1.00  0.00           H  
ATOM   3669  CB  TRP   236      43.832  30.266  38.554  1.00  0.00           C  
ATOM   3670  HB2 TRP   236      43.595  30.984  39.339  1.00  0.00           H  
ATOM   3671  HB3 TRP   236      43.894  30.743  37.576  1.00  0.00           H  
ATOM   3672  CG  TRP   236      42.625  29.342  38.521  1.00  0.00           C  
ATOM   3673  CD1 TRP   236      42.018  28.684  39.558  1.00  0.00           C  
ATOM   3674  HD1 TRP   236      42.444  28.614  40.549  1.00  0.00           H  
ATOM   3675  NE1 TRP   236      40.892  28.032  39.089  1.00  0.00           N  
ATOM   3676  HE1 TRP   236      40.347  27.411  39.671  1.00  0.00           H  
ATOM   3677  CE2 TRP   236      40.769  28.115  37.721  1.00  0.00           C  
ATOM   3678  CZ2 TRP   236      39.786  27.615  36.837  1.00  0.00           C  
ATOM   3679  HZ2 TRP   236      38.995  26.997  37.237  1.00  0.00           H  
ATOM   3680  CH2 TRP   236      39.875  27.928  35.470  1.00  0.00           C  
ATOM   3681  HH2 TRP   236      39.187  27.486  34.765  1.00  0.00           H  
ATOM   3682  CZ3 TRP   236      40.942  28.762  35.038  1.00  0.00           C  
ATOM   3683  HZ3 TRP   236      40.999  29.039  33.996  1.00  0.00           H  
ATOM   3684  CE3 TRP   236      41.892  29.211  35.942  1.00  0.00           C  
ATOM   3685  HE3 TRP   236      42.730  29.815  35.625  1.00  0.00           H  
ATOM   3686  CD2 TRP   236      41.907  28.862  37.296  1.00  0.00           C  
ATOM   3687  C   TRP   236      46.389  30.245  38.528  1.00  0.00           C  
ATOM   3688  O   TRP   236      47.159  30.007  37.637  1.00  0.00           O  
ATOM   3689  N   TYR   237      46.583  31.207  39.456  1.00  0.00           N  
ATOM   3690  H   TYR   237      45.885  31.375  40.167  1.00  0.00           H  
ATOM   3691  CA  TYR   237      47.738  32.218  39.396  1.00  0.00           C  
ATOM   3692  HA  TYR   237      47.808  32.601  38.378  1.00  0.00           H  
ATOM   3693  CB  TYR   237      47.670  33.488  40.355  1.00  0.00           C  
ATOM   3694  HB2 TYR   237      47.687  33.160  41.395  1.00  0.00           H  
ATOM   3695  HB3 TYR   237      48.498  34.139  40.074  1.00  0.00           H  
ATOM   3696  CG  TYR   237      46.484  34.428  40.161  1.00  0.00           C  
ATOM   3697  CD1 TYR   237      45.228  33.975  40.506  1.00  0.00           C  
ATOM   3698  HD1 TYR   237      45.102  33.001  40.955  1.00  0.00           H  
ATOM   3699  CE1 TYR   237      44.138  34.795  40.248  1.00  0.00           C  
ATOM   3700  HE1 TYR   237      43.150  34.407  40.448  1.00  0.00           H  
ATOM   3701  CZ  TYR   237      44.322  36.047  39.656  1.00  0.00           C  
ATOM   3702  OH  TYR   237      43.288  36.874  39.398  1.00  0.00           O  
ATOM   3703  HH  TYR   237      43.649  37.656  38.974  1.00  0.00           H  
ATOM   3704  CE2 TYR   237      45.628  36.453  39.213  1.00  0.00           C  
ATOM   3705  HE2 TYR   237      45.721  37.378  38.664  1.00  0.00           H  
ATOM   3706  CD2 TYR   237      46.702  35.609  39.463  1.00  0.00           C  
ATOM   3707  HD2 TYR   237      47.684  35.772  39.045  1.00  0.00           H  
ATOM   3708  C   TYR   237      49.133  31.605  39.613  1.00  0.00           C  
ATOM   3709  O   TYR   237      50.018  31.911  38.863  1.00  0.00           O  
ATOM   3710  N   ARG   238      49.212  30.592  40.504  1.00  0.00           N  
ATOM   3711  H   ARG   238      48.450  30.288  41.094  1.00  0.00           H  
ATOM   3712  CA  ARG   238      50.452  29.803  40.779  1.00  0.00           C  
ATOM   3713  HA  ARG   238      51.310  30.472  40.850  1.00  0.00           H  
ATOM   3714  CB  ARG   238      50.381  28.954  42.097  1.00  0.00           C  
ATOM   3715  HB2 ARG   238      49.571  28.229  42.017  1.00  0.00           H  
ATOM   3716  HB3 ARG   238      51.376  28.511  42.093  1.00  0.00           H  
ATOM   3717  CG  ARG   238      50.239  29.876  43.302  1.00  0.00           C  
ATOM   3718  HG2 ARG   238      51.218  30.008  43.762  1.00  0.00           H  
ATOM   3719  HG3 ARG   238      49.836  30.841  42.995  1.00  0.00           H  
ATOM   3720  CD  ARG   238      49.412  29.268  44.481  1.00  0.00           C  
ATOM   3721  HD2 ARG   238      48.433  28.942  44.130  1.00  0.00           H  
ATOM   3722  HD3 ARG   238      49.905  28.446  45.000  1.00  0.00           H  
ATOM   3723  NE  ARG   238      49.145  30.336  45.536  1.00  0.00           N  
ATOM   3724  HE  ARG   238      49.493  31.275  45.402  1.00  0.00           H  
ATOM   3725  CZ  ARG   238      48.458  29.995  46.635  1.00  0.00           C  
ATOM   3726  NH1 ARG   238      47.877  28.930  46.746  1.00  0.00           N  
ATOM   3727 HH11 ARG   238      48.152  28.166  46.145  1.00  0.00           H  
ATOM   3728 HH12 ARG   238      47.489  28.648  47.635  1.00  0.00           H  
ATOM   3729  NH2 ARG   238      48.330  30.890  47.578  1.00  0.00           N  
ATOM   3730 HH21 ARG   238      48.714  31.810  47.418  1.00  0.00           H  
ATOM   3731 HH22 ARG   238      47.963  30.695  48.498  1.00  0.00           H  
ATOM   3732  C   ARG   238      50.968  28.916  39.600  1.00  0.00           C  
ATOM   3733  O   ARG   238      51.938  28.180  39.819  1.00  0.00           O  
ATOM   3734  N   ASN   239      50.282  28.986  38.473  1.00  0.00           N  
ATOM   3735  H   ASN   239      49.467  29.574  38.570  1.00  0.00           H  
ATOM   3736  CA  ASN   239      50.444  28.229  37.232  1.00  0.00           C  
ATOM   3737  HA  ASN   239      51.385  27.681  37.281  1.00  0.00           H  
ATOM   3738  CB  ASN   239      49.251  27.283  36.877  1.00  0.00           C  
ATOM   3739  HB2 ASN   239      48.416  27.869  37.261  1.00  0.00           H  
ATOM   3740  HB3 ASN   239      49.290  27.159  35.795  1.00  0.00           H  
ATOM   3741  CG  ASN   239      49.376  25.881  37.443  1.00  0.00           C  
ATOM   3742  OD1 ASN   239      50.109  24.992  36.946  1.00  0.00           O  
ATOM   3743  ND2 ASN   239      48.706  25.771  38.556  1.00  0.00           N  
ATOM   3744 HD21 ASN   239      48.670  24.882  39.034  1.00  0.00           H  
ATOM   3745 HD22 ASN   239      48.137  26.582  38.752  1.00  0.00           H  
ATOM   3746  C   ASN   239      50.830  29.094  36.010  1.00  0.00           C  
ATOM   3747  O   ASN   239      51.133  28.532  34.953  1.00  0.00           O  
ATOM   3748  N   MET   240      50.869  30.429  36.149  1.00  0.00           N  
ATOM   3749  H   MET   240      50.676  30.815  37.063  1.00  0.00           H  
ATOM   3750  CA  MET   240      50.914  31.327  34.975  1.00  0.00           C  
ATOM   3751  HA  MET   240      50.062  31.037  34.360  1.00  0.00           H  
ATOM   3752  CB  MET   240      50.763  32.791  35.324  1.00  0.00           C  
ATOM   3753  HB2 MET   240      50.772  33.335  34.380  1.00  0.00           H  
ATOM   3754  HB3 MET   240      49.735  32.836  35.683  1.00  0.00           H  
ATOM   3755  CG  MET   240      51.762  33.553  36.265  1.00  0.00           C  
ATOM   3756  HG2 MET   240      51.538  33.253  37.289  1.00  0.00           H  
ATOM   3757  HG3 MET   240      52.778  33.197  36.096  1.00  0.00           H  
ATOM   3758  SD  MET   240      51.684  35.361  36.151  1.00  0.00           S  
ATOM   3759  CE  MET   240      50.023  35.569  36.751  1.00  0.00           C  
ATOM   3760  HE1 MET   240      49.333  34.772  36.473  1.00  0.00           H  
ATOM   3761  HE2 MET   240      50.039  35.393  37.827  1.00  0.00           H  
ATOM   3762  HE3 MET   240      49.674  36.566  36.482  1.00  0.00           H  
ATOM   3763  C   MET   240      52.214  31.174  34.163  1.00  0.00           C  
ATOM   3764  O   MET   240      52.118  31.101  32.932  1.00  0.00           O  
ATOM   3765  N   GLU   241      53.401  30.981  34.744  1.00  0.00           N  
ATOM   3766  H   GLU   241      53.387  31.133  35.743  1.00  0.00           H  
ATOM   3767  CA  GLU   241      54.589  30.614  34.005  1.00  0.00           C  
ATOM   3768  HA  GLU   241      54.652  31.397  33.250  1.00  0.00           H  
ATOM   3769  CB  GLU   241      55.844  30.920  34.911  1.00  0.00           C  
ATOM   3770  HB2 GLU   241      55.700  31.923  35.313  1.00  0.00           H  
ATOM   3771  HB3 GLU   241      55.769  30.284  35.793  1.00  0.00           H  
ATOM   3772  CG  GLU   241      57.265  30.860  34.258  1.00  0.00           C  
ATOM   3773  HG2 GLU   241      57.575  29.864  33.942  1.00  0.00           H  
ATOM   3774  HG3 GLU   241      57.337  31.405  33.317  1.00  0.00           H  
ATOM   3775  CD  GLU   241      58.339  31.532  35.107  1.00  0.00           C  
ATOM   3776  OE1 GLU   241      58.640  32.779  35.058  1.00  0.00           O  
ATOM   3777  OE2 GLU   241      59.098  30.832  35.791  1.00  0.00           O  
ATOM   3778  C   GLU   241      54.562  29.218  33.305  1.00  0.00           C  
ATOM   3779  O   GLU   241      55.279  29.050  32.297  1.00  0.00           O  
ATOM   3780  N   ARG   242      53.872  28.186  33.813  1.00  0.00           N  
ATOM   3781  H   ARG   242      53.286  28.408  34.605  1.00  0.00           H  
ATOM   3782  CA  ARG   242      53.594  26.900  33.087  1.00  0.00           C  
ATOM   3783  HA  ARG   242      54.574  26.584  32.728  1.00  0.00           H  
ATOM   3784  CB  ARG   242      53.219  25.761  34.075  1.00  0.00           C  
ATOM   3785  HB2 ARG   242      53.908  25.900  34.908  1.00  0.00           H  
ATOM   3786  HB3 ARG   242      52.255  25.924  34.558  1.00  0.00           H  
ATOM   3787  CG  ARG   242      53.387  24.319  33.555  1.00  0.00           C  
ATOM   3788  HG2 ARG   242      52.914  24.137  32.590  1.00  0.00           H  
ATOM   3789  HG3 ARG   242      54.414  23.978  33.686  1.00  0.00           H  
ATOM   3790  CD  ARG   242      52.573  23.452  34.586  1.00  0.00           C  
ATOM   3791  HD2 ARG   242      52.987  23.668  35.571  1.00  0.00           H  
ATOM   3792  HD3 ARG   242      51.549  23.812  34.684  1.00  0.00           H  
ATOM   3793  NE  ARG   242      52.565  21.984  34.379  1.00  0.00           N  
ATOM   3794  HE  ARG   242      52.514  21.686  33.415  1.00  0.00           H  
ATOM   3795  CZ  ARG   242      52.694  21.047  35.303  1.00  0.00           C  
ATOM   3796  NH1 ARG   242      52.855  21.316  36.584  1.00  0.00           N  
ATOM   3797 HH11 ARG   242      52.757  22.267  36.909  1.00  0.00           H  
ATOM   3798 HH12 ARG   242      52.871  20.505  37.186  1.00  0.00           H  
ATOM   3799  NH2 ARG   242      52.884  19.855  34.856  1.00  0.00           N  
ATOM   3800 HH21 ARG   242      52.881  19.611  33.876  1.00  0.00           H  
ATOM   3801 HH22 ARG   242      53.007  19.112  35.529  1.00  0.00           H  
ATOM   3802  C   ARG   242      52.585  27.023  31.944  1.00  0.00           C  
ATOM   3803  O   ARG   242      52.841  26.511  30.902  1.00  0.00           O  
ATOM   3804  N   ASN   243      51.593  27.885  32.178  1.00  0.00           N  
ATOM   3805  H   ASN   243      51.611  28.253  33.118  1.00  0.00           H  
ATOM   3806  CA  ASN   243      50.612  28.400  31.200  1.00  0.00           C  
ATOM   3807  HA  ASN   243      50.033  27.574  30.787  1.00  0.00           H  
ATOM   3808  CB  ASN   243      49.539  29.342  31.840  1.00  0.00           C  
ATOM   3809  HB2 ASN   243      50.011  30.218  32.286  1.00  0.00           H  
ATOM   3810  HB3 ASN   243      48.893  29.627  31.009  1.00  0.00           H  
ATOM   3811  CG  ASN   243      48.521  28.675  32.752  1.00  0.00           C  
ATOM   3812  OD1 ASN   243      48.403  27.475  32.833  1.00  0.00           O  
ATOM   3813  ND2 ASN   243      47.839  29.527  33.439  1.00  0.00           N  
ATOM   3814 HD21 ASN   243      47.077  29.215  34.023  1.00  0.00           H  
ATOM   3815 HD22 ASN   243      47.945  30.522  33.301  1.00  0.00           H  
ATOM   3816  C   ASN   243      51.255  29.138  29.971  1.00  0.00           C  
ATOM   3817  O   ASN   243      50.899  28.851  28.793  1.00  0.00           O  
ATOM   3818  N   TRP   244      52.301  30.017  30.162  1.00  0.00           N  
ATOM   3819  H   TRP   244      52.557  30.275  31.104  1.00  0.00           H  
ATOM   3820  CA  TRP   244      53.150  30.686  29.244  1.00  0.00           C  
ATOM   3821  HA  TRP   244      52.602  31.146  28.422  1.00  0.00           H  
ATOM   3822  CB  TRP   244      53.992  31.685  30.004  1.00  0.00           C  
ATOM   3823  HB2 TRP   244      53.205  32.351  30.358  1.00  0.00           H  
ATOM   3824  HB3 TRP   244      54.504  31.250  30.862  1.00  0.00           H  
ATOM   3825  CG  TRP   244      55.051  32.354  29.170  1.00  0.00           C  
ATOM   3826  CD1 TRP   244      54.870  33.360  28.227  1.00  0.00           C  
ATOM   3827  HD1 TRP   244      53.883  33.758  28.045  1.00  0.00           H  
ATOM   3828  NE1 TRP   244      56.139  33.803  27.829  1.00  0.00           N  
ATOM   3829  HE1 TRP   244      56.357  34.443  27.078  1.00  0.00           H  
ATOM   3830  CE2 TRP   244      57.139  33.174  28.465  1.00  0.00           C  
ATOM   3831  CZ2 TRP   244      58.540  33.405  28.524  1.00  0.00           C  
ATOM   3832  HZ2 TRP   244      59.046  34.137  27.912  1.00  0.00           H  
ATOM   3833  CH2 TRP   244      59.291  32.622  29.393  1.00  0.00           C  
ATOM   3834  HH2 TRP   244      60.363  32.756  29.390  1.00  0.00           H  
ATOM   3835  CZ3 TRP   244      58.707  31.783  30.305  1.00  0.00           C  
ATOM   3836  HZ3 TRP   244      59.305  31.281  31.052  1.00  0.00           H  
ATOM   3837  CE3 TRP   244      57.305  31.606  30.257  1.00  0.00           C  
ATOM   3838  HE3 TRP   244      56.830  31.026  31.036  1.00  0.00           H  
ATOM   3839  CD2 TRP   244      56.451  32.297  29.385  1.00  0.00           C  
ATOM   3840  C   TRP   244      54.100  29.731  28.453  1.00  0.00           C  
ATOM   3841  O   TRP   244      54.166  29.809  27.235  1.00  0.00           O  
ATOM   3842  N   LYS   245      54.705  28.741  29.117  1.00  0.00           N  
ATOM   3843  H   LYS   245      54.682  28.732  30.127  1.00  0.00           H  
ATOM   3844  CA  LYS   245      55.467  27.595  28.550  1.00  0.00           C  
ATOM   3845  HA  LYS   245      56.147  27.872  27.744  1.00  0.00           H  
ATOM   3846  CB  LYS   245      56.461  26.918  29.535  1.00  0.00           C  
ATOM   3847  HB2 LYS   245      55.867  26.614  30.397  1.00  0.00           H  
ATOM   3848  HB3 LYS   245      56.914  26.028  29.099  1.00  0.00           H  
ATOM   3849  CG  LYS   245      57.549  27.796  30.121  1.00  0.00           C  
ATOM   3850  HG2 LYS   245      58.172  28.050  29.263  1.00  0.00           H  
ATOM   3851  HG3 LYS   245      57.052  28.703  30.466  1.00  0.00           H  
ATOM   3852  CD  LYS   245      58.331  27.151  31.216  1.00  0.00           C  
ATOM   3853  HD2 LYS   245      58.846  26.253  30.875  1.00  0.00           H  
ATOM   3854  HD3 LYS   245      59.059  27.938  31.413  1.00  0.00           H  
ATOM   3855  CE  LYS   245      57.507  26.821  32.525  1.00  0.00           C  
ATOM   3856  HE2 LYS   245      56.984  27.673  32.959  1.00  0.00           H  
ATOM   3857  HE3 LYS   245      56.684  26.136  32.322  1.00  0.00           H  
ATOM   3858  NZ  LYS   245      58.326  26.328  33.689  1.00  0.00           N  
ATOM   3859  HZ1 LYS   245      59.059  26.988  33.904  1.00  0.00           H  
ATOM   3860  HZ2 LYS   245      57.819  26.177  34.550  1.00  0.00           H  
ATOM   3861  HZ3 LYS   245      58.656  25.419  33.397  1.00  0.00           H  
ATOM   3862  C   LYS   245      54.668  26.493  27.894  1.00  0.00           C  
ATOM   3863  O   LYS   245      55.240  25.653  27.174  1.00  0.00           O  
ATOM   3864  N   TRP   246      53.336  26.440  28.032  1.00  0.00           N  
ATOM   3865  H   TRP   246      52.984  27.153  28.655  1.00  0.00           H  
ATOM   3866  CA  TRP   246      52.465  25.576  27.313  1.00  0.00           C  
ATOM   3867  HA  TRP   246      52.915  24.612  27.074  1.00  0.00           H  
ATOM   3868  CB  TRP   246      51.216  25.192  28.127  1.00  0.00           C  
ATOM   3869  HB2 TRP   246      51.502  24.737  29.076  1.00  0.00           H  
ATOM   3870  HB3 TRP   246      50.621  26.025  28.501  1.00  0.00           H  
ATOM   3871  CG  TRP   246      50.337  24.258  27.338  1.00  0.00           C  
ATOM   3872  CD1 TRP   246      50.752  23.165  26.708  1.00  0.00           C  
ATOM   3873  HD1 TRP   246      51.752  22.756  26.739  1.00  0.00           H  
ATOM   3874  NE1 TRP   246      49.693  22.430  26.160  1.00  0.00           N  
ATOM   3875  HE1 TRP   246      49.778  21.543  25.684  1.00  0.00           H  
ATOM   3876  CE2 TRP   246      48.547  23.156  26.365  1.00  0.00           C  
ATOM   3877  CZ2 TRP   246      47.202  22.910  25.968  1.00  0.00           C  
ATOM   3878  HZ2 TRP   246      46.955  21.978  25.480  1.00  0.00           H  
ATOM   3879  CH2 TRP   246      46.174  23.786  26.377  1.00  0.00           C  
ATOM   3880  HH2 TRP   246      45.147  23.585  26.107  1.00  0.00           H  
ATOM   3881  CZ3 TRP   246      46.487  24.920  27.100  1.00  0.00           C  
ATOM   3882  HZ3 TRP   246      45.666  25.603  27.262  1.00  0.00           H  
ATOM   3883  CE3 TRP   246      47.823  25.140  27.495  1.00  0.00           C  
ATOM   3884  HE3 TRP   246      48.133  26.097  27.889  1.00  0.00           H  
ATOM   3885  CD2 TRP   246      48.871  24.292  27.112  1.00  0.00           C  
ATOM   3886  C   TRP   246      52.053  26.250  26.017  1.00  0.00           C  
ATOM   3887  O   TRP   246      52.169  25.622  25.003  1.00  0.00           O  
ATOM   3888  N   ALA   247      51.795  27.529  26.107  1.00  0.00           N  
ATOM   3889  H   ALA   247      51.711  27.997  26.998  1.00  0.00           H  
ATOM   3890  CA  ALA   247      51.389  28.305  24.876  1.00  0.00           C  
ATOM   3891  HA  ALA   247      50.745  27.683  24.254  1.00  0.00           H  
ATOM   3892  CB  ALA   247      50.749  29.678  25.261  1.00  0.00           C  
ATOM   3893  HB1 ALA   247      49.881  29.419  25.868  1.00  0.00           H  
ATOM   3894  HB2 ALA   247      51.446  30.252  25.871  1.00  0.00           H  
ATOM   3895  HB3 ALA   247      50.473  30.235  24.366  1.00  0.00           H  
ATOM   3896  C   ALA   247      52.470  28.553  23.933  1.00  0.00           C  
ATOM   3897  O   ALA   247      52.333  28.361  22.723  1.00  0.00           O  
ATOM   3898  N   CYS   248      53.660  28.740  24.472  1.00  0.00           N  
ATOM   3899  H   CYS   248      53.686  28.974  25.455  1.00  0.00           H  
ATOM   3900  CA  CYS   248      54.894  28.957  23.566  1.00  0.00           C  
ATOM   3901  HA  CYS   248      54.659  29.756  22.863  1.00  0.00           H  
ATOM   3902  CB  CYS   248      56.137  29.368  24.420  1.00  0.00           C  
ATOM   3903  HB2 CYS   248      56.280  28.555  25.132  1.00  0.00           H  
ATOM   3904  HB3 CYS   248      57.079  29.305  23.876  1.00  0.00           H  
ATOM   3905  SG  CYS   248      56.184  31.004  25.253  1.00  0.00           S  
ATOM   3906  HG  CYS   248      55.248  30.715  26.161  1.00  0.00           H  
ATOM   3907  C   CYS   248      55.249  27.810  22.655  1.00  0.00           C  
ATOM   3908  O   CYS   248      55.939  28.044  21.719  1.00  0.00           O  
ATOM   3909  N   LYS   249      54.750  26.610  22.820  1.00  0.00           N  
ATOM   3910  H   LYS   249      53.991  26.541  23.483  1.00  0.00           H  
ATOM   3911  CA  LYS   249      55.097  25.385  22.102  1.00  0.00           C  
ATOM   3912  HA  LYS   249      56.135  25.524  21.801  1.00  0.00           H  
ATOM   3913  CB  LYS   249      54.981  24.181  23.038  1.00  0.00           C  
ATOM   3914  HB2 LYS   249      55.396  24.475  24.002  1.00  0.00           H  
ATOM   3915  HB3 LYS   249      53.957  23.891  23.273  1.00  0.00           H  
ATOM   3916  CG  LYS   249      55.789  22.967  22.680  1.00  0.00           C  
ATOM   3917  HG2 LYS   249      55.611  22.815  21.616  1.00  0.00           H  
ATOM   3918  HG3 LYS   249      56.837  23.144  22.922  1.00  0.00           H  
ATOM   3919  CD  LYS   249      55.385  21.659  23.356  1.00  0.00           C  
ATOM   3920  HD2 LYS   249      55.265  21.783  24.433  1.00  0.00           H  
ATOM   3921  HD3 LYS   249      54.376  21.336  23.096  1.00  0.00           H  
ATOM   3922  CE  LYS   249      56.322  20.548  23.002  1.00  0.00           C  
ATOM   3923  HE2 LYS   249      56.030  20.256  21.994  1.00  0.00           H  
ATOM   3924  HE3 LYS   249      57.375  20.828  22.957  1.00  0.00           H  
ATOM   3925  NZ  LYS   249      56.168  19.457  23.969  1.00  0.00           N  
ATOM   3926  HZ1 LYS   249      56.563  19.690  24.869  1.00  0.00           H  
ATOM   3927  HZ2 LYS   249      55.182  19.258  24.058  1.00  0.00           H  
ATOM   3928  HZ3 LYS   249      56.659  18.629  23.665  1.00  0.00           H  
ATOM   3929  C   LYS   249      54.219  25.109  20.837  1.00  0.00           C  
ATOM   3930  O   LYS   249      54.676  24.361  19.936  1.00  0.00           O  
ATOM   3931  N   SER   250      53.261  26.001  20.528  1.00  0.00           N  
ATOM   3932  H   SER   250      53.029  26.670  21.247  1.00  0.00           H  
ATOM   3933  CA  SER   250      52.293  25.798  19.397  1.00  0.00           C  
ATOM   3934  HA  SER   250      52.601  25.159  18.570  1.00  0.00           H  
ATOM   3935  CB  SER   250      51.052  25.019  20.008  1.00  0.00           C  
ATOM   3936  HB2 SER   250      50.514  25.688  20.680  1.00  0.00           H  
ATOM   3937  HB3 SER   250      50.382  24.650  19.231  1.00  0.00           H  
ATOM   3938  OG  SER   250      51.381  23.845  20.716  1.00  0.00           O  
ATOM   3939  HG  SER   250      51.119  23.914  21.637  1.00  0.00           H  
ATOM   3940  C   SER   250      51.915  27.129  18.780  1.00  0.00           C  
ATOM   3941  O   SER   250      50.821  27.217  18.262  1.00  0.00           O  
ATOM   3942  N   LEU   251      52.695  28.158  18.812  1.00  0.00           N  
ATOM   3943  H   LEU   251      53.647  27.954  19.080  1.00  0.00           H  
ATOM   3944  CA  LEU   251      52.326  29.494  18.270  1.00  0.00           C  
ATOM   3945  HA  LEU   251      51.484  29.881  18.844  1.00  0.00           H  
ATOM   3946  CB  LEU   251      53.518  30.463  18.505  1.00  0.00           C  
ATOM   3947  HB2 LEU   251      54.399  29.902  18.191  1.00  0.00           H  
ATOM   3948  HB3 LEU   251      53.425  31.389  17.938  1.00  0.00           H  
ATOM   3949  CG  LEU   251      53.914  30.753  19.976  1.00  0.00           C  
ATOM   3950  HG  LEU   251      54.013  29.811  20.515  1.00  0.00           H  
ATOM   3951  CD1 LEU   251      55.217  31.490  20.176  1.00  0.00           C  
ATOM   3952 HD11 LEU   251      55.966  30.900  19.649  1.00  0.00           H  
ATOM   3953 HD12 LEU   251      55.118  32.538  19.890  1.00  0.00           H  
ATOM   3954 HD13 LEU   251      55.422  31.653  21.234  1.00  0.00           H  
ATOM   3955  CD2 LEU   251      52.895  31.579  20.766  1.00  0.00           C  
ATOM   3956 HD21 LEU   251      52.818  32.592  20.371  1.00  0.00           H  
ATOM   3957 HD22 LEU   251      51.994  30.994  20.584  1.00  0.00           H  
ATOM   3958 HD23 LEU   251      53.023  31.450  21.841  1.00  0.00           H  
ATOM   3959  C   LEU   251      51.871  29.584  16.765  1.00  0.00           C  
ATOM   3960  O   LEU   251      51.243  30.644  16.560  1.00  0.00           O  
ATOM   3961  N   GLY   252      52.099  28.678  15.880  1.00  0.00           N  
ATOM   3962  H   GLY   252      52.840  28.028  16.100  1.00  0.00           H  
ATOM   3963  CA  GLY   252      51.483  28.553  14.575  1.00  0.00           C  
ATOM   3964  HA2 GLY   252      51.459  29.583  14.219  1.00  0.00           H  
ATOM   3965  HA3 GLY   252      52.122  27.873  14.012  1.00  0.00           H  
ATOM   3966  C   GLY   252      50.054  28.123  14.452  1.00  0.00           C  
ATOM   3967  O   GLY   252      49.580  28.033  13.318  1.00  0.00           O  
ATOM   3968  N   ARG   253      49.335  27.782  15.523  1.00  0.00           N  
ATOM   3969  H   ARG   253      49.854  27.845  16.386  1.00  0.00           H  
ATOM   3970  CA  ARG   253      47.896  27.512  15.527  1.00  0.00           C  
ATOM   3971  HA  ARG   253      47.636  27.293  14.492  1.00  0.00           H  
ATOM   3972  CB  ARG   253      47.560  26.273  16.323  1.00  0.00           C  
ATOM   3973  HB2 ARG   253      48.270  25.540  15.941  1.00  0.00           H  
ATOM   3974  HB3 ARG   253      47.648  26.440  17.397  1.00  0.00           H  
ATOM   3975  CG  ARG   253      46.199  25.615  16.002  1.00  0.00           C  
ATOM   3976  HG2 ARG   253      45.378  26.307  16.191  1.00  0.00           H  
ATOM   3977  HG3 ARG   253      46.205  25.504  14.918  1.00  0.00           H  
ATOM   3978  CD  ARG   253      45.928  24.232  16.591  1.00  0.00           C  
ATOM   3979  HD2 ARG   253      46.801  23.589  16.481  1.00  0.00           H  
ATOM   3980  HD3 ARG   253      45.726  24.197  17.662  1.00  0.00           H  
ATOM   3981  NE  ARG   253      44.764  23.634  15.945  1.00  0.00           N  
ATOM   3982  HE  ARG   253      44.245  24.156  15.253  1.00  0.00           H  
ATOM   3983  CZ  ARG   253      44.027  22.610  16.445  1.00  0.00           C  
ATOM   3984  NH1 ARG   253      42.873  22.264  15.972  1.00  0.00           N  
ATOM   3985 HH11 ARG   253      42.412  22.801  15.251  1.00  0.00           H  
ATOM   3986 HH12 ARG   253      42.444  21.463  16.413  1.00  0.00           H  
ATOM   3987  NH2 ARG   253      44.480  21.892  17.432  1.00  0.00           N  
ATOM   3988 HH21 ARG   253      45.375  21.943  17.896  1.00  0.00           H  
ATOM   3989 HH22 ARG   253      43.791  21.314  17.893  1.00  0.00           H  
ATOM   3990  C   ARG   253      47.151  28.730  16.131  1.00  0.00           C  
ATOM   3991  O   ARG   253      47.581  29.314  17.129  1.00  0.00           O  
ATOM   3992  N   LYS   254      46.052  29.075  15.466  1.00  0.00           N  
ATOM   3993  H   LYS   254      45.792  28.431  14.732  1.00  0.00           H  
ATOM   3994  CA  LYS   254      45.178  30.177  15.745  1.00  0.00           C  
ATOM   3995  HA  LYS   254      45.451  30.463  16.761  1.00  0.00           H  
ATOM   3996  CB  LYS   254      45.570  31.300  14.733  1.00  0.00           C  
ATOM   3997  HB2 LYS   254      45.018  32.185  15.050  1.00  0.00           H  
ATOM   3998  HB3 LYS   254      46.605  31.625  14.832  1.00  0.00           H  
ATOM   3999  CG  LYS   254      45.253  31.007  13.280  1.00  0.00           C  
ATOM   4000  HG2 LYS   254      45.981  30.231  13.044  1.00  0.00           H  
ATOM   4001  HG3 LYS   254      44.267  30.575  13.111  1.00  0.00           H  
ATOM   4002  CD  LYS   254      45.502  32.190  12.346  1.00  0.00           C  
ATOM   4003  HD2 LYS   254      45.018  33.107  12.682  1.00  0.00           H  
ATOM   4004  HD3 LYS   254      46.588  32.280  12.312  1.00  0.00           H  
ATOM   4005  CE  LYS   254      44.948  31.814  10.958  1.00  0.00           C  
ATOM   4006  HE2 LYS   254      44.126  31.101  11.028  1.00  0.00           H  
ATOM   4007  HE3 LYS   254      44.569  32.664  10.391  1.00  0.00           H  
ATOM   4008  NZ  LYS   254      45.902  31.230  10.019  1.00  0.00           N  
ATOM   4009  HZ1 LYS   254      46.533  31.939   9.675  1.00  0.00           H  
ATOM   4010  HZ2 LYS   254      46.529  30.546  10.417  1.00  0.00           H  
ATOM   4011  HZ3 LYS   254      45.420  30.842   9.220  1.00  0.00           H  
ATOM   4012  C   LYS   254      43.704  29.908  16.006  1.00  0.00           C  
ATOM   4013  O   LYS   254      43.305  28.759  15.913  1.00  0.00           O  
ATOM   4014  N   ILE   255      42.865  30.917  16.280  1.00  0.00           N  
ATOM   4015  H   ILE   255      43.298  31.830  16.307  1.00  0.00           H  
ATOM   4016  CA  ILE   255      41.399  30.902  16.395  1.00  0.00           C  
ATOM   4017  HA  ILE   255      41.105  29.885  16.656  1.00  0.00           H  
ATOM   4018  CB  ILE   255      40.866  32.012  17.349  1.00  0.00           C  
ATOM   4019  HB  ILE   255      41.415  32.948  17.246  1.00  0.00           H  
ATOM   4020  CG2 ILE   255      39.297  32.229  17.105  1.00  0.00           C  
ATOM   4021 HG21 ILE   255      39.095  32.848  16.231  1.00  0.00           H  
ATOM   4022 HG22 ILE   255      38.788  31.270  17.007  1.00  0.00           H  
ATOM   4023 HG23 ILE   255      38.771  32.772  17.890  1.00  0.00           H  
ATOM   4024  CG1 ILE   255      41.061  31.443  18.742  1.00  0.00           C  
ATOM   4025 HG12 ILE   255      40.403  30.604  18.967  1.00  0.00           H  
ATOM   4026 HG13 ILE   255      42.089  31.084  18.791  1.00  0.00           H  
ATOM   4027  CD1 ILE   255      41.072  32.565  19.825  1.00  0.00           C  
ATOM   4028 HD11 ILE   255      41.947  33.195  19.668  1.00  0.00           H  
ATOM   4029 HD12 ILE   255      40.156  33.149  19.732  1.00  0.00           H  
ATOM   4030 HD13 ILE   255      41.284  32.109  20.792  1.00  0.00           H  
ATOM   4031  C   ILE   255      40.820  31.124  15.024  1.00  0.00           C  
ATOM   4032  O   ILE   255      41.085  32.219  14.433  1.00  0.00           O  
ATOM   4033  N   LEU   256      40.130  30.160  14.534  1.00  0.00           N  
ATOM   4034  H   LEU   256      40.193  29.251  14.969  1.00  0.00           H  
ATOM   4035  CA  LEU   256      39.537  30.087  13.231  1.00  0.00           C  
ATOM   4036  HA  LEU   256      39.883  30.951  12.663  1.00  0.00           H  
ATOM   4037  CB  LEU   256      40.016  28.775  12.585  1.00  0.00           C  
ATOM   4038  HB2 LEU   256      39.530  28.029  13.215  1.00  0.00           H  
ATOM   4039  HB3 LEU   256      39.605  28.664  11.582  1.00  0.00           H  
ATOM   4040  CG  LEU   256      41.518  28.460  12.447  1.00  0.00           C  
ATOM   4041  HG  LEU   256      41.982  28.319  13.423  1.00  0.00           H  
ATOM   4042  CD1 LEU   256      41.603  27.183  11.525  1.00  0.00           C  
ATOM   4043 HD11 LEU   256      40.958  27.258  10.650  1.00  0.00           H  
ATOM   4044 HD12 LEU   256      42.617  27.123  11.127  1.00  0.00           H  
ATOM   4045 HD13 LEU   256      41.412  26.322  12.166  1.00  0.00           H  
ATOM   4046  CD2 LEU   256      42.212  29.677  11.753  1.00  0.00           C  
ATOM   4047 HD21 LEU   256      41.659  29.954  10.855  1.00  0.00           H  
ATOM   4048 HD22 LEU   256      42.423  30.564  12.350  1.00  0.00           H  
ATOM   4049 HD23 LEU   256      43.222  29.356  11.496  1.00  0.00           H  
ATOM   4050  C   LEU   256      38.006  30.202  13.226  1.00  0.00           C  
ATOM   4051  O   LEU   256      37.396  30.642  12.227  1.00  0.00           O  
ATOM   4052  N   ILE   257      37.441  29.596  14.286  1.00  0.00           N  
ATOM   4053  H   ILE   257      37.951  29.095  15.000  1.00  0.00           H  
ATOM   4054  CA  ILE   257      36.032  29.696  14.629  1.00  0.00           C  
ATOM   4055  HA  ILE   257      35.460  29.514  13.719  1.00  0.00           H  
ATOM   4056  CB  ILE   257      35.615  28.649  15.646  1.00  0.00           C  
ATOM   4057  HB  ILE   257      34.534  28.507  15.635  1.00  0.00           H  
ATOM   4058  CG2 ILE   257      36.214  27.204  15.478  1.00  0.00           C  
ATOM   4059 HG21 ILE   257      37.262  27.318  15.753  1.00  0.00           H  
ATOM   4060 HG22 ILE   257      35.620  26.575  16.141  1.00  0.00           H  
ATOM   4061 HG23 ILE   257      36.257  26.797  14.468  1.00  0.00           H  
ATOM   4062  CG1 ILE   257      35.939  29.207  17.087  1.00  0.00           C  
ATOM   4063 HG12 ILE   257      36.998  29.455  17.163  1.00  0.00           H  
ATOM   4064 HG13 ILE   257      35.373  30.133  17.186  1.00  0.00           H  
ATOM   4065  CD1 ILE   257      35.528  28.401  18.255  1.00  0.00           C  
ATOM   4066 HD11 ILE   257      36.412  27.797  18.459  1.00  0.00           H  
ATOM   4067 HD12 ILE   257      35.420  29.050  19.124  1.00  0.00           H  
ATOM   4068 HD13 ILE   257      34.600  27.857  18.079  1.00  0.00           H  
ATOM   4069  C   ILE   257      35.593  31.197  14.997  1.00  0.00           C  
ATOM   4070  O   ILE   257      36.413  31.995  15.346  1.00  0.00           O  
ATOM   4071  N   PRO   258      34.271  31.598  14.810  1.00  0.00           N  
ATOM   4072  CD  PRO   258      33.208  30.776  14.326  1.00  0.00           C  
ATOM   4073  HD2 PRO   258      32.886  30.159  15.165  1.00  0.00           H  
ATOM   4074  HD3 PRO   258      33.351  30.040  13.535  1.00  0.00           H  
ATOM   4075  CG  PRO   258      32.018  31.690  13.985  1.00  0.00           C  
ATOM   4076  HG2 PRO   258      31.044  31.277  14.248  1.00  0.00           H  
ATOM   4077  HG3 PRO   258      32.013  31.926  12.921  1.00  0.00           H  
ATOM   4078  CB  PRO   258      32.262  32.896  14.832  1.00  0.00           C  
ATOM   4079  HB2 PRO   258      31.681  32.799  15.749  1.00  0.00           H  
ATOM   4080  HB3 PRO   258      31.921  33.773  14.281  1.00  0.00           H  
ATOM   4081  CA  PRO   258      33.792  32.957  15.114  1.00  0.00           C  
ATOM   4082  HA  PRO   258      34.276  33.556  14.342  1.00  0.00           H  
ATOM   4083  C   PRO   258      33.964  33.481  16.525  1.00  0.00           C  
ATOM   4084  O   PRO   258      33.703  32.731  17.461  1.00  0.00           O  
ATOM   4085  N   ALA   259      34.501  34.694  16.617  1.00  0.00           N  
ATOM   4086  H   ALA   259      34.352  35.320  15.839  1.00  0.00           H  
ATOM   4087  CA  ALA   259      35.013  35.358  17.851  1.00  0.00           C  
ATOM   4088  HA  ALA   259      34.796  34.626  18.629  1.00  0.00           H  
ATOM   4089  CB  ALA   259      36.546  35.436  17.795  1.00  0.00           C  
ATOM   4090  HB1 ALA   259      36.963  35.684  18.771  1.00  0.00           H  
ATOM   4091  HB2 ALA   259      36.851  34.440  17.475  1.00  0.00           H  
ATOM   4092  HB3 ALA   259      36.873  36.055  16.959  1.00  0.00           H  
ATOM   4093  C   ALA   259      34.321  36.680  18.149  1.00  0.00           C  
ATOM   4094  O   ALA   259      33.983  37.388  17.154  1.00  0.00           O  
ATOM   4095  N   LEU   260      34.134  36.979  19.430  1.00  0.00           N  
ATOM   4096  H   LEU   260      34.286  36.219  20.077  1.00  0.00           H  
ATOM   4097  CA  LEU   260      33.607  38.269  19.893  1.00  0.00           C  
ATOM   4098  HA  LEU   260      33.907  39.015  19.156  1.00  0.00           H  
ATOM   4099  CB  LEU   260      32.042  38.355  19.974  1.00  0.00           C  
ATOM   4100  HB2 LEU   260      31.680  38.603  18.977  1.00  0.00           H  
ATOM   4101  HB3 LEU   260      31.736  37.341  20.234  1.00  0.00           H  
ATOM   4102  CG  LEU   260      31.424  39.369  20.991  1.00  0.00           C  
ATOM   4103  HG  LEU   260      31.953  39.189  21.927  1.00  0.00           H  
ATOM   4104  CD1 LEU   260      31.728  40.802  20.533  1.00  0.00           C  
ATOM   4105 HD11 LEU   260      32.769  41.095  20.402  1.00  0.00           H  
ATOM   4106 HD12 LEU   260      31.256  40.992  19.569  1.00  0.00           H  
ATOM   4107 HD13 LEU   260      31.420  41.460  21.346  1.00  0.00           H  
ATOM   4108  CD2 LEU   260      29.986  39.059  21.253  1.00  0.00           C  
ATOM   4109 HD21 LEU   260      29.264  39.300  20.473  1.00  0.00           H  
ATOM   4110 HD22 LEU   260      29.839  37.989  21.403  1.00  0.00           H  
ATOM   4111 HD23 LEU   260      29.616  39.642  22.096  1.00  0.00           H  
ATOM   4112  C   LEU   260      34.332  38.707  21.198  1.00  0.00           C  
ATOM   4113  O   LEU   260      34.441  37.997  22.226  1.00  0.00           O  
ATOM   4114  N   MET   261      34.831  39.941  21.220  1.00  0.00           N  
ATOM   4115  H   MET   261      34.727  40.531  20.407  1.00  0.00           H  
ATOM   4116  CA  MET   261      35.471  40.475  22.450  1.00  0.00           C  
ATOM   4117  HA  MET   261      35.615  39.776  23.274  1.00  0.00           H  
ATOM   4118  CB  MET   261      36.872  40.869  22.086  1.00  0.00           C  
ATOM   4119  HB2 MET   261      37.566  40.049  21.902  1.00  0.00           H  
ATOM   4120  HB3 MET   261      36.848  41.564  21.247  1.00  0.00           H  
ATOM   4121  CG  MET   261      37.656  41.681  23.201  1.00  0.00           C  
ATOM   4122  HG2 MET   261      38.674  41.826  22.841  1.00  0.00           H  
ATOM   4123  HG3 MET   261      37.138  42.639  23.261  1.00  0.00           H  
ATOM   4124  SD  MET   261      37.932  41.003  24.869  1.00  0.00           S  
ATOM   4125  CE  MET   261      38.436  42.472  25.782  1.00  0.00           C  
ATOM   4126  HE1 MET   261      37.713  43.265  25.594  1.00  0.00           H  
ATOM   4127  HE2 MET   261      38.477  42.240  26.846  1.00  0.00           H  
ATOM   4128  HE3 MET   261      39.338  42.936  25.384  1.00  0.00           H  
ATOM   4129  C   MET   261      34.594  41.681  22.929  1.00  0.00           C  
ATOM   4130  O   MET   261      34.171  42.531  22.176  1.00  0.00           O  
ATOM   4131  N   VAL   262      34.425  41.855  24.219  1.00  0.00           N  
ATOM   4132  H   VAL   262      34.753  41.151  24.865  1.00  0.00           H  
ATOM   4133  CA  VAL   262      33.773  43.033  24.903  1.00  0.00           C  
ATOM   4134  HA  VAL   262      33.671  43.749  24.087  1.00  0.00           H  
ATOM   4135  CB  VAL   262      32.337  42.601  25.360  1.00  0.00           C  
ATOM   4136  HB  VAL   262      32.413  42.282  26.400  1.00  0.00           H  
ATOM   4137  CG1 VAL   262      31.406  43.876  25.295  1.00  0.00           C  
ATOM   4138 HG11 VAL   262      30.383  43.653  25.600  1.00  0.00           H  
ATOM   4139 HG12 VAL   262      31.799  44.615  25.993  1.00  0.00           H  
ATOM   4140 HG13 VAL   262      31.465  44.262  24.277  1.00  0.00           H  
ATOM   4141  CG2 VAL   262      31.584  41.547  24.585  1.00  0.00           C  
ATOM   4142 HG21 VAL   262      30.576  41.442  24.985  1.00  0.00           H  
ATOM   4143 HG22 VAL   262      31.482  41.809  23.532  1.00  0.00           H  
ATOM   4144 HG23 VAL   262      32.054  40.594  24.825  1.00  0.00           H  
ATOM   4145  C   VAL   262      34.636  43.647  26.024  1.00  0.00           C  
ATOM   4146  O   VAL   262      35.254  43.004  26.869  1.00  0.00           O  
ATOM   4147  N   THR   263      34.705  44.964  25.981  1.00  0.00           N  
ATOM   4148  H   THR   263      34.062  45.391  25.330  1.00  0.00           H  
ATOM   4149  CA  THR   263      35.619  45.877  26.719  1.00  0.00           C  
ATOM   4150  HA  THR   263      36.244  45.319  27.417  1.00  0.00           H  
ATOM   4151  CB  THR   263      36.474  46.801  25.792  1.00  0.00           C  
ATOM   4152  HB  THR   263      36.978  47.613  26.315  1.00  0.00           H  
ATOM   4153  CG2 THR   263      37.489  46.002  25.038  1.00  0.00           C  
ATOM   4154 HG21 THR   263      37.100  45.025  24.749  1.00  0.00           H  
ATOM   4155 HG22 THR   263      37.718  46.433  24.063  1.00  0.00           H  
ATOM   4156 HG23 THR   263      38.373  45.785  25.638  1.00  0.00           H  
ATOM   4157  OG1 THR   263      35.734  47.459  24.807  1.00  0.00           O  
ATOM   4158  HG1 THR   263      35.316  48.182  25.281  1.00  0.00           H  
ATOM   4159  C   THR   263      34.725  46.755  27.528  1.00  0.00           C  
ATOM   4160  O   THR   263      33.547  46.959  27.189  1.00  0.00           O  
ATOM   4161  N   ALA   264      35.174  47.307  28.653  1.00  0.00           N  
ATOM   4162  H   ALA   264      36.179  47.243  28.726  1.00  0.00           H  
ATOM   4163  CA  ALA   264      34.436  48.086  29.641  1.00  0.00           C  
ATOM   4164  HA  ALA   264      33.559  48.470  29.119  1.00  0.00           H  
ATOM   4165  CB  ALA   264      33.947  47.042  30.734  1.00  0.00           C  
ATOM   4166  HB1 ALA   264      34.815  46.643  31.260  1.00  0.00           H  
ATOM   4167  HB2 ALA   264      33.242  47.571  31.374  1.00  0.00           H  
ATOM   4168  HB3 ALA   264      33.401  46.220  30.270  1.00  0.00           H  
ATOM   4169  C   ALA   264      35.331  49.269  30.144  1.00  0.00           C  
ATOM   4170  O   ALA   264      36.509  49.132  30.329  1.00  0.00           O  
ATOM   4171  N   GLU   265      34.686  50.429  30.493  1.00  0.00           N  
ATOM   4172  H   GLU   265      33.685  50.342  30.593  1.00  0.00           H  
ATOM   4173  CA  GLU   265      35.459  51.733  30.799  1.00  0.00           C  
ATOM   4174  HA  GLU   265      36.252  51.884  30.066  1.00  0.00           H  
ATOM   4175  CB  GLU   265      34.414  52.893  30.617  1.00  0.00           C  
ATOM   4176  HB2 GLU   265      34.033  52.805  29.599  1.00  0.00           H  
ATOM   4177  HB3 GLU   265      33.536  52.745  31.247  1.00  0.00           H  
ATOM   4178  CG  GLU   265      34.988  54.292  30.665  1.00  0.00           C  
ATOM   4179  HG2 GLU   265      35.048  54.495  31.734  1.00  0.00           H  
ATOM   4180  HG3 GLU   265      35.942  54.394  30.147  1.00  0.00           H  
ATOM   4181  CD  GLU   265      33.945  55.237  30.086  1.00  0.00           C  
ATOM   4182  OE1 GLU   265      34.172  55.758  28.976  1.00  0.00           O  
ATOM   4183  OE2 GLU   265      32.830  55.307  30.665  1.00  0.00           O  
ATOM   4184  C   GLU   265      36.200  51.880  32.138  1.00  0.00           C  
ATOM   4185  O   GLU   265      37.122  52.701  32.276  1.00  0.00           O  
ATOM   4186  N   LYS   266      35.871  51.039  33.133  1.00  0.00           N  
ATOM   4187  H   LYS   266      35.191  50.300  33.028  1.00  0.00           H  
ATOM   4188  CA  LYS   266      36.443  51.112  34.476  1.00  0.00           C  
ATOM   4189  HA  LYS   266      37.315  51.764  34.426  1.00  0.00           H  
ATOM   4190  CB  LYS   266      35.386  51.728  35.374  1.00  0.00           C  
ATOM   4191  HB2 LYS   266      34.452  51.166  35.388  1.00  0.00           H  
ATOM   4192  HB3 LYS   266      35.692  51.678  36.419  1.00  0.00           H  
ATOM   4193  CG  LYS   266      35.162  53.194  35.170  1.00  0.00           C  
ATOM   4194  HG2 LYS   266      36.038  53.774  35.458  1.00  0.00           H  
ATOM   4195  HG3 LYS   266      34.824  53.368  34.148  1.00  0.00           H  
ATOM   4196  CD  LYS   266      33.890  53.615  35.873  1.00  0.00           C  
ATOM   4197  HD2 LYS   266      33.031  53.171  35.371  1.00  0.00           H  
ATOM   4198  HD3 LYS   266      33.960  53.322  36.921  1.00  0.00           H  
ATOM   4199  CE  LYS   266      33.896  55.164  35.933  1.00  0.00           C  
ATOM   4200  HE2 LYS   266      34.648  55.478  36.658  1.00  0.00           H  
ATOM   4201  HE3 LYS   266      34.185  55.587  34.971  1.00  0.00           H  
ATOM   4202  NZ  LYS   266      32.614  55.824  36.256  1.00  0.00           N  
ATOM   4203  HZ1 LYS   266      32.675  56.812  36.057  1.00  0.00           H  
ATOM   4204  HZ2 LYS   266      31.862  55.388  35.742  1.00  0.00           H  
ATOM   4205  HZ3 LYS   266      32.327  55.762  37.222  1.00  0.00           H  
ATOM   4206  C   LYS   266      37.049  49.791  34.977  1.00  0.00           C  
ATOM   4207  O   LYS   266      37.458  49.771  36.144  1.00  0.00           O  
ATOM   4208  N   ASP   267      37.172  48.752  34.147  1.00  0.00           N  
ATOM   4209  H   ASP   267      36.688  48.742  33.261  1.00  0.00           H  
ATOM   4210  CA  ASP   267      37.864  47.550  34.426  1.00  0.00           C  
ATOM   4211  HA  ASP   267      37.374  47.034  35.251  1.00  0.00           H  
ATOM   4212  CB  ASP   267      37.831  46.663  33.205  1.00  0.00           C  
ATOM   4213  HB2 ASP   267      36.789  46.564  32.902  1.00  0.00           H  
ATOM   4214  HB3 ASP   267      38.364  47.130  32.376  1.00  0.00           H  
ATOM   4215  CG  ASP   267      38.327  45.274  33.408  1.00  0.00           C  
ATOM   4216  OD1 ASP   267      38.719  44.845  34.488  1.00  0.00           O  
ATOM   4217  OD2 ASP   267      38.293  44.576  32.405  1.00  0.00           O  
ATOM   4218  C   ASP   267      39.349  47.868  34.744  1.00  0.00           C  
ATOM   4219  O   ASP   267      40.003  48.676  34.122  1.00  0.00           O  
ATOM   4220  N   PHE   268      39.814  47.468  35.949  1.00  0.00           N  
ATOM   4221  H   PHE   268      39.123  46.960  36.482  1.00  0.00           H  
ATOM   4222  CA  PHE   268      40.885  48.056  36.664  1.00  0.00           C  
ATOM   4223  HA  PHE   268      40.479  49.010  36.999  1.00  0.00           H  
ATOM   4224  CB  PHE   268      41.084  47.144  37.979  1.00  0.00           C  
ATOM   4225  HB2 PHE   268      41.745  47.708  38.637  1.00  0.00           H  
ATOM   4226  HB3 PHE   268      40.119  46.908  38.427  1.00  0.00           H  
ATOM   4227  CG  PHE   268      41.695  45.761  37.695  1.00  0.00           C  
ATOM   4228  CD1 PHE   268      41.026  44.754  37.012  1.00  0.00           C  
ATOM   4229  HD1 PHE   268      40.023  44.861  36.625  1.00  0.00           H  
ATOM   4230  CE1 PHE   268      41.702  43.495  36.837  1.00  0.00           C  
ATOM   4231  HE1 PHE   268      41.152  42.765  36.261  1.00  0.00           H  
ATOM   4232  CZ  PHE   268      43.007  43.253  37.360  1.00  0.00           C  
ATOM   4233  HZ  PHE   268      43.550  42.323  37.274  1.00  0.00           H  
ATOM   4234  CE2 PHE   268      43.584  44.241  38.121  1.00  0.00           C  
ATOM   4235  HE2 PHE   268      44.573  44.148  38.544  1.00  0.00           H  
ATOM   4236  CD2 PHE   268      42.926  45.481  38.269  1.00  0.00           C  
ATOM   4237  HD2 PHE   268      43.307  46.172  39.007  1.00  0.00           H  
ATOM   4238  C   PHE   268      42.288  48.251  36.023  1.00  0.00           C  
ATOM   4239  O   PHE   268      43.036  49.063  36.585  1.00  0.00           O  
ATOM   4240  N   VAL   269      42.708  47.521  35.017  1.00  0.00           N  
ATOM   4241  H   VAL   269      42.062  46.848  34.629  1.00  0.00           H  
ATOM   4242  CA  VAL   269      43.883  47.788  34.176  1.00  0.00           C  
ATOM   4243  HA  VAL   269      43.945  48.868  34.313  1.00  0.00           H  
ATOM   4244  CB  VAL   269      45.136  46.969  34.689  1.00  0.00           C  
ATOM   4245  HB  VAL   269      45.200  47.242  35.742  1.00  0.00           H  
ATOM   4246  CG1 VAL   269      44.830  45.417  34.619  1.00  0.00           C  
ATOM   4247 HG11 VAL   269      45.676  44.874  35.043  1.00  0.00           H  
ATOM   4248 HG12 VAL   269      43.886  45.163  35.102  1.00  0.00           H  
ATOM   4249 HG13 VAL   269      44.707  45.128  33.575  1.00  0.00           H  
ATOM   4250  CG2 VAL   269      46.400  47.409  33.895  1.00  0.00           C  
ATOM   4251 HG21 VAL   269      47.260  46.741  33.957  1.00  0.00           H  
ATOM   4252 HG22 VAL   269      46.203  47.314  32.827  1.00  0.00           H  
ATOM   4253 HG23 VAL   269      46.633  48.449  34.124  1.00  0.00           H  
ATOM   4254  C   VAL   269      43.639  47.677  32.676  1.00  0.00           C  
ATOM   4255  O   VAL   269      44.166  48.473  31.954  1.00  0.00           O  
ATOM   4256  N   LEU   270      42.832  46.775  32.119  1.00  0.00           N  
ATOM   4257  H   LEU   270      42.474  46.015  32.679  1.00  0.00           H  
ATOM   4258  CA  LEU   270      42.714  46.570  30.684  1.00  0.00           C  
ATOM   4259  HA  LEU   270      43.587  46.861  30.100  1.00  0.00           H  
ATOM   4260  CB  LEU   270      42.288  45.145  30.389  1.00  0.00           C  
ATOM   4261  HB2 LEU   270      41.358  44.875  30.889  1.00  0.00           H  
ATOM   4262  HB3 LEU   270      42.065  45.132  29.322  1.00  0.00           H  
ATOM   4263  CG  LEU   270      43.310  44.054  30.869  1.00  0.00           C  
ATOM   4264  HG  LEU   270      43.163  44.088  31.949  1.00  0.00           H  
ATOM   4265  CD1 LEU   270      42.936  42.648  30.401  1.00  0.00           C  
ATOM   4266 HD11 LEU   270      41.910  42.410  30.681  1.00  0.00           H  
ATOM   4267 HD12 LEU   270      43.151  42.548  29.337  1.00  0.00           H  
ATOM   4268 HD13 LEU   270      43.520  42.020  31.075  1.00  0.00           H  
ATOM   4269  CD2 LEU   270      44.648  44.343  30.246  1.00  0.00           C  
ATOM   4270 HD21 LEU   270      45.315  43.517  30.491  1.00  0.00           H  
ATOM   4271 HD22 LEU   270      44.655  44.545  29.175  1.00  0.00           H  
ATOM   4272 HD23 LEU   270      45.050  45.199  30.787  1.00  0.00           H  
ATOM   4273  C   LEU   270      41.726  47.558  30.115  1.00  0.00           C  
ATOM   4274  O   LEU   270      40.556  47.230  30.169  1.00  0.00           O  
ATOM   4275  N   VAL   271      42.136  48.781  29.845  1.00  0.00           N  
ATOM   4276  H   VAL   271      43.096  48.933  30.119  1.00  0.00           H  
ATOM   4277  CA  VAL   271      41.499  49.769  28.971  1.00  0.00           C  
ATOM   4278  HA  VAL   271      40.612  49.950  29.579  1.00  0.00           H  
ATOM   4279  CB  VAL   271      42.381  51.077  28.860  1.00  0.00           C  
ATOM   4280  HB  VAL   271      41.742  51.825  28.391  1.00  0.00           H  
ATOM   4281  CG1 VAL   271      42.709  51.580  30.344  1.00  0.00           C  
ATOM   4282 HG11 VAL   271      43.534  52.292  30.305  1.00  0.00           H  
ATOM   4283 HG12 VAL   271      41.859  52.147  30.723  1.00  0.00           H  
ATOM   4284 HG13 VAL   271      42.882  50.815  31.101  1.00  0.00           H  
ATOM   4285  CG2 VAL   271      43.721  50.863  28.172  1.00  0.00           C  
ATOM   4286 HG21 VAL   271      44.164  51.706  27.642  1.00  0.00           H  
ATOM   4287 HG22 VAL   271      44.388  50.537  28.970  1.00  0.00           H  
ATOM   4288 HG23 VAL   271      43.639  50.025  27.479  1.00  0.00           H  
ATOM   4289  C   VAL   271      41.135  49.210  27.651  1.00  0.00           C  
ATOM   4290  O   VAL   271      41.871  48.358  27.204  1.00  0.00           O  
ATOM   4291  N   PRO   272      40.083  49.694  26.964  1.00  0.00           N  
ATOM   4292  CD  PRO   272      39.194  50.774  27.324  1.00  0.00           C  
ATOM   4293  HD2 PRO   272      39.672  51.744  27.195  1.00  0.00           H  
ATOM   4294  HD3 PRO   272      38.928  50.757  28.381  1.00  0.00           H  
ATOM   4295  CG  PRO   272      38.040  50.724  26.399  1.00  0.00           C  
ATOM   4296  HG2 PRO   272      37.687  51.738  26.213  1.00  0.00           H  
ATOM   4297  HG3 PRO   272      37.264  50.120  26.868  1.00  0.00           H  
ATOM   4298  CB  PRO   272      38.668  50.099  25.130  1.00  0.00           C  
ATOM   4299  HB2 PRO   272      39.045  50.892  24.483  1.00  0.00           H  
ATOM   4300  HB3 PRO   272      37.970  49.571  24.479  1.00  0.00           H  
ATOM   4301  CA  PRO   272      39.811  49.205  25.614  1.00  0.00           C  
ATOM   4302  HA  PRO   272      39.480  48.168  25.659  1.00  0.00           H  
ATOM   4303  C   PRO   272      41.015  49.149  24.600  1.00  0.00           C  
ATOM   4304  O   PRO   272      41.140  48.144  23.857  1.00  0.00           O  
ATOM   4305  N   GLN   273      41.999  50.041  24.690  1.00  0.00           N  
ATOM   4306  H   GLN   273      41.984  50.701  25.455  1.00  0.00           H  
ATOM   4307  CA  GLN   273      43.221  50.019  23.853  1.00  0.00           C  
ATOM   4308  HA  GLN   273      42.966  50.092  22.796  1.00  0.00           H  
ATOM   4309  CB  GLN   273      44.173  51.154  24.236  1.00  0.00           C  
ATOM   4310  HB2 GLN   273      44.318  51.232  25.313  1.00  0.00           H  
ATOM   4311  HB3 GLN   273      45.152  50.853  23.865  1.00  0.00           H  
ATOM   4312  CG  GLN   273      43.703  52.510  23.733  1.00  0.00           C  
ATOM   4313  HG2 GLN   273      44.362  53.299  24.095  1.00  0.00           H  
ATOM   4314  HG3 GLN   273      43.619  52.510  22.646  1.00  0.00           H  
ATOM   4315  CD  GLN   273      42.223  52.863  24.122  1.00  0.00           C  
ATOM   4316  OE1 GLN   273      41.760  53.036  25.255  1.00  0.00           O  
ATOM   4317  NE2 GLN   273      41.420  53.227  23.161  1.00  0.00           N  
ATOM   4318 HE21 GLN   273      40.451  53.434  23.356  1.00  0.00           H  
ATOM   4319 HE22 GLN   273      41.788  53.318  22.225  1.00  0.00           H  
ATOM   4320  C   GLN   273      44.051  48.718  23.966  1.00  0.00           C  
ATOM   4321  O   GLN   273      44.794  48.450  23.032  1.00  0.00           O  
ATOM   4322  N   MET   274      43.975  47.897  24.984  1.00  0.00           N  
ATOM   4323  H   MET   274      43.390  48.294  25.706  1.00  0.00           H  
ATOM   4324  CA  MET   274      44.866  46.761  25.270  1.00  0.00           C  
ATOM   4325  HA  MET   274      45.938  46.900  25.133  1.00  0.00           H  
ATOM   4326  CB  MET   274      44.631  46.387  26.798  1.00  0.00           C  
ATOM   4327  HB2 MET   274      43.560  46.303  26.983  1.00  0.00           H  
ATOM   4328  HB3 MET   274      45.002  45.401  27.079  1.00  0.00           H  
ATOM   4329  CG  MET   274      45.322  47.545  27.532  1.00  0.00           C  
ATOM   4330  HG2 MET   274      45.105  48.492  27.037  1.00  0.00           H  
ATOM   4331  HG3 MET   274      45.073  47.570  28.593  1.00  0.00           H  
ATOM   4332  SD  MET   274      47.099  47.228  27.529  1.00  0.00           S  
ATOM   4333  CE  MET   274      47.689  47.972  29.128  1.00  0.00           C  
ATOM   4334  HE1 MET   274      47.517  49.048  29.105  1.00  0.00           H  
ATOM   4335  HE2 MET   274      47.185  47.375  29.889  1.00  0.00           H  
ATOM   4336  HE3 MET   274      48.733  47.666  29.209  1.00  0.00           H  
ATOM   4337  C   MET   274      44.652  45.560  24.358  1.00  0.00           C  
ATOM   4338  O   MET   274      45.640  44.988  23.931  1.00  0.00           O  
ATOM   4339  N   SER   275      43.401  45.303  24.080  1.00  0.00           N  
ATOM   4340  H   SER   275      42.784  45.930  24.577  1.00  0.00           H  
ATOM   4341  CA  SER   275      42.912  44.179  23.275  1.00  0.00           C  
ATOM   4342  HA  SER   275      43.548  43.307  23.428  1.00  0.00           H  
ATOM   4343  CB  SER   275      41.483  43.854  23.759  1.00  0.00           C  
ATOM   4344  HB2 SER   275      40.978  43.149  23.099  1.00  0.00           H  
ATOM   4345  HB3 SER   275      41.497  43.591  24.816  1.00  0.00           H  
ATOM   4346  OG  SER   275      40.618  45.015  23.665  1.00  0.00           O  
ATOM   4347  HG  SER   275      40.791  45.527  24.459  1.00  0.00           H  
ATOM   4348  C   SER   275      43.037  44.459  21.833  1.00  0.00           C  
ATOM   4349  O   SER   275      42.524  43.705  21.004  1.00  0.00           O  
ATOM   4350  N   GLN   276      43.560  45.643  21.441  1.00  0.00           N  
ATOM   4351  H   GLN   276      43.849  46.327  22.125  1.00  0.00           H  
ATOM   4352  CA  GLN   276      43.506  46.066  20.030  1.00  0.00           C  
ATOM   4353  HA  GLN   276      42.502  45.987  19.612  1.00  0.00           H  
ATOM   4354  CB  GLN   276      43.615  47.604  19.881  1.00  0.00           C  
ATOM   4355  HB2 GLN   276      44.569  48.014  20.213  1.00  0.00           H  
ATOM   4356  HB3 GLN   276      43.385  47.780  18.830  1.00  0.00           H  
ATOM   4357  CG  GLN   276      42.505  48.424  20.604  1.00  0.00           C  
ATOM   4358  HG2 GLN   276      42.310  47.967  21.574  1.00  0.00           H  
ATOM   4359  HG3 GLN   276      42.850  49.447  20.754  1.00  0.00           H  
ATOM   4360  CD  GLN   276      41.121  48.299  19.923  1.00  0.00           C  
ATOM   4361  OE1 GLN   276      40.355  47.381  19.974  1.00  0.00           O  
ATOM   4362  NE2 GLN   276      40.753  49.276  19.116  1.00  0.00           N  
ATOM   4363 HE21 GLN   276      39.973  49.109  18.496  1.00  0.00           H  
ATOM   4364 HE22 GLN   276      41.272  50.138  19.019  1.00  0.00           H  
ATOM   4365  C   GLN   276      44.511  45.232  19.172  1.00  0.00           C  
ATOM   4366  O   GLN   276      44.545  45.566  18.005  1.00  0.00           O  
ATOM   4367  N   HIE   277      45.292  44.309  19.674  1.00  0.00           N  
ATOM   4368  H   HIE   277      45.382  44.021  20.638  1.00  0.00           H  
ATOM   4369  CA  HIE   277      46.093  43.362  18.897  1.00  0.00           C  
ATOM   4370  HA  HIE   277      46.505  43.924  18.059  1.00  0.00           H  
ATOM   4371  CB  HIE   277      47.179  42.786  19.762  1.00  0.00           C  
ATOM   4372  HB2 HIE   277      47.648  42.077  19.080  1.00  0.00           H  
ATOM   4373  HB3 HIE   277      47.780  43.587  20.193  1.00  0.00           H  
ATOM   4374  CG  HIE   277      46.617  42.012  20.933  1.00  0.00           C  
ATOM   4375  ND1 HIE   277      45.981  42.583  22.015  1.00  0.00           N  
ATOM   4376  CE1 HIE   277      45.803  41.560  22.884  1.00  0.00           C  
ATOM   4377  HE1 HIE   277      45.269  41.646  23.819  1.00  0.00           H  
ATOM   4378  NE2 HIE   277      46.251  40.418  22.395  1.00  0.00           N  
ATOM   4379  HE2 HIE   277      46.288  39.557  22.922  1.00  0.00           H  
ATOM   4380  CD2 HIE   277      46.836  40.696  21.173  1.00  0.00           C  
ATOM   4381  HD2 HIE   277      47.536  40.088  20.619  1.00  0.00           H  
ATOM   4382  C   HIE   277      45.299  42.209  18.322  1.00  0.00           C  
ATOM   4383  O   HIE   277      45.794  41.512  17.397  1.00  0.00           O  
ATOM   4384  N   MET   278      44.125  41.875  18.829  1.00  0.00           N  
ATOM   4385  H   MET   278      43.642  42.543  19.413  1.00  0.00           H  
ATOM   4386  CA  MET   278      43.524  40.605  18.585  1.00  0.00           C  
ATOM   4387  HA  MET   278      44.266  39.907  18.973  1.00  0.00           H  
ATOM   4388  CB  MET   278      42.244  40.488  19.356  1.00  0.00           C  
ATOM   4389  HB2 MET   278      41.553  41.302  19.137  1.00  0.00           H  
ATOM   4390  HB3 MET   278      41.679  39.627  18.999  1.00  0.00           H  
ATOM   4391  CG  MET   278      42.481  40.258  20.845  1.00  0.00           C  
ATOM   4392  HG2 MET   278      43.149  39.401  20.921  1.00  0.00           H  
ATOM   4393  HG3 MET   278      42.927  41.115  21.350  1.00  0.00           H  
ATOM   4394  SD  MET   278      40.917  39.912  21.826  1.00  0.00           S  
ATOM   4395  CE  MET   278      40.205  38.507  20.996  1.00  0.00           C  
ATOM   4396  HE1 MET   278      39.970  38.711  19.951  1.00  0.00           H  
ATOM   4397  HE2 MET   278      40.813  37.609  21.112  1.00  0.00           H  
ATOM   4398  HE3 MET   278      39.286  38.211  21.501  1.00  0.00           H  
ATOM   4399  C   MET   278      43.288  40.344  17.112  1.00  0.00           C  
ATOM   4400  O   MET   278      43.514  39.211  16.738  1.00  0.00           O  
ATOM   4401  N   GLU   279      43.030  41.388  16.370  1.00  0.00           N  
ATOM   4402  H   GLU   279      42.837  42.302  16.754  1.00  0.00           H  
ATOM   4403  CA  GLU   279      42.752  41.247  14.952  1.00  0.00           C  
ATOM   4404  HA  GLU   279      42.058  40.415  14.835  1.00  0.00           H  
ATOM   4405  CB  GLU   279      42.044  42.488  14.453  1.00  0.00           C  
ATOM   4406  HB2 GLU   279      42.781  43.270  14.637  1.00  0.00           H  
ATOM   4407  HB3 GLU   279      41.853  42.246  13.408  1.00  0.00           H  
ATOM   4408  CG  GLU   279      40.726  42.814  15.162  1.00  0.00           C  
ATOM   4409  HG2 GLU   279      40.135  43.108  14.295  1.00  0.00           H  
ATOM   4410  HG3 GLU   279      40.390  41.899  15.650  1.00  0.00           H  
ATOM   4411  CD  GLU   279      40.840  43.934  16.168  1.00  0.00           C  
ATOM   4412  OE1 GLU   279      39.868  44.652  16.238  1.00  0.00           O  
ATOM   4413  OE2 GLU   279      41.786  44.023  16.984  1.00  0.00           O  
ATOM   4414  C   GLU   279      44.026  40.910  14.058  1.00  0.00           C  
ATOM   4415  O   GLU   279      43.870  40.651  12.899  1.00  0.00           O  
ATOM   4416  N   ASP   280      45.243  40.893  14.606  1.00  0.00           N  
ATOM   4417  H   ASP   280      45.351  41.171  15.571  1.00  0.00           H  
ATOM   4418  CA  ASP   280      46.381  40.223  13.880  1.00  0.00           C  
ATOM   4419  HA  ASP   280      46.243  40.290  12.801  1.00  0.00           H  
ATOM   4420  CB  ASP   280      47.698  40.933  14.251  1.00  0.00           C  
ATOM   4421  HB2 ASP   280      47.876  40.691  15.299  1.00  0.00           H  
ATOM   4422  HB3 ASP   280      48.472  40.529  13.597  1.00  0.00           H  
ATOM   4423  CG  ASP   280      47.527  42.396  14.065  1.00  0.00           C  
ATOM   4424  OD1 ASP   280      47.291  42.858  12.895  1.00  0.00           O  
ATOM   4425  OD2 ASP   280      47.618  43.169  15.067  1.00  0.00           O  
ATOM   4426  C   ASP   280      46.462  38.678  14.126  1.00  0.00           C  
ATOM   4427  O   ASP   280      47.269  38.053  13.460  1.00  0.00           O  
ATOM   4428  N   TRP   281      45.631  38.086  14.955  1.00  0.00           N  
ATOM   4429  H   TRP   281      44.960  38.683  15.417  1.00  0.00           H  
ATOM   4430  CA  TRP   281      45.504  36.629  15.185  1.00  0.00           C  
ATOM   4431  HA  TRP   281      46.056  36.134  14.386  1.00  0.00           H  
ATOM   4432  CB  TRP   281      46.023  36.279  16.543  1.00  0.00           C  
ATOM   4433  HB2 TRP   281      45.265  36.484  17.299  1.00  0.00           H  
ATOM   4434  HB3 TRP   281      46.243  35.219  16.417  1.00  0.00           H  
ATOM   4435  CG  TRP   281      47.274  36.894  16.997  1.00  0.00           C  
ATOM   4436  CD1 TRP   281      47.336  38.050  17.677  1.00  0.00           C  
ATOM   4437  HD1 TRP   281      46.515  38.738  17.819  1.00  0.00           H  
ATOM   4438  NE1 TRP   281      48.660  38.305  17.973  1.00  0.00           N  
ATOM   4439  HE1 TRP   281      48.920  38.985  18.674  1.00  0.00           H  
ATOM   4440  CE2 TRP   281      49.541  37.487  17.311  1.00  0.00           C  
ATOM   4441  CZ2 TRP   281      50.941  37.393  17.285  1.00  0.00           C  
ATOM   4442  HZ2 TRP   281      51.552  38.157  17.741  1.00  0.00           H  
ATOM   4443  CH2 TRP   281      51.528  36.251  16.662  1.00  0.00           C  
ATOM   4444  HH2 TRP   281      52.591  36.098  16.545  1.00  0.00           H  
ATOM   4445  CZ3 TRP   281      50.733  35.321  16.013  1.00  0.00           C  
ATOM   4446  HZ3 TRP   281      51.036  34.446  15.456  1.00  0.00           H  
ATOM   4447  CE3 TRP   281      49.321  35.482  16.110  1.00  0.00           C  
ATOM   4448  HE3 TRP   281      48.733  34.733  15.598  1.00  0.00           H  
ATOM   4449  CD2 TRP   281      48.667  36.537  16.748  1.00  0.00           C  
ATOM   4450  C   TRP   281      44.052  36.105  14.980  1.00  0.00           C  
ATOM   4451  O   TRP   281      43.840  34.925  14.765  1.00  0.00           O  
ATOM   4452  N   ILE   282      43.131  37.050  14.899  1.00  0.00           N  
ATOM   4453  H   ILE   282      43.438  37.989  15.106  1.00  0.00           H  
ATOM   4454  CA  ILE   282      41.753  36.811  14.651  1.00  0.00           C  
ATOM   4455  HA  ILE   282      41.651  35.881  14.091  1.00  0.00           H  
ATOM   4456  CB  ILE   282      41.056  36.625  16.074  1.00  0.00           C  
ATOM   4457  HB  ILE   282      40.837  37.640  16.405  1.00  0.00           H  
ATOM   4458  CG2 ILE   282      39.720  35.943  15.815  1.00  0.00           C  
ATOM   4459 HG21 ILE   282      39.227  35.672  16.749  1.00  0.00           H  
ATOM   4460 HG22 ILE   282      38.999  36.588  15.313  1.00  0.00           H  
ATOM   4461 HG23 ILE   282      39.841  34.998  15.284  1.00  0.00           H  
ATOM   4462  CG1 ILE   282      41.897  35.895  17.149  1.00  0.00           C  
ATOM   4463 HG12 ILE   282      42.206  34.893  16.849  1.00  0.00           H  
ATOM   4464 HG13 ILE   282      42.740  36.563  17.327  1.00  0.00           H  
ATOM   4465  CD1 ILE   282      41.167  35.913  18.523  1.00  0.00           C  
ATOM   4466 HD11 ILE   282      41.049  36.947  18.846  1.00  0.00           H  
ATOM   4467 HD12 ILE   282      40.294  35.266  18.613  1.00  0.00           H  
ATOM   4468 HD13 ILE   282      41.837  35.473  19.262  1.00  0.00           H  
ATOM   4469  C   ILE   282      41.078  37.948  13.854  1.00  0.00           C  
ATOM   4470  O   ILE   282      40.390  38.781  14.381  1.00  0.00           O  
ATOM   4471  N   PRO   283      41.344  38.003  12.480  1.00  0.00           N  
ATOM   4472  CD  PRO   283      42.042  37.004  11.716  1.00  0.00           C  
ATOM   4473  HD2 PRO   283      41.613  36.003  11.753  1.00  0.00           H  
ATOM   4474  HD3 PRO   283      43.072  36.949  12.070  1.00  0.00           H  
ATOM   4475  CG  PRO   283      42.145  37.496  10.243  1.00  0.00           C  
ATOM   4476  HG2 PRO   283      41.530  36.927   9.546  1.00  0.00           H  
ATOM   4477  HG3 PRO   283      43.174  37.455   9.884  1.00  0.00           H  
ATOM   4478  CB  PRO   283      41.650  38.987  10.240  1.00  0.00           C  
ATOM   4479  HB2 PRO   283      40.984  39.195   9.402  1.00  0.00           H  
ATOM   4480  HB3 PRO   283      42.452  39.721  10.162  1.00  0.00           H  
ATOM   4481  CA  PRO   283      40.891  39.091  11.631  1.00  0.00           C  
ATOM   4482  HA  PRO   283      41.226  40.001  12.131  1.00  0.00           H  
ATOM   4483  C   PRO   283      39.394  39.233  11.529  1.00  0.00           C  
ATOM   4484  O   PRO   283      38.973  40.360  11.314  1.00  0.00           O  
ATOM   4485  N   HIE   284      38.661  38.174  11.840  1.00  0.00           N  
ATOM   4486  H   HIE   284      39.222  37.434  12.236  1.00  0.00           H  
ATOM   4487  CA  HIE   284      37.182  38.028  11.710  1.00  0.00           C  
ATOM   4488  HA  HIE   284      36.695  38.649  10.958  1.00  0.00           H  
ATOM   4489  CB  HIE   284      36.888  36.550  11.354  1.00  0.00           C  
ATOM   4490  HB2 HIE   284      35.811  36.400  11.279  1.00  0.00           H  
ATOM   4491  HB3 HIE   284      37.316  36.332  10.376  1.00  0.00           H  
ATOM   4492  CG  HIE   284      37.435  35.493  12.256  1.00  0.00           C  
ATOM   4493  ND1 HIE   284      38.630  34.800  12.049  1.00  0.00           N  
ATOM   4494  CE1 HIE   284      38.582  33.789  12.901  1.00  0.00           C  
ATOM   4495  HE1 HIE   284      39.364  33.053  13.013  1.00  0.00           H  
ATOM   4496  NE2 HIE   284      37.488  33.745  13.653  1.00  0.00           N  
ATOM   4497  HE2 HIE   284      37.317  33.204  14.488  1.00  0.00           H  
ATOM   4498  CD2 HIE   284      36.724  34.774  13.183  1.00  0.00           C  
ATOM   4499  HD2 HIE   284      35.681  34.953  13.397  1.00  0.00           H  
ATOM   4500  C   HIE   284      36.515  38.257  13.063  1.00  0.00           C  
ATOM   4501  O   HIE   284      35.407  37.810  13.316  1.00  0.00           O  
ATOM   4502  N   LEU   285      37.207  38.906  14.012  1.00  0.00           N  
ATOM   4503  H   LEU   285      38.081  39.376  13.824  1.00  0.00           H  
ATOM   4504  CA  LEU   285      36.641  39.315  15.317  1.00  0.00           C  
ATOM   4505  HA  LEU   285      36.218  38.400  15.732  1.00  0.00           H  
ATOM   4506  CB  LEU   285      37.766  39.793  16.249  1.00  0.00           C  
ATOM   4507  HB2 LEU   285      38.611  39.114  16.138  1.00  0.00           H  
ATOM   4508  HB3 LEU   285      38.154  40.748  15.894  1.00  0.00           H  
ATOM   4509  CG  LEU   285      37.494  39.991  17.748  1.00  0.00           C  
ATOM   4510  HG  LEU   285      36.590  40.599  17.789  1.00  0.00           H  
ATOM   4511  CD1 LEU   285      37.192  38.734  18.541  1.00  0.00           C  
ATOM   4512 HD11 LEU   285      36.281  38.292  18.137  1.00  0.00           H  
ATOM   4513 HD12 LEU   285      37.991  37.993  18.558  1.00  0.00           H  
ATOM   4514 HD13 LEU   285      37.166  39.077  19.576  1.00  0.00           H  
ATOM   4515  CD2 LEU   285      38.650  40.730  18.305  1.00  0.00           C  
ATOM   4516 HD21 LEU   285      38.419  40.754  19.370  1.00  0.00           H  
ATOM   4517 HD22 LEU   285      39.649  40.318  18.164  1.00  0.00           H  
ATOM   4518 HD23 LEU   285      38.622  41.737  17.887  1.00  0.00           H  
ATOM   4519  C   LEU   285      35.480  40.280  15.203  1.00  0.00           C  
ATOM   4520  O   LEU   285      35.597  41.261  14.541  1.00  0.00           O  
ATOM   4521  N   LYS   286      34.383  40.069  15.953  1.00  0.00           N  
ATOM   4522  H   LYS   286      34.357  39.210  16.484  1.00  0.00           H  
ATOM   4523  CA  LYS   286      33.384  41.123  16.309  1.00  0.00           C  
ATOM   4524  HA  LYS   286      33.388  41.973  15.626  1.00  0.00           H  
ATOM   4525  CB  LYS   286      31.988  40.623  16.182  1.00  0.00           C  
ATOM   4526  HB2 LYS   286      31.950  39.590  16.530  1.00  0.00           H  
ATOM   4527  HB3 LYS   286      31.418  41.299  16.819  1.00  0.00           H  
ATOM   4528  CG  LYS   286      31.401  40.663  14.766  1.00  0.00           C  
ATOM   4529  HG2 LYS   286      30.328  40.511  14.883  1.00  0.00           H  
ATOM   4530  HG3 LYS   286      31.586  41.647  14.335  1.00  0.00           H  
ATOM   4531  CD  LYS   286      31.915  39.567  13.771  1.00  0.00           C  
ATOM   4532  HD2 LYS   286      32.969  39.774  13.586  1.00  0.00           H  
ATOM   4533  HD3 LYS   286      31.823  38.543  14.133  1.00  0.00           H  
ATOM   4534  CE  LYS   286      31.328  39.717  12.324  1.00  0.00           C  
ATOM   4535  HE2 LYS   286      31.469  40.755  12.025  1.00  0.00           H  
ATOM   4536  HE3 LYS   286      31.912  39.115  11.627  1.00  0.00           H  
ATOM   4537  NZ  LYS   286      29.867  39.368  12.348  1.00  0.00           N  
ATOM   4538  HZ1 LYS   286      29.451  38.863  13.117  1.00  0.00           H  
ATOM   4539  HZ2 LYS   286      29.395  40.249  12.201  1.00  0.00           H  
ATOM   4540  HZ3 LYS   286      29.730  38.827  11.507  1.00  0.00           H  
ATOM   4541  C   LYS   286      33.634  41.751  17.673  1.00  0.00           C  
ATOM   4542  O   LYS   286      34.381  41.159  18.464  1.00  0.00           O  
ATOM   4543  N   ARG   287      33.158  42.957  17.959  1.00  0.00           N  
ATOM   4544  H   ARG   287      32.472  43.327  17.318  1.00  0.00           H  
ATOM   4545  CA  ARG   287      33.474  43.863  19.082  1.00  0.00           C  
ATOM   4546  HA  ARG   287      33.893  43.225  19.860  1.00  0.00           H  
ATOM   4547  CB  ARG   287      34.532  44.934  18.694  1.00  0.00           C  
ATOM   4548  HB2 ARG   287      34.117  45.558  17.903  1.00  0.00           H  
ATOM   4549  HB3 ARG   287      34.640  45.638  19.519  1.00  0.00           H  
ATOM   4550  CG  ARG   287      35.968  44.487  18.283  1.00  0.00           C  
ATOM   4551  HG2 ARG   287      36.248  43.616  18.876  1.00  0.00           H  
ATOM   4552  HG3 ARG   287      36.049  44.311  17.211  1.00  0.00           H  
ATOM   4553  CD  ARG   287      37.015  45.516  18.659  1.00  0.00           C  
ATOM   4554  HD2 ARG   287      37.049  46.357  17.966  1.00  0.00           H  
ATOM   4555  HD3 ARG   287      36.787  45.985  19.616  1.00  0.00           H  
ATOM   4556  NE  ARG   287      38.378  44.934  18.629  1.00  0.00           N  
ATOM   4557  HE  ARG   287      38.871  44.802  17.757  1.00  0.00           H  
ATOM   4558  CZ  ARG   287      39.187  44.726  19.650  1.00  0.00           C  
ATOM   4559  NH1 ARG   287      38.779  44.896  20.899  1.00  0.00           N  
ATOM   4560 HH11 ARG   287      37.808  45.003  21.158  1.00  0.00           H  
ATOM   4561 HH12 ARG   287      39.379  44.611  21.660  1.00  0.00           H  
ATOM   4562  NH2 ARG   287      40.416  44.384  19.402  1.00  0.00           N  
ATOM   4563 HH21 ARG   287      40.872  44.403  18.501  1.00  0.00           H  
ATOM   4564 HH22 ARG   287      41.101  44.209  20.123  1.00  0.00           H  
ATOM   4565  C   ARG   287      32.285  44.480  19.661  1.00  0.00           C  
ATOM   4566  O   ARG   287      31.382  44.845  18.938  1.00  0.00           O  
ATOM   4567  N   GLY   288      32.336  44.670  20.990  1.00  0.00           N  
ATOM   4568  H   GLY   288      33.057  44.164  21.484  1.00  0.00           H  
ATOM   4569  CA  GLY   288      31.346  45.461  21.748  1.00  0.00           C  
ATOM   4570  HA2 GLY   288      30.718  46.193  21.240  1.00  0.00           H  
ATOM   4571  HA3 GLY   288      30.722  44.702  22.220  1.00  0.00           H  
ATOM   4572  C   GLY   288      32.086  46.200  22.891  1.00  0.00           C  
ATOM   4573  O   GLY   288      33.188  45.880  23.183  1.00  0.00           O  
ATOM   4574  N   HIE   289      31.518  47.269  23.370  1.00  0.00           N  
ATOM   4575  H   HIE   289      30.585  47.375  22.998  1.00  0.00           H  
ATOM   4576  CA  HIE   289      32.012  48.210  24.351  1.00  0.00           C  
ATOM   4577  HA  HIE   289      32.671  47.622  24.991  1.00  0.00           H  
ATOM   4578  CB  HIE   289      32.759  49.291  23.614  1.00  0.00           C  
ATOM   4579  HB2 HIE   289      33.519  48.867  22.958  1.00  0.00           H  
ATOM   4580  HB3 HIE   289      32.049  49.853  23.007  1.00  0.00           H  
ATOM   4581  CG  HIE   289      33.366  50.176  24.628  1.00  0.00           C  
ATOM   4582  ND1 HIE   289      34.530  49.885  25.387  1.00  0.00           N  
ATOM   4583  CE1 HIE   289      34.614  50.904  26.254  1.00  0.00           C  
ATOM   4584  HE1 HIE   289      35.432  51.130  26.923  1.00  0.00           H  
ATOM   4585  NE2 HIE   289      33.719  51.881  25.971  1.00  0.00           N  
ATOM   4586  HE2 HIE   289      33.711  52.804  26.381  1.00  0.00           H  
ATOM   4587  CD2 HIE   289      32.917  51.452  24.927  1.00  0.00           C  
ATOM   4588  HD2 HIE   289      32.167  52.038  24.418  1.00  0.00           H  
ATOM   4589  C   HIE   289      30.923  48.770  25.294  1.00  0.00           C  
ATOM   4590  O   HIE   289      29.719  48.695  24.944  1.00  0.00           O  
ATOM   4591  N   ILE   290      31.345  49.292  26.459  1.00  0.00           N  
ATOM   4592  H   ILE   290      32.292  49.135  26.774  1.00  0.00           H  
ATOM   4593  CA  ILE   290      30.387  49.544  27.622  1.00  0.00           C  
ATOM   4594  HA  ILE   290      29.399  49.884  27.313  1.00  0.00           H  
ATOM   4595  CB  ILE   290      30.265  48.200  28.406  1.00  0.00           C  
ATOM   4596  HB  ILE   290      31.072  48.024  29.118  1.00  0.00           H  
ATOM   4597  CG2 ILE   290      28.906  48.338  29.178  1.00  0.00           C  
ATOM   4598 HG21 ILE   290      28.965  49.105  29.950  1.00  0.00           H  
ATOM   4599 HG22 ILE   290      28.059  48.438  28.499  1.00  0.00           H  
ATOM   4600 HG23 ILE   290      28.792  47.426  29.765  1.00  0.00           H  
ATOM   4601  CG1 ILE   290      30.004  46.828  27.596  1.00  0.00           C  
ATOM   4602 HG12 ILE   290      29.057  46.833  27.056  1.00  0.00           H  
ATOM   4603 HG13 ILE   290      30.743  46.698  26.806  1.00  0.00           H  
ATOM   4604  CD1 ILE   290      30.275  45.562  28.431  1.00  0.00           C  
ATOM   4605 HD11 ILE   290      31.125  45.585  29.114  1.00  0.00           H  
ATOM   4606 HD12 ILE   290      29.484  45.440  29.171  1.00  0.00           H  
ATOM   4607 HD13 ILE   290      30.347  44.696  27.773  1.00  0.00           H  
ATOM   4608  C   ILE   290      31.052  50.603  28.522  1.00  0.00           C  
ATOM   4609  O   ILE   290      31.936  50.330  29.350  1.00  0.00           O  
ATOM   4610  N   GLU   291      30.437  51.779  28.450  1.00  0.00           N  
ATOM   4611  H   GLU   291      29.809  51.952  27.678  1.00  0.00           H  
ATOM   4612  CA  GLU   291      30.727  52.953  29.346  1.00  0.00           C  
ATOM   4613  HA  GLU   291      31.814  53.032  29.330  1.00  0.00           H  
ATOM   4614  CB  GLU   291      30.230  54.184  28.610  1.00  0.00           C  
ATOM   4615  HB2 GLU   291      30.577  55.109  29.069  1.00  0.00           H  
ATOM   4616  HB3 GLU   291      30.703  54.152  27.629  1.00  0.00           H  
ATOM   4617  CG  GLU   291      28.745  54.206  28.542  1.00  0.00           C  
ATOM   4618  HG2 GLU   291      28.350  53.191  28.582  1.00  0.00           H  
ATOM   4619  HG3 GLU   291      28.256  54.793  29.319  1.00  0.00           H  
ATOM   4620  CD  GLU   291      28.353  54.835  27.208  1.00  0.00           C  
ATOM   4621  OE1 GLU   291      27.781  54.172  26.308  1.00  0.00           O  
ATOM   4622  OE2 GLU   291      28.724  56.005  26.964  1.00  0.00           O  
ATOM   4623  C   GLU   291      30.266  52.981  30.812  1.00  0.00           C  
ATOM   4624  O   GLU   291      29.267  52.420  31.184  1.00  0.00           O  
ATOM   4625  N   ASP   292      31.096  53.464  31.765  1.00  0.00           N  
ATOM   4626  H   ASP   292      31.944  53.823  31.350  1.00  0.00           H  
ATOM   4627  CA  ASP   292      30.810  53.315  33.181  1.00  0.00           C  
ATOM   4628  HA  ASP   292      31.679  53.645  33.751  1.00  0.00           H  
ATOM   4629  CB  ASP   292      29.576  54.180  33.674  1.00  0.00           C  
ATOM   4630  HB2 ASP   292      29.612  55.186  33.255  1.00  0.00           H  
ATOM   4631  HB3 ASP   292      28.632  53.824  33.261  1.00  0.00           H  
ATOM   4632  CG  ASP   292      29.481  54.346  35.174  1.00  0.00           C  
ATOM   4633  OD1 ASP   292      28.336  54.568  35.651  1.00  0.00           O  
ATOM   4634  OD2 ASP   292      30.499  54.248  35.867  1.00  0.00           O  
ATOM   4635  C   ASP   292      30.677  51.857  33.610  1.00  0.00           C  
ATOM   4636  O   ASP   292      29.655  51.559  34.275  1.00  0.00           O  
ATOM   4637  N   CYS   293      31.664  50.987  33.373  1.00  0.00           N  
ATOM   4638  H   CYS   293      32.528  51.264  32.929  1.00  0.00           H  
ATOM   4639  CA  CYS   293      31.484  49.588  33.631  1.00  0.00           C  
ATOM   4640  HA  CYS   293      30.960  49.444  34.576  1.00  0.00           H  
ATOM   4641  CB  CYS   293      30.680  49.019  32.429  1.00  0.00           C  
ATOM   4642  HB2 CYS   293      29.752  49.581  32.334  1.00  0.00           H  
ATOM   4643  HB3 CYS   293      31.153  49.251  31.474  1.00  0.00           H  
ATOM   4644  SG  CYS   293      30.258  47.274  32.635  1.00  0.00           S  
ATOM   4645  HG  CYS   293      29.307  47.317  33.572  1.00  0.00           H  
ATOM   4646  C   CYS   293      32.873  48.939  33.913  1.00  0.00           C  
ATOM   4647  O   CYS   293      33.832  49.164  33.188  1.00  0.00           O  
ATOM   4648  N   GLY   294      32.956  48.187  34.989  1.00  0.00           N  
ATOM   4649  H   GLY   294      32.080  47.877  35.384  1.00  0.00           H  
ATOM   4650  CA  GLY   294      34.105  47.704  35.579  1.00  0.00           C  
ATOM   4651  HA2 GLY   294      35.038  48.171  35.263  1.00  0.00           H  
ATOM   4652  HA3 GLY   294      34.087  47.816  36.663  1.00  0.00           H  
ATOM   4653  C   GLY   294      34.353  46.214  35.345  1.00  0.00           C  
ATOM   4654  O   GLY   294      34.092  45.650  34.291  1.00  0.00           O  
ATOM   4655  N   HIP   295      34.943  45.569  36.382  1.00  0.00           N  
ATOM   4656  H   HIP   295      35.066  46.160  37.192  1.00  0.00           H  
ATOM   4657  CA  HIP   295      35.595  44.287  36.128  1.00  0.00           C  
ATOM   4658  HA  HIP   295      36.229  44.244  35.242  1.00  0.00           H  
ATOM   4659  CB  HIP   295      36.444  43.782  37.322  1.00  0.00           C  
ATOM   4660  HB2 HIP   295      37.121  44.606  37.548  1.00  0.00           H  
ATOM   4661  HB3 HIP   295      35.910  43.501  38.230  1.00  0.00           H  
ATOM   4662  CG  HIP   295      37.269  42.636  36.815  1.00  0.00           C  
ATOM   4663  ND1 HIP   295      38.233  42.601  35.870  1.00  0.00           N  
ATOM   4664  HD1 HIP   295      38.585  43.424  35.402  1.00  0.00           H  
ATOM   4665  CE1 HIP   295      38.665  41.367  35.786  1.00  0.00           C  
ATOM   4666  HE1 HIP   295      39.602  41.018  35.378  1.00  0.00           H  
ATOM   4667  NE2 HIP   295      37.985  40.532  36.554  1.00  0.00           N  
ATOM   4668  HE2 HIP   295      38.141  39.538  36.645  1.00  0.00           H  
ATOM   4669  CD2 HIP   295      37.104  41.332  37.260  1.00  0.00           C  
ATOM   4670  HD2 HIP   295      36.365  41.042  37.992  1.00  0.00           H  
ATOM   4671  C   HIP   295      34.525  43.177  35.996  1.00  0.00           C  
ATOM   4672  O   HIP   295      34.759  42.194  35.312  1.00  0.00           O  
ATOM   4673  N   TRP   296      33.359  43.335  36.528  1.00  0.00           N  
ATOM   4674  H   TRP   296      33.174  44.279  36.835  1.00  0.00           H  
ATOM   4675  CA  TRP   296      32.235  42.384  36.838  1.00  0.00           C  
ATOM   4676  HA  TRP   296      32.529  41.357  36.620  1.00  0.00           H  
ATOM   4677  CB  TRP   296      31.756  42.547  38.312  1.00  0.00           C  
ATOM   4678  HB2 TRP   296      31.135  43.443  38.314  1.00  0.00           H  
ATOM   4679  HB3 TRP   296      31.151  41.660  38.494  1.00  0.00           H  
ATOM   4680  CG  TRP   296      32.746  42.589  39.415  1.00  0.00           C  
ATOM   4681  CD1 TRP   296      32.971  43.787  40.091  1.00  0.00           C  
ATOM   4682  HD1 TRP   296      32.503  44.739  39.890  1.00  0.00           H  
ATOM   4683  NE1 TRP   296      33.996  43.624  40.977  1.00  0.00           N  
ATOM   4684  HE1 TRP   296      34.326  44.392  41.544  1.00  0.00           H  
ATOM   4685  CE2 TRP   296      34.425  42.321  41.018  1.00  0.00           C  
ATOM   4686  CZ2 TRP   296      35.465  41.577  41.631  1.00  0.00           C  
ATOM   4687  HZ2 TRP   296      36.091  42.102  42.337  1.00  0.00           H  
ATOM   4688  CH2 TRP   296      35.691  40.193  41.411  1.00  0.00           C  
ATOM   4689  HH2 TRP   296      36.547  39.834  41.963  1.00  0.00           H  
ATOM   4690  CZ3 TRP   296      34.880  39.478  40.467  1.00  0.00           C  
ATOM   4691  HZ3 TRP   296      35.100  38.465  40.165  1.00  0.00           H  
ATOM   4692  CE3 TRP   296      33.785  40.185  39.842  1.00  0.00           C  
ATOM   4693  HE3 TRP   296      33.384  39.767  38.931  1.00  0.00           H  
ATOM   4694  CD2 TRP   296      33.619  41.625  40.023  1.00  0.00           C  
ATOM   4695  C   TRP   296      31.061  42.626  35.901  1.00  0.00           C  
ATOM   4696  O   TRP   296      29.899  42.585  36.279  1.00  0.00           O  
ATOM   4697  N   THR   297      31.350  42.966  34.641  1.00  0.00           N  
ATOM   4698  H   THR   297      32.351  43.030  34.526  1.00  0.00           H  
ATOM   4699  CA  THR   297      30.386  43.204  33.458  1.00  0.00           C  
ATOM   4700  HA  THR   297      30.191  44.276  33.471  1.00  0.00           H  
ATOM   4701  CB  THR   297      31.047  42.876  32.109  1.00  0.00           C  
ATOM   4702  HB  THR   297      30.363  42.880  31.260  1.00  0.00           H  
ATOM   4703  CG2 THR   297      32.172  43.900  31.813  1.00  0.00           C  
ATOM   4704 HG21 THR   297      32.818  43.547  31.009  1.00  0.00           H  
ATOM   4705 HG22 THR   297      31.758  44.878  31.565  1.00  0.00           H  
ATOM   4706 HG23 THR   297      32.701  44.113  32.741  1.00  0.00           H  
ATOM   4707  OG1 THR   297      31.755  41.693  32.219  1.00  0.00           O  
ATOM   4708  HG1 THR   297      32.656  41.860  31.934  1.00  0.00           H  
ATOM   4709  C   THR   297      29.037  42.395  33.574  1.00  0.00           C  
ATOM   4710  O   THR   297      27.925  43.013  33.446  1.00  0.00           O  
ATOM   4711  N   GLN   298      29.037  41.092  33.881  1.00  0.00           N  
ATOM   4712  H   GLN   298      29.842  40.519  34.091  1.00  0.00           H  
ATOM   4713  CA  GLN   298      27.791  40.295  33.997  1.00  0.00           C  
ATOM   4714  HA  GLN   298      27.290  40.293  33.028  1.00  0.00           H  
ATOM   4715  CB  GLN   298      28.194  38.900  34.507  1.00  0.00           C  
ATOM   4716  HB2 GLN   298      28.229  38.811  35.593  1.00  0.00           H  
ATOM   4717  HB3 GLN   298      27.452  38.222  34.085  1.00  0.00           H  
ATOM   4718  CG  GLN   298      29.475  38.289  33.852  1.00  0.00           C  
ATOM   4719  HG2 GLN   298      29.161  37.258  33.689  1.00  0.00           H  
ATOM   4720  HG3 GLN   298      29.765  38.662  32.870  1.00  0.00           H  
ATOM   4721  CD  GLN   298      30.730  38.273  34.749  1.00  0.00           C  
ATOM   4722  OE1 GLN   298      31.237  39.325  35.207  1.00  0.00           O  
ATOM   4723  NE2 GLN   298      31.107  37.110  35.094  1.00  0.00           N  
ATOM   4724 HE21 GLN   298      31.607  36.974  35.960  1.00  0.00           H  
ATOM   4725 HE22 GLN   298      30.699  36.244  34.773  1.00  0.00           H  
ATOM   4726  C   GLN   298      26.794  40.848  35.010  1.00  0.00           C  
ATOM   4727  O   GLN   298      25.594  40.599  34.770  1.00  0.00           O  
ATOM   4728  N   MET   299      27.206  41.557  36.078  1.00  0.00           N  
ATOM   4729  H   MET   299      28.211  41.659  36.044  1.00  0.00           H  
ATOM   4730  CA  MET   299      26.361  42.101  37.158  1.00  0.00           C  
ATOM   4731  HA  MET   299      25.375  42.100  36.692  1.00  0.00           H  
ATOM   4732  CB  MET   299      26.492  41.147  38.376  1.00  0.00           C  
ATOM   4733  HB2 MET   299      25.795  41.432  39.164  1.00  0.00           H  
ATOM   4734  HB3 MET   299      26.019  40.228  38.033  1.00  0.00           H  
ATOM   4735  CG  MET   299      27.825  40.771  38.895  1.00  0.00           C  
ATOM   4736  HG2 MET   299      28.399  40.215  38.153  1.00  0.00           H  
ATOM   4737  HG3 MET   299      28.469  41.635  39.058  1.00  0.00           H  
ATOM   4738  SD  MET   299      27.833  39.942  40.530  1.00  0.00           S  
ATOM   4739  CE  MET   299      27.928  41.369  41.650  1.00  0.00           C  
ATOM   4740  HE1 MET   299      28.842  41.927  41.449  1.00  0.00           H  
ATOM   4741  HE2 MET   299      27.045  42.008  41.639  1.00  0.00           H  
ATOM   4742  HE3 MET   299      28.060  40.981  42.660  1.00  0.00           H  
ATOM   4743  C   MET   299      26.641  43.596  37.393  1.00  0.00           C  
ATOM   4744  O   MET   299      26.064  44.096  38.367  1.00  0.00           O  
ATOM   4745  N   ASP   300      27.515  44.268  36.633  1.00  0.00           N  
ATOM   4746  H   ASP   300      28.096  43.769  35.975  1.00  0.00           H  
ATOM   4747  CA  ASP   300      27.580  45.736  36.654  1.00  0.00           C  
ATOM   4748  HA  ASP   300      27.298  46.033  37.664  1.00  0.00           H  
ATOM   4749  CB  ASP   300      29.085  46.116  36.350  1.00  0.00           C  
ATOM   4750  HB2 ASP   300      29.731  45.526  37.001  1.00  0.00           H  
ATOM   4751  HB3 ASP   300      29.156  45.862  35.292  1.00  0.00           H  
ATOM   4752  CG  ASP   300      29.508  47.578  36.581  1.00  0.00           C  
ATOM   4753  OD1 ASP   300      30.693  47.924  36.343  1.00  0.00           O  
ATOM   4754  OD2 ASP   300      28.690  48.310  37.076  1.00  0.00           O  
ATOM   4755  C   ASP   300      26.617  46.406  35.669  1.00  0.00           C  
ATOM   4756  O   ASP   300      25.871  47.298  36.058  1.00  0.00           O  
ATOM   4757  N   LYS   301      26.553  45.865  34.424  1.00  0.00           N  
ATOM   4758  H   LYS   301      27.139  45.061  34.253  1.00  0.00           H  
ATOM   4759  CA  LYS   301      25.437  46.277  33.483  1.00  0.00           C  
ATOM   4760  HA  LYS   301      24.657  46.830  34.008  1.00  0.00           H  
ATOM   4761  CB  LYS   301      26.073  47.318  32.537  1.00  0.00           C  
ATOM   4762  HB2 LYS   301      26.869  46.798  32.004  1.00  0.00           H  
ATOM   4763  HB3 LYS   301      25.448  47.626  31.699  1.00  0.00           H  
ATOM   4764  CG  LYS   301      26.580  48.583  33.285  1.00  0.00           C  
ATOM   4765  HG2 LYS   301      25.744  48.881  33.918  1.00  0.00           H  
ATOM   4766  HG3 LYS   301      27.506  48.410  33.833  1.00  0.00           H  
ATOM   4767  CD  LYS   301      26.804  49.832  32.321  1.00  0.00           C  
ATOM   4768  HD2 LYS   301      27.737  49.761  31.763  1.00  0.00           H  
ATOM   4769  HD3 LYS   301      25.963  49.894  31.631  1.00  0.00           H  
ATOM   4770  CE  LYS   301      26.780  51.135  33.191  1.00  0.00           C  
ATOM   4771  HE2 LYS   301      26.042  51.127  33.993  1.00  0.00           H  
ATOM   4772  HE3 LYS   301      27.640  51.118  33.860  1.00  0.00           H  
ATOM   4773  NZ  LYS   301      26.729  52.357  32.376  1.00  0.00           N  
ATOM   4774  HZ1 LYS   301      26.149  52.238  31.557  1.00  0.00           H  
ATOM   4775  HZ2 LYS   301      26.374  53.168  32.863  1.00  0.00           H  
ATOM   4776  HZ3 LYS   301      27.650  52.604  32.043  1.00  0.00           H  
ATOM   4777  C   LYS   301      24.698  45.125  32.804  1.00  0.00           C  
ATOM   4778  O   LYS   301      24.853  44.963  31.617  1.00  0.00           O  
ATOM   4779  N   PRO   302      23.833  44.357  33.534  1.00  0.00           N  
ATOM   4780  CD  PRO   302      23.626  44.529  34.989  1.00  0.00           C  
ATOM   4781  HD2 PRO   302      23.451  45.580  35.222  1.00  0.00           H  
ATOM   4782  HD3 PRO   302      24.513  44.159  35.501  1.00  0.00           H  
ATOM   4783  CG  PRO   302      22.471  43.605  35.275  1.00  0.00           C  
ATOM   4784  HG2 PRO   302      21.545  44.137  35.059  1.00  0.00           H  
ATOM   4785  HG3 PRO   302      22.586  43.218  36.288  1.00  0.00           H  
ATOM   4786  CB  PRO   302      22.532  42.508  34.210  1.00  0.00           C  
ATOM   4787  HB2 PRO   302      21.583  42.021  33.986  1.00  0.00           H  
ATOM   4788  HB3 PRO   302      23.195  41.713  34.553  1.00  0.00           H  
ATOM   4789  CA  PRO   302      23.275  43.130  33.038  1.00  0.00           C  
ATOM   4790  HA  PRO   302      24.172  42.565  32.787  1.00  0.00           H  
ATOM   4791  C   PRO   302      22.443  43.279  31.772  1.00  0.00           C  
ATOM   4792  O   PRO   302      22.541  42.564  30.789  1.00  0.00           O  
ATOM   4793  N   THR   303      21.618  44.309  31.737  1.00  0.00           N  
ATOM   4794  H   THR   303      21.582  44.946  32.519  1.00  0.00           H  
ATOM   4795  CA  THR   303      20.773  44.508  30.481  1.00  0.00           C  
ATOM   4796  HA  THR   303      20.222  43.588  30.284  1.00  0.00           H  
ATOM   4797  CB  THR   303      19.710  45.616  30.617  1.00  0.00           C  
ATOM   4798  HB  THR   303      19.180  45.644  29.666  1.00  0.00           H  
ATOM   4799  CG2 THR   303      18.680  45.231  31.605  1.00  0.00           C  
ATOM   4800 HG21 THR   303      18.238  44.256  31.400  1.00  0.00           H  
ATOM   4801 HG22 THR   303      19.080  45.115  32.612  1.00  0.00           H  
ATOM   4802 HG23 THR   303      17.865  45.953  31.566  1.00  0.00           H  
ATOM   4803  OG1 THR   303      20.248  46.837  30.998  1.00  0.00           O  
ATOM   4804  HG1 THR   303      20.750  47.258  30.296  1.00  0.00           H  
ATOM   4805  C   THR   303      21.632  44.951  29.306  1.00  0.00           C  
ATOM   4806  O   THR   303      21.309  44.532  28.192  1.00  0.00           O  
ATOM   4807  N   GLU   304      22.721  45.685  29.537  1.00  0.00           N  
ATOM   4808  H   GLU   304      22.945  45.843  30.509  1.00  0.00           H  
ATOM   4809  CA  GLU   304      23.610  46.117  28.433  1.00  0.00           C  
ATOM   4810  HA  GLU   304      23.023  46.490  27.593  1.00  0.00           H  
ATOM   4811  CB  GLU   304      24.534  47.249  28.780  1.00  0.00           C  
ATOM   4812  HB2 GLU   304      25.345  46.736  29.298  1.00  0.00           H  
ATOM   4813  HB3 GLU   304      24.871  47.682  27.838  1.00  0.00           H  
ATOM   4814  CG  GLU   304      23.712  48.318  29.601  1.00  0.00           C  
ATOM   4815  HG2 GLU   304      23.364  47.957  30.569  1.00  0.00           H  
ATOM   4816  HG3 GLU   304      24.391  49.157  29.752  1.00  0.00           H  
ATOM   4817  CD  GLU   304      22.482  48.831  28.867  1.00  0.00           C  
ATOM   4818  OE1 GLU   304      21.369  48.821  29.422  1.00  0.00           O  
ATOM   4819  OE2 GLU   304      22.613  49.134  27.624  1.00  0.00           O  
ATOM   4820  C   GLU   304      24.387  44.922  27.880  1.00  0.00           C  
ATOM   4821  O   GLU   304      24.341  44.700  26.637  1.00  0.00           O  
ATOM   4822  N   VAL   305      24.887  44.125  28.773  1.00  0.00           N  
ATOM   4823  H   VAL   305      24.694  44.349  29.739  1.00  0.00           H  
ATOM   4824  CA  VAL   305      25.628  42.867  28.414  1.00  0.00           C  
ATOM   4825  HA  VAL   305      26.455  43.043  27.727  1.00  0.00           H  
ATOM   4826  CB  VAL   305      26.191  42.278  29.719  1.00  0.00           C  
ATOM   4827  HB  VAL   305      25.492  42.440  30.539  1.00  0.00           H  
ATOM   4828  CG1 VAL   305      26.615  40.798  29.732  1.00  0.00           C  
ATOM   4829 HG11 VAL   305      25.885  40.123  29.286  1.00  0.00           H  
ATOM   4830 HG12 VAL   305      27.518  40.664  29.135  1.00  0.00           H  
ATOM   4831 HG13 VAL   305      26.629  40.350  30.725  1.00  0.00           H  
ATOM   4832  CG2 VAL   305      27.396  43.068  30.149  1.00  0.00           C  
ATOM   4833 HG21 VAL   305      28.044  43.190  29.281  1.00  0.00           H  
ATOM   4834 HG22 VAL   305      27.071  44.056  30.477  1.00  0.00           H  
ATOM   4835 HG23 VAL   305      27.914  42.520  30.936  1.00  0.00           H  
ATOM   4836  C   VAL   305      24.640  41.870  27.820  1.00  0.00           C  
ATOM   4837  O   VAL   305      25.087  41.252  26.846  1.00  0.00           O  
ATOM   4838  N   ASN   306      23.441  41.665  28.336  1.00  0.00           N  
ATOM   4839  H   ASN   306      23.050  42.252  29.059  1.00  0.00           H  
ATOM   4840  CA  ASN   306      22.466  40.733  27.686  1.00  0.00           C  
ATOM   4841  HA  ASN   306      22.920  39.745  27.612  1.00  0.00           H  
ATOM   4842  CB  ASN   306      21.230  40.667  28.496  1.00  0.00           C  
ATOM   4843  HB2 ASN   306      20.963  41.683  28.786  1.00  0.00           H  
ATOM   4844  HB3 ASN   306      20.474  40.270  27.818  1.00  0.00           H  
ATOM   4845  CG  ASN   306      21.347  39.910  29.798  1.00  0.00           C  
ATOM   4846  OD1 ASN   306      22.436  39.389  30.083  1.00  0.00           O  
ATOM   4847  ND2 ASN   306      20.334  39.584  30.565  1.00  0.00           N  
ATOM   4848 HD21 ASN   306      20.506  38.909  31.296  1.00  0.00           H  
ATOM   4849 HD22 ASN   306      19.420  39.941  30.325  1.00  0.00           H  
ATOM   4850  C   ASN   306      22.071  41.133  26.232  1.00  0.00           C  
ATOM   4851  O   ASN   306      21.922  40.279  25.359  1.00  0.00           O  
ATOM   4852  N   GLN   307      21.874  42.396  25.976  1.00  0.00           N  
ATOM   4853  H   GLN   307      21.797  43.058  26.735  1.00  0.00           H  
ATOM   4854  CA  GLN   307      21.550  42.924  24.701  1.00  0.00           C  
ATOM   4855  HA  GLN   307      20.681  42.401  24.303  1.00  0.00           H  
ATOM   4856  CB  GLN   307      21.435  44.461  24.909  1.00  0.00           C  
ATOM   4857  HB2 GLN   307      20.747  44.550  25.749  1.00  0.00           H  
ATOM   4858  HB3 GLN   307      22.426  44.834  25.168  1.00  0.00           H  
ATOM   4859  CG  GLN   307      20.900  45.240  23.721  1.00  0.00           C  
ATOM   4860  HG2 GLN   307      20.085  44.615  23.355  1.00  0.00           H  
ATOM   4861  HG3 GLN   307      20.530  46.169  24.155  1.00  0.00           H  
ATOM   4862  CD  GLN   307      21.897  45.584  22.657  1.00  0.00           C  
ATOM   4863  OE1 GLN   307      22.971  46.135  22.874  1.00  0.00           O  
ATOM   4864  NE2 GLN   307      21.550  45.040  21.464  1.00  0.00           N  
ATOM   4865 HE21 GLN   307      22.196  45.307  20.735  1.00  0.00           H  
ATOM   4866 HE22 GLN   307      20.857  44.319  21.323  1.00  0.00           H  
ATOM   4867  C   GLN   307      22.680  42.588  23.615  1.00  0.00           C  
ATOM   4868  O   GLN   307      22.468  42.071  22.518  1.00  0.00           O  
ATOM   4869  N   ILE   308      23.905  42.913  24.028  1.00  0.00           N  
ATOM   4870  H   ILE   308      24.034  43.361  24.924  1.00  0.00           H  
ATOM   4871  CA  ILE   308      25.085  42.572  23.307  1.00  0.00           C  
ATOM   4872  HA  ILE   308      25.043  43.106  22.358  1.00  0.00           H  
ATOM   4873  CB  ILE   308      26.225  43.273  24.122  1.00  0.00           C  
ATOM   4874  HB  ILE   308      26.040  43.173  25.191  1.00  0.00           H  
ATOM   4875  CG2 ILE   308      27.641  42.631  24.064  1.00  0.00           C  
ATOM   4876 HG21 ILE   308      28.250  43.157  24.800  1.00  0.00           H  
ATOM   4877 HG22 ILE   308      27.765  41.593  24.371  1.00  0.00           H  
ATOM   4878 HG23 ILE   308      28.133  42.742  23.098  1.00  0.00           H  
ATOM   4879  CG1 ILE   308      26.361  44.782  23.678  1.00  0.00           C  
ATOM   4880 HG12 ILE   308      26.953  44.801  22.763  1.00  0.00           H  
ATOM   4881 HG13 ILE   308      25.380  45.189  23.431  1.00  0.00           H  
ATOM   4882  CD1 ILE   308      27.139  45.711  24.689  1.00  0.00           C  
ATOM   4883 HD11 ILE   308      26.621  45.616  25.643  1.00  0.00           H  
ATOM   4884 HD12 ILE   308      28.169  45.379  24.816  1.00  0.00           H  
ATOM   4885 HD13 ILE   308      27.231  46.718  24.280  1.00  0.00           H  
ATOM   4886  C   ILE   308      25.281  41.091  23.043  1.00  0.00           C  
ATOM   4887  O   ILE   308      25.694  40.694  21.925  1.00  0.00           O  
ATOM   4888  N   LEU   309      24.811  40.228  23.913  1.00  0.00           N  
ATOM   4889  H   LEU   309      24.420  40.581  24.775  1.00  0.00           H  
ATOM   4890  CA  LEU   309      24.826  38.765  23.646  1.00  0.00           C  
ATOM   4891  HA  LEU   309      25.596  38.589  22.895  1.00  0.00           H  
ATOM   4892  CB  LEU   309      25.039  38.022  24.942  1.00  0.00           C  
ATOM   4893  HB2 LEU   309      24.378  38.408  25.718  1.00  0.00           H  
ATOM   4894  HB3 LEU   309      24.864  36.957  24.789  1.00  0.00           H  
ATOM   4895  CG  LEU   309      26.430  38.344  25.600  1.00  0.00           C  
ATOM   4896  HG  LEU   309      26.603  39.378  25.898  1.00  0.00           H  
ATOM   4897  CD1 LEU   309      26.420  37.539  26.951  1.00  0.00           C  
ATOM   4898 HD11 LEU   309      26.114  36.505  26.792  1.00  0.00           H  
ATOM   4899 HD12 LEU   309      27.398  37.622  27.426  1.00  0.00           H  
ATOM   4900 HD13 LEU   309      25.643  38.019  27.545  1.00  0.00           H  
ATOM   4901  CD2 LEU   309      27.542  37.914  24.705  1.00  0.00           C  
ATOM   4902 HD21 LEU   309      28.464  37.918  25.286  1.00  0.00           H  
ATOM   4903 HD22 LEU   309      27.516  36.916  24.268  1.00  0.00           H  
ATOM   4904 HD23 LEU   309      27.803  38.551  23.860  1.00  0.00           H  
ATOM   4905  C   LEU   309      23.629  38.185  22.822  1.00  0.00           C  
ATOM   4906  O   LEU   309      23.670  37.161  22.163  1.00  0.00           O  
ATOM   4907  N   ILE   310      22.453  38.815  22.964  1.00  0.00           N  
ATOM   4908  H   ILE   310      22.389  39.490  23.713  1.00  0.00           H  
ATOM   4909  CA  ILE   310      21.172  38.280  22.309  1.00  0.00           C  
ATOM   4910  HA  ILE   310      21.008  37.221  22.511  1.00  0.00           H  
ATOM   4911  CB  ILE   310      19.854  38.917  22.730  1.00  0.00           C  
ATOM   4912  HB  ILE   310      20.073  39.983  22.776  1.00  0.00           H  
ATOM   4913  CG2 ILE   310      18.662  38.789  21.770  1.00  0.00           C  
ATOM   4914 HG21 ILE   310      18.274  37.774  21.681  1.00  0.00           H  
ATOM   4915 HG22 ILE   310      17.880  39.530  21.936  1.00  0.00           H  
ATOM   4916 HG23 ILE   310      18.906  39.033  20.736  1.00  0.00           H  
ATOM   4917  CG1 ILE   310      19.480  38.385  24.054  1.00  0.00           C  
ATOM   4918 HG12 ILE   310      18.948  37.437  23.962  1.00  0.00           H  
ATOM   4919 HG13 ILE   310      20.347  38.149  24.671  1.00  0.00           H  
ATOM   4920  CD1 ILE   310      18.528  39.373  24.789  1.00  0.00           C  
ATOM   4921 HD11 ILE   310      19.163  40.178  25.159  1.00  0.00           H  
ATOM   4922 HD12 ILE   310      17.770  39.699  24.077  1.00  0.00           H  
ATOM   4923 HD13 ILE   310      18.099  38.964  25.703  1.00  0.00           H  
ATOM   4924  C   ILE   310      21.431  38.456  20.791  1.00  0.00           C  
ATOM   4925  O   ILE   310      21.261  37.514  20.006  1.00  0.00           O  
ATOM   4926  N   LYS   311      21.943  39.683  20.467  1.00  0.00           N  
ATOM   4927  H   LYS   311      22.311  40.137  21.291  1.00  0.00           H  
ATOM   4928  CA  LYS   311      22.293  40.048  19.079  1.00  0.00           C  
ATOM   4929  HA  LYS   311      21.393  40.110  18.467  1.00  0.00           H  
ATOM   4930  CB  LYS   311      22.862  41.553  19.121  1.00  0.00           C  
ATOM   4931  HB2 LYS   311      21.972  42.139  19.348  1.00  0.00           H  
ATOM   4932  HB3 LYS   311      23.564  41.637  19.952  1.00  0.00           H  
ATOM   4933  CG  LYS   311      23.628  42.299  18.008  1.00  0.00           C  
ATOM   4934  HG2 LYS   311      23.849  43.324  18.304  1.00  0.00           H  
ATOM   4935  HG3 LYS   311      24.570  41.799  17.784  1.00  0.00           H  
ATOM   4936  CD  LYS   311      22.847  42.421  16.763  1.00  0.00           C  
ATOM   4937  HD2 LYS   311      22.769  41.434  16.308  1.00  0.00           H
[truncated: 14,880 more chars]
