# Supplementary material for: Synthesis, In Vitro Profiling, and In Vivo Evaluation of Benzohomoadamantane-Based Ureas for Visceral Pain: A New Indication for Soluble Epoxide Hydrolase Inhibitors
Source: J Med Chem. 2022 Oct 12;65(20):13660–80. doi: 10.1021/acs.jmedchem.2c00515 (PMC9620236; doi:10.1021/acs.jmedchem.2c00515)
Supplement: Supplementary file 6 — jm2c00515_si_006.pdb [file jm2c00515_si_006.pdb]

CRYST1   73.230   67.892   69.202  90.00  90.00  90.00 P 1           1
ATOM      1  N   THR X   1      12.510  32.874  20.455  1.00  0.00           N
ATOM      2  H1  THR X   1      11.671  32.409  20.138  1.00  0.00           H
ATOM      3  H2  THR X   1      12.323  33.258  21.370  1.00  0.00           H
ATOM      4  H3  THR X   1      13.193  32.131  20.425  1.00  0.00           H
ATOM      5  CA  THR X   1      13.067  33.937  19.605  1.00  0.00           C
ATOM      6  HA  THR X   1      12.954  33.728  18.541  1.00  0.00           H
ATOM      7  CB  THR X   1      12.194  35.135  19.979  1.00  0.00           C
ATOM      8  HB  THR X   1      12.404  35.344  21.028  1.00  0.00           H
ATOM      9  CG2 THR X   1      12.543  36.290  18.982  1.00  0.00           C
ATOM     10 HG21 THR X   1      13.618  36.468  18.938  1.00  0.00           H
ATOM     11 HG22 THR X   1      12.281  35.962  17.976  1.00  0.00           H
ATOM     12 HG23 THR X   1      12.025  37.180  19.338  1.00  0.00           H
ATOM     13  OG1 THR X   1      10.839  34.994  19.730  1.00  0.00           O
ATOM     14  HG1 THR X   1      10.430  35.358  20.518  1.00  0.00           H
ATOM     15  C   THR X   1      14.510  34.100  19.888  1.00  0.00           C
ATOM     16  O   THR X   1      15.014  34.977  20.569  1.00  0.00           O
ATOM     17  N   SER X   2      15.262  33.078  19.371  1.00  0.00           N
ATOM     18  H   SER X   2      14.810  32.256  18.998  1.00  0.00           H
ATOM     19  CA  SER X   2      16.670  32.773  19.867  1.00  0.00           C
ATOM     20  HA  SER X   2      16.727  32.678  20.952  1.00  0.00           H
ATOM     21  CB  SER X   2      16.911  31.380  19.310  1.00  0.00           C
ATOM     22  HB2 SER X   2      16.841  31.220  18.234  1.00  0.00           H
ATOM     23  HB3 SER X   2      17.926  31.054  19.535  1.00  0.00           H
ATOM     24  OG  SER X   2      16.067  30.441  19.927  1.00  0.00           O
ATOM     25  HG  SER X   2      16.624  29.776  20.339  1.00  0.00           H
ATOM     26  C   SER X   2      17.837  33.741  19.616  1.00  0.00           C
ATOM     27  O   SER X   2      18.833  33.593  20.260  1.00  0.00           O
ATOM     28  N   CYS X   3      17.588  34.880  18.949  1.00  0.00           N
ATOM     29  H   CYS X   3      16.763  34.939  18.369  1.00  0.00           H
ATOM     30  CA  CYS X   3      18.403  36.088  19.289  1.00  0.00           C
ATOM     31  HA  CYS X   3      19.457  35.819  19.221  1.00  0.00           H
ATOM     32  CB  CYS X   3      18.027  37.190  18.266  1.00  0.00           C
ATOM     33  HB2 CYS X   3      18.661  38.062  18.427  1.00  0.00           H
ATOM     34  HB3 CYS X   3      18.244  36.850  17.253  1.00  0.00           H
ATOM     35  SG  CYS X   3      16.274  37.627  18.464  1.00  0.00           S
ATOM     36  HG  CYS X   3      16.124  38.474  17.442  1.00  0.00           H
ATOM     37  C   CYS X   3      18.317  36.736  20.662  1.00  0.00           C
ATOM     38  O   CYS X   3      19.181  37.538  21.156  1.00  0.00           O
ATOM     39  N   ASN X   4      17.312  36.374  21.451  1.00  0.00           N
ATOM     40  H   ASN X   4      16.647  35.759  21.005  1.00  0.00           H
ATOM     41  CA  ASN X   4      17.093  36.967  22.794  1.00  0.00           C
ATOM     42  HA  ASN X   4      17.606  37.922  22.904  1.00  0.00           H
ATOM     43  CB  ASN X   4      15.573  37.117  23.049  1.00  0.00           C
ATOM     44  HB2 ASN X   4      15.135  37.659  22.211  1.00  0.00           H
ATOM     45  HB3 ASN X   4      15.100  36.143  22.929  1.00  0.00           H
ATOM     46  CG  ASN X   4      15.291  37.840  24.354  1.00  0.00           C
ATOM     47  OD1 ASN X   4      15.725  37.358  25.397  1.00  0.00           O
ATOM     48  ND2 ASN X   4      14.677  39.017  24.322  1.00  0.00           N
ATOM     49 HD21 ASN X   4      14.675  39.593  25.151  1.00  0.00           H
ATOM     50 HD22 ASN X   4      14.301  39.321  23.436  1.00  0.00           H
ATOM     51  C   ASN X   4      17.677  35.940  23.821  1.00  0.00           C
ATOM     52  O   ASN X   4      17.317  34.717  23.739  1.00  0.00           O
ATOM     53  N   PRO X   5      18.573  36.403  24.739  1.00  0.00           N
ATOM     54  CD  PRO X   5      19.410  37.610  24.675  1.00  0.00           C
ATOM     55  HD2 PRO X   5      18.793  38.430  25.043  1.00  0.00           H
ATOM     56  HD3 PRO X   5      19.784  37.958  23.712  1.00  0.00           H
ATOM     57  CG  PRO X   5      20.603  37.403  25.631  1.00  0.00           C
ATOM     58  HG2 PRO X   5      20.976  38.346  26.031  1.00  0.00           H
ATOM     59  HG3 PRO X   5      21.470  37.092  25.048  1.00  0.00           H
ATOM     60  CB  PRO X   5      20.091  36.423  26.655  1.00  0.00           C
ATOM     61  HB2 PRO X   5      19.479  36.989  27.358  1.00  0.00           H
ATOM     62  HB3 PRO X   5      20.870  35.902  27.212  1.00  0.00           H
ATOM     63  CA  PRO X   5      19.207  35.494  25.729  1.00  0.00           C
ATOM     64  HA  PRO X   5      19.883  34.819  25.204  1.00  0.00           H
ATOM     65  C   PRO X   5      18.278  34.610  26.616  1.00  0.00           C
ATOM     66  O   PRO X   5      18.702  33.513  27.014  1.00  0.00           O
ATOM     67  N   SER X   6      17.036  35.083  26.878  1.00  0.00           N
ATOM     68  H   SER X   6      16.834  36.048  26.661  1.00  0.00           H
ATOM     69  CA  SER X   6      16.089  34.338  27.683  1.00  0.00           C
ATOM     70  HA  SER X   6      16.556  33.947  28.587  1.00  0.00           H
ATOM     71  CB  SER X   6      15.020  35.266  28.265  1.00  0.00           C
ATOM     72  HB2 SER X   6      14.343  34.693  28.899  1.00  0.00           H
ATOM     73  HB3 SER X   6      15.438  36.080  28.856  1.00  0.00           H
ATOM     74  OG  SER X   6      14.158  35.800  27.265  1.00  0.00           O
ATOM     75  HG  SER X   6      14.818  36.219  26.708  1.00  0.00           H
ATOM     76  C   SER X   6      15.451  33.129  26.902  1.00  0.00           C
ATOM     77  O   SER X   6      14.602  32.395  27.395  1.00  0.00           O
ATOM     78  N   ASP X   7      15.892  32.940  25.707  1.00  0.00           N
ATOM     79  H   ASP X   7      16.551  33.628  25.369  1.00  0.00           H
ATOM     80  CA  ASP X   7      15.440  31.930  24.710  1.00  0.00           C
ATOM     81  HA  ASP X   7      14.923  31.111  25.210  1.00  0.00           H
ATOM     82  CB  ASP X   7      14.585  32.505  23.614  1.00  0.00           C
ATOM     83  HB2 ASP X   7      15.205  33.325  23.251  1.00  0.00           H
ATOM     84  HB3 ASP X   7      14.557  31.793  22.789  1.00  0.00           H
ATOM     85  CG  ASP X   7      13.151  32.949  23.892  1.00  0.00           C
ATOM     86  OD1 ASP X   7      12.481  32.452  24.854  1.00  0.00           O
ATOM     87  OD2 ASP X   7      12.647  33.743  23.098  1.00  0.00           O
ATOM     88  C   ASP X   7      16.638  31.151  24.126  1.00  0.00           C
ATOM     89  O   ASP X   7      16.495  30.030  23.540  1.00  0.00           O
ATOM     90  N   MET X   8      17.878  31.618  24.204  1.00  0.00           N
ATOM     91  H   MET X   8      18.059  32.484  24.693  1.00  0.00           H
ATOM     92  CA  MET X   8      19.080  30.793  23.767  1.00  0.00           C
ATOM     93  HA  MET X   8      18.833  30.471  22.755  1.00  0.00           H
ATOM     94  CB  MET X   8      20.345  31.682  23.882  1.00  0.00           C
ATOM     95  HB2 MET X   8      20.580  31.961  24.909  1.00  0.00           H
ATOM     96  HB3 MET X   8      21.165  30.993  23.680  1.00  0.00           H
ATOM     97  CG  MET X   8      20.266  32.872  22.984  1.00  0.00           C
ATOM     98  HG2 MET X   8      20.153  32.501  21.965  1.00  0.00           H
ATOM     99  HG3 MET X   8      19.391  33.504  23.133  1.00  0.00           H
ATOM    100  SD  MET X   8      21.804  33.899  23.000  1.00  0.00           S
ATOM    101  CE  MET X   8      21.329  35.359  22.106  1.00  0.00           C
ATOM    102  HE1 MET X   8      20.824  35.021  21.201  1.00  0.00           H
ATOM    103  HE2 MET X   8      20.541  35.846  22.680  1.00  0.00           H
ATOM    104  HE3 MET X   8      22.221  35.937  21.863  1.00  0.00           H
ATOM    105  C   MET X   8      19.117  29.471  24.672  1.00  0.00           C
ATOM    106  O   MET X   8      18.612  29.426  25.773  1.00  0.00           O
ATOM    107  N   SER X   9      19.850  28.422  24.191  1.00  0.00           N
ATOM    108  H   SER X   9      20.282  28.447  23.278  1.00  0.00           H
ATOM    109  CA  SER X   9      20.125  27.289  25.057  1.00  0.00           C
ATOM    110  HA  SER X   9      19.252  27.056  25.667  1.00  0.00           H
ATOM    111  CB  SER X   9      20.391  26.043  24.208  1.00  0.00           C
ATOM    112  HB2 SER X   9      21.374  26.173  23.755  1.00  0.00           H
ATOM    113  HB3 SER X   9      20.182  25.153  24.803  1.00  0.00           H
ATOM    114  OG  SER X   9      19.448  26.072  23.125  1.00  0.00           O
ATOM    115  HG  SER X   9      19.835  26.576  22.406  1.00  0.00           H
ATOM    116  C   SER X   9      21.277  27.556  25.970  1.00  0.00           C
ATOM    117  O   SER X   9      22.459  27.475  25.571  1.00  0.00           O
ATOM    118  N   HIE X  10      20.900  27.814  27.255  1.00  0.00           N
ATOM    119  H   HIE X  10      19.917  27.740  27.475  1.00  0.00           H
ATOM    120  CA  HIE X  10      21.830  27.716  28.357  1.00  0.00           C
ATOM    121  HA  HIE X  10      22.797  28.174  28.149  1.00  0.00           H
ATOM    122  CB  HIE X  10      21.209  28.425  29.591  1.00  0.00           C
ATOM    123  HB2 HIE X  10      20.295  27.882  29.832  1.00  0.00           H
ATOM    124  HB3 HIE X  10      21.925  28.289  30.402  1.00  0.00           H
ATOM    125  CG  HIE X  10      21.052  29.935  29.505  1.00  0.00           C
ATOM    126  ND1 HIE X  10      21.766  30.902  30.176  1.00  0.00           N
ATOM    127  CE1 HIE X  10      21.319  32.072  29.781  1.00  0.00           C
ATOM    128  HE1 HIE X  10      21.743  33.004  30.126  1.00  0.00           H
ATOM    129  NE2 HIE X  10      20.390  31.978  28.767  1.00  0.00           N
ATOM    130  HE2 HIE X  10      19.973  32.649  28.138  1.00  0.00           H
ATOM    131  CD2 HIE X  10      20.285  30.607  28.553  1.00  0.00           C
ATOM    132  HD2 HIE X  10      19.684  30.110  27.806  1.00  0.00           H
ATOM    133  C   HIE X  10      22.216  26.223  28.634  1.00  0.00           C
ATOM    134  O   HIE X  10      21.517  25.232  28.288  1.00  0.00           O
ATOM    135  N   GLY X  11      23.417  26.092  29.279  1.00  0.00           N
ATOM    136  H   GLY X  11      23.859  26.938  29.607  1.00  0.00           H
ATOM    137  CA  GLY X  11      24.044  24.756  29.494  1.00  0.00           C
ATOM    138  HA2 GLY X  11      23.280  24.020  29.740  1.00  0.00           H
ATOM    139  HA3 GLY X  11      24.599  24.501  28.591  1.00  0.00           H
ATOM    140  C   GLY X  11      25.094  24.894  30.648  1.00  0.00           C
ATOM    141  O   GLY X  11      25.578  26.012  30.936  1.00  0.00           O
ATOM    142  N   TYR X  12      25.554  23.755  31.197  1.00  0.00           N
ATOM    143  H   TYR X  12      25.193  22.905  30.787  1.00  0.00           H
ATOM    144  CA  TYR X  12      26.489  23.549  32.330  1.00  0.00           C
ATOM    145  HA  TYR X  12      26.989  24.495  32.539  1.00  0.00           H
ATOM    146  CB  TYR X  12      25.626  23.206  33.544  1.00  0.00           C
ATOM    147  HB2 TYR X  12      24.914  22.422  33.287  1.00  0.00           H
ATOM    148  HB3 TYR X  12      26.317  22.853  34.310  1.00  0.00           H
ATOM    149  CG  TYR X  12      24.836  24.429  34.066  1.00  0.00           C
ATOM    150  CD1 TYR X  12      23.434  24.667  33.876  1.00  0.00           C
ATOM    151  HD1 TYR X  12      22.919  23.925  33.283  1.00  0.00           H
ATOM    152  CE1 TYR X  12      22.793  25.756  34.406  1.00  0.00           C
ATOM    153  HE1 TYR X  12      21.739  25.896  34.218  1.00  0.00           H
ATOM    154  CZ  TYR X  12      23.543  26.673  35.174  1.00  0.00           C
ATOM    155  OH  TYR X  12      22.915  27.818  35.614  1.00  0.00           O
ATOM    156  HH  TYR X  12      23.401  28.375  36.226  1.00  0.00           H
ATOM    157  CE2 TYR X  12      24.902  26.452  35.432  1.00  0.00           C
ATOM    158  HE2 TYR X  12      25.459  27.090  36.103  1.00  0.00           H
ATOM    159  CD2 TYR X  12      25.512  25.347  34.902  1.00  0.00           C
ATOM    160  HD2 TYR X  12      26.485  25.116  35.309  1.00  0.00           H
ATOM    161  C   TYR X  12      27.509  22.438  31.941  1.00  0.00           C
ATOM    162  O   TYR X  12      27.122  21.499  31.266  1.00  0.00           O
ATOM    163  N   VAL X  13      28.774  22.435  32.331  1.00  0.00           N
ATOM    164  H   VAL X  13      29.070  23.296  32.768  1.00  0.00           H
ATOM    165  CA  VAL X  13      29.832  21.456  32.129  1.00  0.00           C
ATOM    166  HA  VAL X  13      29.336  20.492  32.011  1.00  0.00           H
ATOM    167  CB  VAL X  13      30.687  21.735  30.864  1.00  0.00           C
ATOM    168  HB  VAL X  13      31.223  22.666  31.049  1.00  0.00           H
ATOM    169  CG1 VAL X  13      31.669  20.564  30.576  1.00  0.00           C
ATOM    170 HG11 VAL X  13      31.094  19.681  30.299  1.00  0.00           H
ATOM    171 HG12 VAL X  13      32.182  20.777  29.638  1.00  0.00           H
ATOM    172 HG13 VAL X  13      32.341  20.418  31.421  1.00  0.00           H
ATOM    173  CG2 VAL X  13      29.828  21.922  29.653  1.00  0.00           C
ATOM    174 HG21 VAL X  13      29.197  22.803  29.773  1.00  0.00           H
ATOM    175 HG22 VAL X  13      30.348  22.160  28.725  1.00  0.00           H
ATOM    176 HG23 VAL X  13      29.183  21.047  29.568  1.00  0.00           H
ATOM    177  C   VAL X  13      30.800  21.340  33.362  1.00  0.00           C
ATOM    178  O   VAL X  13      31.505  22.232  33.701  1.00  0.00           O
ATOM    179  N   THR X  14      30.838  20.175  33.984  1.00  0.00           N
ATOM    180  H   THR X  14      30.250  19.434  33.630  1.00  0.00           H
ATOM    181  CA  THR X  14      31.828  19.753  35.002  1.00  0.00           C
ATOM    182  HA  THR X  14      31.962  20.570  35.711  1.00  0.00           H
ATOM    183  CB  THR X  14      31.334  18.588  35.895  1.00  0.00           C
ATOM    184  HB  THR X  14      31.320  17.678  35.294  1.00  0.00           H
ATOM    185  CG2 THR X  14      32.250  18.371  37.082  1.00  0.00           C
ATOM    186 HG21 THR X  14      33.218  17.992  36.754  1.00  0.00           H
ATOM    187 HG22 THR X  14      32.362  19.373  37.495  1.00  0.00           H
ATOM    188 HG23 THR X  14      31.901  17.598  37.767  1.00  0.00           H
ATOM    189  OG1 THR X  14      30.019  18.871  36.407  1.00  0.00           O
ATOM    190  HG1 THR X  14      29.424  18.834  35.654  1.00  0.00           H
ATOM    191  C   THR X  14      33.158  19.469  34.361  1.00  0.00           C
ATOM    192  O   THR X  14      33.112  18.420  33.624  1.00  0.00           O
ATOM    193  N   VAL X  15      34.186  20.270  34.479  1.00  0.00           N
ATOM    194  H   VAL X  15      34.224  20.937  35.236  1.00  0.00           H
ATOM    195  CA  VAL X  15      35.502  19.966  33.911  1.00  0.00           C
ATOM    196  HA  VAL X  15      35.271  19.398  33.010  1.00  0.00           H
ATOM    197  CB  VAL X  15      36.053  21.236  33.388  1.00  0.00           C
ATOM    198  HB  VAL X  15      36.939  21.046  32.782  1.00  0.00           H
ATOM    199  CG1 VAL X  15      35.157  21.863  32.351  1.00  0.00           C
ATOM    200 HG11 VAL X  15      35.750  22.549  31.746  1.00  0.00           H
ATOM    201 HG12 VAL X  15      34.889  21.107  31.612  1.00  0.00           H
ATOM    202 HG13 VAL X  15      34.319  22.408  32.785  1.00  0.00           H
ATOM    203  CG2 VAL X  15      36.378  22.394  34.437  1.00  0.00           C
ATOM    204 HG21 VAL X  15      36.843  21.997  35.340  1.00  0.00           H
ATOM    205 HG22 VAL X  15      36.898  23.224  33.959  1.00  0.00           H
ATOM    206 HG23 VAL X  15      35.446  22.837  34.786  1.00  0.00           H
ATOM    207  C   VAL X  15      36.413  19.218  34.836  1.00  0.00           C
ATOM    208  O   VAL X  15      37.280  18.478  34.307  1.00  0.00           O
ATOM    209  N   LYS X  16      36.221  19.352  36.130  1.00  0.00           N
ATOM    210  H   LYS X  16      35.770  20.205  36.427  1.00  0.00           H
ATOM    211  CA  LYS X  16      36.699  18.364  37.174  1.00  0.00           C
ATOM    212  HA  LYS X  16      36.670  17.353  36.768  1.00  0.00           H
ATOM    213  CB  LYS X  16      38.118  18.776  37.585  1.00  0.00           C
ATOM    214  HB2 LYS X  16      38.378  18.113  38.410  1.00  0.00           H
ATOM    215  HB3 LYS X  16      38.805  18.736  36.740  1.00  0.00           H
ATOM    216  CG  LYS X  16      38.297  20.265  37.974  1.00  0.00           C
ATOM    217  HG2 LYS X  16      37.933  20.926  37.188  1.00  0.00           H
ATOM    218  HG3 LYS X  16      37.716  20.521  38.860  1.00  0.00           H
ATOM    219  CD  LYS X  16      39.755  20.695  38.223  1.00  0.00           C
ATOM    220  HD2 LYS X  16      40.329  19.867  38.642  1.00  0.00           H
ATOM    221  HD3 LYS X  16      40.144  21.034  37.263  1.00  0.00           H
ATOM    222  CE  LYS X  16      39.842  21.834  39.174  1.00  0.00           C
ATOM    223  HE2 LYS X  16      38.899  22.195  39.584  1.00  0.00           H
ATOM    224  HE3 LYS X  16      40.302  21.320  40.017  1.00  0.00           H
ATOM    225  NZ  LYS X  16      40.741  22.923  38.598  1.00  0.00           N
ATOM    226  HZ1 LYS X  16      41.607  22.455  38.372  1.00  0.00           H
ATOM    227  HZ2 LYS X  16      40.366  23.476  37.841  1.00  0.00           H
ATOM    228  HZ3 LYS X  16      40.879  23.639  39.296  1.00  0.00           H
ATOM    229  C   LYS X  16      35.843  18.504  38.477  1.00  0.00           C
ATOM    230  O   LYS X  16      35.180  19.504  38.614  1.00  0.00           O
ATOM    231  N   PRO X  17      35.836  17.507  39.392  1.00  0.00           N
ATOM    232  CD  PRO X  17      36.520  16.224  39.327  1.00  0.00           C
ATOM    233  HD2 PRO X  17      37.586  16.354  39.515  1.00  0.00           H
ATOM    234  HD3 PRO X  17      36.322  15.836  38.328  1.00  0.00           H
ATOM    235  CG  PRO X  17      35.855  15.316  40.411  1.00  0.00           C
ATOM    236  HG2 PRO X  17      36.506  14.551  40.833  1.00  0.00           H
ATOM    237  HG3 PRO X  17      34.980  14.810  40.002  1.00  0.00           H
ATOM    238  CB  PRO X  17      35.467  16.327  41.489  1.00  0.00           C
ATOM    239  HB2 PRO X  17      36.333  16.552  42.112  1.00  0.00           H
ATOM    240  HB3 PRO X  17      34.645  15.875  42.044  1.00  0.00           H
ATOM    241  CA  PRO X  17      34.922  17.504  40.606  1.00  0.00           C
ATOM    242  HA  PRO X  17      33.923  17.246  40.254  1.00  0.00           H
ATOM    243  C   PRO X  17      34.796  18.734  41.492  1.00  0.00           C
ATOM    244  O   PRO X  17      33.827  18.912  42.196  1.00  0.00           O
ATOM    245  N   ARG X  18      35.761  19.626  41.486  1.00  0.00           N
ATOM    246  H   ARG X  18      36.535  19.402  40.877  1.00  0.00           H
ATOM    247  CA  ARG X  18      35.769  20.969  42.153  1.00  0.00           C
ATOM    248  HA  ARG X  18      34.899  21.110  42.795  1.00  0.00           H
ATOM    249  CB  ARG X  18      37.075  21.179  42.858  1.00  0.00           C
ATOM    250  HB2 ARG X  18      37.895  20.878  42.206  1.00  0.00           H
ATOM    251  HB3 ARG X  18      37.201  22.238  43.081  1.00  0.00           H
ATOM    252  CG  ARG X  18      37.075  20.220  44.107  1.00  0.00           C
ATOM    253  HG2 ARG X  18      36.066  20.289  44.514  1.00  0.00           H
ATOM    254  HG3 ARG X  18      37.194  19.244  43.637  1.00  0.00           H
ATOM    255  CD  ARG X  18      38.231  20.531  45.055  1.00  0.00           C
ATOM    256  HD2 ARG X  18      38.234  19.748  45.813  1.00  0.00           H
ATOM    257  HD3 ARG X  18      39.170  20.515  44.501  1.00  0.00           H
ATOM    258  NE  ARG X  18      38.135  21.828  45.673  1.00  0.00           N
ATOM    259  HE  ARG X  18      37.463  21.930  46.419  1.00  0.00           H
ATOM    260  CZ  ARG X  18      38.976  22.864  45.637  1.00  0.00           C
ATOM    261  NH1 ARG X  18      39.901  22.985  44.707  1.00  0.00           N
ATOM    262 HH11 ARG X  18      40.114  22.147  44.185  1.00  0.00           H
ATOM    263 HH12 ARG X  18      40.459  23.827  44.723  1.00  0.00           H
ATOM    264  NH2 ARG X  18      38.813  23.858  46.432  1.00  0.00           N
ATOM    265 HH21 ARG X  18      38.078  23.762  47.118  1.00  0.00           H
ATOM    266 HH22 ARG X  18      39.420  24.664  46.383  1.00  0.00           H
ATOM    267  C   ARG X  18      35.528  22.191  41.259  1.00  0.00           C
ATOM    268  O   ARG X  18      35.508  23.296  41.835  1.00  0.00           O
ATOM    269  N   VAL X  19      35.298  22.009  39.947  1.00  0.00           N
ATOM    270  H   VAL X  19      35.318  21.079  39.552  1.00  0.00           H
ATOM    271  CA  VAL X  19      35.098  23.055  38.899  1.00  0.00           C
ATOM    272  HA  VAL X  19      34.609  23.845  39.468  1.00  0.00           H
ATOM    273  CB  VAL X  19      36.361  23.641  38.290  1.00  0.00           C
ATOM    274  HB  VAL X  19      36.994  22.851  37.885  1.00  0.00           H
ATOM    275  CG1 VAL X  19      36.144  24.779  37.154  1.00  0.00           C
ATOM    276 HG11 VAL X  19      37.090  25.035  36.678  1.00  0.00           H
ATOM    277 HG12 VAL X  19      35.517  24.279  36.415  1.00  0.00           H
ATOM    278 HG13 VAL X  19      35.610  25.615  37.606  1.00  0.00           H
ATOM    279  CG2 VAL X  19      37.150  24.457  39.340  1.00  0.00           C
ATOM    280 HG21 VAL X  19      36.545  25.230  39.815  1.00  0.00           H
ATOM    281 HG22 VAL X  19      37.447  23.805  40.162  1.00  0.00           H
ATOM    282 HG23 VAL X  19      38.017  24.965  38.918  1.00  0.00           H
ATOM    283  C   VAL X  19      33.939  22.693  37.855  1.00  0.00           C
ATOM    284  O   VAL X  19      34.248  21.946  36.895  1.00  0.00           O
ATOM    285  N   ARG X  20      32.712  23.268  38.052  1.00  0.00           N
ATOM    286  H   ARG X  20      32.576  23.747  38.931  1.00  0.00           H
ATOM    287  CA  ARG X  20      31.786  23.417  36.857  1.00  0.00           C
ATOM    288  HA  ARG X  20      32.116  22.726  36.081  1.00  0.00           H
ATOM    289  CB  ARG X  20      30.400  22.977  37.417  1.00  0.00           C
ATOM    290  HB2 ARG X  20      30.606  22.214  38.168  1.00  0.00           H
ATOM    291  HB3 ARG X  20      30.002  23.790  38.025  1.00  0.00           H
ATOM    292  CG  ARG X  20      29.303  22.520  36.369  1.00  0.00           C
ATOM    293  HG2 ARG X  20      29.289  23.341  35.652  1.00  0.00           H
ATOM    294  HG3 ARG X  20      29.604  21.596  35.877  1.00  0.00           H
ATOM    295  CD  ARG X  20      27.902  22.265  37.021  1.00  0.00           C
ATOM    296  HD2 ARG X  20      27.285  22.046  36.149  1.00  0.00           H
ATOM    297  HD3 ARG X  20      27.833  21.447  37.738  1.00  0.00           H
ATOM    298  NE  ARG X  20      27.356  23.459  37.699  1.00  0.00           N
ATOM    299  HE  ARG X  20      28.076  24.021  38.129  1.00  0.00           H
ATOM    300  CZ  ARG X  20      26.128  23.696  38.055  1.00  0.00           C
ATOM    301  NH1 ARG X  20      25.144  22.930  37.672  1.00  0.00           N
ATOM    302 HH11 ARG X  20      25.368  22.061  37.209  1.00  0.00           H
ATOM    303 HH12 ARG X  20      24.197  23.179  37.920  1.00  0.00           H
ATOM    304  NH2 ARG X  20      25.818  24.681  38.908  1.00  0.00           N
ATOM    305 HH21 ARG X  20      26.524  25.363  39.142  1.00  0.00           H
ATOM    306 HH22 ARG X  20      24.879  24.846  39.239  1.00  0.00           H
ATOM    307  C   ARG X  20      31.859  24.807  36.262  1.00  0.00           C
ATOM    308  O   ARG X  20      32.113  25.817  36.973  1.00  0.00           O
ATOM    309  N   LEU X  21      31.670  24.870  34.939  1.00  0.00           N
ATOM    310  H   LEU X  21      31.373  24.052  34.427  1.00  0.00           H
ATOM    311  CA  LEU X  21      31.409  26.131  34.195  1.00  0.00           C
ATOM    312  HA  LEU X  21      31.549  26.985  34.858  1.00  0.00           H
ATOM    313  CB  LEU X  21      32.387  26.223  32.970  1.00  0.00           C
ATOM    314  HB2 LEU X  21      31.999  25.544  32.210  1.00  0.00           H
ATOM    315  HB3 LEU X  21      32.286  27.231  32.569  1.00  0.00           H
ATOM    316  CG  LEU X  21      33.881  26.001  33.399  1.00  0.00           C
ATOM    317  HG  LEU X  21      34.110  25.065  33.908  1.00  0.00           H
ATOM    318  CD1 LEU X  21      34.821  25.938  32.222  1.00  0.00           C
ATOM    319 HD11 LEU X  21      35.736  25.422  32.512  1.00  0.00           H
ATOM    320 HD12 LEU X  21      34.373  25.409  31.381  1.00  0.00           H
ATOM    321 HD13 LEU X  21      35.207  26.896  31.873  1.00  0.00           H
ATOM    322  CD2 LEU X  21      34.477  27.163  34.253  1.00  0.00           C
ATOM    323 HD21 LEU X  21      34.329  28.147  33.807  1.00  0.00           H
ATOM    324 HD22 LEU X  21      34.053  27.212  35.256  1.00  0.00           H
ATOM    325 HD23 LEU X  21      35.559  27.036  34.295  1.00  0.00           H
ATOM    326  C   LEU X  21      29.911  26.177  33.752  1.00  0.00           C
ATOM    327  O   LEU X  21      29.393  25.142  33.273  1.00  0.00           O
ATOM    328  N   HIP X  22      29.297  27.375  33.792  1.00  0.00           N
ATOM    329  H   HIP X  22      29.875  28.150  34.085  1.00  0.00           H
ATOM    330  CA  HIP X  22      28.060  27.666  33.022  1.00  0.00           C
ATOM    331  HA  HIP X  22      27.500  26.737  32.918  1.00  0.00           H
ATOM    332  CB  HIP X  22      27.153  28.632  33.778  1.00  0.00           C
ATOM    333  HB2 HIP X  22      26.885  28.195  34.740  1.00  0.00           H
ATOM    334  HB3 HIP X  22      27.788  29.482  34.027  1.00  0.00           H
ATOM    335  CG  HIP X  22      25.940  29.185  33.126  1.00  0.00           C
ATOM    336  ND1 HIP X  22      25.745  30.524  32.681  1.00  0.00           N
ATOM    337  HD1 HIP X  22      26.245  31.379  32.877  1.00  0.00           H
ATOM    338  CE1 HIP X  22      24.542  30.586  32.147  1.00  0.00           C
ATOM    339  HE1 HIP X  22      24.065  31.464  31.737  1.00  0.00           H
ATOM    340  NE2 HIP X  22      23.974  29.387  32.171  1.00  0.00           N
ATOM    341  HE2 HIP X  22      23.007  29.208  31.941  1.00  0.00           H
ATOM    342  CD2 HIP X  22      24.782  28.514  32.880  1.00  0.00           C
ATOM    343  HD2 HIP X  22      24.615  27.465  33.079  1.00  0.00           H
ATOM    344  C   HIP X  22      28.376  28.108  31.584  1.00  0.00           C
ATOM    345  O   HIP X  22      29.429  28.719  31.450  1.00  0.00           O
ATOM    346  N   PHE X  23      27.440  27.860  30.687  1.00  0.00           N
ATOM    347  H   PHE X  23      26.635  27.268  30.831  1.00  0.00           H
ATOM    348  CA  PHE X  23      27.551  28.464  29.336  1.00  0.00           C
ATOM    349  HA  PHE X  23      28.085  29.410  29.423  1.00  0.00           H
ATOM    350  CB  PHE X  23      28.457  27.565  28.485  1.00  0.00           C
ATOM    351  HB2 PHE X  23      28.779  28.219  27.674  1.00  0.00           H
ATOM    352  HB3 PHE X  23      29.345  27.330  29.071  1.00  0.00           H
ATOM    353  CG  PHE X  23      27.880  26.307  27.902  1.00  0.00           C
ATOM    354  CD1 PHE X  23      27.780  25.164  28.639  1.00  0.00           C
ATOM    355  HD1 PHE X  23      28.033  25.112  29.687  1.00  0.00           H
ATOM    356  CE1 PHE X  23      27.324  23.944  28.034  1.00  0.00           C
ATOM    357  HE1 PHE X  23      27.215  23.077  28.669  1.00  0.00           H
ATOM    358  CZ  PHE X  23      27.003  23.941  26.698  1.00  0.00           C
ATOM    359  HZ  PHE X  23      26.512  23.094  26.242  1.00  0.00           H
ATOM    360  CE2 PHE X  23      27.117  25.121  25.950  1.00  0.00           C
ATOM    361  HE2 PHE X  23      26.898  24.985  24.901  1.00  0.00           H
ATOM    362  CD2 PHE X  23      27.626  26.279  26.513  1.00  0.00           C
ATOM    363  HD2 PHE X  23      27.732  27.137  25.866  1.00  0.00           H
ATOM    364  C   PHE X  23      26.229  28.797  28.665  1.00  0.00           C
ATOM    365  O   PHE X  23      25.118  28.383  29.170  1.00  0.00           O
ATOM    366  N   VAL X  24      26.295  29.485  27.486  1.00  0.00           N
ATOM    367  H   VAL X  24      27.207  29.884  27.312  1.00  0.00           H
ATOM    368  CA  VAL X  24      25.215  29.737  26.584  1.00  0.00           C
ATOM    369  HA  VAL X  24      24.466  28.980  26.817  1.00  0.00           H
ATOM    370  CB  VAL X  24      24.635  31.154  26.747  1.00  0.00           C
ATOM    371  HB  VAL X  24      25.318  31.935  26.412  1.00  0.00           H
ATOM    372  CG1 VAL X  24      23.325  31.202  26.032  1.00  0.00           C
ATOM    373 HG11 VAL X  24      23.406  30.967  24.971  1.00  0.00           H
ATOM    374 HG12 VAL X  24      22.586  30.527  26.465  1.00  0.00           H
ATOM    375 HG13 VAL X  24      23.017  32.244  26.126  1.00  0.00           H
ATOM    376  CG2 VAL X  24      24.524  31.479  28.342  1.00  0.00           C
ATOM    377 HG21 VAL X  24      24.043  30.633  28.832  1.00  0.00           H
ATOM    378 HG22 VAL X  24      25.512  31.632  28.777  1.00  0.00           H
ATOM    379 HG23 VAL X  24      23.954  32.380  28.568  1.00  0.00           H
ATOM    380  C   VAL X  24      25.681  29.452  25.163  1.00  0.00           C
ATOM    381  O   VAL X  24      26.872  29.595  24.803  1.00  0.00           O
ATOM    382  N   GLU X  25      24.806  29.001  24.245  1.00  0.00           N
ATOM    383  H   GLU X  25      23.845  28.800  24.481  1.00  0.00           H
ATOM    384  CA  GLU X  25      25.090  28.669  22.847  1.00  0.00           C
ATOM    385  HA  GLU X  25      25.855  29.379  22.529  1.00  0.00           H
ATOM    386  CB  GLU X  25      25.584  27.226  22.739  1.00  0.00           C
ATOM    387  HB2 GLU X  25      26.129  27.132  21.800  1.00  0.00           H
ATOM    388  HB3 GLU X  25      26.283  26.930  23.522  1.00  0.00           H
ATOM    389  CG  GLU X  25      24.492  26.117  22.790  1.00  0.00           C
ATOM    390  HG2 GLU X  25      23.862  26.140  23.678  1.00  0.00           H
ATOM    391  HG3 GLU X  25      23.713  26.264  22.042  1.00  0.00           H
ATOM    392  CD  GLU X  25      25.077  24.745  22.678  1.00  0.00           C
ATOM    393  OE1 GLU X  25      24.910  23.900  23.537  1.00  0.00           O
ATOM    394  OE2 GLU X  25      25.902  24.506  21.723  1.00  0.00           O
ATOM    395  C   GLU X  25      23.916  28.938  21.852  1.00  0.00           C
ATOM    396  O   GLU X  25      22.687  28.931  22.166  1.00  0.00           O
ATOM    397  N   LEU X  26      24.320  29.105  20.584  1.00  0.00           N
ATOM    398  H   LEU X  26      25.317  29.012  20.455  1.00  0.00           H
ATOM    399  CA  LEU X  26      23.445  29.539  19.505  1.00  0.00           C
ATOM    400  HA  LEU X  26      22.492  29.034  19.661  1.00  0.00           H
ATOM    401  CB  LEU X  26      23.208  31.031  19.521  1.00  0.00           C
ATOM    402  HB2 LEU X  26      22.838  31.333  20.501  1.00  0.00           H
ATOM    403  HB3 LEU X  26      24.147  31.552  19.336  1.00  0.00           H
ATOM    404  CG  LEU X  26      22.255  31.619  18.479  1.00  0.00           C
ATOM    405  HG  LEU X  26      22.720  31.506  17.500  1.00  0.00           H
ATOM    406  CD1 LEU X  26      20.883  30.906  18.413  1.00  0.00           C
ATOM    407 HD11 LEU X  26      20.897  29.822  18.297  1.00  0.00           H
ATOM    408 HD12 LEU X  26      20.348  31.142  19.334  1.00  0.00           H
ATOM    409 HD13 LEU X  26      20.318  31.420  17.636  1.00  0.00           H
ATOM    410  CD2 LEU X  26      21.877  33.073  18.670  1.00  0.00           C
ATOM    411 HD21 LEU X  26      21.316  33.124  19.604  1.00  0.00           H
ATOM    412 HD22 LEU X  26      22.767  33.689  18.795  1.00  0.00           H
ATOM    413 HD23 LEU X  26      21.240  33.477  17.883  1.00  0.00           H
ATOM    414  C   LEU X  26      24.164  29.094  18.232  1.00  0.00           C
ATOM    415  O   LEU X  26      25.399  29.208  18.129  1.00  0.00           O
ATOM    416  N   GLY X  27      23.431  28.745  17.198  1.00  0.00           N
ATOM    417  H   GLY X  27      22.423  28.711  17.260  1.00  0.00           H
ATOM    418  CA  GLY X  27      23.959  28.510  15.854  1.00  0.00           C
ATOM    419  HA2 GLY X  27      23.181  28.651  15.104  1.00  0.00           H
ATOM    420  HA3 GLY X  27      24.626  29.315  15.545  1.00  0.00           H
ATOM    421  C   GLY X  27      24.644  27.196  15.583  1.00  0.00           C
ATOM    422  O   GLY X  27      24.691  26.333  16.451  1.00  0.00           O
ATOM    423  N   SER X  28      25.133  27.037  14.392  1.00  0.00           N
ATOM    424  H   SER X  28      25.073  27.830  13.770  1.00  0.00           H
ATOM    425  CA  SER X  28      25.970  25.975  13.936  1.00  0.00           C
ATOM    426  HA  SER X  28      26.484  25.549  14.797  1.00  0.00           H
ATOM    427  CB  SER X  28      25.123  24.849  13.325  1.00  0.00           C
ATOM    428  HB2 SER X  28      25.791  24.018  13.100  1.00  0.00           H
ATOM    429  HB3 SER X  28      24.327  24.538  14.001  1.00  0.00           H
ATOM    430  OG  SER X  28      24.490  25.216  12.185  1.00  0.00           O
ATOM    431  HG  SER X  28      24.375  24.427  11.651  1.00  0.00           H
ATOM    432  C   SER X  28      27.147  26.344  13.020  1.00  0.00           C
ATOM    433  O   SER X  28      27.107  27.293  12.230  1.00  0.00           O
ATOM    434  N   GLY X  29      28.161  25.457  13.026  1.00  0.00           N
ATOM    435  H   GLY X  29      27.976  24.544  13.417  1.00  0.00           H
ATOM    436  CA  GLY X  29      29.511  25.700  12.308  1.00  0.00           C
ATOM    437  HA2 GLY X  29      29.729  25.100  11.424  1.00  0.00           H
ATOM    438  HA3 GLY X  29      29.532  26.753  12.028  1.00  0.00           H
ATOM    439  C   GLY X  29      30.784  25.472  13.116  1.00  0.00           C
ATOM    440  O   GLY X  29      30.854  24.752  14.104  1.00  0.00           O
ATOM    441  N   PRO X  30      31.911  26.049  12.673  1.00  0.00           N
ATOM    442  CD  PRO X  30      32.090  26.709  11.412  1.00  0.00           C
ATOM    443  HD2 PRO X  30      31.550  27.651  11.317  1.00  0.00           H
ATOM    444  HD3 PRO X  30      31.782  25.979  10.663  1.00  0.00           H
ATOM    445  CG  PRO X  30      33.602  26.976  11.278  1.00  0.00           C
ATOM    446  HG2 PRO X  30      33.822  27.949  10.838  1.00  0.00           H
ATOM    447  HG3 PRO X  30      33.950  26.171  10.632  1.00  0.00           H
ATOM    448  CB  PRO X  30      34.191  26.785  12.644  1.00  0.00           C
ATOM    449  HB2 PRO X  30      34.335  27.791  13.039  1.00  0.00           H
ATOM    450  HB3 PRO X  30      35.071  26.142  12.644  1.00  0.00           H
ATOM    451  CA  PRO X  30      33.110  26.093  13.507  1.00  0.00           C
ATOM    452  HA  PRO X  30      33.371  25.042  13.628  1.00  0.00           H
ATOM    453  C   PRO X  30      32.748  26.849  14.803  1.00  0.00           C
ATOM    454  O   PRO X  30      31.952  27.780  14.771  1.00  0.00           O
ATOM    455  N   ALA X  31      33.195  26.279  15.981  1.00  0.00           N
ATOM    456  H   ALA X  31      33.974  25.640  15.913  1.00  0.00           H
ATOM    457  CA  ALA X  31      32.912  26.921  17.271  1.00  0.00           C
ATOM    458  HA  ALA X  31      31.853  27.174  17.222  1.00  0.00           H
ATOM    459  CB  ALA X  31      33.125  25.841  18.302  1.00  0.00           C
ATOM    460  HB1 ALA X  31      33.055  26.287  19.294  1.00  0.00           H
ATOM    461  HB2 ALA X  31      32.366  25.071  18.167  1.00  0.00           H
ATOM    462  HB3 ALA X  31      34.103  25.391  18.128  1.00  0.00           H
ATOM    463  C   ALA X  31      33.750  28.191  17.359  1.00  0.00           C
ATOM    464  O   ALA X  31      34.909  28.230  16.960  1.00  0.00           O
ATOM    465  N   VAL X  32      33.149  29.243  17.969  1.00  0.00           N
ATOM    466  H   VAL X  32      32.162  29.099  18.131  1.00  0.00           H
ATOM    467  CA  VAL X  32      33.674  30.563  18.404  1.00  0.00           C
ATOM    468  HA  VAL X  32      34.760  30.561  18.304  1.00  0.00           H
ATOM    469  CB  VAL X  32      33.019  31.635  17.607  1.00  0.00           C
ATOM    470  HB  VAL X  32      31.984  31.849  17.871  1.00  0.00           H
ATOM    471  CG1 VAL X  32      33.824  32.928  17.938  1.00  0.00           C
ATOM    472 HG11 VAL X  32      33.331  33.764  17.443  1.00  0.00           H
ATOM    473 HG12 VAL X  32      33.829  33.063  19.019  1.00  0.00           H
ATOM    474 HG13 VAL X  32      34.864  32.876  17.615  1.00  0.00           H
ATOM    475  CG2 VAL X  32      33.123  31.519  16.093  1.00  0.00           C
ATOM    476 HG21 VAL X  32      32.441  32.157  15.530  1.00  0.00           H
ATOM    477 HG22 VAL X  32      34.180  31.435  15.839  1.00  0.00           H
ATOM    478 HG23 VAL X  32      32.587  30.613  15.811  1.00  0.00           H
ATOM    479  C   VAL X  32      33.438  30.740  19.961  1.00  0.00           C
ATOM    480  O   VAL X  32      32.396  30.402  20.396  1.00  0.00           O
ATOM    481  N   CYS X  33      34.501  31.146  20.645  1.00  0.00           N
ATOM    482  H   CYS X  33      35.326  31.323  20.090  1.00  0.00           H
ATOM    483  CA  CYS X  33      34.564  31.236  22.173  1.00  0.00           C
ATOM    484  HA  CYS X  33      33.593  30.921  22.554  1.00  0.00           H
ATOM    485  CB  CYS X  33      35.685  30.296  22.785  1.00  0.00           C
ATOM    486  HB2 CYS X  33      36.647  30.467  22.304  1.00  0.00           H
ATOM    487  HB3 CYS X  33      35.701  30.632  23.822  1.00  0.00           H
ATOM    488  SG  CYS X  33      35.130  28.514  22.550  1.00  0.00           S
ATOM    489  HG  CYS X  33      34.315  28.675  21.504  1.00  0.00           H
ATOM    490  C   CYS X  33      34.638  32.730  22.576  1.00  0.00           C
ATOM    491  O   CYS X  33      35.686  33.269  22.343  1.00  0.00           O
ATOM    492  N   LEU X  34      33.583  33.268  23.124  1.00  0.00           N
ATOM    493  H   LEU X  34      32.790  32.689  23.357  1.00  0.00           H
ATOM    494  CA  LEU X  34      33.685  34.636  23.607  1.00  0.00           C
ATOM    495  HA  LEU X  34      34.314  35.403  23.156  1.00  0.00           H
ATOM    496  CB  LEU X  34      32.289  35.209  23.622  1.00  0.00           C
ATOM    497  HB2 LEU X  34      31.665  34.374  23.941  1.00  0.00           H
ATOM    498  HB3 LEU X  34      32.214  36.057  24.302  1.00  0.00           H
ATOM    499  CG  LEU X  34      31.559  35.640  22.330  1.00  0.00           C
ATOM    500  HG  LEU X  34      30.545  35.871  22.656  1.00  0.00           H
ATOM    501  CD1 LEU X  34      32.204  36.844  21.625  1.00  0.00           C
ATOM    502 HD11 LEU X  34      32.389  37.551  22.434  1.00  0.00           H
ATOM    503 HD12 LEU X  34      33.181  36.614  21.201  1.00  0.00           H
ATOM    504 HD13 LEU X  34      31.624  37.310  20.829  1.00  0.00           H
ATOM    505  CD2 LEU X  34      31.388  34.593  21.279  1.00  0.00           C
ATOM    506 HD21 LEU X  34      30.728  33.767  21.543  1.00  0.00           H
ATOM    507 HD22 LEU X  34      30.958  35.031  20.377  1.00  0.00           H
ATOM    508 HD23 LEU X  34      32.317  34.156  20.914  1.00  0.00           H
ATOM    509  C   LEU X  34      34.150  34.623  25.076  1.00  0.00           C
ATOM    510  O   LEU X  34      33.531  33.918  25.892  1.00  0.00           O
ATOM    511  N   CYS X  35      35.163  35.407  25.486  1.00  0.00           N
ATOM    512  H   CYS X  35      35.713  35.724  24.701  1.00  0.00           H
ATOM    513  CA  CYS X  35      35.817  35.398  26.787  1.00  0.00           C
ATOM    514  HA  CYS X  35      35.338  34.667  27.438  1.00  0.00           H
ATOM    515  CB  CYS X  35      37.240  34.802  26.524  1.00  0.00           C
ATOM    516  HB2 CYS X  35      37.580  35.401  25.679  1.00  0.00           H
ATOM    517  HB3 CYS X  35      37.911  34.794  27.383  1.00  0.00           H
ATOM    518  SG  CYS X  35      37.081  33.020  26.160  1.00  0.00           S
ATOM    519  HG  CYS X  35      36.143  33.244  25.236  1.00  0.00           H
ATOM    520  C   CYS X  35      35.939  36.756  27.487  1.00  0.00           C
ATOM    521  O   CYS X  35      36.683  37.696  27.105  1.00  0.00           O
ATOM    522  N   HID X  36      35.122  36.988  28.543  1.00  0.00           N
ATOM    523  H   HID X  36      34.521  36.213  28.783  1.00  0.00           H
ATOM    524  CA  HID X  36      34.939  38.193  29.339  1.00  0.00           C
ATOM    525  HA  HID X  36      35.013  38.999  28.609  1.00  0.00           H
ATOM    526  CB  HID X  36      33.513  38.137  29.979  1.00  0.00           C
ATOM    527  HB2 HID X  36      33.289  39.181  30.200  1.00  0.00           H
ATOM    528  HB3 HID X  36      32.809  37.724  29.257  1.00  0.00           H
ATOM    529  CG  HID X  36      33.268  37.341  31.205  1.00  0.00           C
ATOM    530  ND1 HID X  36      33.597  37.726  32.498  1.00  0.00           N
ATOM    531  HD1 HID X  36      33.867  38.647  32.811  1.00  0.00           H
ATOM    532  CE1 HID X  36      33.227  36.727  33.350  1.00  0.00           C
ATOM    533  HE1 HID X  36      33.475  36.680  34.400  1.00  0.00           H
ATOM    534  NE2 HID X  36      32.687  35.699  32.560  1.00  0.00           N
ATOM    535  CD2 HID X  36      32.669  36.124  31.284  1.00  0.00           C
ATOM    536  HD2 HID X  36      32.163  35.585  30.497  1.00  0.00           H
ATOM    537  C   HID X  36      36.045  38.334  30.391  1.00  0.00           C
ATOM    538  O   HID X  36      36.712  37.377  30.795  1.00  0.00           O
ATOM    539  N   GLY X  37      36.303  39.575  30.848  1.00  0.00           N
ATOM    540  H   GLY X  37      35.731  40.323  30.485  1.00  0.00           H
ATOM    541  CA  GLY X  37      37.300  39.897  31.912  1.00  0.00           C
ATOM    542  HA2 GLY X  37      37.896  39.000  32.084  1.00  0.00           H
ATOM    543  HA3 GLY X  37      38.044  40.658  31.675  1.00  0.00           H
ATOM    544  C   GLY X  37      36.688  40.278  33.290  1.00  0.00           C
ATOM    545  O   GLY X  37      35.632  39.731  33.778  1.00  0.00           O
ATOM    546  N   PHE X  38      37.286  41.316  33.912  1.00  0.00           N
ATOM    547  H   PHE X  38      38.123  41.755  33.553  1.00  0.00           H
ATOM    548  CA  PHE X  38      36.947  41.811  35.289  1.00  0.00           C
ATOM    549  HA  PHE X  38      36.304  41.042  35.716  1.00  0.00           H
ATOM    550  CB  PHE X  38      38.154  42.042  36.124  1.00  0.00           C
ATOM    551  HB2 PHE X  38      38.719  41.112  36.195  1.00  0.00           H
ATOM    552  HB3 PHE X  38      38.749  42.781  35.587  1.00  0.00           H
ATOM    553  CG  PHE X  38      37.988  42.657  37.509  1.00  0.00           C
ATOM    554  CD1 PHE X  38      38.228  44.048  37.780  1.00  0.00           C
ATOM    555  HD1 PHE X  38      38.795  44.631  37.070  1.00  0.00           H
ATOM    556  CE1 PHE X  38      37.942  44.627  38.979  1.00  0.00           C
ATOM    557  HE1 PHE X  38      38.116  45.687  39.090  1.00  0.00           H
ATOM    558  CZ  PHE X  38      37.534  43.833  39.984  1.00  0.00           C
ATOM    559  HZ  PHE X  38      37.346  44.298  40.940  1.00  0.00           H
ATOM    560  CE2 PHE X  38      37.317  42.456  39.839  1.00  0.00           C
ATOM    561  HE2 PHE X  38      37.205  41.880  40.747  1.00  0.00           H
ATOM    562  CD2 PHE X  38      37.606  41.855  38.567  1.00  0.00           C
ATOM    563  HD2 PHE X  38      37.648  40.777  38.596  1.00  0.00           H
ATOM    564  C   PHE X  38      36.205  43.127  35.161  1.00  0.00           C
ATOM    565  O   PHE X  38      36.486  43.935  34.294  1.00  0.00           O
ATOM    566  N   PRO X  39      35.306  43.390  36.134  1.00  0.00           N
ATOM    567  CD  PRO X  39      34.800  44.735  36.312  1.00  0.00           C
ATOM    568  HD2 PRO X  39      33.918  44.925  35.700  1.00  0.00           H
ATOM    569  HD3 PRO X  39      35.480  45.579  36.200  1.00  0.00           H
ATOM    570  CG  PRO X  39      34.287  44.709  37.746  1.00  0.00           C
ATOM    571  HG2 PRO X  39      33.471  45.423  37.860  1.00  0.00           H
ATOM    572  HG3 PRO X  39      35.064  45.121  38.390  1.00  0.00           H
ATOM    573  CB  PRO X  39      33.870  43.259  38.072  1.00  0.00           C
ATOM    574  HB2 PRO X  39      32.801  43.290  38.280  1.00  0.00           H
ATOM    575  HB3 PRO X  39      34.437  42.866  38.916  1.00  0.00           H
ATOM    576  CA  PRO X  39      34.327  42.485  36.755  1.00  0.00           C
ATOM    577  HA  PRO X  39      34.748  41.543  37.107  1.00  0.00           H
ATOM    578  C   PRO X  39      33.095  42.150  35.950  1.00  0.00           C
ATOM    579  O   PRO X  39      32.014  41.882  36.475  1.00  0.00           O
ATOM    580  N   GLU X  40      33.137  42.232  34.617  1.00  0.00           N
ATOM    581  H   GLU X  40      34.089  42.246  34.279  1.00  0.00           H
ATOM    582  CA  GLU X  40      32.019  41.987  33.644  1.00  0.00           C
ATOM    583  HA  GLU X  40      31.158  42.608  33.893  1.00  0.00           H
ATOM    584  CB  GLU X  40      32.438  42.612  32.319  1.00  0.00           C
ATOM    585  HB2 GLU X  40      31.634  42.528  31.587  1.00  0.00           H
ATOM    586  HB3 GLU X  40      32.723  43.662  32.389  1.00  0.00           H
ATOM    587  CG  GLU X  40      33.620  41.903  31.727  1.00  0.00           C
ATOM    588  HG2 GLU X  40      34.468  41.850  32.410  1.00  0.00           H
ATOM    589  HG3 GLU X  40      33.344  40.861  31.568  1.00  0.00           H
ATOM    590  CD  GLU X  40      33.972  42.386  30.344  1.00  0.00           C
ATOM    591  OE1 GLU X  40      33.757  43.589  29.995  1.00  0.00           O
ATOM    592  OE2 GLU X  40      34.542  41.580  29.564  1.00  0.00           O
ATOM    593  C   GLU X  40      31.705  40.484  33.547  1.00  0.00           C
ATOM    594  O   GLU X  40      32.425  39.631  34.145  1.00  0.00           O
ATOM    595  N   SER X  41      30.559  40.203  32.847  1.00  0.00           N
ATOM    596  H   SER X  41      30.110  41.019  32.454  1.00  0.00           H
ATOM    597  CA  SER X  41      29.967  38.869  32.537  1.00  0.00           C
ATOM    598  HA  SER X  41      30.640  38.094  32.905  1.00  0.00           H
ATOM    599  CB  SER X  41      28.599  38.776  33.297  1.00  0.00           C
ATOM    600  HB2 SER X  41      28.780  38.814  34.371  1.00  0.00           H
ATOM    601  HB3 SER X  41      27.991  39.676  33.208  1.00  0.00           H
ATOM    602  OG  SER X  41      27.877  37.606  32.875  1.00  0.00           O
ATOM    603  HG  SER X  41      28.366  36.880  33.269  1.00  0.00           H
ATOM    604  C   SER X  41      29.868  38.520  31.038  1.00  0.00           C
ATOM    605  O   SER X  41      29.791  39.477  30.255  1.00  0.00           O
ATOM    606  N   TRP X  42      29.822  37.244  30.756  1.00  0.00           N
ATOM    607  H   TRP X  42      30.251  36.625  31.429  1.00  0.00           H
ATOM    608  CA  TRP X  42      29.493  36.735  29.438  1.00  0.00           C
ATOM    609  HA  TRP X  42      30.367  36.876  28.802  1.00  0.00           H
ATOM    610  CB  TRP X  42      28.995  35.307  29.567  1.00  0.00           C
ATOM    611  HB2 TRP X  42      28.990  34.746  28.633  1.00  0.00           H
ATOM    612  HB3 TRP X  42      29.696  34.769  30.205  1.00  0.00           H
ATOM    613  CG  TRP X  42      27.646  35.076  30.173  1.00  0.00           C
ATOM    614  CD1 TRP X  42      27.334  34.876  31.500  1.00  0.00           C
ATOM    615  HD1 TRP X  42      27.946  34.762  32.382  1.00  0.00           H
ATOM    616  NE1 TRP X  42      25.964  34.765  31.600  1.00  0.00           N
ATOM    617  HE1 TRP X  42      25.590  34.601  32.524  1.00  0.00           H
ATOM    618  CE2 TRP X  42      25.290  34.857  30.453  1.00  0.00           C
ATOM    619  CZ2 TRP X  42      24.002  34.797  30.154  1.00  0.00           C
ATOM    620  HZ2 TRP X  42      23.337  34.617  30.986  1.00  0.00           H
ATOM    621  CH2 TRP X  42      23.587  35.002  28.830  1.00  0.00           C
ATOM    622  HH2 TRP X  42      22.525  34.930  28.649  1.00  0.00           H
ATOM    623  CZ3 TRP X  42      24.534  35.003  27.798  1.00  0.00           C
ATOM    624  HZ3 TRP X  42      24.263  34.962  26.753  1.00  0.00           H
ATOM    625  CE3 TRP X  42      25.911  35.135  28.180  1.00  0.00           C
ATOM    626  HE3 TRP X  42      26.580  35.518  27.424  1.00  0.00           H
ATOM    627  CD2 TRP X  42      26.344  35.010  29.523  1.00  0.00           C
ATOM    628  C   TRP X  42      28.230  37.493  28.862  1.00  0.00           C
ATOM    629  O   TRP X  42      28.180  37.615  27.585  1.00  0.00           O
ATOM    630  N   TYR X  43      27.356  37.996  29.736  1.00  0.00           N
ATOM    631  H   TYR X  43      27.560  37.696  30.679  1.00  0.00           H
ATOM    632  CA  TYR X  43      26.114  38.709  29.400  1.00  0.00           C
ATOM    633  HA  TYR X  43      25.553  38.058  28.730  1.00  0.00           H
ATOM    634  CB  TYR X  43      25.464  38.844  30.763  1.00  0.00           C
ATOM    635  HB2 TYR X  43      25.476  37.867  31.246  1.00  0.00           H
ATOM    636  HB3 TYR X  43      26.036  39.583  31.324  1.00  0.00           H
ATOM    637  CG  TYR X  43      23.986  39.291  30.606  1.00  0.00           C
ATOM    638  CD1 TYR X  43      22.994  38.345  30.172  1.00  0.00           C
ATOM    639  HD1 TYR X  43      23.373  37.335  30.109  1.00  0.00           H
ATOM    640  CE1 TYR X  43      21.694  38.784  29.966  1.00  0.00           C
ATOM    641  HE1 TYR X  43      20.943  38.063  29.678  1.00  0.00           H
ATOM    642  CZ  TYR X  43      21.302  40.124  30.340  1.00  0.00           C
ATOM    643  OH  TYR X  43      19.994  40.478  30.215  1.00  0.00           O
ATOM    644  HH  TYR X  43      19.504  39.653  30.220  1.00  0.00           H
ATOM    645  CE2 TYR X  43      22.256  41.005  30.788  1.00  0.00           C
ATOM    646  HE2 TYR X  43      22.020  42.052  30.904  1.00  0.00           H
ATOM    647  CD2 TYR X  43      23.595  40.580  30.961  1.00  0.00           C
ATOM    648  HD2 TYR X  43      24.295  41.367  31.199  1.00  0.00           H
ATOM    649  C   TYR X  43      26.402  40.058  28.673  1.00  0.00           C
ATOM    650  O   TYR X  43      25.467  40.519  27.924  1.00  0.00           O
ATOM    651  N   SER X  44      27.628  40.614  28.831  1.00  0.00           N
ATOM    652  H   SER X  44      28.289  40.159  29.444  1.00  0.00           H
ATOM    653  CA  SER X  44      28.110  41.689  28.102  1.00  0.00           C
ATOM    654  HA  SER X  44      27.425  42.528  28.226  1.00  0.00           H
ATOM    655  CB  SER X  44      29.366  42.293  28.716  1.00  0.00           C
ATOM    656  HB2 SER X  44      29.584  43.275  28.295  1.00  0.00           H
ATOM    657  HB3 SER X  44      29.256  42.296  29.800  1.00  0.00           H
ATOM    658  OG  SER X  44      30.501  41.503  28.574  1.00  0.00           O
ATOM    659  HG  SER X  44      30.552  40.894  29.315  1.00  0.00           H
ATOM    660  C   SER X  44      28.284  41.470  26.574  1.00  0.00           C
ATOM    661  O   SER X  44      27.950  42.424  25.866  1.00  0.00           O
ATOM    662  N   TRP X  45      28.566  40.253  26.087  1.00  0.00           N
ATOM    663  H   TRP X  45      28.775  39.493  26.719  1.00  0.00           H
ATOM    664  CA  TRP X  45      28.550  39.824  24.725  1.00  0.00           C
ATOM    665  HA  TRP X  45      29.070  40.547  24.095  1.00  0.00           H
ATOM    666  CB  TRP X  45      29.254  38.502  24.576  1.00  0.00           C
ATOM    667  HB2 TRP X  45      28.692  37.712  25.075  1.00  0.00           H
ATOM    668  HB3 TRP X  45      29.353  38.196  23.534  1.00  0.00           H
ATOM    669  CG  TRP X  45      30.669  38.507  25.188  1.00  0.00           C
ATOM    670  CD1 TRP X  45      31.123  37.654  26.143  1.00  0.00           C
ATOM    671  HD1 TRP X  45      30.523  36.848  26.538  1.00  0.00           H
ATOM    672  NE1 TRP X  45      32.493  37.871  26.295  1.00  0.00           N
ATOM    673  HE1 TRP X  45      33.117  37.314  26.861  1.00  0.00           H
ATOM    674  CE2 TRP X  45      32.962  38.689  25.324  1.00  0.00           C
ATOM    675  CZ2 TRP X  45      34.321  39.027  24.981  1.00  0.00           C
ATOM    676  HZ2 TRP X  45      35.140  38.657  25.579  1.00  0.00           H
ATOM    677  CH2 TRP X  45      34.463  39.867  23.840  1.00  0.00           C
ATOM    678  HH2 TRP X  45      35.473  40.205  23.663  1.00  0.00           H
ATOM    679  CZ3 TRP X  45      33.319  40.404  23.175  1.00  0.00           C
ATOM    680  HZ3 TRP X  45      33.474  41.056  22.328  1.00  0.00           H
ATOM    681  CE3 TRP X  45      32.020  40.015  23.526  1.00  0.00           C
ATOM    682  HE3 TRP X  45      31.182  40.307  22.911  1.00  0.00           H
ATOM    683  CD2 TRP X  45      31.811  39.192  24.649  1.00  0.00           C
ATOM    684  C   TRP X  45      27.223  39.763  23.957  1.00  0.00           C
ATOM    685  O   TRP X  45      27.209  39.489  22.790  1.00  0.00           O
ATOM    686  N   ARG X  46      26.111  39.942  24.604  1.00  0.00           N
ATOM    687  H   ARG X  46      26.221  40.119  25.592  1.00  0.00           H
ATOM    688  CA  ARG X  46      24.824  39.488  24.019  1.00  0.00           C
ATOM    689  HA  ARG X  46      24.938  38.450  23.708  1.00  0.00           H
ATOM    690  CB  ARG X  46      23.680  39.431  25.020  1.00  0.00           C
ATOM    691  HB2 ARG X  46      22.860  38.865  24.579  1.00  0.00           H
ATOM    692  HB3 ARG X  46      23.886  38.794  25.880  1.00  0.00           H
ATOM    693  CG  ARG X  46      23.249  40.793  25.418  1.00  0.00           C
ATOM    694  HG2 ARG X  46      24.073  41.459  25.672  1.00  0.00           H
ATOM    695  HG3 ARG X  46      22.777  41.326  24.592  1.00  0.00           H
ATOM    696  CD  ARG X  46      22.364  40.777  26.673  1.00  0.00           C
ATOM    697  HD2 ARG X  46      21.444  40.283  26.360  1.00  0.00           H
ATOM    698  HD3 ARG X  46      22.707  40.253  27.566  1.00  0.00           H
ATOM    699  NE  ARG X  46      21.974  42.149  27.035  1.00  0.00           N
ATOM    700  HE  ARG X  46      21.168  42.548  26.575  1.00  0.00           H
ATOM    701  CZ  ARG X  46      22.586  42.919  27.911  1.00  0.00           C
ATOM    702  NH1 ARG X  46      23.826  42.704  28.307  1.00  0.00           N
ATOM    703 HH11 ARG X  46      24.356  41.879  28.066  1.00  0.00           H
ATOM    704 HH12 ARG X  46      24.291  43.323  28.956  1.00  0.00           H
ATOM    705  NH2 ARG X  46      22.104  44.063  28.284  1.00  0.00           N
ATOM    706 HH21 ARG X  46      21.281  44.452  27.847  1.00  0.00           H
ATOM    707 HH22 ARG X  46      22.700  44.670  28.830  1.00  0.00           H
ATOM    708  C   ARG X  46      24.412  40.237  22.779  1.00  0.00           C
ATOM    709  O   ARG X  46      23.612  39.613  22.042  1.00  0.00           O
ATOM    710  N   TYR X  47      24.917  41.394  22.427  1.00  0.00           N
ATOM    711  H   TYR X  47      25.529  41.987  22.970  1.00  0.00           H
ATOM    712  CA  TYR X  47      24.743  41.991  21.170  1.00  0.00           C
ATOM    713  HA  TYR X  47      23.709  41.830  20.865  1.00  0.00           H
ATOM    714  CB  TYR X  47      24.917  43.522  21.235  1.00  0.00           C
ATOM    715  HB2 TYR X  47      25.945  43.873  21.142  1.00  0.00           H
ATOM    716  HB3 TYR X  47      24.427  43.927  20.349  1.00  0.00           H
ATOM    717  CG  TYR X  47      24.382  44.196  22.498  1.00  0.00           C
ATOM    718  CD1 TYR X  47      22.978  44.330  22.724  1.00  0.00           C
ATOM    719  HD1 TYR X  47      22.344  43.938  21.943  1.00  0.00           H
ATOM    720  CE1 TYR X  47      22.568  45.027  23.877  1.00  0.00           C
ATOM    721  HE1 TYR X  47      21.528  45.255  24.057  1.00  0.00           H
ATOM    722  CZ  TYR X  47      23.448  45.558  24.821  1.00  0.00           C
ATOM    723  OH  TYR X  47      22.926  46.167  25.880  1.00  0.00           O
ATOM    724  HH  TYR X  47      23.609  46.119  26.553  1.00  0.00           H
ATOM    725  CE2 TYR X  47      24.775  45.200  24.668  1.00  0.00           C
ATOM    726  HE2 TYR X  47      25.450  45.352  25.497  1.00  0.00           H
ATOM    727  CD2 TYR X  47      25.284  44.704  23.489  1.00  0.00           C
ATOM    728  HD2 TYR X  47      26.336  44.615  23.263  1.00  0.00           H
ATOM    729  C   TYR X  47      25.469  41.312  20.029  1.00  0.00           C
ATOM    730  O   TYR X  47      25.044  41.368  18.852  1.00  0.00           O
ATOM    731  N   GLN X  48      26.489  40.547  20.336  1.00  0.00           N
ATOM    732  H   GLN X  48      26.771  40.446  21.301  1.00  0.00           H
ATOM    733  CA  GLN X  48      27.496  40.039  19.376  1.00  0.00           C
ATOM    734  HA  GLN X  48      27.344  40.565  18.434  1.00  0.00           H
ATOM    735  CB  GLN X  48      28.894  40.070  20.004  1.00  0.00           C
ATOM    736  HB2 GLN X  48      28.909  39.509  20.938  1.00  0.00           H
ATOM    737  HB3 GLN X  48      29.477  39.402  19.369  1.00  0.00           H
ATOM    738  CG  GLN X  48      29.636  41.431  20.139  1.00  0.00           C
ATOM    739  HG2 GLN X  48      30.643  41.238  20.507  1.00  0.00           H
ATOM    740  HG3 GLN X  48      29.892  41.819  19.153  1.00  0.00           H
ATOM    741  CD  GLN X  48      29.011  42.448  21.022  1.00  0.00           C
ATOM    742  OE1 GLN X  48      28.668  42.165  22.153  1.00  0.00           O
ATOM    743  NE2 GLN X  48      28.735  43.653  20.494  1.00  0.00           N
ATOM    744 HE21 GLN X  48      28.408  44.395  21.096  1.00  0.00           H
ATOM    745 HE22 GLN X  48      28.751  43.737  19.488  1.00  0.00           H
ATOM    746  C   GLN X  48      27.118  38.527  19.116  1.00  0.00           C
ATOM    747  O   GLN X  48      27.366  38.058  18.036  1.00  0.00           O
ATOM    748  N   ILE X  49      26.519  37.789  20.107  1.00  0.00           N
ATOM    749  H   ILE X  49      26.451  38.118  21.060  1.00  0.00           H
ATOM    750  CA  ILE X  49      26.217  36.279  20.061  1.00  0.00           C
ATOM    751  HA  ILE X  49      27.127  35.691  19.939  1.00  0.00           H
ATOM    752  CB  ILE X  49      25.644  35.809  21.396  1.00  0.00           C
ATOM    753  HB  ILE X  49      25.065  36.632  21.815  1.00  0.00           H
ATOM    754  CG2 ILE X  49      24.755  34.553  21.344  1.00  0.00           C
ATOM    755 HG21 ILE X  49      23.935  34.730  20.647  1.00  0.00           H
ATOM    756 HG22 ILE X  49      25.291  33.640  21.085  1.00  0.00           H
ATOM    757 HG23 ILE X  49      24.317  34.338  22.318  1.00  0.00           H
ATOM    758  CG1 ILE X  49      26.789  35.723  22.443  1.00  0.00           C
ATOM    759 HG12 ILE X  49      27.397  34.917  22.032  1.00  0.00           H
ATOM    760 HG13 ILE X  49      27.397  36.628  22.440  1.00  0.00           H
ATOM    761  CD1 ILE X  49      26.257  35.624  23.906  1.00  0.00           C
ATOM    762 HD11 ILE X  49      25.708  36.535  24.141  1.00  0.00           H
ATOM    763 HD12 ILE X  49      25.662  34.735  24.116  1.00  0.00           H
ATOM    764 HD13 ILE X  49      27.128  35.495  24.548  1.00  0.00           H
ATOM    765  C   ILE X  49      25.421  35.852  18.753  1.00  0.00           C
ATOM    766  O   ILE X  49      25.926  35.024  18.020  1.00  0.00           O
ATOM    767  N   PRO X  50      24.226  36.474  18.515  1.00  0.00           N
ATOM    768  CD  PRO X  50      23.510  37.427  19.367  1.00  0.00           C
ATOM    769  HD2 PRO X  50      24.053  38.302  19.726  1.00  0.00           H
ATOM    770  HD3 PRO X  50      23.061  36.906  20.212  1.00  0.00           H
ATOM    771  CG  PRO X  50      22.300  37.907  18.459  1.00  0.00           C
ATOM    772  HG2 PRO X  50      22.627  38.816  17.954  1.00  0.00           H
ATOM    773  HG3 PRO X  50      21.337  38.141  18.914  1.00  0.00           H
ATOM    774  CB  PRO X  50      21.959  36.764  17.515  1.00  0.00           C
ATOM    775  HB2 PRO X  50      21.429  37.028  16.600  1.00  0.00           H
ATOM    776  HB3 PRO X  50      21.323  36.029  18.008  1.00  0.00           H
ATOM    777  CA  PRO X  50      23.400  36.160  17.259  1.00  0.00           C
ATOM    778  HA  PRO X  50      23.341  35.074  17.173  1.00  0.00           H
ATOM    779  C   PRO X  50      24.143  36.735  16.010  1.00  0.00           C
ATOM    780  O   PRO X  50      24.106  36.171  14.857  1.00  0.00           O
ATOM    781  N   ALA X  51      24.890  37.849  16.186  1.00  0.00           N
ATOM    782  H   ALA X  51      24.951  38.079  17.168  1.00  0.00           H
ATOM    783  CA  ALA X  51      25.486  38.678  15.119  1.00  0.00           C
ATOM    784  HA  ALA X  51      24.739  38.948  14.372  1.00  0.00           H
ATOM    785  CB  ALA X  51      25.817  40.010  15.767  1.00  0.00           C
ATOM    786  HB1 ALA X  51      24.879  40.297  16.242  1.00  0.00           H
ATOM    787  HB2 ALA X  51      26.760  39.923  16.307  1.00  0.00           H
ATOM    788  HB3 ALA X  51      25.998  40.719  14.959  1.00  0.00           H
ATOM    789  C   ALA X  51      26.646  37.973  14.367  1.00  0.00           C
ATOM    790  O   ALA X  51      26.708  38.050  13.115  1.00  0.00           O
ATOM    791  N   LEU X  52      27.518  37.286  15.067  1.00  0.00           N
ATOM    792  H   LEU X  52      27.430  37.166  16.066  1.00  0.00           H
ATOM    793  CA  LEU X  52      28.481  36.307  14.549  1.00  0.00           C
ATOM    794  HA  LEU X  52      29.158  36.617  13.753  1.00  0.00           H
ATOM    795  CB  LEU X  52      29.303  36.062  15.859  1.00  0.00           C
ATOM    796  HB2 LEU X  52      28.691  35.741  16.702  1.00  0.00           H
ATOM    797  HB3 LEU X  52      29.992  35.242  15.658  1.00  0.00           H
ATOM    798  CG  LEU X  52      30.141  37.294  16.312  1.00  0.00           C
ATOM    799  HG  LEU X  52      29.488  38.158  16.429  1.00  0.00           H
ATOM    800  CD1 LEU X  52      30.674  37.100  17.785  1.00  0.00           C
ATOM    801 HD11 LEU X  52      30.963  38.004  18.320  1.00  0.00           H
ATOM    802 HD12 LEU X  52      29.910  36.669  18.432  1.00  0.00           H
ATOM    803 HD13 LEU X  52      31.432  36.335  17.950  1.00  0.00           H
ATOM    804  CD2 LEU X  52      31.371  37.641  15.557  1.00  0.00           C
ATOM    805 HD21 LEU X  52      32.030  36.793  15.744  1.00  0.00           H
ATOM    806 HD22 LEU X  52      31.165  37.795  14.498  1.00  0.00           H
ATOM    807 HD23 LEU X  52      31.801  38.547  15.986  1.00  0.00           H
ATOM    808  C   LEU X  52      27.926  34.983  14.123  1.00  0.00           C
ATOM    809  O   LEU X  52      28.552  34.398  13.259  1.00  0.00           O
ATOM    810  N   ALA X  53      26.778  34.547  14.594  1.00  0.00           N
ATOM    811  H   ALA X  53      26.178  35.047  15.234  1.00  0.00           H
ATOM    812  CA  ALA X  53      26.208  33.268  14.179  1.00  0.00           C
ATOM    813  HA  ALA X  53      26.989  32.509  14.116  1.00  0.00           H
ATOM    814  CB  ALA X  53      25.191  32.796  15.180  1.00  0.00           C
ATOM    815  HB1 ALA X  53      24.974  31.758  14.929  1.00  0.00           H
ATOM    816  HB2 ALA X  53      25.590  32.764  16.193  1.00  0.00           H
ATOM    817  HB3 ALA X  53      24.258  33.361  15.204  1.00  0.00           H
ATOM    818  C   ALA X  53      25.651  33.201  12.781  1.00  0.00           C
ATOM    819  O   ALA X  53      25.874  32.276  11.960  1.00  0.00           O
ATOM    820  N   GLN X  54      25.026  34.285  12.280  1.00  0.00           N
ATOM    821  H   GLN X  54      24.931  35.129  12.828  1.00  0.00           H
ATOM    822  CA  GLN X  54      24.500  34.489  10.923  1.00  0.00           C
ATOM    823  HA  GLN X  54      23.758  33.724  10.698  1.00  0.00           H
ATOM    824  CB  GLN X  54      23.940  35.924  10.781  1.00  0.00           C
ATOM    825  HB2 GLN X  54      23.129  36.092  11.489  1.00  0.00           H
ATOM    826  HB3 GLN X  54      24.794  36.523  11.096  1.00  0.00           H
ATOM    827  CG  GLN X  54      23.481  36.293   9.422  1.00  0.00           C
ATOM    828  HG2 GLN X  54      24.419  36.536   8.923  1.00  0.00           H
ATOM    829  HG3 GLN X  54      23.017  35.447   8.916  1.00  0.00           H
ATOM    830  CD  GLN X  54      22.544  37.418   9.435  1.00  0.00           C
ATOM    831  OE1 GLN X  54      21.611  37.693  10.244  1.00  0.00           O
ATOM    832  NE2 GLN X  54      22.610  38.139   8.385  1.00  0.00           N
ATOM    833 HE21 GLN X  54      21.911  38.814   8.109  1.00  0.00           H
ATOM    834 HE22 GLN X  54      23.404  37.878   7.817  1.00  0.00           H
ATOM    835  C   GLN X  54      25.574  34.258   9.819  1.00  0.00           C
ATOM    836  O   GLN X  54      25.148  33.867   8.727  1.00  0.00           O
ATOM    837  N   ALA X  55      26.891  34.713   9.978  1.00  0.00           N
ATOM    838  H   ALA X  55      27.092  35.089  10.893  1.00  0.00           H
ATOM    839  CA  ALA X  55      28.042  34.306   9.177  1.00  0.00           C
ATOM    840  HA  ALA X  55      28.027  34.654   8.144  1.00  0.00           H
ATOM    841  CB  ALA X  55      29.306  34.920   9.832  1.00  0.00           C
ATOM    842  HB1 ALA X  55      29.254  36.009   9.854  1.00  0.00           H
ATOM    843  HB2 ALA X  55      29.463  34.495  10.823  1.00  0.00           H
ATOM    844  HB3 ALA X  55      30.189  34.586   9.289  1.00  0.00           H
ATOM    845  C   ALA X  55      28.224  32.728   9.099  1.00  0.00           C
ATOM    846  O   ALA X  55      29.178  32.199   8.505  1.00  0.00           O
ATOM    847  N   GLY X  56      27.365  31.897   9.735  1.00  0.00           N
ATOM    848  H   GLY X  56      26.556  32.288  10.197  1.00  0.00           H
ATOM    849  CA  GLY X  56      27.569  30.468   9.646  1.00  0.00           C
ATOM    850  HA2 GLY X  56      26.605  29.959   9.677  1.00  0.00           H
ATOM    851  HA3 GLY X  56      27.979  30.244   8.661  1.00  0.00           H
ATOM    852  C   GLY X  56      28.518  29.910  10.791  1.00  0.00           C
ATOM    853  O   GLY X  56      29.147  28.830  10.589  1.00  0.00           O
ATOM    854  N   TYR X  57      28.624  30.498  11.943  1.00  0.00           N
ATOM    855  H   TYR X  57      28.175  31.400  12.017  1.00  0.00           H
ATOM    856  CA  TYR X  57      29.382  29.970  13.090  1.00  0.00           C
ATOM    857  HA  TYR X  57      30.050  29.159  12.799  1.00  0.00           H
ATOM    858  CB  TYR X  57      30.377  31.021  13.583  1.00  0.00           C
ATOM    859  HB2 TYR X  57      29.829  31.943  13.777  1.00  0.00           H
ATOM    860  HB3 TYR X  57      30.814  30.613  14.495  1.00  0.00           H
ATOM    861  CG  TYR X  57      31.504  31.168  12.559  1.00  0.00           C
ATOM    862  CD1 TYR X  57      32.608  30.317  12.717  1.00  0.00           C
ATOM    863  HD1 TYR X  57      32.664  29.600  13.523  1.00  0.00           H
ATOM    864  CE1 TYR X  57      33.649  30.435  11.823  1.00  0.00           C
ATOM    865  HE1 TYR X  57      34.586  29.973  12.096  1.00  0.00           H
ATOM    866  CZ  TYR X  57      33.610  31.319  10.751  1.00  0.00           C
ATOM    867  OH  TYR X  57      34.718  31.440   9.970  1.00  0.00           O
ATOM    868  HH  TYR X  57      34.722  32.216   9.404  1.00  0.00           H
ATOM    869  CE2 TYR X  57      32.404  32.059  10.461  1.00  0.00           C
ATOM    870  HE2 TYR X  57      32.363  32.734   9.620  1.00  0.00           H
ATOM    871  CD2 TYR X  57      31.304  32.017  11.418  1.00  0.00           C
ATOM    872  HD2 TYR X  57      30.386  32.545  11.207  1.00  0.00           H
ATOM    873  C   TYR X  57      28.537  29.325  14.099  1.00  0.00           C
ATOM    874  O   TYR X  57      27.434  29.783  14.439  1.00  0.00           O
ATOM    875  N   ARG X  58      29.077  28.373  14.885  1.00  0.00           N
ATOM    876  H   ARG X  58      30.065  28.225  14.733  1.00  0.00           H
ATOM    877  CA  ARG X  58      28.570  28.112  16.216  1.00  0.00           C
ATOM    878  HA  ARG X  58      27.492  28.264  16.269  1.00  0.00           H
ATOM    879  CB  ARG X  58      28.828  26.617  16.537  1.00  0.00           C
ATOM    880  HB2 ARG X  58      28.223  25.999  15.873  1.00  0.00           H
ATOM    881  HB3 ARG X  58      29.861  26.280  16.446  1.00  0.00           H
ATOM    882  CG  ARG X  58      28.333  26.274  17.939  1.00  0.00           C
ATOM    883  HG2 ARG X  58      28.871  26.943  18.611  1.00  0.00           H
ATOM    884  HG3 ARG X  58      27.261  26.468  17.892  1.00  0.00           H
ATOM    885  CD  ARG X  58      28.690  24.787  18.279  1.00  0.00           C
ATOM    886  HD2 ARG X  58      28.209  24.147  17.539  1.00  0.00           H
ATOM    887  HD3 ARG X  58      29.757  24.574  18.336  1.00  0.00           H
ATOM    888  NE  ARG X  58      28.207  24.353  19.640  1.00  0.00           N
ATOM    889  HE  ARG X  58      27.573  24.919  20.186  1.00  0.00           H
ATOM    890  CZ  ARG X  58      28.645  23.254  20.254  1.00  0.00           C
ATOM    891  NH1 ARG X  58      29.433  22.413  19.688  1.00  0.00           N
ATOM    892 HH11 ARG X  58      29.696  22.449  18.714  1.00  0.00           H
ATOM    893 HH12 ARG X  58      29.523  21.598  20.277  1.00  0.00           H
ATOM    894  NH2 ARG X  58      28.142  22.996  21.441  1.00  0.00           N
ATOM    895 HH21 ARG X  58      27.434  23.556  21.893  1.00  0.00           H
ATOM    896 HH22 ARG X  58      28.402  22.288  22.113  1.00  0.00           H
ATOM    897  C   ARG X  58      29.142  29.030  17.239  1.00  0.00           C
ATOM    898  O   ARG X  58      30.290  29.356  17.128  1.00  0.00           O
ATOM    899  N   VAL X  59      28.387  29.524  18.172  1.00  0.00           N
ATOM    900  H   VAL X  59      27.523  29.025  18.328  1.00  0.00           H
ATOM    901  CA  VAL X  59      28.888  30.465  19.165  1.00  0.00           C
ATOM    902  HA  VAL X  59      29.939  30.726  19.043  1.00  0.00           H
ATOM    903  CB  VAL X  59      27.944  31.643  18.881  1.00  0.00           C
ATOM    904  HB  VAL X  59      26.886  31.384  18.923  1.00  0.00           H
ATOM    905  CG1 VAL X  59      28.138  32.839  19.896  1.00  0.00           C
ATOM    906 HG11 VAL X  59      27.884  32.581  20.924  1.00  0.00           H
ATOM    907 HG12 VAL X  59      29.187  33.089  19.736  1.00  0.00           H
ATOM    908 HG13 VAL X  59      27.495  33.651  19.557  1.00  0.00           H
ATOM    909  CG2 VAL X  59      28.350  32.272  17.516  1.00  0.00           C
ATOM    910 HG21 VAL X  59      28.206  31.581  16.685  1.00  0.00           H
ATOM    911 HG22 VAL X  59      27.761  33.168  17.319  1.00  0.00           H
ATOM    912 HG23 VAL X  59      29.402  32.555  17.537  1.00  0.00           H
ATOM    913  C   VAL X  59      28.648  29.909  20.644  1.00  0.00           C
ATOM    914  O   VAL X  59      27.570  29.469  20.941  1.00  0.00           O
ATOM    915  N   LEU X  60      29.712  29.902  21.454  1.00  0.00           N
ATOM    916  H   LEU X  60      30.644  30.164  21.166  1.00  0.00           H
ATOM    917  CA  LEU X  60      29.540  29.602  22.888  1.00  0.00           C
ATOM    918  HA  LEU X  60      28.469  29.582  23.087  1.00  0.00           H
ATOM    919  CB  LEU X  60      30.172  28.287  23.258  1.00  0.00           C
ATOM    920  HB2 LEU X  60      31.244  28.468  23.186  1.00  0.00           H
ATOM    921  HB3 LEU X  60      29.866  28.205  24.301  1.00  0.00           H
ATOM    922  CG  LEU X  60      29.835  27.084  22.394  1.00  0.00           C
ATOM    923  HG  LEU X  60      28.909  27.277  21.852  1.00  0.00           H
ATOM    924  CD1 LEU X  60      30.790  26.617  21.293  1.00  0.00           C
ATOM    925 HD11 LEU X  60      31.651  26.066  21.670  1.00  0.00           H
ATOM    926 HD12 LEU X  60      30.315  25.899  20.624  1.00  0.00           H
ATOM    927 HD13 LEU X  60      31.052  27.543  20.781  1.00  0.00           H
ATOM    928  CD2 LEU X  60      29.524  25.903  23.302  1.00  0.00           C
ATOM    929 HD21 LEU X  60      28.696  26.168  23.960  1.00  0.00           H
ATOM    930 HD22 LEU X  60      29.321  25.092  22.604  1.00  0.00           H
ATOM    931 HD23 LEU X  60      30.414  25.658  23.882  1.00  0.00           H
ATOM    932  C   LEU X  60      30.193  30.810  23.572  1.00  0.00           C
ATOM    933  O   LEU X  60      31.229  31.409  23.159  1.00  0.00           O
ATOM    934  N   ALA X  61      29.590  31.152  24.754  1.00  0.00           N
ATOM    935  H   ALA X  61      28.898  30.550  25.176  1.00  0.00           H
ATOM    936  CA  ALA X  61      30.156  32.136  25.636  1.00  0.00           C
ATOM    937  HA  ALA X  61      31.203  32.310  25.386  1.00  0.00           H
ATOM    938  CB  ALA X  61      29.562  33.543  25.486  1.00  0.00           C
ATOM    939  HB1 ALA X  61      29.543  33.934  24.469  1.00  0.00           H
ATOM    940  HB2 ALA X  61      28.557  33.638  25.897  1.00  0.00           H
ATOM    941  HB3 ALA X  61      30.197  34.224  26.051  1.00  0.00           H
ATOM    942  C   ALA X  61      29.893  31.572  27.056  1.00  0.00           C
ATOM    943  O   ALA X  61      28.776  31.097  27.324  1.00  0.00           O
ATOM    944  N   MET X  62      30.921  31.558  27.895  1.00  0.00           N
ATOM    945  H   MET X  62      31.855  31.750  27.562  1.00  0.00           H
ATOM    946  CA  MET X  62      30.781  30.943  29.227  1.00  0.00           C
ATOM    947  HA  MET X  62      29.847  30.442  29.481  1.00  0.00           H
ATOM    948  CB  MET X  62      31.843  29.808  29.400  1.00  0.00           C
ATOM    949  HB2 MET X  62      31.718  29.386  30.397  1.00  0.00           H
ATOM    950  HB3 MET X  62      31.584  28.982  28.738  1.00  0.00           H
ATOM    951  CG  MET X  62      33.317  30.093  29.089  1.00  0.00           C
ATOM    952  HG2 MET X  62      33.824  30.646  29.879  1.00  0.00           H
ATOM    953  HG3 MET X  62      33.848  29.141  29.101  1.00  0.00           H
ATOM    954  SD  MET X  62      33.795  30.990  27.552  1.00  0.00           S
ATOM    955  CE  MET X  62      33.095  29.820  26.375  1.00  0.00           C
ATOM    956  HE1 MET X  62      33.836  29.058  26.134  1.00  0.00           H
ATOM    957  HE2 MET X  62      32.186  29.297  26.673  1.00  0.00           H
ATOM    958  HE3 MET X  62      32.883  30.319  25.429  1.00  0.00           H
ATOM    959  C   MET X  62      31.022  31.999  30.313  1.00  0.00           C
ATOM    960  O   MET X  62      31.656  32.977  30.011  1.00  0.00           O
ATOM    961  N   ASP X  63      30.425  31.806  31.548  1.00  0.00           N
ATOM    962  H   ASP X  63      29.884  30.955  31.602  1.00  0.00           H
ATOM    963  CA  ASP X  63      30.925  32.391  32.750  1.00  0.00           C
ATOM    964  HA  ASP X  63      30.929  33.467  32.575  1.00  0.00           H
ATOM    965  CB  ASP X  63      30.000  32.078  33.891  1.00  0.00           C
ATOM    966  HB2 ASP X  63      29.845  30.999  33.858  1.00  0.00           H
ATOM    967  HB3 ASP X  63      30.434  32.448  34.820  1.00  0.00           H
ATOM    968  CG  ASP X  63      28.626  32.697  33.758  1.00  0.00           C
ATOM    969  OD1 ASP X  63      28.276  33.574  34.581  1.00  0.00           O
ATOM    970  OD2 ASP X  63      27.689  32.223  33.035  1.00  0.00           O
ATOM    971  C   ASP X  63      32.423  31.984  32.989  1.00  0.00           C
ATOM    972  O   ASP X  63      32.784  30.816  32.993  1.00  0.00           O
ATOM    973  N   MET X  64      33.346  32.945  33.148  1.00  0.00           N
ATOM    974  H   MET X  64      33.056  33.911  33.109  1.00  0.00           H
ATOM    975  CA  MET X  64      34.780  32.693  33.536  1.00  0.00           C
ATOM    976  HA  MET X  64      35.208  32.017  32.796  1.00  0.00           H
ATOM    977  CB  MET X  64      35.654  33.934  33.513  1.00  0.00           C
ATOM    978  HB2 MET X  64      35.084  34.777  33.901  1.00  0.00           H
ATOM    979  HB3 MET X  64      36.570  33.827  34.094  1.00  0.00           H
ATOM    980  CG  MET X  64      35.986  34.433  32.110  1.00  0.00           C
ATOM    981  HG2 MET X  64      35.072  34.586  31.536  1.00  0.00           H
ATOM    982  HG3 MET X  64      36.380  35.442  32.231  1.00  0.00           H
ATOM    983  SD  MET X  64      37.225  33.584  31.052  1.00  0.00           S
ATOM    984  CE  MET X  64      36.056  32.642  29.903  1.00  0.00           C
ATOM    985  HE1 MET X  64      35.714  31.778  30.473  1.00  0.00           H
ATOM    986  HE2 MET X  64      35.265  33.311  29.565  1.00  0.00           H
ATOM    987  HE3 MET X  64      36.714  32.243  29.130  1.00  0.00           H
ATOM    988  C   MET X  64      34.976  32.067  34.913  1.00  0.00           C
ATOM    989  O   MET X  64      34.082  32.177  35.782  1.00  0.00           O
ATOM    990  N   LYS X  65      36.010  31.234  35.009  1.00  0.00           N
ATOM    991  H   LYS X  65      36.573  31.282  34.172  1.00  0.00           H
ATOM    992  CA  LYS X  65      36.352  30.503  36.178  1.00  0.00           C
ATOM    993  HA  LYS X  65      35.585  29.796  36.496  1.00  0.00           H
ATOM    994  CB  LYS X  65      37.581  29.551  35.972  1.00  0.00           C
ATOM    995  HB2 LYS X  65      37.421  28.974  35.061  1.00  0.00           H
ATOM    996  HB3 LYS X  65      38.480  30.078  35.653  1.00  0.00           H
ATOM    997  CG  LYS X  65      37.938  28.616  37.174  1.00  0.00           C
ATOM    998  HG2 LYS X  65      37.092  28.316  37.793  1.00  0.00           H
ATOM    999  HG3 LYS X  65      38.236  27.640  36.793  1.00  0.00           H
ATOM   1000  CD  LYS X  65      39.050  29.081  38.107  1.00  0.00           C
ATOM   1001  HD2 LYS X  65      39.991  29.179  37.566  1.00  0.00           H
ATOM   1002  HD3 LYS X  65      38.748  30.084  38.408  1.00  0.00           H
ATOM   1003  CE  LYS X  65      39.211  28.229  39.315  1.00  0.00           C
ATOM   1004  HE2 LYS X  65      39.659  28.867  40.077  1.00  0.00           H
ATOM   1005  HE3 LYS X  65      38.252  27.904  39.720  1.00  0.00           H
ATOM   1006  NZ  LYS X  65      40.142  27.121  39.089  1.00  0.00           N
ATOM   1007  HZ1 LYS X  65      41.067  27.447  38.851  1.00  0.00           H
ATOM   1008  HZ2 LYS X  65      40.202  26.498  39.882  1.00  0.00           H
ATOM   1009  HZ3 LYS X  65      39.956  26.503  38.312  1.00  0.00           H
ATOM   1010  C   LYS X  65      36.452  31.452  37.343  1.00  0.00           C
ATOM   1011  O   LYS X  65      37.286  32.334  37.398  1.00  0.00           O
ATOM   1012  N   GLY X  66      35.601  31.278  38.360  1.00  0.00           N
ATOM   1013  H   GLY X  66      34.960  30.500  38.288  1.00  0.00           H
ATOM   1014  CA  GLY X  66      35.456  32.215  39.505  1.00  0.00           C
ATOM   1015  HA2 GLY X  66      35.347  31.618  40.411  1.00  0.00           H
ATOM   1016  HA3 GLY X  66      36.282  32.891  39.723  1.00  0.00           H
ATOM   1017  C   GLY X  66      34.229  33.131  39.599  1.00  0.00           C
ATOM   1018  O   GLY X  66      33.850  33.667  40.677  1.00  0.00           O
ATOM   1019  N   TYR X  67      33.472  33.191  38.477  1.00  0.00           N
ATOM   1020  H   TYR X  67      33.595  32.552  37.704  1.00  0.00           H
ATOM   1021  CA  TYR X  67      32.432  34.210  38.389  1.00  0.00           C
ATOM   1022  HA  TYR X  67      32.349  34.713  39.352  1.00  0.00           H
ATOM   1023  CB  TYR X  67      32.650  35.220  37.232  1.00  0.00           C
ATOM   1024  HB2 TYR X  67      32.586  34.589  36.346  1.00  0.00           H
ATOM   1025  HB3 TYR X  67      31.776  35.871  37.211  1.00  0.00           H
ATOM   1026  CG  TYR X  67      33.951  36.016  37.157  1.00  0.00           C
ATOM   1027  CD1 TYR X  67      33.787  37.438  37.050  1.00  0.00           C
ATOM   1028  HD1 TYR X  67      32.844  37.876  37.343  1.00  0.00           H
ATOM   1029  CE1 TYR X  67      34.928  38.273  36.838  1.00  0.00           C
ATOM   1030  HE1 TYR X  67      34.833  39.341  36.970  1.00  0.00           H
ATOM   1031  CZ  TYR X  67      36.125  37.628  36.501  1.00  0.00           C
ATOM   1032  OH  TYR X  67      37.231  38.412  36.248  1.00  0.00           O
ATOM   1033  HH  TYR X  67      37.880  37.991  35.679  1.00  0.00           H
ATOM   1034  CE2 TYR X  67      36.221  36.197  36.533  1.00  0.00           C
ATOM   1035  HE2 TYR X  67      37.127  35.713  36.202  1.00  0.00           H
ATOM   1036  CD2 TYR X  67      35.184  35.342  36.930  1.00  0.00           C
ATOM   1037  HD2 TYR X  67      35.345  34.281  36.804  1.00  0.00           H
ATOM   1038  C   TYR X  67      31.014  33.695  38.222  1.00  0.00           C
ATOM   1039  O   TYR X  67      30.786  32.839  37.396  1.00  0.00           O
ATOM   1040  N   GLY X  68      30.034  34.464  38.656  1.00  0.00           N
ATOM   1041  H   GLY X  68      30.199  35.317  39.172  1.00  0.00           H
ATOM   1042  CA  GLY X  68      28.633  34.258  38.311  1.00  0.00           C
ATOM   1043  HA2 GLY X  68      28.059  35.062  38.773  1.00  0.00           H
ATOM   1044  HA3 GLY X  68      28.591  34.382  37.229  1.00  0.00           H
ATOM   1045  C   GLY X  68      28.137  32.874  38.727  1.00  0.00           C
ATOM   1046  O   GLY X  68      28.188  32.384  39.884  1.00  0.00           O
ATOM   1047  N   GLU X  69      27.691  32.187  37.602  1.00  0.00           N
ATOM   1048  H   GLU X  69      27.591  32.633  36.701  1.00  0.00           H
ATOM   1049  CA  GLU X  69      27.129  30.843  37.618  1.00  0.00           C
ATOM   1050  HA  GLU X  69      26.546  30.633  38.515  1.00  0.00           H
ATOM   1051  CB  GLU X  69      26.095  30.671  36.487  1.00  0.00           C
ATOM   1052  HB2 GLU X  69      26.576  30.878  35.531  1.00  0.00           H
ATOM   1053  HB3 GLU X  69      25.759  29.643  36.350  1.00  0.00           H
ATOM   1054  CG  GLU X  69      24.860  31.519  36.589  1.00  0.00           C
ATOM   1055  HG2 GLU X  69      25.168  32.509  36.924  1.00  0.00           H
ATOM   1056  HG3 GLU X  69      24.307  31.687  35.665  1.00  0.00           H
ATOM   1057  CD  GLU X  69      23.871  30.868  37.519  1.00  0.00           C
ATOM   1058  OE1 GLU X  69      23.223  31.560  38.368  1.00  0.00           O
ATOM   1059  OE2 GLU X  69      23.671  29.644  37.572  1.00  0.00           O
ATOM   1060  C   GLU X  69      28.241  29.791  37.389  1.00  0.00           C
ATOM   1061  O   GLU X  69      28.006  28.621  37.416  1.00  0.00           O
ATOM   1062  N   SER X  70      29.507  30.158  37.144  1.00  0.00           N
ATOM   1063  H   SER X  70      29.752  31.138  37.134  1.00  0.00           H
ATOM   1064  CA  SER X  70      30.669  29.267  37.113  1.00  0.00           C
ATOM   1065  HA  SER X  70      30.232  28.401  36.616  1.00  0.00           H
ATOM   1066  CB  SER X  70      31.822  29.712  36.168  1.00  0.00           C
ATOM   1067  HB2 SER X  70      31.903  30.792  36.292  1.00  0.00           H
ATOM   1068  HB3 SER X  70      32.718  29.165  36.460  1.00  0.00           H
ATOM   1069  OG  SER X  70      31.418  29.387  34.860  1.00  0.00           O
ATOM   1070  HG  SER X  70      31.895  29.937  34.234  1.00  0.00           H
ATOM   1071  C   SER X  70      31.055  28.952  38.547  1.00  0.00           C
ATOM   1072  O   SER X  70      30.860  29.739  39.439  1.00  0.00           O
ATOM   1073  N   SER X  71      31.763  27.847  38.794  1.00  0.00           N
ATOM   1074  H   SER X  71      32.033  27.290  37.996  1.00  0.00           H
ATOM   1075  CA  SER X  71      32.449  27.449  40.057  1.00  0.00           C
ATOM   1076  HA  SER X  71      31.707  27.634  40.833  1.00  0.00           H
ATOM   1077  CB  SER X  71      32.841  25.946  40.008  1.00  0.00           C
ATOM   1078  HB2 SER X  71      31.963  25.304  40.081  1.00  0.00           H
ATOM   1079  HB3 SER X  71      33.357  25.728  39.073  1.00  0.00           H
ATOM   1080  OG  SER X  71      33.603  25.437  41.050  1.00  0.00           O
ATOM   1081  HG  SER X  71      32.965  25.263  41.746  1.00  0.00           H
ATOM   1082  C   SER X  71      33.655  28.311  40.385  1.00  0.00           C
ATOM   1083  O   SER X  71      34.393  28.872  39.501  1.00  0.00           O
ATOM   1084  N   ALA X  72      33.756  28.541  41.690  1.00  0.00           N
ATOM   1085  H   ALA X  72      33.163  28.006  42.308  1.00  0.00           H
ATOM   1086  CA  ALA X  72      34.547  29.631  42.297  1.00  0.00           C
ATOM   1087  HA  ALA X  72      35.228  29.984  41.523  1.00  0.00           H
ATOM   1088  CB  ALA X  72      33.566  30.859  42.523  1.00  0.00           C
ATOM   1089  HB1 ALA X  72      33.104  31.114  41.569  1.00  0.00           H
ATOM   1090  HB2 ALA X  72      32.754  30.659  43.222  1.00  0.00           H
ATOM   1091  HB3 ALA X  72      34.228  31.664  42.841  1.00  0.00           H
ATOM   1092  C   ALA X  72      35.363  29.198  43.549  1.00  0.00           C
ATOM   1093  O   ALA X  72      34.933  29.518  44.678  1.00  0.00           O
ATOM   1094  N   PRO X  73      36.452  28.441  43.298  1.00  0.00           N
ATOM   1095  CD  PRO X  73      36.815  27.846  42.015  1.00  0.00           C
ATOM   1096  HD2 PRO X  73      37.321  28.583  41.392  1.00  0.00           H
ATOM   1097  HD3 PRO X  73      35.985  27.355  41.506  1.00  0.00           H
ATOM   1098  CG  PRO X  73      37.607  26.629  42.354  1.00  0.00           C
ATOM   1099  HG2 PRO X  73      38.262  26.389  41.516  1.00  0.00           H
ATOM   1100  HG3 PRO X  73      36.902  25.808  42.484  1.00  0.00           H
ATOM   1101  CB  PRO X  73      38.353  27.069  43.658  1.00  0.00           C
ATOM   1102  HB2 PRO X  73      39.246  27.644  43.413  1.00  0.00           H
ATOM   1103  HB3 PRO X  73      38.615  26.259  44.339  1.00  0.00           H
ATOM   1104  CA  PRO X  73      37.296  27.901  44.343  1.00  0.00           C
ATOM   1105  HA  PRO X  73      36.651  27.136  44.776  1.00  0.00           H
ATOM   1106  C   PRO X  73      37.952  28.836  45.455  1.00  0.00           C
ATOM   1107  O   PRO X  73      38.432  29.926  45.084  1.00  0.00           O
ATOM   1108  N   PRO X  74      37.889  28.444  46.711  1.00  0.00           N
ATOM   1109  CD  PRO X  74      37.356  27.231  47.280  1.00  0.00           C
ATOM   1110  HD2 PRO X  74      37.987  26.351  47.157  1.00  0.00           H
ATOM   1111  HD3 PRO X  74      36.371  27.074  46.840  1.00  0.00           H
ATOM   1112  CG  PRO X  74      37.183  27.431  48.808  1.00  0.00           C
ATOM   1113  HG2 PRO X  74      37.290  26.462  49.295  1.00  0.00           H
ATOM   1114  HG3 PRO X  74      36.208  27.847  49.063  1.00  0.00           H
ATOM   1115  CB  PRO X  74      38.288  28.468  49.160  1.00  0.00           C
ATOM   1116  HB2 PRO X  74      39.225  27.919  49.248  1.00  0.00           H
ATOM   1117  HB3 PRO X  74      38.181  29.125  50.023  1.00  0.00           H
ATOM   1118  CA  PRO X  74      38.440  29.327  47.800  1.00  0.00           C
ATOM   1119  HA  PRO X  74      37.782  30.194  47.839  1.00  0.00           H
ATOM   1120  C   PRO X  74      39.916  29.812  47.641  1.00  0.00           C
ATOM   1121  O   PRO X  74      40.172  30.973  48.014  1.00  0.00           O
ATOM   1122  N   GLU X  75      40.855  29.019  47.116  1.00  0.00           N
ATOM   1123  H   GLU X  75      40.520  28.072  47.020  1.00  0.00           H
ATOM   1124  CA  GLU X  75      42.301  29.236  47.243  1.00  0.00           C
ATOM   1125  HA  GLU X  75      42.451  30.027  47.978  1.00  0.00           H
ATOM   1126  CB  GLU X  75      42.922  27.939  47.743  1.00  0.00           C
ATOM   1127  HB2 GLU X  75      43.932  28.090  48.123  1.00  0.00           H
ATOM   1128  HB3 GLU X  75      42.299  27.763  48.620  1.00  0.00           H
ATOM   1129  CG  GLU X  75      42.803  26.648  46.819  1.00  0.00           C
ATOM   1130  HG2 GLU X  75      42.954  26.977  45.791  1.00  0.00           H
ATOM   1131  HG3 GLU X  75      43.578  25.910  47.022  1.00  0.00           H
ATOM   1132  CD  GLU X  75      41.456  25.899  46.785  1.00  0.00           C
ATOM   1133  OE1 GLU X  75      40.446  26.251  47.426  1.00  0.00           O
ATOM   1134  OE2 GLU X  75      41.421  24.825  46.192  1.00  0.00           O
ATOM   1135  C   GLU X  75      42.894  29.869  45.961  1.00  0.00           C
ATOM   1136  O   GLU X  75      42.419  29.593  44.835  1.00  0.00           O
ATOM   1137  N   ILE X  76      43.732  30.856  46.170  1.00  0.00           N
ATOM   1138  H   ILE X  76      44.115  30.970  47.097  1.00  0.00           H
ATOM   1139  CA  ILE X  76      44.279  31.757  45.177  1.00  0.00           C
ATOM   1140  HA  ILE X  76      43.364  32.223  44.812  1.00  0.00           H
ATOM   1141  CB  ILE X  76      45.207  32.803  45.848  1.00  0.00           C
ATOM   1142  HB  ILE X  76      45.683  32.334  46.710  1.00  0.00           H
ATOM   1143  CG2 ILE X  76      46.398  33.354  45.000  1.00  0.00           C
ATOM   1144 HG21 ILE X  76      47.007  34.090  45.525  1.00  0.00           H
ATOM   1145 HG22 ILE X  76      47.043  32.518  44.730  1.00  0.00           H
ATOM   1146 HG23 ILE X  76      46.040  33.852  44.099  1.00  0.00           H
ATOM   1147  CG1 ILE X  76      44.344  33.947  46.358  1.00  0.00           C
ATOM   1148 HG12 ILE X  76      44.300  34.793  45.673  1.00  0.00           H
ATOM   1149 HG13 ILE X  76      43.305  33.663  46.526  1.00  0.00           H
ATOM   1150  CD1 ILE X  76      44.898  34.581  47.679  1.00  0.00           C
ATOM   1151 HD11 ILE X  76      44.299  35.452  47.944  1.00  0.00           H
ATOM   1152 HD12 ILE X  76      44.957  33.834  48.470  1.00  0.00           H
ATOM   1153 HD13 ILE X  76      45.869  35.057  47.541  1.00  0.00           H
ATOM   1154  C   ILE X  76      44.930  31.075  43.988  1.00  0.00           C
ATOM   1155  O   ILE X  76      44.890  31.555  42.854  1.00  0.00           O
ATOM   1156  N   GLU X  77      45.551  29.970  44.308  1.00  0.00           N
ATOM   1157  H   GLU X  77      45.603  29.745  45.291  1.00  0.00           H
ATOM   1158  CA  GLU X  77      46.374  29.232  43.291  1.00  0.00           C
ATOM   1159  HA  GLU X  77      47.049  29.939  42.808  1.00  0.00           H
ATOM   1160  CB  GLU X  77      47.185  28.232  44.026  1.00  0.00           C
ATOM   1161  HB2 GLU X  77      47.956  27.895  43.333  1.00  0.00           H
ATOM   1162  HB3 GLU X  77      47.695  28.729  44.851  1.00  0.00           H
ATOM   1163  CG  GLU X  77      46.320  27.127  44.751  1.00  0.00           C
ATOM   1164  HG2 GLU X  77      45.408  27.530  45.192  1.00  0.00           H
ATOM   1165  HG3 GLU X  77      45.926  26.474  43.972  1.00  0.00           H
ATOM   1166  CD  GLU X  77      47.054  26.415  45.879  1.00  0.00           C
ATOM   1167  OE1 GLU X  77      46.539  26.493  46.953  1.00  0.00           O
ATOM   1168  OE2 GLU X  77      48.117  25.818  45.576  1.00  0.00           O
ATOM   1169  C   GLU X  77      45.560  28.577  42.237  1.00  0.00           C
ATOM   1170  O   GLU X  77      46.184  28.217  41.223  1.00  0.00           O
ATOM   1171  N   GLU X  78      44.213  28.390  42.335  1.00  0.00           N
ATOM   1172  H   GLU X  78      43.794  28.706  43.198  1.00  0.00           H
ATOM   1173  CA  GLU X  78      43.344  27.922  41.294  1.00  0.00           C
ATOM   1174  HA  GLU X  78      43.769  27.077  40.753  1.00  0.00           H
ATOM   1175  CB  GLU X  78      41.957  27.650  41.886  1.00  0.00           C
ATOM   1176  HB2 GLU X  78      41.597  28.429  42.558  1.00  0.00           H
ATOM   1177  HB3 GLU X  78      41.256  27.671  41.051  1.00  0.00           H
ATOM   1178  CG  GLU X  78      41.926  26.236  42.439  1.00  0.00           C
ATOM   1179  HG2 GLU X  78      42.765  26.107  43.124  1.00  0.00           H
ATOM   1180  HG3 GLU X  78      40.969  26.148  42.952  1.00  0.00           H
ATOM   1181  CD  GLU X  78      41.940  25.117  41.389  1.00  0.00           C
ATOM   1182  OE1 GLU X  78      42.969  24.428  41.197  1.00  0.00           O
ATOM   1183  OE2 GLU X  78      40.986  25.036  40.553  1.00  0.00           O
ATOM   1184  C   GLU X  78      43.232  28.951  40.181  1.00  0.00           C
ATOM   1185  O   GLU X  78      42.593  28.649  39.183  1.00  0.00           O
ATOM   1186  N   TYR X  79      43.706  30.214  40.419  1.00  0.00           N
ATOM   1187  H   TYR X  79      44.170  30.387  41.299  1.00  0.00           H
ATOM   1188  CA  TYR X  79      43.508  31.347  39.463  1.00  0.00           C
ATOM   1189  HA  TYR X  79      42.818  31.016  38.687  1.00  0.00           H
ATOM   1190  CB  TYR X  79      42.731  32.410  40.219  1.00  0.00           C
ATOM   1191  HB2 TYR X  79      43.399  32.823  40.975  1.00  0.00           H
ATOM   1192  HB3 TYR X  79      42.525  33.265  39.575  1.00  0.00           H
ATOM   1193  CG  TYR X  79      41.424  31.979  40.886  1.00  0.00           C
ATOM   1194  CD1 TYR X  79      41.414  31.537  42.229  1.00  0.00           C
ATOM   1195  HD1 TYR X  79      42.315  31.373  42.803  1.00  0.00           H
ATOM   1196  CE1 TYR X  79      40.267  30.987  42.813  1.00  0.00           C
ATOM   1197  HE1 TYR X  79      40.255  30.530  43.792  1.00  0.00           H
ATOM   1198  CZ  TYR X  79      39.023  31.198  42.125  1.00  0.00           C
ATOM   1199  OH  TYR X  79      37.817  30.861  42.719  1.00  0.00           O
ATOM   1200  HH  TYR X  79      38.003  30.460  43.572  1.00  0.00           H
ATOM   1201  CE2 TYR X  79      38.985  31.763  40.809  1.00  0.00           C
ATOM   1202  HE2 TYR X  79      38.110  31.741  40.177  1.00  0.00           H
ATOM   1203  CD2 TYR X  79      40.203  32.110  40.177  1.00  0.00           C
ATOM   1204  HD2 TYR X  79      40.187  32.604  39.217  1.00  0.00           H
ATOM   1205  C   TYR X  79      44.731  31.809  38.745  1.00  0.00           C
ATOM   1206  O   TYR X  79      44.706  32.872  38.124  1.00  0.00           O
ATOM   1207  N   CYS X  80      45.792  30.981  38.711  1.00  0.00           N
ATOM   1208  H   CYS X  80      45.745  30.217  39.370  1.00  0.00           H
ATOM   1209  CA  CYS X  80      46.943  31.135  37.850  1.00  0.00           C
ATOM   1210  HA  CYS X  80      47.307  32.158  37.945  1.00  0.00           H
ATOM   1211  CB  CYS X  80      48.075  30.221  38.285  1.00  0.00           C
ATOM   1212  HB2 CYS X  80      48.329  30.357  39.336  1.00  0.00           H
ATOM   1213  HB3 CYS X  80      47.820  29.176  38.115  1.00  0.00           H
ATOM   1214  SG  CYS X  80      49.552  30.617  37.271  1.00  0.00           S
ATOM   1215  HG  CYS X  80      49.604  31.927  37.527  1.00  0.00           H
ATOM   1216  C   CYS X  80      46.536  30.973  36.438  1.00  0.00           C
ATOM   1217  O   CYS X  80      45.746  30.088  36.166  1.00  0.00           O
ATOM   1218  N   MET X  81      47.105  31.718  35.494  1.00  0.00           N
ATOM   1219  H   MET X  81      47.851  32.350  35.747  1.00  0.00           H
ATOM   1220  CA  MET X  81      46.797  31.616  34.038  1.00  0.00           C
ATOM   1221  HA  MET X  81      45.725  31.654  33.846  1.00  0.00           H
ATOM   1222  CB  MET X  81      47.508  32.734  33.386  1.00  0.00           C
ATOM   1223  HB2 MET X  81      47.206  33.704  33.780  1.00  0.00           H
ATOM   1224  HB3 MET X  81      48.594  32.648  33.402  1.00  0.00           H
ATOM   1225  CG  MET X  81      47.217  32.760  31.867  1.00  0.00           C
ATOM   1226  HG2 MET X  81      47.855  33.526  31.426  1.00  0.00           H
ATOM   1227  HG3 MET X  81      47.502  31.829  31.378  1.00  0.00           H
ATOM   1228  SD  MET X  81      45.494  33.275  31.524  1.00  0.00           S
ATOM   1229  CE  MET X  81      45.251  34.871  32.260  1.00  0.00           C
ATOM   1230  HE1 MET X  81      45.438  34.791  33.331  1.00  0.00           H
ATOM   1231  HE2 MET X  81      45.846  35.667  31.813  1.00  0.00           H
ATOM   1232  HE3 MET X  81      44.208  35.130  32.080  1.00  0.00           H
ATOM   1233  C   MET X  81      47.366  30.212  33.540  1.00  0.00           C
ATOM   1234  O   MET X  81      46.744  29.601  32.657  1.00  0.00           O
ATOM   1235  N   GLU X  82      48.416  29.637  34.160  1.00  0.00           N
ATOM   1236  H   GLU X  82      48.804  30.156  34.935  1.00  0.00           H
ATOM   1237  CA  GLU X  82      48.783  28.220  33.966  1.00  0.00           C
ATOM   1238  HA  GLU X  82      49.244  28.041  32.994  1.00  0.00           H
ATOM   1239  CB  GLU X  82      49.895  27.872  34.944  1.00  0.00           C
ATOM   1240  HB2 GLU X  82      50.707  28.599  34.932  1.00  0.00           H
ATOM   1241  HB3 GLU X  82      49.482  27.845  35.953  1.00  0.00           H
ATOM   1242  CG  GLU X  82      50.480  26.520  34.602  1.00  0.00           C
ATOM   1243  HG2 GLU X  82      49.734  25.792  34.922  1.00  0.00           H
ATOM   1244  HG3 GLU X  82      50.658  26.379  33.536  1.00  0.00           H
ATOM   1245  CD  GLU X  82      51.823  26.332  35.450  1.00  0.00           C
ATOM   1246  OE1 GLU X  82      51.946  26.846  36.575  1.00  0.00           O
ATOM   1247  OE2 GLU X  82      52.674  25.578  35.008  1.00  0.00           O
ATOM   1248  C   GLU X  82      47.654  27.206  34.076  1.00  0.00           C
ATOM   1249  O   GLU X  82      47.394  26.275  33.327  1.00  0.00           O
ATOM   1250  N   VAL X  83      46.750  27.477  35.044  1.00  0.00           N
ATOM   1251  H   VAL X  83      46.771  28.389  35.478  1.00  0.00           H
ATOM   1252  CA  VAL X  83      45.505  26.704  35.349  1.00  0.00           C
ATOM   1253  HA  VAL X  83      45.568  25.670  35.011  1.00  0.00           H
ATOM   1254  CB  VAL X  83      45.174  26.894  36.842  1.00  0.00           C
ATOM   1255  HB  VAL X  83      45.025  27.961  37.008  1.00  0.00           H
ATOM   1256  CG1 VAL X  83      43.797  26.271  37.054  1.00  0.00           C
ATOM   1257 HG11 VAL X  83      42.996  26.806  36.544  1.00  0.00           H
ATOM   1258 HG12 VAL X  83      43.826  25.256  36.658  1.00  0.00           H
ATOM   1259 HG13 VAL X  83      43.654  26.217  38.133  1.00  0.00           H
ATOM   1260  CG2 VAL X  83      46.319  26.471  37.800  1.00  0.00           C
ATOM   1261 HG21 VAL X  83      46.460  25.395  37.902  1.00  0.00           H
ATOM   1262 HG22 VAL X  83      47.311  26.811  37.504  1.00  0.00           H
ATOM   1263 HG23 VAL X  83      46.052  26.910  38.761  1.00  0.00           H
ATOM   1264  C   VAL X  83      44.346  27.143  34.433  1.00  0.00           C
ATOM   1265  O   VAL X  83      43.664  26.275  33.877  1.00  0.00           O
ATOM   1266  N   LEU X  84      44.144  28.458  34.265  1.00  0.00           N
ATOM   1267  H   LEU X  84      44.866  29.078  34.601  1.00  0.00           H
ATOM   1268  CA  LEU X  84      43.013  29.017  33.479  1.00  0.00           C
ATOM   1269  HA  LEU X  84      42.133  28.539  33.907  1.00  0.00           H
ATOM   1270  CB  LEU X  84      42.935  30.562  33.586  1.00  0.00           C
ATOM   1271  HB2 LEU X  84      43.759  31.038  33.054  1.00  0.00           H
ATOM   1272  HB3 LEU X  84      42.038  30.740  32.992  1.00  0.00           H
ATOM   1273  CG  LEU X  84      42.649  31.175  34.952  1.00  0.00           C
ATOM   1274  HG  LEU X  84      43.331  30.783  35.706  1.00  0.00           H
ATOM   1275  CD1 LEU X  84      42.920  32.668  34.939  1.00  0.00           C
ATOM   1276 HD11 LEU X  84      42.346  33.188  34.172  1.00  0.00           H
ATOM   1277 HD12 LEU X  84      42.599  33.062  35.904  1.00  0.00           H
ATOM   1278 HD13 LEU X  84      43.950  32.999  34.811  1.00  0.00           H
ATOM   1279  CD2 LEU X  84      41.186  30.807  35.435  1.00  0.00           C
ATOM   1280 HD21 LEU X  84      40.398  31.297  34.864  1.00  0.00           H
ATOM   1281 HD22 LEU X  84      40.992  29.745  35.285  1.00  0.00           H
ATOM   1282 HD23 LEU X  84      41.164  30.992  36.509  1.00  0.00           H
ATOM   1283  C   LEU X  84      43.115  28.535  32.042  1.00  0.00           C
ATOM   1284  O   LEU X  84      42.137  28.141  31.442  1.00  0.00           O
ATOM   1285  N   CYS X  85      44.331  28.273  31.550  1.00  0.00           N
ATOM   1286  H   CYS X  85      45.073  28.755  32.036  1.00  0.00           H
ATOM   1287  CA  CYS X  85      44.476  27.747  30.225  1.00  0.00           C
ATOM   1288  HA  CYS X  85      43.694  28.101  29.554  1.00  0.00           H
ATOM   1289  CB  CYS X  85      45.855  28.239  29.561  1.00  0.00           C
ATOM   1290  HB2 CYS X  85      46.777  28.007  30.093  1.00  0.00           H
ATOM   1291  HB3 CYS X  85      46.031  27.846  28.559  1.00  0.00           H
ATOM   1292  SG  CYS X  85      45.907  30.084  29.494  1.00  0.00           S
ATOM   1293  HG  CYS X  85      46.120  30.365  30.783  1.00  0.00           H
ATOM   1294  C   CYS X  85      44.414  26.173  30.134  1.00  0.00           C
ATOM   1295  O   CYS X  85      44.021  25.675  29.051  1.00  0.00           O
ATOM   1296  N   LYS X  86      44.829  25.401  31.205  1.00  0.00           N
ATOM   1297  H   LYS X  86      45.063  25.986  31.994  1.00  0.00           H
ATOM   1298  CA  LYS X  86      44.581  23.932  31.383  1.00  0.00           C
ATOM   1299  HA  LYS X  86      44.912  23.412  30.484  1.00  0.00           H
ATOM   1300  CB  LYS X  86      45.300  23.235  32.567  1.00  0.00           C
ATOM   1301  HB2 LYS X  86      45.945  23.961  33.063  1.00  0.00           H
ATOM   1302  HB3 LYS X  86      44.582  22.873  33.302  1.00  0.00           H
ATOM   1303  CG  LYS X  86      46.126  22.034  32.130  1.00  0.00           C
ATOM   1304  HG2 LYS X  86      46.831  22.356  31.363  1.00  0.00           H
ATOM   1305  HG3 LYS X  86      46.765  21.779  32.975  1.00  0.00           H
ATOM   1306  CD  LYS X  86      45.312  20.838  31.574  1.00  0.00           C
ATOM   1307  HD2 LYS X  86      44.546  20.522  32.283  1.00  0.00           H
ATOM   1308  HD3 LYS X  86      44.872  21.033  30.596  1.00  0.00           H
ATOM   1309  CE  LYS X  86      46.252  19.628  31.294  1.00  0.00           C
ATOM   1310  HE2 LYS X  86      46.588  19.347  32.292  1.00  0.00           H
ATOM   1311  HE3 LYS X  86      45.694  18.720  31.065  1.00  0.00           H
ATOM   1312  NZ  LYS X  86      47.276  19.795  30.269  1.00  0.00           N
ATOM   1313  HZ1 LYS X  86      47.784  18.930  30.154  1.00  0.00           H
ATOM   1314  HZ2 LYS X  86      46.897  20.061  29.371  1.00  0.00           H
ATOM   1315  HZ3 LYS X  86      47.920  20.532  30.518  1.00  0.00           H
ATOM   1316  C   LYS X  86      43.046  23.712  31.454  1.00  0.00           C
ATOM   1317  O   LYS X  86      42.553  22.690  30.906  1.00  0.00           O
ATOM   1318  N   GLU X  87      42.370  24.521  32.209  1.00  0.00           N
ATOM   1319  H   GLU X  87      42.947  25.238  32.624  1.00  0.00           H
ATOM   1320  CA  GLU X  87      40.928  24.444  32.584  1.00  0.00           C
ATOM   1321  HA  GLU X  87      40.745  23.408  32.869  1.00  0.00           H
ATOM   1322  CB  GLU X  87      40.632  25.429  33.682  1.00  0.00           C
ATOM   1323  HB2 GLU X  87      41.444  25.323  34.401  1.00  0.00           H
ATOM   1324  HB3 GLU X  87      40.689  26.471  33.365  1.00  0.00           H
ATOM   1325  CG  GLU X  87      39.347  25.250  34.534  1.00  0.00           C
ATOM   1326  HG2 GLU X  87      39.035  26.281  34.699  1.00  0.00           H
ATOM   1327  HG3 GLU X  87      38.480  24.692  34.180  1.00  0.00           H
ATOM   1328  CD  GLU X  87      39.628  24.727  35.963  1.00  0.00           C
ATOM   1329  OE1 GLU X  87      39.374  25.513  36.869  1.00  0.00           O
ATOM   1330  OE2 GLU X  87      40.189  23.628  36.060  1.00  0.00           O
ATOM   1331  C   GLU X  87      40.016  24.819  31.425  1.00  0.00           C
ATOM   1332  O   GLU X  87      39.193  24.002  31.054  1.00  0.00           O
ATOM   1333  N   MET X  88      40.316  25.894  30.687  1.00  0.00           N
ATOM   1334  H   MET X  88      40.912  26.583  31.124  1.00  0.00           H
ATOM   1335  CA  MET X  88      39.540  26.282  29.556  1.00  0.00           C
ATOM   1336  HA  MET X  88      38.485  26.279  29.827  1.00  0.00           H
ATOM   1337  CB  MET X  88      39.882  27.779  29.217  1.00  0.00           C
ATOM   1338  HB2 MET X  88      40.952  27.939  29.351  1.00  0.00           H
ATOM   1339  HB3 MET X  88      39.580  28.038  28.202  1.00  0.00           H
ATOM   1340  CG  MET X  88      39.186  28.734  30.154  1.00  0.00           C
ATOM   1341  HG2 MET X  88      39.495  28.385  31.139  1.00  0.00           H
ATOM   1342  HG3 MET X  88      39.521  29.748  29.935  1.00  0.00           H
ATOM   1343  SD  MET X  88      37.401  28.878  30.132  1.00  0.00           S
ATOM   1344  CE  MET X  88      37.310  29.471  28.446  1.00  0.00           C
ATOM   1345  HE1 MET X  88      37.765  30.461  28.426  1.00  0.00           H
ATOM   1346  HE2 MET X  88      37.728  28.882  27.630  1.00  0.00           H
ATOM   1347  HE3 MET X  88      36.290  29.602  28.084  1.00  0.00           H
ATOM   1348  C   MET X  88      39.732  25.384  28.308  1.00  0.00           C
ATOM   1349  O   MET X  88      38.847  25.330  27.427  1.00  0.00           O
ATOM   1350  N   VAL X  89      40.825  24.653  28.187  1.00  0.00           N
ATOM   1351  H   VAL X  89      41.538  24.843  28.877  1.00  0.00           H
ATOM   1352  CA  VAL X  89      40.930  23.611  27.171  1.00  0.00           C
ATOM   1353  HA  VAL X  89      40.435  23.938  26.257  1.00  0.00           H
ATOM   1354  CB  VAL X  89      42.425  23.404  26.872  1.00  0.00           C
ATOM   1355  HB  VAL X  89      43.098  23.346  27.728  1.00  0.00           H
ATOM   1356  CG1 VAL X  89      42.735  22.076  26.084  1.00  0.00           C
ATOM   1357 HG11 VAL X  89      42.017  22.006  25.266  1.00  0.00           H
ATOM   1358 HG12 VAL X  89      43.737  21.998  25.664  1.00  0.00           H
ATOM   1359 HG13 VAL X  89      42.525  21.222  26.727  1.00  0.00           H
ATOM   1360  CG2 VAL X  89      42.933  24.528  25.945  1.00  0.00           C
ATOM   1361 HG21 VAL X  89      42.452  24.293  24.996  1.00  0.00           H
ATOM   1362 HG22 VAL X  89      42.642  25.525  26.277  1.00  0.00           H
ATOM   1363 HG23 VAL X  89      44.018  24.417  25.963  1.00  0.00           H
ATOM   1364  C   VAL X  89      40.296  22.274  27.638  1.00  0.00           C
ATOM   1365  O   VAL X  89      39.729  21.544  26.846  1.00  0.00           O
ATOM   1366  N   THR X  90      40.300  21.887  28.901  1.00  0.00           N
ATOM   1367  H   THR X  90      40.666  22.587  29.531  1.00  0.00           H
ATOM   1368  CA  THR X  90      39.575  20.716  29.424  1.00  0.00           C
ATOM   1369  HA  THR X  90      39.972  19.833  28.924  1.00  0.00           H
ATOM   1370  CB  THR X  90      39.873  20.583  30.959  1.00  0.00           C
ATOM   1371  HB  THR X  90      39.568  21.470  31.515  1.00  0.00           H
ATOM   1372  CG2 THR X  90      39.135  19.376  31.525  1.00  0.00           C
ATOM   1373 HG21 THR X  90      39.336  18.490  30.923  1.00  0.00           H
ATOM   1374 HG22 THR X  90      39.422  19.073  32.532  1.00  0.00           H
ATOM   1375 HG23 THR X  90      38.063  19.574  31.520  1.00  0.00           H
ATOM   1376  OG1 THR X  90      41.198  20.271  31.046  1.00  0.00           O
ATOM   1377  HG1 THR X  90      41.753  21.043  30.915  1.00  0.00           H
ATOM   1378  C   THR X  90      38.089  20.897  29.167  1.00  0.00           C
ATOM   1379  O   THR X  90      37.498  19.908  28.676  1.00  0.00           O
ATOM   1380  N   PHE X  91      37.533  22.156  29.280  1.00  0.00           N
ATOM   1381  H   PHE X  91      38.051  22.987  29.529  1.00  0.00           H
ATOM   1382  CA  PHE X  91      36.158  22.331  28.753  1.00  0.00           C
ATOM   1383  HA  PHE X  91      35.440  21.807  29.385  1.00  0.00           H
ATOM   1384  CB  PHE X  91      35.807  23.818  28.915  1.00  0.00           C
ATOM   1385  HB2 PHE X  91      35.551  23.902  29.971  1.00  0.00           H
ATOM   1386  HB3 PHE X  91      36.683  24.445  28.747  1.00  0.00           H
ATOM   1387  CG  PHE X  91      34.701  24.376  28.095  1.00  0.00           C
ATOM   1388  CD1 PHE X  91      33.365  24.126  28.398  1.00  0.00           C
ATOM   1389  HD1 PHE X  91      33.093  23.443  29.189  1.00  0.00           H
ATOM   1390  CE1 PHE X  91      32.268  24.812  27.839  1.00  0.00           C
ATOM   1391  HE1 PHE X  91      31.263  24.657  28.204  1.00  0.00           H
ATOM   1392  CZ  PHE X  91      32.582  25.681  26.754  1.00  0.00           C
ATOM   1393  HZ  PHE X  91      31.770  26.266  26.347  1.00  0.00           H
ATOM   1394  CE2 PHE X  91      33.951  25.835  26.322  1.00  0.00           C
ATOM   1395  HE2 PHE X  91      34.281  26.473  25.515  1.00  0.00           H
ATOM   1396  CD2 PHE X  91      34.973  25.156  26.952  1.00  0.00           C
ATOM   1397  HD2 PHE X  91      35.986  25.214  26.581  1.00  0.00           H
ATOM   1398  C   PHE X  91      35.930  21.991  27.238  1.00  0.00           C
ATOM   1399  O   PHE X  91      34.999  21.274  26.868  1.00  0.00           O
ATOM   1400  N   LEU X  92      36.847  22.516  26.362  1.00  0.00           N
ATOM   1401  H   LEU X  92      37.673  22.914  26.787  1.00  0.00           H
ATOM   1402  CA  LEU X  92      36.844  22.124  24.956  1.00  0.00           C
ATOM   1403  HA  LEU X  92      35.846  22.330  24.570  1.00  0.00           H
ATOM   1404  CB  LEU X  92      37.923  22.810  24.203  1.00  0.00           C
ATOM   1405  HB2 LEU X  92      38.879  22.684  24.711  1.00  0.00           H
ATOM   1406  HB3 LEU X  92      37.949  22.418  23.186  1.00  0.00           H
ATOM   1407  CG  LEU X  92      37.825  24.323  23.947  1.00  0.00           C
ATOM   1408  HG  LEU X  92      37.667  24.783  24.922  1.00  0.00           H
ATOM   1409  CD1 LEU X  92      39.064  24.926  23.366  1.00  0.00           C
ATOM   1410 HD11 LEU X  92      39.041  26.006  23.513  1.00  0.00           H
ATOM   1411 HD12 LEU X  92      39.816  24.467  24.009  1.00  0.00           H
ATOM   1412 HD13 LEU X  92      39.161  24.711  22.302  1.00  0.00           H
ATOM   1413  CD2 LEU X  92      36.686  24.839  23.126  1.00  0.00           C
ATOM   1414 HD21 LEU X  92      36.851  24.520  22.097  1.00  0.00           H
ATOM   1415 HD22 LEU X  92      35.718  24.512  23.505  1.00  0.00           H
ATOM   1416 HD23 LEU X  92      36.843  25.911  23.007  1.00  0.00           H
ATOM   1417  C   LEU X  92      36.910  20.621  24.776  1.00  0.00           C
ATOM   1418  O   LEU X  92      36.270  20.122  23.874  1.00  0.00           O
ATOM   1419  N   ASP X  93      37.715  19.881  25.497  1.00  0.00           N
ATOM   1420  H   ASP X  93      38.408  20.272  26.119  1.00  0.00           H
ATOM   1421  CA  ASP X  93      37.740  18.429  25.521  1.00  0.00           C
ATOM   1422  HA  ASP X  93      37.999  18.098  24.516  1.00  0.00           H
ATOM   1423  CB  ASP X  93      38.901  17.847  26.418  1.00  0.00           C
ATOM   1424  HB2 ASP X  93      38.834  18.341  27.387  1.00  0.00           H
ATOM   1425  HB3 ASP X  93      38.837  16.760  26.372  1.00  0.00           H
ATOM   1426  CG  ASP X  93      40.348  18.116  25.870  1.00  0.00           C
ATOM   1427  OD1 ASP X  93      41.295  17.738  26.560  1.00  0.00           O
ATOM   1428  OD2 ASP X  93      40.513  18.563  24.749  1.00  0.00           O
ATOM   1429  C   ASP X  93      36.475  17.739  25.913  1.00  0.00           C
ATOM   1430  O   ASP X  93      36.129  16.717  25.457  1.00  0.00           O
ATOM   1431  N   LYS X  94      35.780  18.329  26.875  1.00  0.00           N
ATOM   1432  H   LYS X  94      36.110  19.162  27.340  1.00  0.00           H
ATOM   1433  CA  LYS X  94      34.498  17.816  27.364  1.00  0.00           C
ATOM   1434  HA  LYS X  94      34.666  16.739  27.403  1.00  0.00           H
ATOM   1435  CB  LYS X  94      34.231  18.279  28.805  1.00  0.00           C
ATOM   1436  HB2 LYS X  94      35.176  18.425  29.327  1.00  0.00           H
ATOM   1437  HB3 LYS X  94      33.848  19.291  28.676  1.00  0.00           H
ATOM   1438  CG  LYS X  94      33.262  17.431  29.652  1.00  0.00           C
ATOM   1439  HG2 LYS X  94      32.783  18.021  30.433  1.00  0.00           H
ATOM   1440  HG3 LYS X  94      32.463  17.118  28.980  1.00  0.00           H
ATOM   1441  CD  LYS X  94      33.864  16.135  30.264  1.00  0.00           C
ATOM   1442  HD2 LYS X  94      34.192  15.559  29.399  1.00  0.00           H
ATOM   1443  HD3 LYS X  94      34.691  16.383  30.929  1.00  0.00           H
ATOM   1444  CE  LYS X  94      32.798  15.369  31.056  1.00  0.00           C
ATOM   1445  HE2 LYS X  94      31.960  15.094  30.416  1.00  0.00           H
ATOM   1446  HE3 LYS X  94      33.278  14.443  31.372  1.00  0.00           H
ATOM   1447  NZ  LYS X  94      32.350  16.143  32.225  1.00  0.00           N
ATOM   1448  HZ1 LYS X  94      31.863  17.028  32.215  1.00  0.00           H
ATOM   1449  HZ2 LYS X  94      31.704  15.575  32.753  1.00  0.00           H
ATOM   1450  HZ3 LYS X  94      33.145  16.312  32.824  1.00  0.00           H
ATOM   1451  C   LYS X  94      33.395  18.014  26.349  1.00  0.00           C
ATOM   1452  O   LYS X  94      32.586  17.108  26.123  1.00  0.00           O
ATOM   1453  N   LEU X  95      33.381  19.187  25.647  1.00  0.00           N
ATOM   1454  H   LEU X  95      34.006  19.911  25.972  1.00  0.00           H
ATOM   1455  CA  LEU X  95      32.539  19.363  24.450  1.00  0.00           C
ATOM   1456  HA  LEU X  95      31.557  18.993  24.744  1.00  0.00           H
ATOM   1457  CB  LEU X  95      32.500  20.825  24.001  1.00  0.00           C
ATOM   1458  HB2 LEU X  95      33.507  21.228  23.892  1.00  0.00           H
ATOM   1459  HB3 LEU X  95      32.017  20.916  23.029  1.00  0.00           H
ATOM   1460  CG  LEU X  95      31.803  21.813  25.020  1.00  0.00           C
ATOM   1461  HG  LEU X  95      32.303  21.641  25.973  1.00  0.00           H
ATOM   1462  CD1 LEU X  95      31.765  23.243  24.580  1.00  0.00           C
ATOM   1463 HD11 LEU X  95      31.260  23.916  25.272  1.00  0.00           H
ATOM   1464 HD12 LEU X  95      32.787  23.595  24.440  1.00  0.00           H
ATOM   1465 HD13 LEU X  95      31.370  23.287  23.565  1.00  0.00           H
ATOM   1466  CD2 LEU X  95      30.376  21.379  25.363  1.00  0.00           C
ATOM   1467 HD21 LEU X  95      29.871  22.064  26.043  1.00  0.00           H
ATOM   1468 HD22 LEU X  95      29.723  21.345  24.491  1.00  0.00           H
ATOM   1469 HD23 LEU X  95      30.398  20.374  25.785  1.00  0.00           H
ATOM   1470  C   LEU X  95      32.895  18.345  23.393  1.00  0.00           C
ATOM   1471  O   LEU X  95      32.089  18.092  22.539  1.00  0.00           O
ATOM   1472  N   GLY X  96      34.177  17.936  23.298  1.00  0.00           N
ATOM   1473  H   GLY X  96      34.798  18.254  24.029  1.00  0.00           H
ATOM   1474  CA  GLY X  96      34.795  17.220  22.160  1.00  0.00           C
ATOM   1475  HA2 GLY X  96      35.769  16.814  22.435  1.00  0.00           H
ATOM   1476  HA3 GLY X  96      34.081  16.461  21.841  1.00  0.00           H
ATOM   1477  C   GLY X  96      35.216  18.205  20.969  1.00  0.00           C
ATOM   1478  O   GLY X  96      35.380  17.677  19.923  1.00  0.00           O
ATOM   1479  N   LEU X  97      35.327  19.524  21.107  1.00  0.00           N
ATOM   1480  H   LEU X  97      35.434  19.906  22.036  1.00  0.00           H
ATOM   1481  CA  LEU X  97      35.847  20.386  20.064  1.00  0.00           C
ATOM   1482  HA  LEU X  97      35.396  20.170  19.096  1.00  0.00           H
ATOM   1483  CB  LEU X  97      35.452  21.779  20.574  1.00  0.00           C
ATOM   1484  HB2 LEU X  97      35.876  21.903  21.570  1.00  0.00           H
ATOM   1485  HB3 LEU X  97      35.984  22.544  20.009  1.00  0.00           H
ATOM   1486  CG  LEU X  97      33.983  22.147  20.578  1.00  0.00           C
ATOM   1487  HG  LEU X  97      33.485  21.446  21.247  1.00  0.00           H
ATOM   1488  CD1 LEU X  97      33.862  23.557  21.188  1.00  0.00           C
ATOM   1489 HD11 LEU X  97      34.185  23.547  22.229  1.00  0.00           H
ATOM   1490 HD12 LEU X  97      34.576  24.169  20.636  1.00  0.00           H
ATOM   1491 HD13 LEU X  97      32.838  23.922  21.113  1.00  0.00           H
ATOM   1492  CD2 LEU X  97      33.328  22.269  19.179  1.00  0.00           C
ATOM   1493 HD21 LEU X  97      33.124  21.235  18.899  1.00  0.00           H
ATOM   1494 HD22 LEU X  97      32.483  22.953  19.259  1.00  0.00           H
ATOM   1495 HD23 LEU X  97      34.044  22.724  18.494  1.00  0.00           H
ATOM   1496  C   LEU X  97      37.350  20.084  19.933  1.00  0.00           C
ATOM   1497  O   LEU X  97      38.094  20.340  20.907  1.00  0.00           O
ATOM   1498  N   SER X  98      37.847  19.512  18.785  1.00  0.00           N
ATOM   1499  H   SER X  98      37.112  19.290  18.128  1.00  0.00           H
ATOM   1500  CA  SER X  98      39.282  19.382  18.558  1.00  0.00           C
ATOM   1501  HA  SER X  98      39.567  18.722  19.376  1.00  0.00           H
ATOM   1502  CB  SER X  98      39.383  18.726  17.157  1.00  0.00           C
ATOM   1503  HB2 SER X  98      40.441  18.644  16.908  1.00  0.00           H
ATOM   1504  HB3 SER X  98      39.116  17.692  17.375  1.00  0.00           H
ATOM   1505  OG  SER X  98      38.554  19.255  16.176  1.00  0.00           O
ATOM   1506  HG  SER X  98      37.673  18.951  16.409  1.00  0.00           H
ATOM   1507  C   SER X  98      39.917  20.779  18.537  1.00  0.00           C
ATOM   1508  O   SER X  98      40.890  20.985  19.244  1.00  0.00           O
ATOM   1509  N   GLN X  99      39.359  21.732  17.797  1.00  0.00           N
ATOM   1510  H   GLN X  99      38.420  21.571  17.462  1.00  0.00           H
ATOM   1511  CA  GLN X  99      39.622  23.165  17.855  1.00  0.00           C
ATOM   1512  HA  GLN X  99      40.429  23.390  18.553  1.00  0.00           H
ATOM   1513  CB  GLN X  99      40.285  23.447  16.480  1.00  0.00           C
ATOM   1514  HB2 GLN X  99      39.517  23.219  15.741  1.00  0.00           H
ATOM   1515  HB3 GLN X  99      40.495  24.517  16.457  1.00  0.00           H
ATOM   1516  CG  GLN X  99      41.591  22.603  16.288  1.00  0.00           C
ATOM   1517  HG2 GLN X  99      42.138  22.546  17.230  1.00  0.00           H
ATOM   1518  HG3 GLN X  99      41.365  21.543  16.179  1.00  0.00           H
ATOM   1519  CD  GLN X  99      42.628  23.033  15.192  1.00  0.00           C
ATOM   1520  OE1 GLN X  99      42.253  23.587  14.191  1.00  0.00           O
ATOM   1521  NE2 GLN X  99      43.906  22.810  15.312  1.00  0.00           N
ATOM   1522 HE21 GLN X  99      44.481  23.306  14.647  1.00  0.00           H
ATOM   1523 HE22 GLN X  99      44.268  22.487  16.199  1.00  0.00           H
ATOM   1524  C   GLN X  99      38.380  24.079  18.055  1.00  0.00           C
ATOM   1525  O   GLN X  99      37.203  23.624  17.948  1.00  0.00           O
ATOM   1526  N   ALA X 100      38.636  25.399  18.254  1.00  0.00           N
ATOM   1527  H   ALA X 100      39.621  25.617  18.294  1.00  0.00           H
ATOM   1528  CA  ALA X 100      37.659  26.516  18.142  1.00  0.00           C
ATOM   1529  HA  ALA X 100      36.915  26.181  17.420  1.00  0.00           H
ATOM   1530  CB  ALA X 100      37.035  26.724  19.586  1.00  0.00           C
ATOM   1531  HB1 ALA X 100      37.859  26.703  20.299  1.00  0.00           H
ATOM   1532  HB2 ALA X 100      36.536  27.693  19.598  1.00  0.00           H
ATOM   1533  HB3 ALA X 100      36.356  25.907  19.834  1.00  0.00           H
ATOM   1534  C   ALA X 100      38.351  27.846  17.749  1.00  0.00           C
ATOM   1535  O   ALA X 100      39.599  28.015  17.930  1.00  0.00           O
ATOM   1536  N   VAL X 101      37.648  28.821  17.295  1.00  0.00           N
ATOM   1537  H   VAL X 101      36.679  28.634  17.081  1.00  0.00           H
ATOM   1538  CA  VAL X 101      38.127  30.242  17.193  1.00  0.00           C
ATOM   1539  HA  VAL X 101      39.204  30.358  17.077  1.00  0.00           H
ATOM   1540  CB  VAL X 101      37.318  31.007  16.079  1.00  0.00           C
ATOM   1541  HB  VAL X 101      36.262  30.836  16.284  1.00  0.00           H
ATOM   1542  CG1 VAL X 101      37.529  32.507  16.041  1.00  0.00           C
ATOM   1543 HG11 VAL X 101      37.383  32.982  17.012  1.00  0.00           H
ATOM   1544 HG12 VAL X 101      38.566  32.616  15.726  1.00  0.00           H
ATOM   1545 HG13 VAL X 101      36.784  32.933  15.369  1.00  0.00           H
ATOM   1546  CG2 VAL X 101      37.502  30.504  14.676  1.00  0.00           C
ATOM   1547 HG21 VAL X 101      36.628  30.843  14.121  1.00  0.00           H
ATOM   1548 HG22 VAL X 101      38.427  30.869  14.230  1.00  0.00           H
ATOM   1549 HG23 VAL X 101      37.465  29.415  14.700  1.00  0.00           H
ATOM   1550  C   VAL X 101      37.870  30.887  18.573  1.00  0.00           C
ATOM   1551  O   VAL X 101      36.808  30.749  19.090  1.00  0.00           O
ATOM   1552  N   PHE X 102      38.756  31.762  19.001  1.00  0.00           N
ATOM   1553  H   PHE X 102      39.535  32.109  18.460  1.00  0.00           H
ATOM   1554  CA  PHE X 102      38.533  32.559  20.229  1.00  0.00           C
ATOM   1555  HA  PHE X 102      37.658  32.138  20.725  1.00  0.00           H
ATOM   1556  CB  PHE X 102      39.701  32.351  21.197  1.00  0.00           C
ATOM   1557  HB2 PHE X 102      40.619  32.194  20.630  1.00  0.00           H
ATOM   1558  HB3 PHE X 102      40.023  33.251  21.721  1.00  0.00           H
ATOM   1559  CG  PHE X 102      39.471  31.156  22.134  1.00  0.00           C
ATOM   1560  CD1 PHE X 102      40.091  29.934  21.931  1.00  0.00           C
ATOM   1561  HD1 PHE X 102      40.668  29.907  21.019  1.00  0.00           H
ATOM   1562  CE1 PHE X 102      39.977  28.822  22.816  1.00  0.00           C
ATOM   1563  HE1 PHE X 102      40.423  27.870  22.568  1.00  0.00           H
ATOM   1564  CZ  PHE X 102      39.254  28.979  23.968  1.00  0.00           C
ATOM   1565  HZ  PHE X 102      39.090  28.275  24.770  1.00  0.00           H
ATOM   1566  CE2 PHE X 102      38.649  30.206  24.288  1.00  0.00           C
ATOM   1567  HE2 PHE X 102      38.062  30.339  25.185  1.00  0.00           H
ATOM   1568  CD2 PHE X 102      38.765  31.360  23.398  1.00  0.00           C
ATOM   1569  HD2 PHE X 102      38.284  32.314  23.556  1.00  0.00           H
ATOM   1570  C   PHE X 102      38.335  34.079  20.017  1.00  0.00           C
ATOM   1571  O   PHE X 102      39.029  34.680  19.237  1.00  0.00           O
ATOM   1572  N   ILE X 103      37.505  34.746  20.894  1.00  0.00           N
ATOM   1573  H   ILE X 103      36.993  34.208  21.579  1.00  0.00           H
ATOM   1574  CA  ILE X 103      37.291  36.174  20.974  1.00  0.00           C
ATOM   1575  HA  ILE X 103      38.127  36.762  20.595  1.00  0.00           H
ATOM   1576  CB  ILE X 103      35.879  36.426  20.397  1.00  0.00           C
ATOM   1577  HB  ILE X 103      35.198  35.818  20.992  1.00  0.00           H
ATOM   1578  CG2 ILE X 103      35.505  37.936  20.686  1.00  0.00           C
ATOM   1579 HG21 ILE X 103      35.445  38.214  21.739  1.00  0.00           H
ATOM   1580 HG22 ILE X 103      36.231  38.606  20.224  1.00  0.00           H
ATOM   1581 HG23 ILE X 103      34.515  38.070  20.250  1.00  0.00           H
ATOM   1582  CG1 ILE X 103      35.706  35.979  18.853  1.00  0.00           C
ATOM   1583 HG12 ILE X 103      36.506  36.493  18.320  1.00  0.00           H
ATOM   1584 HG13 ILE X 103      35.923  34.911  18.829  1.00  0.00           H
ATOM   1585  CD1 ILE X 103      34.383  36.203  18.085  1.00  0.00           C
ATOM   1586 HD11 ILE X 103      34.022  37.218  17.917  1.00  0.00           H
ATOM   1587 HD12 ILE X 103      34.417  35.765  17.088  1.00  0.00           H
ATOM   1588 HD13 ILE X 103      33.607  35.767  18.714  1.00  0.00           H
ATOM   1589  C   ILE X 103      37.327  36.515  22.463  1.00  0.00           C
ATOM   1590  O   ILE X 103      36.974  35.709  23.308  1.00  0.00           O
ATOM   1591  N   GLY X 104      37.902  37.663  22.918  1.00  0.00           N
ATOM   1592  H   GLY X 104      38.366  38.233  22.225  1.00  0.00           H
ATOM   1593  CA  GLY X 104      38.118  37.937  24.369  1.00  0.00           C
ATOM   1594  HA2 GLY X 104      37.250  37.651  24.963  1.00  0.00           H
ATOM   1595  HA3 GLY X 104      38.964  37.388  24.781  1.00  0.00           H
ATOM   1596  C   GLY X 104      38.152  39.433  24.595  1.00  0.00           C
ATOM   1597  O   GLY X 104      38.221  40.162  23.615  1.00  0.00           O
ATOM   1598  N   HIP X 105      38.018  39.901  25.847  1.00  0.00           N
ATOM   1599  H   HIP X 105      37.872  39.144  26.500  1.00  0.00           H
ATOM   1600  CA  HIP X 105      38.096  41.294  26.280  1.00  0.00           C
ATOM   1601  HA  HIP X 105      38.781  41.848  25.638  1.00  0.00           H
ATOM   1602  CB  HIP X 105      36.709  41.786  26.131  1.00  0.00           C
ATOM   1603  HB2 HIP X 105      36.411  41.839  25.084  1.00  0.00           H
ATOM   1604  HB3 HIP X 105      36.031  41.071  26.596  1.00  0.00           H
ATOM   1605  CG  HIP X 105      36.408  43.110  26.699  1.00  0.00           C
ATOM   1606  ND1 HIP X 105      35.688  43.381  27.843  1.00  0.00           N
ATOM   1607  HD1 HIP X 105      35.107  42.781  28.410  1.00  0.00           H
ATOM   1608  CE1 HIP X 105      35.659  44.692  28.044  1.00  0.00           C
ATOM   1609  HE1 HIP X 105      35.011  45.136  28.785  1.00  0.00           H
ATOM   1610  NE2 HIP X 105      36.423  45.276  27.030  1.00  0.00           N
ATOM   1611  HE2 HIP X 105      36.541  46.279  27.012  1.00  0.00           H
ATOM   1612  CD2 HIP X 105      36.834  44.290  26.173  1.00  0.00           C
ATOM   1613  HD2 HIP X 105      37.371  44.465  25.252  1.00  0.00           H
ATOM   1614  C   HIP X 105      38.661  41.421  27.695  1.00  0.00           C
ATOM   1615  O   HIP X 105      38.486  40.546  28.539  1.00  0.00           O
ATOM   1616  N   ASP X 106      39.422  42.483  27.968  1.00  0.00           N
ATOM   1617  H   ASP X 106      39.761  43.073  27.221  1.00  0.00           H
ATOM   1618  CA  ASP X 106      39.949  42.726  29.333  1.00  0.00           C
ATOM   1619  HA  ASP X 106      40.623  43.573  29.204  1.00  0.00           H
ATOM   1620  CB  ASP X 106      38.789  43.235  30.344  1.00  0.00           C
ATOM   1621  HB2 ASP X 106      38.173  43.991  29.858  1.00  0.00           H
ATOM   1622  HB3 ASP X 106      38.068  42.443  30.548  1.00  0.00           H
ATOM   1623  CG  ASP X 106      39.395  43.695  31.651  1.00  0.00           C
ATOM   1624  OD1 ASP X 106      39.325  42.962  32.614  1.00  0.00           O
ATOM   1625  OD2 ASP X 106      39.759  44.927  31.783  1.00  0.00           O
ATOM   1626  C   ASP X 106      40.891  41.584  29.852  1.00  0.00           C
ATOM   1627  O   ASP X 106      41.700  41.108  29.071  1.00  0.00           O
ATOM   1628  N   TRP X 107      40.679  41.093  31.046  1.00  0.00           N
ATOM   1629  H   TRP X 107      40.144  41.644  31.702  1.00  0.00           H
ATOM   1630  CA  TRP X 107      41.395  39.868  31.619  1.00  0.00           C
ATOM   1631  HA  TRP X 107      42.480  39.936  31.687  1.00  0.00           H
ATOM   1632  CB  TRP X 107      40.931  39.678  33.036  1.00  0.00           C
ATOM   1633  HB2 TRP X 107      40.137  40.411  33.177  1.00  0.00           H
ATOM   1634  HB3 TRP X 107      40.512  38.703  33.284  1.00  0.00           H
ATOM   1635  CG  TRP X 107      41.923  39.935  34.091  1.00  0.00           C
ATOM   1636  CD1 TRP X 107      41.690  40.881  34.990  1.00  0.00           C
ATOM   1637  HD1 TRP X 107      40.875  41.590  34.977  1.00  0.00           H
ATOM   1638  NE1 TRP X 107      42.674  40.812  35.887  1.00  0.00           N
ATOM   1639  HE1 TRP X 107      42.746  41.521  36.603  1.00  0.00           H
ATOM   1640  CE2 TRP X 107      43.673  39.862  35.526  1.00  0.00           C
ATOM   1641  CZ2 TRP X 107      44.934  39.493  36.045  1.00  0.00           C
ATOM   1642  HZ2 TRP X 107      45.335  40.053  36.877  1.00  0.00           H
ATOM   1643  CH2 TRP X 107      45.538  38.364  35.544  1.00  0.00           C
ATOM   1644  HH2 TRP X 107      46.327  37.938  36.146  1.00  0.00           H
ATOM   1645  CZ3 TRP X 107      44.998  37.703  34.458  1.00  0.00           C
ATOM   1646  HZ3 TRP X 107      45.453  36.786  34.114  1.00  0.00           H
ATOM   1647  CE3 TRP X 107      43.832  38.122  33.739  1.00  0.00           C
ATOM   1648  HE3 TRP X 107      43.431  37.498  32.955  1.00  0.00           H
ATOM   1649  CD2 TRP X 107      43.156  39.233  34.322  1.00  0.00           C
ATOM   1650  C   TRP X 107      41.245  38.647  30.727  1.00  0.00           C
ATOM   1651  O   TRP X 107      42.282  37.963  30.499  1.00  0.00           O
ATOM   1652  N   GLY X 108      40.028  38.421  30.120  1.00  0.00           N
ATOM   1653  H   GLY X 108      39.316  39.134  30.058  1.00  0.00           H
ATOM   1654  CA  GLY X 108      39.760  37.275  29.283  1.00  0.00           C
ATOM   1655  HA2 GLY X 108      40.002  36.353  29.811  1.00  0.00           H
ATOM   1656  HA3 GLY X 108      38.697  37.304  29.045  1.00  0.00           H
ATOM   1657  C   GLY X 108      40.468  37.460  27.893  1.00  0.00           C
ATOM   1658  O   GLY X 108      40.759  36.517  27.144  1.00  0.00           O
ATOM   1659  N   GLY X 109      40.876  38.639  27.588  1.00  0.00           N
ATOM   1660  H   GLY X 109      40.783  39.341  28.307  1.00  0.00           H
ATOM   1661  CA  GLY X 109      41.720  39.007  26.444  1.00  0.00           C
ATOM   1662  HA2 GLY X 109      41.224  38.647  25.543  1.00  0.00           H
ATOM   1663  HA3 GLY X 109      41.587  40.089  26.440  1.00  0.00           H
ATOM   1664  C   GLY X 109      43.171  38.551  26.712  1.00  0.00           C
ATOM   1665  O   GLY X 109      43.780  37.871  25.874  1.00  0.00           O
ATOM   1666  N   MET X 110      43.629  38.814  27.918  1.00  0.00           N
ATOM   1667  H   MET X 110      43.106  39.322  28.617  1.00  0.00           H
ATOM   1668  CA  MET X 110      44.899  38.228  28.299  1.00  0.00           C
ATOM   1669  HA  MET X 110      45.605  38.462  27.502  1.00  0.00           H
ATOM   1670  CB  MET X 110      45.477  38.875  29.596  1.00  0.00           C
ATOM   1671  HB2 MET X 110      45.648  39.950  29.551  1.00  0.00           H
ATOM   1672  HB3 MET X 110      44.650  38.815  30.303  1.00  0.00           H
ATOM   1673  CG  MET X 110      46.679  38.141  30.183  1.00  0.00           C
ATOM   1674  HG2 MET X 110      46.323  37.115  30.279  1.00  0.00           H
ATOM   1675  HG3 MET X 110      47.501  38.126  29.468  1.00  0.00           H
ATOM   1676  SD  MET X 110      47.399  38.753  31.739  1.00  0.00           S
ATOM   1677  CE  MET X 110      48.336  40.187  31.166  1.00  0.00           C
ATOM   1678  HE1 MET X 110      49.071  39.854  30.433  1.00  0.00           H
ATOM   1679  HE2 MET X 110      47.596  40.771  30.617  1.00  0.00           H
ATOM   1680  HE3 MET X 110      48.718  40.653  32.074  1.00  0.00           H
ATOM   1681  C   MET X 110      45.020  36.689  28.257  1.00  0.00           C
ATOM   1682  O   MET X 110      45.888  36.120  27.615  1.00  0.00           O
ATOM   1683  N   LEU X 111      43.978  36.030  28.766  1.00  0.00           N
ATOM   1684  H   LEU X 111      43.267  36.617  29.178  1.00  0.00           H
ATOM   1685  CA  LEU X 111      43.678  34.617  28.622  1.00  0.00           C
ATOM   1686  HA  LEU X 111      44.455  34.024  29.103  1.00  0.00           H
ATOM   1687  CB  LEU X 111      42.363  34.439  29.382  1.00  0.00           C
ATOM   1688  HB2 LEU X 111      42.512  34.582  30.453  1.00  0.00           H
ATOM   1689  HB3 LEU X 111      41.679  35.196  28.999  1.00  0.00           H
ATOM   1690  CG  LEU X 111      41.758  33.011  29.247  1.00  0.00           C
ATOM   1691  HG  LEU X 111      41.726  32.756  28.188  1.00  0.00           H
ATOM   1692  CD1 LEU X 111      42.538  31.921  29.949  1.00  0.00           C
ATOM   1693 HD11 LEU X 111      42.086  30.938  29.819  1.00  0.00           H
ATOM   1694 HD12 LEU X 111      43.564  31.885  29.582  1.00  0.00           H
ATOM   1695 HD13 LEU X 111      42.743  32.210  30.980  1.00  0.00           H
ATOM   1696  CD2 LEU X 111      40.222  33.070  29.580  1.00  0.00           C
ATOM   1697 HD21 LEU X 111      40.010  33.833  30.328  1.00  0.00           H
ATOM   1698 HD22 LEU X 111      39.535  33.213  28.746  1.00  0.00           H
ATOM   1699 HD23 LEU X 111      39.938  32.084  29.946  1.00  0.00           H
ATOM   1700  C   LEU X 111      43.614  34.128  27.187  1.00  0.00           C
ATOM   1701  O   LEU X 111      44.277  33.186  26.897  1.00  0.00           O
ATOM   1702  N   VAL X 112      42.919  34.811  26.247  1.00  0.00           N
ATOM   1703  H   VAL X 112      42.446  35.674  26.473  1.00  0.00           H
ATOM   1704  CA  VAL X 112      42.851  34.230  24.853  1.00  0.00           C
ATOM   1705  HA  VAL X 112      42.532  33.190  24.925  1.00  0.00           H
ATOM   1706  CB  VAL X 112      41.698  34.821  23.907  1.00  0.00           C
ATOM   1707  HB  VAL X 112      41.799  34.379  22.916  1.00  0.00           H
ATOM   1708  CG1 VAL X 112      40.288  34.413  24.373  1.00  0.00           C
ATOM   1709 HG11 VAL X 112      39.504  34.547  23.628  1.00  0.00           H
ATOM   1710 HG12 VAL X 112      40.345  33.363  24.660  1.00  0.00           H
ATOM   1711 HG13 VAL X 112      39.988  34.905  25.298  1.00  0.00           H
ATOM   1712  CG2 VAL X 112      41.828  36.350  23.666  1.00  0.00           C
ATOM   1713 HG21 VAL X 112      41.231  36.558  22.777  1.00  0.00           H
ATOM   1714 HG22 VAL X 112      41.498  36.989  24.486  1.00  0.00           H
ATOM   1715 HG23 VAL X 112      42.856  36.568  23.376  1.00  0.00           H
ATOM   1716  C   VAL X 112      44.183  34.266  24.094  1.00  0.00           C
ATOM   1717  O   VAL X 112      44.446  33.426  23.267  1.00  0.00           O
ATOM   1718  N   TRP X 113      45.084  35.213  24.364  1.00  0.00           N
ATOM   1719  H   TRP X 113      44.620  35.903  24.938  1.00  0.00           H
ATOM   1720  CA  TRP X 113      46.464  35.240  23.944  1.00  0.00           C
ATOM   1721  HA  TRP X 113      46.527  35.102  22.865  1.00  0.00           H
ATOM   1722  CB  TRP X 113      46.969  36.637  24.308  1.00  0.00           C
ATOM   1723  HB2 TRP X 113      46.671  36.954  25.307  1.00  0.00           H
ATOM   1724  HB3 TRP X 113      48.055  36.700  24.241  1.00  0.00           H
ATOM   1725  CG  TRP X 113      46.430  37.661  23.394  1.00  0.00           C
ATOM   1726  CD1 TRP X 113      45.953  38.831  23.816  1.00  0.00           C
ATOM   1727  HD1 TRP X 113      45.851  39.104  24.856  1.00  0.00           H
ATOM   1728  NE1 TRP X 113      45.535  39.635  22.812  1.00  0.00           N
ATOM   1729  HE1 TRP X 113      45.156  40.560  22.957  1.00  0.00           H
ATOM   1730  CE2 TRP X 113      45.703  39.003  21.616  1.00  0.00           C
ATOM   1731  CZ2 TRP X 113      45.288  39.300  20.292  1.00  0.00           C
ATOM   1732  HZ2 TRP X 113      44.551  40.083  20.195  1.00  0.00           H
ATOM   1733  CH2 TRP X 113      45.580  38.422  19.217  1.00  0.00           C
ATOM   1734  HH2 TRP X 113      45.164  38.598  18.235  1.00  0.00           H
ATOM   1735  CZ3 TRP X 113      46.366  37.271  19.528  1.00  0.00           C
ATOM   1736  HZ3 TRP X 113      46.620  36.723  18.633  1.00  0.00           H
ATOM   1737  CE3 TRP X 113      46.797  36.926  20.834  1.00  0.00           C
ATOM   1738  HE3 TRP X 113      47.306  36.021  21.130  1.00  0.00           H
ATOM   1739  CD2 TRP X 113      46.304  37.694  21.967  1.00  0.00           C
ATOM   1740  C   TRP X 113      47.365  34.158  24.546  1.00  0.00           C
ATOM   1741  O   TRP X 113      48.055  33.510  23.741  1.00  0.00           O
ATOM   1742  N   TYR X 114      47.196  33.867  25.789  1.00  0.00           N
ATOM   1743  H   TYR X 114      46.672  34.477  26.401  1.00  0.00           H
ATOM   1744  CA  TYR X 114      47.988  32.787  26.436  1.00  0.00           C
ATOM   1745  HA  TYR X 114      49.004  33.001  26.104  1.00  0.00           H
ATOM   1746  CB  TYR X 114      47.860  32.823  27.978  1.00  0.00           C
ATOM   1747  HB2 TYR X 114      46.826  33.047  28.239  1.00  0.00           H
ATOM   1748  HB3 TYR X 114      48.042  31.797  28.296  1.00  0.00           H
ATOM   1749  CG  TYR X 114      48.939  33.697  28.621  1.00  0.00           C
ATOM   1750  CD1 TYR X 114      50.235  33.213  28.783  1.00  0.00           C
ATOM   1751  HD1 TYR X 114      50.471  32.240  28.380  1.00  0.00           H
ATOM   1752  CE1 TYR X 114      51.157  33.909  29.626  1.00  0.00           C
ATOM   1753  HE1 TYR X 114      52.143  33.507  29.806  1.00  0.00           H
ATOM   1754  CZ  TYR X 114      50.872  35.186  30.105  1.00  0.00           C
ATOM   1755  OH  TYR X 114      51.855  35.780  30.791  1.00  0.00           O
ATOM   1756  HH  TYR X 114      51.529  36.499  31.337  1.00  0.00           H
ATOM   1757  CE2 TYR X 114      49.528  35.651  30.002  1.00  0.00           C
ATOM   1758  HE2 TYR X 114      49.241  36.588  30.456  1.00  0.00           H
ATOM   1759  CD2 TYR X 114      48.569  34.899  29.272  1.00  0.00           C
ATOM   1760  HD2 TYR X 114      47.535  35.208  29.247  1.00  0.00           H
ATOM   1761  C   TYR X 114      47.566  31.412  25.833  1.00  0.00           C
ATOM   1762  O   TYR X 114      48.434  30.648  25.581  1.00  0.00           O
ATOM   1763  N   MET X 115      46.269  31.244  25.553  1.00  0.00           N
ATOM   1764  H   MET X 115      45.539  31.872  25.858  1.00  0.00           H
ATOM   1765  CA  MET X 115      45.794  30.036  24.889  1.00  0.00           C
ATOM   1766  HA  MET X 115      46.313  29.178  25.316  1.00  0.00           H
ATOM   1767  CB  MET X 115      44.293  29.867  25.117  1.00  0.00           C
ATOM   1768  HB2 MET X 115      43.699  30.702  24.746  1.00  0.00           H
ATOM   1769  HB3 MET X 115      44.012  28.943  24.612  1.00  0.00           H
ATOM   1770  CG  MET X 115      43.918  29.617  26.588  1.00  0.00           C
ATOM   1771  HG2 MET X 115      44.557  28.786  26.887  1.00  0.00           H
ATOM   1772  HG3 MET X 115      44.170  30.542  27.107  1.00  0.00           H
ATOM   1773  SD  MET X 115      42.252  29.079  26.898  1.00  0.00           S
ATOM   1774  CE  MET X 115      41.429  30.559  26.183  1.00  0.00           C
ATOM   1775  HE1 MET X 115      41.198  30.431  25.125  1.00  0.00           H
ATOM   1776  HE2 MET X 115      40.485  30.586  26.729  1.00  0.00           H
ATOM   1777  HE3 MET X 115      42.122  31.393  26.294  1.00  0.00           H
ATOM   1778  C   MET X 115      46.264  29.968  23.455  1.00  0.00           C
ATOM   1779  O   MET X 115      46.647  28.890  23.001  1.00  0.00           O
ATOM   1780  N   ALA X 116      46.342  31.076  22.672  1.00  0.00           N
ATOM   1781  H   ALA X 116      45.871  31.913  22.984  1.00  0.00           H
ATOM   1782  CA  ALA X 116      46.865  31.246  21.329  1.00  0.00           C
ATOM   1783  HA  ALA X 116      46.366  30.564  20.641  1.00  0.00           H
ATOM   1784  CB  ALA X 116      46.358  32.560  20.761  1.00  0.00           C
ATOM   1785  HB1 ALA X 116      45.288  32.714  20.897  1.00  0.00           H
ATOM   1786  HB2 ALA X 116      46.918  33.365  21.237  1.00  0.00           H
ATOM   1787  HB3 ALA X 116      46.660  32.654  19.718  1.00  0.00           H
ATOM   1788  C   ALA X 116      48.351  30.990  21.198  1.00  0.00           C
ATOM   1789  O   ALA X 116      48.821  30.458  20.156  1.00  0.00           O
ATOM   1790  N   LEU X 117      49.160  31.249  22.258  1.00  0.00           N
ATOM   1791  H   LEU X 117      48.740  31.710  23.052  1.00  0.00           H
ATOM   1792  CA  LEU X 117      50.599  30.905  22.305  1.00  0.00           C
ATOM   1793  HA  LEU X 117      50.961  31.056  21.288  1.00  0.00           H
ATOM   1794  CB  LEU X 117      51.370  31.838  23.268  1.00  0.00           C
ATOM   1795  HB2 LEU X 117      51.012  32.867  23.226  1.00  0.00           H
ATOM   1796  HB3 LEU X 117      51.053  31.609  24.286  1.00  0.00           H
ATOM   1797  CG  LEU X 117      52.929  31.740  23.233  1.00  0.00           C
ATOM   1798  HG  LEU X 117      53.345  30.743  23.376  1.00  0.00           H
ATOM   1799  CD1 LEU X 117      53.351  32.267  21.835  1.00  0.00           C
ATOM   1800 HD11 LEU X 117      54.380  32.615  21.747  1.00  0.00           H
ATOM   1801 HD12 LEU X 117      53.241  31.533  21.038  1.00  0.00           H
ATOM   1802 HD13 LEU X 117      52.735  33.147  21.646  1.00  0.00           H
ATOM   1803  CD2 LEU X 117      53.501  32.756  24.203  1.00  0.00           C
ATOM   1804 HD21 LEU X 117      53.117  33.754  23.989  1.00  0.00           H
ATOM   1805 HD22 LEU X 117      53.234  32.463  25.218  1.00  0.00           H
ATOM   1806 HD23 LEU X 117      54.583  32.813  24.082  1.00  0.00           H
ATOM   1807  C   LEU X 117      50.864  29.469  22.786  1.00  0.00           C
ATOM   1808  O   LEU X 117      51.658  28.803  22.179  1.00  0.00           O
ATOM   1809  N   PHE X 118      50.296  29.028  23.876  1.00  0.00           N
ATOM   1810  H   PHE X 118      49.816  29.711  24.446  1.00  0.00           H
ATOM   1811  CA  PHE X 118      50.597  27.701  24.496  1.00  0.00           C
ATOM   1812  HA  PHE X 118      51.666  27.575  24.323  1.00  0.00           H
ATOM   1813  CB  PHE X 118      50.434  27.735  26.083  1.00  0.00           C
ATOM   1814  HB2 PHE X 118      49.478  27.908  26.576  1.00  0.00           H
ATOM   1815  HB3 PHE X 118      50.510  26.670  26.303  1.00  0.00           H
ATOM   1816  CG  PHE X 118      51.585  28.432  26.777  1.00  0.00           C
ATOM   1817  CD1 PHE X 118      52.804  27.823  27.267  1.00  0.00           C
ATOM   1818  HD1 PHE X 118      52.888  26.746  27.271  1.00  0.00           H
ATOM   1819  CE1 PHE X 118      53.749  28.479  28.042  1.00  0.00           C
ATOM   1820  HE1 PHE X 118      54.495  27.925  28.592  1.00  0.00           H
ATOM   1821  CZ  PHE X 118      53.687  29.910  28.198  1.00  0.00           C
ATOM   1822  HZ  PHE X 118      54.359  30.413  28.877  1.00  0.00           H
ATOM   1823  CE2 PHE X 118      52.620  30.574  27.554  1.00  0.00           C
ATOM   1824  HE2 PHE X 118      52.595  31.641  27.721  1.00  0.00           H
ATOM   1825  CD2 PHE X 118      51.564  29.833  26.876  1.00  0.00           C
ATOM   1826  HD2 PHE X 118      50.784  30.357  26.343  1.00  0.00           H
ATOM   1827  C   PHE X 118      49.794  26.533  23.902  1.00  0.00           C
ATOM   1828  O   PHE X 118      50.285  25.415  23.967  1.00  0.00           O
ATOM   1829  N   TYR X 119      48.606  26.769  23.303  1.00  0.00           N
ATOM   1830  H   TYR X 119      48.231  27.706  23.253  1.00  0.00           H
ATOM   1831  CA  TYR X 119      47.811  25.732  22.663  1.00  0.00           C
ATOM   1832  HA  TYR X 119      48.321  24.769  22.695  1.00  0.00           H
ATOM   1833  CB  TYR X 119      46.557  25.528  23.589  1.00  0.00           C
ATOM   1834  HB2 TYR X 119      46.232  26.551  23.779  1.00  0.00           H
ATOM   1835  HB3 TYR X 119      45.771  25.039  23.014  1.00  0.00           H
ATOM   1836  CG  TYR X 119      46.883  24.879  24.896  1.00  0.00           C
ATOM   1837  CD1 TYR X 119      46.647  23.520  25.111  1.00  0.00           C
ATOM   1838  HD1 TYR X 119      46.274  22.833  24.366  1.00  0.00           H
ATOM   1839  CE1 TYR X 119      46.882  22.901  26.382  1.00  0.00           C
ATOM   1840  HE1 TYR X 119      46.514  21.889  26.458  1.00  0.00           H
ATOM   1841  CZ  TYR X 119      47.321  23.742  27.458  1.00  0.00           C
ATOM   1842  OH  TYR X 119      47.306  23.198  28.697  1.00  0.00           O
ATOM   1843  HH  TYR X 119      47.837  23.637  29.366  1.00  0.00           H
ATOM   1844  CE2 TYR X 119      47.469  25.164  27.335  1.00  0.00           C
ATOM   1845  HE2 TYR X 119      47.676  25.904  28.093  1.00  0.00           H
ATOM   1846  CD2 TYR X 119      47.320  25.674  26.000  1.00  0.00           C
ATOM   1847  HD2 TYR X 119      47.524  26.725  25.860  1.00  0.00           H
ATOM   1848  C   TYR X 119      47.503  25.991  21.116  1.00  0.00           C
ATOM   1849  O   TYR X 119      46.258  26.048  20.783  1.00  0.00           O
ATOM   1850  N   PRO X 120      48.540  26.209  20.267  1.00  0.00           N
ATOM   1851  CD  PRO X 120      49.977  25.913  20.615  1.00  0.00           C
ATOM   1852  HD2 PRO X 120      50.075  24.963  21.140  1.00  0.00           H
ATOM   1853  HD3 PRO X 120      50.352  26.721  21.242  1.00  0.00           H
ATOM   1854  CG  PRO X 120      50.730  25.882  19.287  1.00  0.00           C
ATOM   1855  HG2 PRO X 120      50.917  24.827  19.083  1.00  0.00           H
ATOM   1856  HG3 PRO X 120      51.682  26.411  19.323  1.00  0.00           H
ATOM   1857  CB  PRO X 120      49.783  26.543  18.304  1.00  0.00           C
ATOM   1858  HB2 PRO X 120      49.944  26.220  17.275  1.00  0.00           H
ATOM   1859  HB3 PRO X 120      49.939  27.613  18.442  1.00  0.00           H
ATOM   1860  CA  PRO X 120      48.383  26.267  18.858  1.00  0.00           C
ATOM   1861  HA  PRO X 120      47.711  27.053  18.514  1.00  0.00           H
ATOM   1862  C   PRO X 120      47.792  24.969  18.232  1.00  0.00           C
ATOM   1863  O   PRO X 120      47.370  25.065  17.087  1.00  0.00           O
ATOM   1864  N   GLU X 121      47.709  23.803  18.901  1.00  0.00           N
ATOM   1865  H   GLU X 121      48.127  23.719  19.816  1.00  0.00           H
ATOM   1866  CA  GLU X 121      47.064  22.629  18.326  1.00  0.00           C
ATOM   1867  HA  GLU X 121      47.504  22.397  17.356  1.00  0.00           H
ATOM   1868  CB  GLU X 121      47.511  21.479  19.172  1.00  0.00           C
ATOM   1869  HB2 GLU X 121      46.953  21.515  20.107  1.00  0.00           H
ATOM   1870  HB3 GLU X 121      47.278  20.513  18.724  1.00  0.00           H
ATOM   1871  CG  GLU X 121      49.048  21.323  19.417  1.00  0.00           C
ATOM   1872  HG2 GLU X 121      49.366  20.300  19.217  1.00  0.00           H
ATOM   1873  HG3 GLU X 121      49.637  21.799  18.633  1.00  0.00           H
ATOM   1874  CD  GLU X 121      49.509  21.835  20.778  1.00  0.00           C
ATOM   1875  OE1 GLU X 121      49.029  22.886  21.213  1.00  0.00           O
ATOM   1876  OE2 GLU X 121      50.402  21.206  21.357  1.00  0.00           O
ATOM   1877  C   GLU X 121      45.490  22.600  18.344  1.00  0.00           C
ATOM   1878  O   GLU X 121      44.779  21.669  17.843  1.00  0.00           O
ATOM   1879  N   ARG X 122      44.958  23.704  18.952  1.00  0.00           N
ATOM   1880  H   ARG X 122      45.624  24.374  19.310  1.00  0.00           H
ATOM   1881  CA  ARG X 122      43.612  23.965  19.377  1.00  0.00           C
ATOM   1882  HA  ARG X 122      42.909  23.199  19.051  1.00  0.00           H
ATOM   1883  CB  ARG X 122      43.542  23.911  20.968  1.00  0.00           C
ATOM   1884  HB2 ARG X 122      44.048  24.821  21.289  1.00  0.00           H
ATOM   1885  HB3 ARG X 122      42.493  23.769  21.228  1.00  0.00           H
ATOM   1886  CG  ARG X 122      44.154  22.734  21.703  1.00  0.00           C
ATOM   1887  HG2 ARG X 122      45.217  22.803  21.472  1.00  0.00           H
ATOM   1888  HG3 ARG X 122      44.053  22.913  22.774  1.00  0.00           H
ATOM   1889  CD  ARG X 122      43.829  21.324  21.329  1.00  0.00           C
ATOM   1890  HD2 ARG X 122      44.090  21.111  20.293  1.00  0.00           H
ATOM   1891  HD3 ARG X 122      44.521  20.732  21.927  1.00  0.00           H
ATOM   1892  NE  ARG X 122      42.398  20.987  21.502  1.00  0.00           N
ATOM   1893  HE  ARG X 122      41.845  20.870  20.665  1.00  0.00           H
ATOM   1894  CZ  ARG X 122      41.770  20.305  22.480  1.00  0.00           C
ATOM   1895  NH1 ARG X 122      40.543  20.071  22.491  1.00  0.00           N
ATOM   1896 HH11 ARG X 122      39.971  20.388  21.722  1.00  0.00           H
ATOM   1897 HH12 ARG X 122      40.200  19.562  23.293  1.00  0.00           H
ATOM   1898  NH2 ARG X 122      42.453  19.950  23.513  1.00  0.00           N
ATOM   1899 HH21 ARG X 122      43.453  20.062  23.595  1.00  0.00           H
ATOM   1900 HH22 ARG X 122      41.904  19.446  24.195  1.00  0.00           H
ATOM   1901  C   ARG X 122      42.996  25.275  18.951  1.00  0.00           C
ATOM   1902  O   ARG X 122      41.854  25.284  18.598  1.00  0.00           O
ATOM   1903  N   VAL X 123      43.742  26.411  18.977  1.00  0.00           N
ATOM   1904  H   VAL X 123      44.708  26.386  19.272  1.00  0.00           H
ATOM   1905  CA  VAL X 123      43.069  27.665  18.603  1.00  0.00           C
ATOM   1906  HA  VAL X 123      42.025  27.694  18.913  1.00  0.00           H
ATOM   1907  CB  VAL X 123      43.646  28.829  19.374  1.00  0.00           C
ATOM   1908  HB  VAL X 123      44.709  28.959  19.169  1.00  0.00           H
ATOM   1909  CG1 VAL X 123      42.858  30.112  19.111  1.00  0.00           C
ATOM   1910 HG11 VAL X 123      43.348  30.898  19.686  1.00  0.00           H
ATOM   1911 HG12 VAL X 123      42.956  30.469  18.085  1.00  0.00           H
ATOM   1912 HG13 VAL X 123      41.832  29.967  19.447  1.00  0.00           H
ATOM   1913  CG2 VAL X 123      43.530  28.645  20.938  1.00  0.00           C
ATOM   1914 HG21 VAL X 123      42.527  28.273  21.150  1.00  0.00           H
ATOM   1915 HG22 VAL X 123      44.262  27.920  21.293  1.00  0.00           H
ATOM   1916 HG23 VAL X 123      43.775  29.586  21.430  1.00  0.00           H
ATOM   1917  C   VAL X 123      43.217  27.938  17.072  1.00  0.00           C
ATOM   1918  O   VAL X 123      44.311  27.901  16.523  1.00  0.00           O
ATOM   1919  N   ARG X 124      42.079  28.133  16.463  1.00  0.00           N
ATOM   1920  H   ARG X 124      41.255  28.015  17.035  1.00  0.00           H
ATOM   1921  CA  ARG X 124      41.985  28.233  15.015  1.00  0.00           C
ATOM   1922  HA  ARG X 124      42.767  27.615  14.574  1.00  0.00           H
ATOM   1923  CB  ARG X 124      40.635  27.494  14.520  1.00  0.00           C
ATOM   1924  HB2 ARG X 124      40.722  26.450  14.819  1.00  0.00           H
ATOM   1925  HB3 ARG X 124      39.724  27.748  15.061  1.00  0.00           H
ATOM   1926  CG  ARG X 124      40.527  27.656  12.964  1.00  0.00           C
ATOM   1927  HG2 ARG X 124      40.218  28.679  12.750  1.00  0.00           H
ATOM   1928  HG3 ARG X 124      41.524  27.490  12.556  1.00  0.00           H
ATOM   1929  CD  ARG X 124      39.566  26.760  12.197  1.00  0.00           C
ATOM   1930  HD2 ARG X 124      39.806  25.712  12.371  1.00  0.00           H
ATOM   1931  HD3 ARG X 124      38.537  26.954  12.501  1.00  0.00           H
ATOM   1932  NE  ARG X 124      39.632  27.010  10.750  1.00  0.00           N
ATOM   1933  HE  ARG X 124      40.398  27.621  10.505  1.00  0.00           H
ATOM   1934  CZ  ARG X 124      38.682  26.778   9.888  1.00  0.00           C
ATOM   1935  NH1 ARG X 124      37.744  25.972  10.205  1.00  0.00           N
ATOM   1936 HH11 ARG X 124      37.793  25.420  11.049  1.00  0.00           H
ATOM   1937 HH12 ARG X 124      36.945  25.856   9.598  1.00  0.00           H
ATOM   1938  NH2 ARG X 124      38.715  27.148   8.623  1.00  0.00           N
ATOM   1939 HH21 ARG X 124      39.493  27.730   8.346  1.00  0.00           H
ATOM   1940 HH22 ARG X 124      38.027  26.829   7.957  1.00  0.00           H
ATOM   1941  C   ARG X 124      42.229  29.711  14.509  1.00  0.00           C
ATOM   1942  O   ARG X 124      42.800  29.807  13.429  1.00  0.00           O
ATOM   1943  N   ALA X 125      41.769  30.767  15.171  1.00  0.00           N
ATOM   1944  H   ALA X 125      41.251  30.489  15.992  1.00  0.00           H
ATOM   1945  CA  ALA X 125      42.038  32.195  14.930  1.00  0.00           C
ATOM   1946  HA  ALA X 125      43.092  32.381  14.725  1.00  0.00           H
ATOM   1947  CB  ALA X 125      41.264  32.661  13.658  1.00  0.00           C
ATOM   1948  HB1 ALA X 125      41.470  33.728  13.575  1.00  0.00           H
ATOM   1949  HB2 ALA X 125      41.620  32.147  12.765  1.00  0.00           H
ATOM   1950  HB3 ALA X 125      40.178  32.631  13.748  1.00  0.00           H
ATOM   1951  C   ALA X 125      41.669  33.030  16.201  1.00  0.00           C
ATOM   1952  O   ALA X 125      40.816  32.522  16.932  1.00  0.00           O
ATOM   1953  N   VAL X 126      42.422  34.101  16.487  1.00  0.00           N
ATOM   1954  H   VAL X 126      43.165  34.396  15.868  1.00  0.00           H
ATOM   1955  CA  VAL X 126      42.380  34.728  17.771  1.00  0.00           C
ATOM   1956  HA  VAL X 126      41.611  34.191  18.327  1.00  0.00           H
ATOM   1957  CB  VAL X 126      43.717  34.379  18.622  1.00  0.00           C
ATOM   1958  HB  VAL X 126      43.733  33.294  18.726  1.00  0.00           H
ATOM   1959  CG1 VAL X 126      45.029  34.769  17.886  1.00  0.00           C
ATOM   1960 HG11 VAL X 126      45.168  34.093  17.043  1.00  0.00           H
ATOM   1961 HG12 VAL X 126      44.874  35.777  17.500  1.00  0.00           H
ATOM   1962 HG13 VAL X 126      45.915  34.788  18.521  1.00  0.00           H
ATOM   1963  CG2 VAL X 126      43.612  34.997  19.979  1.00  0.00           C
ATOM   1964 HG21 VAL X 126      43.695  36.070  19.805  1.00  0.00           H
ATOM   1965 HG22 VAL X 126      42.690  34.570  20.371  1.00  0.00           H
ATOM   1966 HG23 VAL X 126      44.450  34.753  20.633  1.00  0.00           H
ATOM   1967  C   VAL X 126      41.985  36.215  17.716  1.00  0.00           C
ATOM   1968  O   VAL X 126      42.655  37.005  17.058  1.00  0.00           O
ATOM   1969  N   ALA X 127      40.986  36.620  18.477  1.00  0.00           N
ATOM   1970  H   ALA X 127      40.380  36.015  19.013  1.00  0.00           H
ATOM   1971  CA  ALA X 127      40.472  37.998  18.572  1.00  0.00           C
ATOM   1972  HA  ALA X 127      41.286  38.549  18.101  1.00  0.00           H
ATOM   1973  CB  ALA X 127      39.159  38.071  17.843  1.00  0.00           C
ATOM   1974  HB1 ALA X 127      39.362  37.803  16.806  1.00  0.00           H
ATOM   1975  HB2 ALA X 127      38.420  37.461  18.363  1.00  0.00           H
ATOM   1976  HB3 ALA X 127      38.817  39.099  17.955  1.00  0.00           H
ATOM   1977  C   ALA X 127      40.363  38.576  20.013  1.00  0.00           C
ATOM   1978  O   ALA X 127      39.876  37.963  20.985  1.00  0.00           O
ATOM   1979  N   SER X 128      40.794  39.832  20.171  1.00  0.00           N
ATOM   1980  H   SER X 128      41.303  40.215  19.387  1.00  0.00           H
ATOM   1981  CA  SER X 128      40.908  40.435  21.529  1.00  0.00           C
ATOM   1982  HA  SER X 128      40.217  39.892  22.174  1.00  0.00           H
ATOM   1983  CB  SER X 128      42.240  40.336  22.096  1.00  0.00           C
ATOM   1984  HB2 SER X 128      42.507  39.285  21.985  1.00  0.00           H
ATOM   1985  HB3 SER X 128      42.966  40.850  21.466  1.00  0.00           H
ATOM   1986  OG  SER X 128      42.183  40.785  23.399  1.00  0.00           O
ATOM   1987  HG  SER X 128      43.064  41.130  23.566  1.00  0.00           H
ATOM   1988  C   SER X 128      40.594  41.925  21.413  1.00  0.00           C
ATOM   1989  O   SER X 128      41.015  42.531  20.462  1.00  0.00           O
ATOM   1990  N   LEU X 129      39.685  42.364  22.248  1.00  0.00           N
ATOM   1991  H   LEU X 129      39.352  41.630  22.856  1.00  0.00           H
ATOM   1992  CA  LEU X 129      39.189  43.672  22.468  1.00  0.00           C
ATOM   1993  HA  LEU X 129      39.574  44.270  21.642  1.00  0.00           H
ATOM   1994  CB  LEU X 129      37.640  43.734  22.575  1.00  0.00           C
ATOM   1995  HB2 LEU X 129      37.358  42.993  23.323  1.00  0.00           H
ATOM   1996  HB3 LEU X 129      37.402  44.731  22.947  1.00  0.00           H
ATOM   1997  CG  LEU X 129      36.765  43.595  21.325  1.00  0.00           C
ATOM   1998  HG  LEU X 129      36.791  44.547  20.796  1.00  0.00           H
ATOM   1999  CD1 LEU X 129      37.172  42.476  20.368  1.00  0.00           C
ATOM   2000 HD11 LEU X 129      36.289  42.338  19.744  1.00  0.00           H
ATOM   2001 HD12 LEU X 129      38.061  42.786  19.819  1.00  0.00           H
ATOM   2002 HD13 LEU X 129      37.366  41.559  20.925  1.00  0.00           H
ATOM   2003  CD2 LEU X 129      35.344  43.449  21.924  1.00  0.00           C
ATOM   2004 HD21 LEU X 129      35.100  44.264  22.605  1.00  0.00           H
ATOM   2005 HD22 LEU X 129      34.697  43.625  21.065  1.00  0.00           H
ATOM   2006 HD23 LEU X 129      35.112  42.492  22.390  1.00  0.00           H
ATOM   2007  C   LEU X 129      39.925  44.253  23.716  1.00  0.00           C
ATOM   2008  O   LEU X 129      39.879  43.606  24.722  1.00  0.00           O
ATOM   2009  N   ASN X 130      40.411  45.484  23.614  1.00  0.00           N
ATOM   2010  H   ASN X 130      40.418  45.808  22.657  1.00  0.00           H
ATOM   2011  CA  ASN X 130      40.948  46.308  24.581  1.00  0.00           C
ATOM   2012  HA  ASN X 130      41.199  47.220  24.039  1.00  0.00           H
ATOM   2013  CB  ASN X 130      39.932  46.752  25.703  1.00  0.00           C
ATOM   2014  HB2 ASN X 130      39.484  45.941  26.276  1.00  0.00           H
ATOM   2015  HB3 ASN X 130      40.450  47.315  26.480  1.00  0.00           H
ATOM   2016  CG  ASN X 130      38.718  47.506  25.210  1.00  0.00           C
ATOM   2017  OD1 ASN X 130      37.606  46.984  25.016  1.00  0.00           O
ATOM   2018  ND2 ASN X 130      38.778  48.792  25.251  1.00  0.00           N
ATOM   2019 HD21 ASN X 130      37.995  49.430  25.264  1.00  0.00           H
ATOM   2020 HD22 ASN X 130      39.665  49.222  25.470  1.00  0.00           H
ATOM   2021  C   ASN X 130      42.339  45.792  25.122  1.00  0.00           C
ATOM   2022  O   ASN X 130      42.875  46.469  25.947  1.00  0.00           O
ATOM   2023  N   THR X 131      42.761  44.515  24.846  1.00  0.00           N
ATOM   2024  H   THR X 131      42.120  43.924  24.336  1.00  0.00           H
ATOM   2025  CA  THR X 131      43.916  43.874  25.494  1.00  0.00           C
ATOM   2026  HA  THR X 131      44.464  44.694  25.957  1.00  0.00           H
ATOM   2027  CB  THR X 131      43.475  42.953  26.655  1.00  0.00           C
ATOM   2028  HB  THR X 131      42.828  42.212  26.184  1.00  0.00           H
ATOM   2029  CG2 THR X 131      44.657  42.125  27.241  1.00  0.00           C
ATOM   2030 HG21 THR X 131      45.368  42.901  27.526  1.00  0.00           H
ATOM   2031 HG22 THR X 131      44.440  41.640  28.193  1.00  0.00           H
ATOM   2032 HG23 THR X 131      44.983  41.339  26.561  1.00  0.00           H
ATOM   2033  OG1 THR X 131      42.836  43.613  27.689  1.00  0.00           O
ATOM   2034  HG1 THR X 131      43.511  43.801  28.345  1.00  0.00           H
ATOM   2035  C   THR X 131      44.883  43.156  24.530  1.00  0.00           C
ATOM   2036  O   THR X 131      44.499  42.108  24.045  1.00  0.00           O
ATOM   2037  N   PRO X 132      46.098  43.737  24.312  1.00  0.00           N
ATOM   2038  CD  PRO X 132      46.632  45.045  24.789  1.00  0.00           C
ATOM   2039  HD2 PRO X 132      46.916  45.018  25.841  1.00  0.00           H
ATOM   2040  HD3 PRO X 132      45.924  45.850  24.594  1.00  0.00           H
ATOM   2041  CG  PRO X 132      47.866  45.422  24.047  1.00  0.00           C
ATOM   2042  HG2 PRO X 132      48.775  45.482  24.645  1.00  0.00           H
ATOM   2043  HG3 PRO X 132      47.686  46.365  23.529  1.00  0.00           H
ATOM   2044  CB  PRO X 132      47.946  44.288  23.011  1.00  0.00           C
ATOM   2045  HB2 PRO X 132      48.992  44.068  22.799  1.00  0.00           H
ATOM   2046  HB3 PRO X 132      47.374  44.514  22.111  1.00  0.00           H
ATOM   2047  CA  PRO X 132      47.213  43.093  23.584  1.00  0.00           C
ATOM   2048  HA  PRO X 132      46.814  42.471  22.783  1.00  0.00           H
ATOM   2049  C   PRO X 132      48.057  42.252  24.561  1.00  0.00           C
ATOM   2050  O   PRO X 132      47.913  42.425  25.778  1.00  0.00           O
ATOM   2051  N   PHE X 133      48.906  41.368  24.059  1.00  0.00           N
ATOM   2052  H   PHE X 133      48.721  41.102  23.103  1.00  0.00           H
ATOM   2053  CA  PHE X 133      49.959  40.645  24.858  1.00  0.00           C
ATOM   2054  HA  PHE X 133      50.382  41.370  25.554  1.00  0.00           H
ATOM   2055  CB  PHE X 133      49.343  39.384  25.533  1.00  0.00           C
ATOM   2056  HB2 PHE X 133      48.483  39.694  26.126  1.00  0.00           H
ATOM   2057  HB3 PHE X 133      48.966  38.809  24.688  1.00  0.00           H
ATOM   2058  CG  PHE X 133      50.282  38.440  26.219  1.00  0.00           C
ATOM   2059  CD1 PHE X 133      50.862  37.325  25.511  1.00  0.00           C
ATOM   2060  HD1 PHE X 133      50.577  37.136  24.487  1.00  0.00           H
ATOM   2061  CE1 PHE X 133      51.925  36.592  26.056  1.00  0.00           C
ATOM   2062  HE1 PHE X 133      52.434  35.746  25.618  1.00  0.00           H
ATOM   2063  CZ  PHE X 133      52.384  36.977  27.302  1.00  0.00           C
ATOM   2064  HZ  PHE X 133      53.229  36.476  27.751  1.00  0.00           H
ATOM   2065  CE2 PHE X 133      51.834  37.994  28.066  1.00  0.00           C
ATOM   2066  HE2 PHE X 133      52.168  38.253  29.060  1.00  0.00           H
ATOM   2067  CD2 PHE X 133      50.761  38.701  27.558  1.00  0.00           C
ATOM   2068  HD2 PHE X 133      50.339  39.486  28.167  1.00  0.00           H
ATOM   2069  C   PHE X 133      51.207  40.251  24.062  1.00  0.00           C
ATOM   2070  O   PHE X 133      51.083  39.717  22.913  1.00  0.00           O
ATOM   2071  N   ILE X 134      52.321  40.307  24.796  1.00  0.00           N
ATOM   2072  H   ILE X 134      52.191  40.762  25.688  1.00  0.00           H
ATOM   2073  CA  ILE X 134      53.660  39.979  24.317  1.00  0.00           C
ATOM   2074  HA  ILE X 134      53.403  39.316  23.490  1.00  0.00           H
ATOM   2075  CB  ILE X 134      54.458  41.178  23.701  1.00  0.00           C
ATOM   2076  HB  ILE X 134      55.430  40.785  23.405  1.00  0.00           H
ATOM   2077  CG2 ILE X 134      53.765  41.706  22.380  1.00  0.00           C
ATOM   2078 HG21 ILE X 134      52.972  42.401  22.656  1.00  0.00           H
ATOM   2079 HG22 ILE X 134      54.490  42.246  21.771  1.00  0.00           H
ATOM   2080 HG23 ILE X 134      53.445  40.876  21.750  1.00  0.00           H
ATOM   2081  CG1 ILE X 134      54.728  42.285  24.743  1.00  0.00           C
ATOM   2082 HG12 ILE X 134      53.781  42.726  25.057  1.00  0.00           H
ATOM   2083 HG13 ILE X 134      55.050  41.702  25.605  1.00  0.00           H
ATOM   2084  CD1 ILE X 134      55.783  43.347  24.421  1.00  0.00           C
ATOM   2085 HD11 ILE X 134      55.474  43.964  23.577  1.00  0.00           H
ATOM   2086 HD12 ILE X 134      55.985  43.968  25.294  1.00  0.00           H
ATOM   2087 HD13 ILE X 134      56.725  42.864  24.161  1.00  0.00           H
ATOM   2088  C   ILE X 134      54.456  39.227  25.405  1.00  0.00           C
ATOM   2089  O   ILE X 134      54.150  39.479  26.578  1.00  0.00           O
ATOM   2090  N   PRO X 135      55.461  38.381  25.095  1.00  0.00           N
ATOM   2091  CD  PRO X 135      55.921  38.199  23.771  1.00  0.00           C
ATOM   2092  HD2 PRO X 135      56.583  39.039  23.560  1.00  0.00           H
ATOM   2093  HD3 PRO X 135      55.083  38.017  23.098  1.00  0.00           H
ATOM   2094  CG  PRO X 135      56.757  36.944  23.776  1.00  0.00           C
ATOM   2095  HG2 PRO X 135      57.539  37.098  23.033  1.00  0.00           H
ATOM   2096  HG3 PRO X 135      56.187  36.070  23.460  1.00  0.00           H
ATOM   2097  CB  PRO X 135      57.145  36.683  25.270  1.00  0.00           C
ATOM   2098  HB2 PRO X 135      58.143  37.090  25.432  1.00  0.00           H
ATOM   2099  HB3 PRO X 135      57.128  35.621  25.518  1.00  0.00           H
ATOM   2100  CA  PRO X 135      56.090  37.383  26.052  1.00  0.00           C
ATOM   2101  HA  PRO X 135      55.297  36.648  26.194  1.00  0.00           H
ATOM   2102  C   PRO X 135      56.759  38.075  27.323  1.00  0.00           C
ATOM   2103  O   PRO X 135      57.162  39.220  27.221  1.00  0.00           O
ATOM   2104  N   ALA X 136      56.807  37.324  28.417  1.00  0.00           N
ATOM   2105  H   ALA X 136      56.439  36.389  28.318  1.00  0.00           H
ATOM   2106  CA  ALA X 136      57.098  37.796  29.752  1.00  0.00           C
ATOM   2107  HA  ALA X 136      56.480  38.671  29.953  1.00  0.00           H
ATOM   2108  CB  ALA X 136      56.834  36.625  30.671  1.00  0.00           C
ATOM   2109  HB1 ALA X 136      55.869  36.123  30.606  1.00  0.00           H
ATOM   2110  HB2 ALA X 136      57.614  35.866  30.736  1.00  0.00           H
ATOM   2111  HB3 ALA X 136      56.893  37.009  31.690  1.00  0.00           H
ATOM   2112  C   ALA X 136      58.530  38.351  29.989  1.00  0.00           C
ATOM   2113  O   ALA X 136      59.387  38.172  29.172  1.00  0.00           O
ATOM   2114  N   ASN X 137      58.793  39.068  31.068  1.00  0.00           N
ATOM   2115  H   ASN X 137      58.014  39.126  31.709  1.00  0.00           H
ATOM   2116  CA  ASN X 137      60.073  39.874  31.279  1.00  0.00           C
ATOM   2117  HA  ASN X 137      60.675  39.715  30.385  1.00  0.00           H
ATOM   2118  CB  ASN X 137      59.748  41.437  31.307  1.00  0.00           C
ATOM   2119  HB2 ASN X 137      59.269  41.661  30.355  1.00  0.00           H
ATOM   2120  HB3 ASN X 137      59.129  41.586  32.192  1.00  0.00           H
ATOM   2121  CG  ASN X 137      60.961  42.372  31.470  1.00  0.00           C
ATOM   2122  OD1 ASN X 137      62.104  42.002  31.227  1.00  0.00           O
ATOM   2123  ND2 ASN X 137      60.755  43.625  31.923  1.00  0.00           N
ATOM   2124 HD21 ASN X 137      61.400  44.296  31.529  1.00  0.00           H
ATOM   2125 HD22 ASN X 137      59.801  43.952  31.972  1.00  0.00           H
ATOM   2126  C   ASN X 137      60.913  39.483  32.539  1.00  0.00           C
ATOM   2127  O   ASN X 137      60.611  39.995  33.632  1.00  0.00           O
ATOM   2128  N   PRO X 138      61.981  38.651  32.461  1.00  0.00           N
ATOM   2129  CD  PRO X 138      62.428  37.985  31.228  1.00  0.00           C
ATOM   2130  HD2 PRO X 138      62.932  38.787  30.689  1.00  0.00           H
ATOM   2131  HD3 PRO X 138      61.657  37.493  30.635  1.00  0.00           H
ATOM   2132  CG  PRO X 138      63.429  36.951  31.758  1.00  0.00           C
ATOM   2133  HG2 PRO X 138      64.311  36.787  31.140  1.00  0.00           H
ATOM   2134  HG3 PRO X 138      62.950  35.991  31.950  1.00  0.00           H
ATOM   2135  CB  PRO X 138      63.933  37.506  33.114  1.00  0.00           C
ATOM   2136  HB2 PRO X 138      64.882  38.039  33.064  1.00  0.00           H
ATOM   2137  HB3 PRO X 138      64.095  36.675  33.801  1.00  0.00           H
ATOM   2138  CA  PRO X 138      62.783  38.336  33.626  1.00  0.00           C
ATOM   2139  HA  PRO X 138      62.139  37.719  34.254  1.00  0.00           H
ATOM   2140  C   PRO X 138      63.296  39.523  34.436  1.00  0.00           C
ATOM   2141  O   PRO X 138      63.513  39.389  35.620  1.00  0.00           O
ATOM   2142  N   ASN X 139      63.601  40.650  33.793  1.00  0.00           N
ATOM   2143  H   ASN X 139      63.358  40.659  32.813  1.00  0.00           H
ATOM   2144  CA  ASN X 139      64.083  41.847  34.488  1.00  0.00           C
ATOM   2145  HA  ASN X 139      64.966  41.504  35.026  1.00  0.00           H
ATOM   2146  CB  ASN X 139      64.601  42.865  33.451  1.00  0.00           C
ATOM   2147  HB2 ASN X 139      63.754  43.198  32.850  1.00  0.00           H
ATOM   2148  HB3 ASN X 139      64.982  43.697  34.044  1.00  0.00           H
ATOM   2149  CG  ASN X 139      65.785  42.385  32.585  1.00  0.00           C
ATOM   2150  OD1 ASN X 139      65.808  41.318  31.946  1.00  0.00           O
ATOM   2151  ND2 ASN X 139      66.890  43.057  32.637  1.00  0.00           N
ATOM   2152 HD21 ASN X 139      67.684  42.884  32.038  1.00  0.00           H
ATOM   2153 HD22 ASN X 139      66.894  43.724  33.396  1.00  0.00           H
ATOM   2154  C   ASN X 139      63.051  42.556  35.448  1.00  0.00           C
ATOM   2155  O   ASN X 139      63.399  43.254  36.382  1.00  0.00           O
ATOM   2156  N   MET X 140      61.765  42.272  35.279  1.00  0.00           N
ATOM   2157  H   MET X 140      61.477  41.593  34.588  1.00  0.00           H
ATOM   2158  CA  MET X 140      60.743  43.016  36.099  1.00  0.00           C
ATOM   2159  HA  MET X 140      60.985  42.944  37.159  1.00  0.00           H
ATOM   2160  CB  MET X 140      60.734  44.549  35.730  1.00  0.00           C
ATOM   2161  HB2 MET X 140      61.764  44.907  35.725  1.00  0.00           H
ATOM   2162  HB3 MET X 140      60.259  44.768  34.774  1.00  0.00           H
ATOM   2163  CG  MET X 140      59.907  45.458  36.594  1.00  0.00           C
ATOM   2164  HG2 MET X 140      58.842  45.267  36.458  1.00  0.00           H
ATOM   2165  HG3 MET X 140      60.088  45.303  37.657  1.00  0.00           H
ATOM   2166  SD  MET X 140      60.069  47.185  36.368  1.00  0.00           S
ATOM   2167  CE  MET X 140      61.841  47.383  36.992  1.00  0.00           C
ATOM   2168  HE1 MET X 140      62.014  46.900  37.953  1.00  0.00           H
ATOM   2169  HE2 MET X 140      62.559  47.028  36.253  1.00  0.00           H
ATOM   2170  HE3 MET X 140      62.018  48.454  37.099  1.00  0.00           H
ATOM   2171  C   MET X 140      59.377  42.366  35.975  1.00  0.00           C
ATOM   2172  O   MET X 140      58.890  42.369  34.787  1.00  0.00           O
ATOM   2173  N   SER X 141      58.706  41.940  37.075  1.00  0.00           N
ATOM   2174  H   SER X 141      59.048  42.002  38.023  1.00  0.00           H
ATOM   2175  CA  SER X 141      57.354  41.272  37.008  1.00  0.00           C
ATOM   2176  HA  SER X 141      57.375  40.634  36.124  1.00  0.00           H
ATOM   2177  CB  SER X 141      57.247  40.299  38.237  1.00  0.00           C
ATOM   2178  HB2 SER X 141      56.581  39.489  37.938  1.00  0.00           H
ATOM   2179  HB3 SER X 141      58.234  39.884  38.442  1.00  0.00           H
ATOM   2180  OG  SER X 141      56.745  40.983  39.371  1.00  0.00           O
ATOM   2181  HG  SER X 141      57.032  40.508  40.154  1.00  0.00           H
ATOM   2182  C   SER X 141      56.171  42.315  36.955  1.00  0.00           C
ATOM   2183  O   SER X 141      56.365  43.499  37.212  1.00  0.00           O
ATOM   2184  N   PRO X 142      54.905  41.932  36.609  1.00  0.00           N
ATOM   2185  CD  PRO X 142      54.524  40.701  35.957  1.00  0.00           C
ATOM   2186  HD2 PRO X 142      54.553  39.962  36.758  1.00  0.00           H
ATOM   2187  HD3 PRO X 142      55.282  40.392  35.237  1.00  0.00           H
ATOM   2188  CG  PRO X 142      53.058  40.873  35.387  1.00  0.00           C
ATOM   2189  HG2 PRO X 142      52.557  39.906  35.360  1.00  0.00           H
ATOM   2190  HG3 PRO X 142      53.060  41.333  34.399  1.00  0.00           H
ATOM   2191  CB  PRO X 142      52.524  42.084  36.150  1.00  0.00           C
ATOM   2192  HB2 PRO X 142      52.037  41.607  37.000  1.00  0.00           H
ATOM   2193  HB3 PRO X 142      51.698  42.640  35.709  1.00  0.00           H
ATOM   2194  CA  PRO X 142      53.812  42.902  36.518  1.00  0.00           C
ATOM   2195  HA  PRO X 142      54.008  43.701  35.803  1.00  0.00           H
ATOM   2196  C   PRO X 142      53.579  43.583  37.902  1.00  0.00           C
ATOM   2197  O   PRO X 142      53.250  44.740  38.034  1.00  0.00           O
ATOM   2198  N   LEU X 143      53.860  42.853  39.005  1.00  0.00           N
ATOM   2199  H   LEU X 143      54.030  41.860  38.923  1.00  0.00           H
ATOM   2200  CA  LEU X 143      53.748  43.406  40.374  1.00  0.00           C
ATOM   2201  HA  LEU X 143      52.874  44.056  40.365  1.00  0.00           H
ATOM   2202  CB  LEU X 143      53.584  42.314  41.432  1.00  0.00           C
ATOM   2203  HB2 LEU X 143      52.631  41.799  41.309  1.00  0.00           H
ATOM   2204  HB3 LEU X 143      54.311  41.541  41.183  1.00  0.00           H
ATOM   2205  CG  LEU X 143      53.614  42.618  42.930  1.00  0.00           C
ATOM   2206  HG  LEU X 143      54.622  42.931  43.204  1.00  0.00           H
ATOM   2207  CD1 LEU X 143      52.615  43.634  43.481  1.00  0.00           C
ATOM   2208 HD11 LEU X 143      53.052  44.624  43.354  1.00  0.00           H
ATOM   2209 HD12 LEU X 143      51.669  43.534  42.947  1.00  0.00           H
ATOM   2210 HD13 LEU X 143      52.411  43.494  44.542  1.00  0.00           H
ATOM   2211  CD2 LEU X 143      53.202  41.321  43.662  1.00  0.00           C
ATOM   2212 HD21 LEU X 143      52.122  41.183  43.639  1.00  0.00           H
ATOM   2213 HD22 LEU X 143      53.671  40.488  43.139  1.00  0.00           H
ATOM   2214 HD23 LEU X 143      53.455  41.348  44.722  1.00  0.00           H
ATOM   2215  C   LEU X 143      54.906  44.332  40.770  1.00  0.00           C
ATOM   2216  O   LEU X 143      54.651  45.288  41.534  1.00  0.00           O
ATOM   2217  N   GLU X 144      56.150  44.000  40.351  1.00  0.00           N
ATOM   2218  H   GLU X 144      56.348  43.248  39.706  1.00  0.00           H
ATOM   2219  CA  GLU X 144      57.271  44.956  40.405  1.00  0.00           C
ATOM   2220  HA  GLU X 144      57.442  45.237  41.444  1.00  0.00           H
ATOM   2221  CB  GLU X 144      58.618  44.293  39.943  1.00  0.00           C
ATOM   2222  HB2 GLU X 144      58.411  43.869  38.961  1.00  0.00           H
ATOM   2223  HB3 GLU X 144      59.388  45.045  39.769  1.00  0.00           H
ATOM   2224  CG  GLU X 144      59.089  43.215  40.999  1.00  0.00           C
ATOM   2225  HG2 GLU X 144      58.232  42.542  41.032  1.00  0.00           H
ATOM   2226  HG3 GLU X 144      59.971  42.753  40.556  1.00  0.00           H
ATOM   2227  CD  GLU X 144      59.402  43.976  42.328  1.00  0.00           C
ATOM   2228  OE1 GLU X 144      59.835  45.187  42.427  1.00  0.00           O
ATOM   2229  OE2 GLU X 144      59.190  43.279  43.345  1.00  0.00           O
ATOM   2230  C   GLU X 144      57.046  46.249  39.563  1.00  0.00           C
ATOM   2231  O   GLU X 144      57.421  47.341  40.018  1.00  0.00           O
ATOM   2232  N   SER X 145      56.329  46.099  38.453  1.00  0.00           N
ATOM   2233  H   SER X 145      56.024  45.182  38.157  1.00  0.00           H
ATOM   2234  CA  SER X 145      56.048  47.277  37.678  1.00  0.00           C
ATOM   2235  HA  SER X 145      57.076  47.633  37.610  1.00  0.00           H
ATOM   2236  CB  SER X 145      55.703  46.902  36.248  1.00  0.00           C
ATOM   2237  HB2 SER X 145      56.553  46.449  35.738  1.00  0.00           H
ATOM   2238  HB3 SER X 145      54.949  46.115  36.240  1.00  0.00           H
ATOM   2239  OG  SER X 145      55.255  48.019  35.507  1.00  0.00           O
ATOM   2240  HG  SER X 145      54.684  47.732  34.791  1.00  0.00           H
ATOM   2241  C   SER X 145      55.092  48.199  38.368  1.00  0.00           C
ATOM   2242  O   SER X 145      55.325  49.403  38.278  1.00  0.00           O
ATOM   2243  N   ILE X 146      54.085  47.721  39.089  1.00  0.00           N
ATOM   2244  H   ILE X 146      53.964  46.719  39.065  1.00  0.00           H
ATOM   2245  CA  ILE X 146      53.264  48.686  39.877  1.00  0.00           C
ATOM   2246  HA  ILE X 146      52.922  49.448  39.177  1.00  0.00           H
ATOM   2247  CB  ILE X 146      51.984  48.104  40.582  1.00  0.00           C
ATOM   2248  HB  ILE X 146      52.252  47.417  41.385  1.00  0.00           H
ATOM   2249  CG2 ILE X 146      51.156  49.243  41.239  1.00  0.00           C
ATOM   2250 HG21 ILE X 146      51.719  49.739  42.030  1.00  0.00           H
ATOM   2251 HG22 ILE X 146      50.857  49.893  40.416  1.00  0.00           H
ATOM   2252 HG23 ILE X 146      50.275  48.856  41.752  1.00  0.00           H
ATOM   2253  CG1 ILE X 146      51.016  47.284  39.674  1.00  0.00           C
ATOM   2254 HG12 ILE X 146      50.217  47.911  39.277  1.00  0.00           H
ATOM   2255 HG13 ILE X 146      51.489  46.965  38.746  1.00  0.00           H
ATOM   2256  CD1 ILE X 146      50.349  46.041  40.247  1.00  0.00           C
ATOM   2257 HD11 ILE X 146      49.914  45.411  39.471  1.00  0.00           H
ATOM   2258 HD12 ILE X 146      51.056  45.395  40.767  1.00  0.00           H
ATOM   2259 HD13 ILE X 146      49.566  46.203  40.987  1.00  0.00           H
ATOM   2260  C   ILE X 146      54.179  49.382  40.968  1.00  0.00           C
ATOM   2261  O   ILE X 146      53.887  50.480  41.272  1.00  0.00           O
ATOM   2262  N   LYS X 147      55.128  48.656  41.561  1.00  0.00           N
ATOM   2263  H   LYS X 147      55.277  47.680  41.347  1.00  0.00           H
ATOM   2264  CA  LYS X 147      55.960  49.234  42.705  1.00  0.00           C
ATOM   2265  HA  LYS X 147      55.315  49.819  43.361  1.00  0.00           H
ATOM   2266  CB  LYS X 147      56.439  48.080  43.509  1.00  0.00           C
ATOM   2267  HB2 LYS X 147      56.888  47.330  42.858  1.00  0.00           H
ATOM   2268  HB3 LYS X 147      57.189  48.517  44.169  1.00  0.00           H
ATOM   2269  CG  LYS X 147      55.404  47.451  44.455  1.00  0.00           C
ATOM   2270  HG2 LYS X 147      55.031  48.263  45.079  1.00  0.00           H
ATOM   2271  HG3 LYS X 147      54.576  47.019  43.892  1.00  0.00           H
ATOM   2272  CD  LYS X 147      56.114  46.349  45.216  1.00  0.00           C
ATOM   2273  HD2 LYS X 147      56.560  45.575  44.591  1.00  0.00           H
ATOM   2274  HD3 LYS X 147      57.010  46.787  45.657  1.00  0.00           H
ATOM   2275  CE  LYS X 147      55.200  45.831  46.289  1.00  0.00           C
ATOM   2276  HE2 LYS X 147      54.872  46.616  46.971  1.00  0.00           H
ATOM   2277  HE3 LYS X 147      54.329  45.437  45.765  1.00  0.00           H
ATOM   2278  NZ  LYS X 147      55.740  44.739  47.101  1.00  0.00           N
ATOM   2279  HZ1 LYS X 147      56.032  43.948  46.545  1.00  0.00           H
ATOM   2280  HZ2 LYS X 147      56.426  44.992  47.797  1.00  0.00           H
ATOM   2281  HZ3 LYS X 147      54.937  44.485  47.659  1.00  0.00           H
ATOM   2282  C   LYS X 147      57.062  50.212  42.164  1.00  0.00           C
ATOM   2283  O   LYS X 147      57.692  50.895  43.019  1.00  0.00           O
ATOM   2284  N   ALA X 148      57.362  50.214  40.829  1.00  0.00           N
ATOM   2285  H   ALA X 148      56.940  49.504  40.248  1.00  0.00           H
ATOM   2286  CA  ALA X 148      57.967  51.370  40.068  1.00  0.00           C
ATOM   2287  HA  ALA X 148      58.669  51.837  40.758  1.00  0.00           H
ATOM   2288  CB  ALA X 148      58.602  50.725  38.800  1.00  0.00           C
ATOM   2289  HB1 ALA X 148      59.077  51.542  38.256  1.00  0.00           H
ATOM   2290  HB2 ALA X 148      59.439  50.139  39.179  1.00  0.00           H
ATOM   2291  HB3 ALA X 148      57.855  50.169  38.234  1.00  0.00           H
ATOM   2292  C   ALA X 148      57.044  52.504  39.587  1.00  0.00           C
ATOM   2293  O   ALA X 148      57.400  53.687  39.396  1.00  0.00           O
ATOM   2294  N   ASN X 149      55.816  52.104  39.254  1.00  0.00           N
ATOM   2295  H   ASN X 149      55.632  51.111  39.238  1.00  0.00           H
ATOM   2296  CA  ASN X 149      54.740  52.866  38.577  1.00  0.00           C
ATOM   2297  HA  ASN X 149      55.156  53.857  38.399  1.00  0.00           H
ATOM   2298  CB  ASN X 149      54.437  52.352  37.180  1.00  0.00           C
ATOM   2299  HB2 ASN X 149      53.970  51.369  37.232  1.00  0.00           H
ATOM   2300  HB3 ASN X 149      53.736  53.064  36.742  1.00  0.00           H
ATOM   2301  CG  ASN X 149      55.633  52.317  36.266  1.00  0.00           C
ATOM   2302  OD1 ASN X 149      56.016  53.307  35.672  1.00  0.00           O
ATOM   2303  ND2 ASN X 149      56.355  51.211  36.172  1.00  0.00           N
ATOM   2304 HD21 ASN X 149      57.099  51.194  35.490  1.00  0.00           H
ATOM   2305 HD22 ASN X 149      56.217  50.427  36.794  1.00  0.00           H
ATOM   2306  C   ASN X 149      53.467  52.983  39.410  1.00  0.00           C
ATOM   2307  O   ASN X 149      52.472  52.320  39.142  1.00  0.00           O
ATOM   2308  N   PRO X 150      53.357  53.942  40.364  1.00  0.00           N
ATOM   2309  CD  PRO X 150      54.433  54.776  40.854  1.00  0.00           C
ATOM   2310  HD2 PRO X 150      54.576  55.750  40.388  1.00  0.00           H
ATOM   2311  HD3 PRO X 150      55.421  54.324  40.946  1.00  0.00           H
ATOM   2312  CG  PRO X 150      54.116  55.271  42.238  1.00  0.00           C
ATOM   2313  HG2 PRO X 150      54.582  56.247  42.370  1.00  0.00           H
ATOM   2314  HG3 PRO X 150      54.624  54.568  42.899  1.00  0.00           H
ATOM   2315  CB  PRO X 150      52.534  55.232  42.307  1.00  0.00           C
ATOM   2316  HB2 PRO X 150      52.041  56.106  41.881  1.00  0.00           H
ATOM   2317  HB3 PRO X 150      52.109  54.958  43.272  1.00  0.00           H
ATOM   2318  CA  PRO X 150      52.252  54.092  41.296  1.00  0.00           C
ATOM   2319  HA  PRO X 150      52.096  53.136  41.796  1.00  0.00           H
ATOM   2320  C   PRO X 150      50.884  54.249  40.565  1.00  0.00           C
ATOM   2321  O   PRO X 150      49.878  53.945  41.184  1.00  0.00           O
ATOM   2322  N   VAL X 151      50.829  54.635  39.313  1.00  0.00           N
ATOM   2323  H   VAL X 151      51.707  54.975  38.948  1.00  0.00           H
ATOM   2324  CA  VAL X 151      49.641  54.970  38.521  1.00  0.00           C
ATOM   2325  HA  VAL X 151      49.146  55.848  38.935  1.00  0.00           H
ATOM   2326  CB  VAL X 151      49.991  55.391  37.094  1.00  0.00           C
ATOM   2327  HB  VAL X 151      50.767  56.156  37.113  1.00  0.00           H
ATOM   2328  CG1 VAL X 151      50.570  54.203  36.256  1.00  0.00           C
ATOM   2329 HG11 VAL X 151      49.832  53.415  36.103  1.00  0.00           H
ATOM   2330 HG12 VAL X 151      50.846  54.598  35.278  1.00  0.00           H
ATOM   2331 HG13 VAL X 151      51.366  53.660  36.765  1.00  0.00           H
ATOM   2332  CG2 VAL X 151      48.860  55.957  36.300  1.00  0.00           C
ATOM   2333 HG21 VAL X 151      48.044  55.245  36.173  1.00  0.00           H
ATOM   2334 HG22 VAL X 151      48.452  56.795  36.865  1.00  0.00           H
ATOM   2335 HG23 VAL X 151      49.236  56.258  35.323  1.00  0.00           H
ATOM   2336  C   VAL X 151      48.595  53.809  38.499  1.00  0.00           C
ATOM   2337  O   VAL X 151      47.356  53.933  38.264  1.00  0.00           O
ATOM   2338  N   PHE X 152      49.113  52.599  38.578  1.00  0.00           N
ATOM   2339  H   PHE X 152      50.105  52.469  38.720  1.00  0.00           H
ATOM   2340  CA  PHE X 152      48.311  51.314  38.540  1.00  0.00           C
ATOM   2341  HA  PHE X 152      47.421  51.498  37.938  1.00  0.00           H
ATOM   2342  CB  PHE X 152      49.083  50.150  37.884  1.00  0.00           C
ATOM   2343  HB2 PHE X 152      49.979  50.001  38.486  1.00  0.00           H
ATOM   2344  HB3 PHE X 152      48.439  49.290  37.699  1.00  0.00           H
ATOM   2345  CG  PHE X 152      49.615  50.355  36.469  1.00  0.00           C
ATOM   2346  CD1 PHE X 152      48.741  50.778  35.414  1.00  0.00           C
ATOM   2347  HD1 PHE X 152      47.694  51.005  35.551  1.00  0.00           H
ATOM   2348  CE1 PHE X 152      49.320  50.843  34.121  1.00  0.00           C
ATOM   2349  HE1 PHE X 152      48.615  51.144  33.360  1.00  0.00           H
ATOM   2350  CZ  PHE X 152      50.567  50.196  33.811  1.00  0.00           C
ATOM   2351  HZ  PHE X 152      50.931  50.199  32.794  1.00  0.00           H
ATOM   2352  CE2 PHE X 152      51.334  49.719  34.861  1.00  0.00           C
ATOM   2353  HE2 PHE X 152      52.305  49.292  34.658  1.00  0.00           H
ATOM   2354  CD2 PHE X 152      50.848  49.756  36.195  1.00  0.00           C
ATOM   2355  HD2 PHE X 152      51.490  49.376  36.976  1.00  0.00           H
ATOM   2356  C   PHE X 152      47.801  50.968  39.917  1.00  0.00           C
ATOM   2357  O   PHE X 152      47.770  49.788  40.232  1.00  0.00           O
ATOM   2358  N   ASP X 153      47.565  51.936  40.799  1.00  0.00           N
ATOM   2359  H   ASP X 153      47.598  52.887  40.459  1.00  0.00           H
ATOM   2360  CA  ASP X 153      47.431  51.727  42.289  1.00  0.00           C
ATOM   2361  HA  ASP X 153      48.344  51.410  42.792  1.00  0.00           H
ATOM   2362  CB  ASP X 153      47.045  53.083  42.922  1.00  0.00           C
ATOM   2363  HB2 ASP X 153      47.495  53.950  42.438  1.00  0.00           H
ATOM   2364  HB3 ASP X 153      45.990  53.327  42.797  1.00  0.00           H
ATOM   2365  CG  ASP X 153      47.354  53.306  44.423  1.00  0.00           C
ATOM   2366  OD1 ASP X 153      48.322  52.697  44.921  1.00  0.00           O
ATOM   2367  OD2 ASP X 153      46.616  53.994  45.174  1.00  0.00           O
ATOM   2368  C   ASP X 153      46.337  50.686  42.722  1.00  0.00           C
ATOM   2369  O   ASP X 153      46.500  49.940  43.679  1.00  0.00           O
ATOM   2370  N   TYR X 154      45.223  50.568  41.984  1.00  0.00           N
ATOM   2371  H   TYR X 154      44.935  51.385  41.465  1.00  0.00           H
ATOM   2372  CA  TYR X 154      44.279  49.457  42.105  1.00  0.00           C
ATOM   2373  HA  TYR X 154      43.930  49.451  43.138  1.00  0.00           H
ATOM   2374  CB  TYR X 154      43.051  49.622  41.269  1.00  0.00           C
ATOM   2375  HB2 TYR X 154      42.365  48.823  41.549  1.00  0.00           H
ATOM   2376  HB3 TYR X 154      42.574  50.588  41.438  1.00  0.00           H
ATOM   2377  CG  TYR X 154      43.284  49.338  39.817  1.00  0.00           C
ATOM   2378  CD1 TYR X 154      42.607  48.279  39.210  1.00  0.00           C
ATOM   2379  HD1 TYR X 154      42.044  47.653  39.887  1.00  0.00           H
ATOM   2380  CE1 TYR X 154      42.826  48.038  37.829  1.00  0.00           C
ATOM   2381  HE1 TYR X 154      42.217  47.255  37.402  1.00  0.00           H
ATOM   2382  CZ  TYR X 154      43.639  48.840  37.057  1.00  0.00           C
ATOM   2383  OH  TYR X 154      43.943  48.340  35.820  1.00  0.00           O
ATOM   2384  HH  TYR X 154      43.548  47.467  35.768  1.00  0.00           H
ATOM   2385  CE2 TYR X 154      44.364  49.913  37.660  1.00  0.00           C
ATOM   2386  HE2 TYR X 154      45.053  50.441  37.018  1.00  0.00           H
ATOM   2387  CD2 TYR X 154      44.147  50.118  38.997  1.00  0.00           C
ATOM   2388  HD2 TYR X 154      44.789  50.824  39.502  1.00  0.00           H
ATOM   2389  C   TYR X 154      44.741  47.979  41.896  1.00  0.00           C
ATOM   2390  O   TYR X 154      44.227  47.115  42.628  1.00  0.00           O
ATOM   2391  N   GLN X 155      45.709  47.740  41.031  1.00  0.00           N
ATOM   2392  H   GLN X 155      45.994  48.554  40.505  1.00  0.00           H
ATOM   2393  CA  GLN X 155      46.300  46.412  40.737  1.00  0.00           C
ATOM   2394  HA  GLN X 155      45.429  45.764  40.629  1.00  0.00           H
ATOM   2395  CB  GLN X 155      47.102  46.458  39.483  1.00  0.00           C
ATOM   2396  HB2 GLN X 155      47.779  47.299  39.633  1.00  0.00           H
ATOM   2397  HB3 GLN X 155      47.669  45.527  39.462  1.00  0.00           H
ATOM   2398  CG  GLN X 155      46.382  46.682  38.119  1.00  0.00           C
ATOM   2399  HG2 GLN X 155      45.500  46.046  38.055  1.00  0.00           H
ATOM   2400  HG3 GLN X 155      46.001  47.695  38.253  1.00  0.00           H
ATOM   2401  CD  GLN X 155      47.326  46.552  36.924  1.00  0.00           C
ATOM   2402  OE1 GLN X 155      48.395  46.020  37.055  1.00  0.00           O
ATOM   2403  NE2 GLN X 155      47.010  47.118  35.745  1.00  0.00           N
ATOM   2404 HE21 GLN X 155      47.723  47.171  35.032  1.00  0.00           H
ATOM   2405 HE22 GLN X 155      46.230  47.757  35.686  1.00  0.00           H
ATOM   2406  C   GLN X 155      47.165  45.901  41.860  1.00  0.00           C
ATOM   2407  O   GLN X 155      47.324  44.671  42.036  1.00  0.00           O
ATOM   2408  N   LEU X 156      47.675  46.850  42.641  1.00  0.00           N
ATOM   2409  H   LEU X 156      47.589  47.793  42.289  1.00  0.00           H
ATOM   2410  CA  LEU X 156      48.424  46.538  43.904  1.00  0.00           C
ATOM   2411  HA  LEU X 156      48.966  45.602  43.769  1.00  0.00           H
ATOM   2412  CB  LEU X 156      49.486  47.614  44.035  1.00  0.00           C
ATOM   2413  HB2 LEU X 156      50.167  47.317  43.239  1.00  0.00           H
ATOM   2414  HB3 LEU X 156      49.017  48.595  43.962  1.00  0.00           H
ATOM   2415  CG  LEU X 156      50.395  47.693  45.263  1.00  0.00           C
ATOM   2416  HG  LEU X 156      49.786  47.963  46.126  1.00  0.00           H
ATOM   2417  CD1 LEU X 156      51.235  46.415  45.521  1.00  0.00           C
ATOM   2418 HD11 LEU X 156      51.653  46.103  44.564  1.00  0.00           H
ATOM   2419 HD12 LEU X 156      52.124  46.615  46.120  1.00  0.00           H
ATOM   2420 HD13 LEU X 156      50.581  45.618  45.875  1.00  0.00           H
ATOM   2421  CD2 LEU X 156      51.347  48.840  44.960  1.00  0.00           C
ATOM   2422 HD21 LEU X 156      51.976  48.590  44.106  1.00  0.00           H
ATOM   2423 HD22 LEU X 156      50.674  49.636  44.640  1.00  0.00           H
ATOM   2424 HD23 LEU X 156      51.993  49.051  45.811  1.00  0.00           H
ATOM   2425  C   LEU X 156      47.502  46.518  45.133  1.00  0.00           C
ATOM   2426  O   LEU X 156      47.612  45.631  46.010  1.00  0.00           O
ATOM   2427  N   TYR X 157      46.497  47.379  45.201  1.00  0.00           N
ATOM   2428  H   TYR X 157      46.446  48.190  44.601  1.00  0.00           H
ATOM   2429  CA  TYR X 157      45.471  47.445  46.299  1.00  0.00           C
ATOM   2430  HA  TYR X 157      45.975  47.416  47.266  1.00  0.00           H
ATOM   2431  CB  TYR X 157      44.748  48.790  46.269  1.00  0.00           C
ATOM   2432  HB2 TYR X 157      45.304  49.657  46.626  1.00  0.00           H
ATOM   2433  HB3 TYR X 157      44.535  48.969  45.216  1.00  0.00           H
ATOM   2434  CG  TYR X 157      43.485  48.843  47.010  1.00  0.00           C
ATOM   2435  CD1 TYR X 157      43.449  49.116  48.421  1.00  0.00           C
ATOM   2436  HD1 TYR X 157      44.318  49.183  49.058  1.00  0.00           H
ATOM   2437  CE1 TYR X 157      42.218  49.114  49.113  1.00  0.00           C
ATOM   2438  HE1 TYR X 157      42.197  49.238  50.186  1.00  0.00           H
ATOM   2439  CZ  TYR X 157      40.997  48.979  48.428  1.00  0.00           C
ATOM   2440  OH  TYR X 157      39.797  48.996  49.065  1.00  0.00           O
ATOM   2441  HH  TYR X 157      39.923  49.312  49.962  1.00  0.00           H
ATOM   2442  CE2 TYR X 157      41.058  48.746  47.045  1.00  0.00           C
ATOM   2443  HE2 TYR X 157      40.109  48.561  46.563  1.00  0.00           H
ATOM   2444  CD2 TYR X 157      42.267  48.711  46.354  1.00  0.00           C
ATOM   2445  HD2 TYR X 157      42.289  48.525  45.290  1.00  0.00           H
ATOM   2446  C   TYR X 157      44.445  46.310  46.343  1.00  0.00           C
ATOM   2447  O   TYR X 157      44.146  45.870  47.414  1.00  0.00           O
ATOM   2448  N   PHE X 158      44.092  45.725  45.201  1.00  0.00           N
ATOM   2449  H   PHE X 158      44.371  46.155  44.330  1.00  0.00           H
ATOM   2450  CA  PHE X 158      43.480  44.388  45.098  1.00  0.00           C
ATOM   2451  HA  PHE X 158      42.661  44.416  45.818  1.00  0.00           H
ATOM   2452  CB  PHE X 158      43.056  44.102  43.622  1.00  0.00           C
ATOM   2453  HB2 PHE X 158      43.972  44.106  43.032  1.00  0.00           H
ATOM   2454  HB3 PHE X 158      42.745  43.057  43.642  1.00  0.00           H
ATOM   2455  CG  PHE X 158      42.033  44.963  42.991  1.00  0.00           C
ATOM   2456  CD1 PHE X 158      41.206  45.949  43.597  1.00  0.00           C
ATOM   2457  HD1 PHE X 158      41.379  46.087  44.654  1.00  0.00           H
ATOM   2458  CE1 PHE X 158      40.315  46.772  42.914  1.00  0.00           C
ATOM   2459  HE1 PHE X 158      39.767  47.571  43.389  1.00  0.00           H
ATOM   2460  CZ  PHE X 158      40.191  46.530  41.484  1.00  0.00           C
ATOM   2461  HZ  PHE X 158      39.521  47.049  40.815  1.00  0.00           H
ATOM   2462  CE2 PHE X 158      41.023  45.582  40.763  1.00  0.00           C
ATOM   2463  HE2 PHE X 158      41.001  45.461  39.691  1.00  0.00           H
ATOM   2464  CD2 PHE X 158      41.990  44.885  41.523  1.00  0.00           C
ATOM   2465  HD2 PHE X 158      42.545  44.133  40.982  1.00  0.00           H
ATOM   2466  C   PHE X 158      44.220  43.143  45.589  1.00  0.00           C
ATOM   2467  O   PHE X 158      43.552  42.090  45.795  1.00  0.00           O
ATOM   2468  N   GLN X 159      45.562  43.263  45.816  1.00  0.00           N
ATOM   2469  H   GLN X 159      46.029  44.141  45.643  1.00  0.00           H
ATOM   2470  CA  GLN X 159      46.398  42.072  46.148  1.00  0.00           C
ATOM   2471  HA  GLN X 159      46.209  41.343  45.360  1.00  0.00           H
ATOM   2472  CB  GLN X 159      47.903  42.378  46.179  1.00  0.00           C
ATOM   2473  HB2 GLN X 159      47.962  43.173  46.922  1.00  0.00           H
ATOM   2474  HB3 GLN X 159      48.520  41.577  46.585  1.00  0.00           H
ATOM   2475  CG  GLN X 159      48.432  42.671  44.812  1.00  0.00           C
ATOM   2476  HG2 GLN X 159      47.803  43.484  44.449  1.00  0.00           H
ATOM   2477  HG3 GLN X 159      49.493  42.910  44.750  1.00  0.00           H
ATOM   2478  CD  GLN X 159      48.289  41.470  43.843  1.00  0.00           C
ATOM   2479  OE1 GLN X 159      48.659  40.387  44.187  1.00  0.00           O
ATOM   2480  NE2 GLN X 159      47.766  41.719  42.676  1.00  0.00           N
ATOM   2481 HE21 GLN X 159      47.714  41.017  41.951  1.00  0.00           H
ATOM   2482 HE22 GLN X 159      47.462  42.651  42.431  1.00  0.00           H
ATOM   2483  C   GLN X 159      46.085  41.437  47.508  1.00  0.00           C
ATOM   2484  O   GLN X 159      45.803  40.260  47.520  1.00  0.00           O
ATOM   2485  N   GLU X 160      46.144  42.195  48.595  1.00  0.00           N
ATOM   2486  H   GLU X 160      46.223  43.197  48.504  1.00  0.00           H
ATOM   2487  CA  GLU X 160      45.864  41.773  50.020  1.00  0.00           C
ATOM   2488  HA  GLU X 160      46.519  40.921  50.200  1.00  0.00           H
ATOM   2489  CB  GLU X 160      46.226  42.887  51.077  1.00  0.00           C
ATOM   2490  HB2 GLU X 160      45.573  43.761  51.090  1.00  0.00           H
ATOM   2491  HB3 GLU X 160      46.130  42.507  52.094  1.00  0.00           H
ATOM   2492  CG  GLU X 160      47.644  43.459  50.998  1.00  0.00           C
ATOM   2493  HG2 GLU X 160      47.783  44.098  50.126  1.00  0.00           H
ATOM   2494  HG3 GLU X 160      47.903  44.011  51.902  1.00  0.00           H
ATOM   2495  CD  GLU X 160      48.747  42.329  50.856  1.00  0.00           C
ATOM   2496  OE1 GLU X 160      48.783  41.397  51.684  1.00  0.00           O
ATOM   2497  OE2 GLU X 160      49.607  42.441  49.920  1.00  0.00           O
ATOM   2498  C   GLU X 160      44.381  41.258  50.294  1.00  0.00           C
ATOM   2499  O   GLU X 160      43.503  42.113  50.283  1.00  0.00           O
ATOM   2500  N   PRO X 161      44.112  39.922  50.396  1.00  0.00           N
ATOM   2501  CD  PRO X 161      45.108  38.872  50.558  1.00  0.00           C
ATOM   2502  HD2 PRO X 161      45.565  38.871  51.548  1.00  0.00           H
ATOM   2503  HD3 PRO X 161      45.810  39.062  49.746  1.00  0.00           H
ATOM   2504  CG  PRO X 161      44.325  37.608  50.242  1.00  0.00           C
ATOM   2505  HG2 PRO X 161      44.886  36.821  50.746  1.00  0.00           H
ATOM   2506  HG3 PRO X 161      44.347  37.515  49.156  1.00  0.00           H
ATOM   2507  CB  PRO X 161      43.023  37.916  50.976  1.00  0.00           C
ATOM   2508  HB2 PRO X 161      43.159  37.671  52.029  1.00  0.00           H
ATOM   2509  HB3 PRO X 161      42.141  37.355  50.666  1.00  0.00           H
ATOM   2510  CA  PRO X 161      42.804  39.384  50.618  1.00  0.00           C
ATOM   2511  HA  PRO X 161      42.245  39.382  49.682  1.00  0.00           H
ATOM   2512  C   PRO X 161      41.966  40.171  51.708  1.00  0.00           C
ATOM   2513  O   PRO X 161      42.498  40.664  52.685  1.00  0.00           O
ATOM   2514  N   GLY X 162      40.671  40.189  51.415  1.00  0.00           N
ATOM   2515  H   GLY X 162      40.361  39.804  50.534  1.00  0.00           H
ATOM   2516  CA  GLY X 162      39.593  40.888  52.191  1.00  0.00           C
ATOM   2517  HA2 GLY X 162      38.682  40.613  51.660  1.00  0.00           H
ATOM   2518  HA3 GLY X 162      39.554  40.578  53.236  1.00  0.00           H
ATOM   2519  C   GLY X 162      39.614  42.385  52.097  1.00  0.00           C
ATOM   2520  O   GLY X 162      38.633  42.951  52.612  1.00  0.00           O
ATOM   2521  N   VAL X 163      40.701  43.060  51.631  1.00  0.00           N
ATOM   2522  H   VAL X 163      41.467  42.563  51.199  1.00  0.00           H
ATOM   2523  CA  VAL X 163      40.719  44.525  51.680  1.00  0.00           C
ATOM   2524  HA  VAL X 163      40.439  44.906  52.662  1.00  0.00           H
ATOM   2525  CB  VAL X 163      42.218  45.036  51.528  1.00  0.00           C
ATOM   2526  HB  VAL X 163      42.643  44.904  50.533  1.00  0.00           H
ATOM   2527  CG1 VAL X 163      42.230  46.558  51.656  1.00  0.00           C
ATOM   2528 HG11 VAL X 163      43.247  46.937  51.757  1.00  0.00           H
ATOM   2529 HG12 VAL X 163      41.843  47.050  50.764  1.00  0.00           H
ATOM   2530 HG13 VAL X 163      41.575  46.837  52.481  1.00  0.00           H
ATOM   2531  CG2 VAL X 163      43.132  44.439  52.632  1.00  0.00           C
ATOM   2532 HG21 VAL X 163      42.660  44.713  53.576  1.00  0.00           H
ATOM   2533 HG22 VAL X 163      43.164  43.349  52.648  1.00  0.00           H
ATOM   2534 HG23 VAL X 163      44.108  44.910  52.752  1.00  0.00           H
ATOM   2535  C   VAL X 163      39.911  45.218  50.613  1.00  0.00           C
ATOM   2536  O   VAL X 163      39.133  46.116  50.826  1.00  0.00           O
ATOM   2537  N   ALA X 164      40.031  44.796  49.318  1.00  0.00           N
ATOM   2538  H   ALA X 164      40.692  44.047  49.168  1.00  0.00           H
ATOM   2539  CA  ALA X 164      39.184  45.346  48.230  1.00  0.00           C
ATOM   2540  HA  ALA X 164      39.039  46.423  48.310  1.00  0.00           H
ATOM   2541  CB  ALA X 164      39.978  44.999  46.901  1.00  0.00           C
ATOM   2542  HB1 ALA X 164      40.140  43.923  46.831  1.00  0.00           H
ATOM   2543  HB2 ALA X 164      39.374  45.356  46.067  1.00  0.00           H
ATOM   2544  HB3 ALA X 164      40.937  45.517  46.929  1.00  0.00           H
ATOM   2545  C   ALA X 164      37.807  44.748  48.237  1.00  0.00           C
ATOM   2546  O   ALA X 164      36.785  45.379  47.927  1.00  0.00           O
ATOM   2547  N   GLU X 165      37.673  43.519  48.825  1.00  0.00           N
ATOM   2548  H   GLU X 165      38.469  42.977  49.129  1.00  0.00           H
ATOM   2549  CA  GLU X 165      36.355  42.916  48.986  1.00  0.00           C
ATOM   2550  HA  GLU X 165      35.900  43.020  48.002  1.00  0.00           H
ATOM   2551  CB  GLU X 165      36.464  41.446  49.413  1.00  0.00           C
ATOM   2552  HB2 GLU X 165      36.878  41.319  50.413  1.00  0.00           H
ATOM   2553  HB3 GLU X 165      35.418  41.173  49.551  1.00  0.00           H
ATOM   2554  CG  GLU X 165      37.038  40.403  48.404  1.00  0.00           C
ATOM   2555  HG2 GLU X 165      36.594  39.430  48.615  1.00  0.00           H
ATOM   2556  HG3 GLU X 165      36.777  40.807  47.426  1.00  0.00           H
ATOM   2557  CD  GLU X 165      38.571  40.276  48.562  1.00  0.00           C
ATOM   2558  OE1 GLU X 165      39.218  39.238  48.291  1.00  0.00           O
ATOM   2559  OE2 GLU X 165      39.264  41.279  48.880  1.00  0.00           O
ATOM   2560  C   GLU X 165      35.497  43.710  50.018  1.00  0.00           C
ATOM   2561  O   GLU X 165      34.302  43.671  49.940  1.00  0.00           O
ATOM   2562  N   ALA X 166      36.041  44.549  50.907  1.00  0.00           N
ATOM   2563  H   ALA X 166      37.049  44.597  50.862  1.00  0.00           H
ATOM   2564  CA  ALA X 166      35.291  45.406  51.809  1.00  0.00           C
ATOM   2565  HA  ALA X 166      34.476  44.844  52.264  1.00  0.00           H
ATOM   2566  CB  ALA X 166      36.226  45.880  52.976  1.00  0.00           C
ATOM   2567  HB1 ALA X 166      37.136  46.345  52.597  1.00  0.00           H
ATOM   2568  HB2 ALA X 166      35.779  46.617  53.643  1.00  0.00           H
ATOM   2569  HB3 ALA X 166      36.624  44.993  53.468  1.00  0.00           H
ATOM   2570  C   ALA X 166      34.724  46.570  51.112  1.00  0.00           C
ATOM   2571  O   ALA X 166      33.610  47.004  51.470  1.00  0.00           O
ATOM   2572  N   GLU X 167      35.322  47.073  50.049  1.00  0.00           N
ATOM   2573  H   GLU X 167      36.096  46.605  49.600  1.00  0.00           H
ATOM   2574  CA  GLU X 167      34.918  48.367  49.379  1.00  0.00           C
ATOM   2575  HA  GLU X 167      34.591  49.141  50.073  1.00  0.00           H
ATOM   2576  CB  GLU X 167      36.214  48.797  48.702  1.00  0.00           C
ATOM   2577  HB2 GLU X 167      36.898  49.023  49.520  1.00  0.00           H
ATOM   2578  HB3 GLU X 167      36.627  47.985  48.104  1.00  0.00           H
ATOM   2579  CG  GLU X 167      36.131  50.085  47.849  1.00  0.00           C
ATOM   2580  HG2 GLU X 167      37.093  50.236  47.361  1.00  0.00           H
ATOM   2581  HG3 GLU X 167      35.389  49.948  47.062  1.00  0.00           H
ATOM   2582  CD  GLU X 167      35.697  51.352  48.685  1.00  0.00           C
ATOM   2583  OE1 GLU X 167      35.838  51.369  49.901  1.00  0.00           O
ATOM   2584  OE2 GLU X 167      35.232  52.338  48.031  1.00  0.00           O
ATOM   2585  C   GLU X 167      33.889  48.065  48.262  1.00  0.00           C
ATOM   2586  O   GLU X 167      32.963  48.870  48.017  1.00  0.00           O
ATOM   2587  N   LEU X 168      34.030  46.878  47.627  1.00  0.00           N
ATOM   2588  H   LEU X 168      34.814  46.274  47.827  1.00  0.00           H
ATOM   2589  CA  LEU X 168      33.248  46.394  46.536  1.00  0.00           C
ATOM   2590  HA  LEU X 168      32.975  47.264  45.940  1.00  0.00           H
ATOM   2591  CB  LEU X 168      34.121  45.705  45.503  1.00  0.00           C
ATOM   2592  HB2 LEU X 168      34.508  44.797  45.965  1.00  0.00           H
ATOM   2593  HB3 LEU X 168      33.591  45.355  44.616  1.00  0.00           H
ATOM   2594  CG  LEU X 168      35.407  46.420  44.979  1.00  0.00           C
ATOM   2595  HG  LEU X 168      35.947  46.976  45.745  1.00  0.00           H
ATOM   2596  CD1 LEU X 168      36.565  45.430  44.589  1.00  0.00           C
ATOM   2597 HD11 LEU X 168      37.503  45.954  44.406  1.00  0.00           H
ATOM   2598 HD12 LEU X 168      36.712  44.803  45.469  1.00  0.00           H
ATOM   2599 HD13 LEU X 168      36.232  44.779  43.781  1.00  0.00           H
ATOM   2600  CD2 LEU X 168      35.099  47.348  43.858  1.00  0.00           C
ATOM   2601 HD21 LEU X 168      34.424  48.111  44.246  1.00  0.00           H
ATOM   2602 HD22 LEU X 168      36.010  47.846  43.526  1.00  0.00           H
ATOM   2603 HD23 LEU X 168      34.631  46.859  43.004  1.00  0.00           H
ATOM   2604  C   LEU X 168      31.993  45.587  46.851  1.00  0.00           C
ATOM   2605  O   LEU X 168      31.022  45.717  46.188  1.00  0.00           O
ATOM   2606  N   GLU X 169      31.957  44.672  47.907  1.00  0.00           N
ATOM   2607  H   GLU X 169      32.690  44.676  48.601  1.00  0.00           H
ATOM   2608  CA  GLU X 169      30.758  44.010  48.369  1.00  0.00           C
ATOM   2609  HA  GLU X 169      30.143  43.667  47.537  1.00  0.00           H
ATOM   2610  CB  GLU X 169      31.054  42.717  49.171  1.00  0.00           C
ATOM   2611  HB2 GLU X 169      31.772  42.940  49.960  1.00  0.00           H
ATOM   2612  HB3 GLU X 169      30.121  42.363  49.608  1.00  0.00           H
ATOM   2613  CG  GLU X 169      31.641  41.600  48.191  1.00  0.00           C
ATOM   2614  HG2 GLU X 169      30.983  41.480  47.331  1.00  0.00           H
ATOM   2615  HG3 GLU X 169      32.649  41.838  47.853  1.00  0.00           H
ATOM   2616  CD  GLU X 169      31.735  40.181  48.803  1.00  0.00           C
ATOM   2617  OE1 GLU X 169      31.743  40.039  50.024  1.00  0.00           O
ATOM   2618  OE2 GLU X 169      31.577  39.213  48.004  1.00  0.00           O
ATOM   2619  C   GLU X 169      29.738  44.861  49.248  1.00  0.00           C
ATOM   2620  O   GLU X 169      28.555  44.501  49.373  1.00  0.00           O
ATOM   2621  N   GLN X 170      30.091  45.997  49.875  1.00  0.00           N
ATOM   2622  H   GLN X 170      31.051  46.309  49.854  1.00  0.00           H
ATOM   2623  CA  GLN X 170      29.193  46.808  50.760  1.00  0.00           C
ATOM   2624  HA  GLN X 170      28.962  46.202  51.636  1.00  0.00           H
ATOM   2625  CB  GLN X 170      30.069  47.940  51.292  1.00  0.00           C
ATOM   2626  HB2 GLN X 170      30.725  47.394  51.970  1.00  0.00           H
ATOM   2627  HB3 GLN X 170      30.799  48.335  50.584  1.00  0.00           H
ATOM   2628  CG  GLN X 170      29.359  49.087  52.023  1.00  0.00           C
ATOM   2629  HG2 GLN X 170      28.612  48.659  52.692  1.00  0.00           H
ATOM   2630  HG3 GLN X 170      30.093  49.705  52.539  1.00  0.00           H
ATOM   2631  CD  GLN X 170      28.457  49.983  51.151  1.00  0.00           C
ATOM   2632  OE1 GLN X 170      28.877  50.376  50.007  1.00  0.00           O
ATOM   2633  NE2 GLN X 170      27.315  50.449  51.594  1.00  0.00           N
ATOM   2634 HE21 GLN X 170      26.768  51.076  51.022  1.00  0.00           H
ATOM   2635 HE22 GLN X 170      26.911  50.094  52.449  1.00  0.00           H
ATOM   2636  C   GLN X 170      27.864  47.314  50.093  1.00  0.00           C
ATOM   2637  O   GLN X 170      26.846  47.195  50.706  1.00  0.00           O
ATOM   2638  N   ASN X 171      27.905  47.712  48.834  1.00  0.00           N
ATOM   2639  H   ASN X 171      28.784  47.926  48.385  1.00  0.00           H
ATOM   2640  CA  ASN X 171      26.775  47.999  48.035  1.00  0.00           C
ATOM   2641  HA  ASN X 171      25.968  47.368  48.408  1.00  0.00           H
ATOM   2642  CB  ASN X 171      26.306  49.478  48.323  1.00  0.00           C
ATOM   2643  HB2 ASN X 171      26.240  49.540  49.409  1.00  0.00           H
ATOM   2644  HB3 ASN X 171      27.128  50.168  48.134  1.00  0.00           H
ATOM   2645  CG  ASN X 171      25.029  49.858  47.671  1.00  0.00           C
ATOM   2646  OD1 ASN X 171      24.770  49.679  46.523  1.00  0.00           O
ATOM   2647  ND2 ASN X 171      24.204  50.451  48.450  1.00  0.00           N
ATOM   2648 HD21 ASN X 171      23.460  50.969  48.005  1.00  0.00           H
ATOM   2649 HD22 ASN X 171      24.474  50.772  49.369  1.00  0.00           H
ATOM   2650  C   ASN X 171      27.023  47.656  46.561  1.00  0.00           C
ATOM   2651  O   ASN X 171      27.585  48.522  45.906  1.00  0.00           O
ATOM   2652  N   LEU X 172      26.644  46.416  46.137  1.00  0.00           N
ATOM   2653  H   LEU X 172      26.330  45.745  46.823  1.00  0.00           H
ATOM   2654  CA  LEU X 172      26.887  45.878  44.864  1.00  0.00           C
ATOM   2655  HA  LEU X 172      27.951  45.903  44.631  1.00  0.00           H
ATOM   2656  CB  LEU X 172      26.517  44.335  44.870  1.00  0.00           C
ATOM   2657  HB2 LEU X 172      25.490  44.172  45.196  1.00  0.00           H
ATOM   2658  HB3 LEU X 172      26.662  44.010  43.839  1.00  0.00           H
ATOM   2659  CG  LEU X 172      27.412  43.418  45.686  1.00  0.00           C
ATOM   2660  HG  LEU X 172      27.492  43.791  46.707  1.00  0.00           H
ATOM   2661  CD1 LEU X 172      26.677  42.112  45.818  1.00  0.00           C
ATOM   2662 HD11 LEU X 172      25.698  42.173  46.294  1.00  0.00           H
ATOM   2663 HD12 LEU X 172      26.398  41.693  44.851  1.00  0.00           H
ATOM   2664 HD13 LEU X 172      27.284  41.451  46.436  1.00  0.00           H
ATOM   2665  CD2 LEU X 172      28.799  43.204  44.994  1.00  0.00           C
ATOM   2666 HD21 LEU X 172      28.708  43.184  43.908  1.00  0.00           H
ATOM   2667 HD22 LEU X 172      29.473  43.978  45.362  1.00  0.00           H
ATOM   2668 HD23 LEU X 172      29.139  42.214  45.300  1.00  0.00           H
ATOM   2669  C   LEU X 172      26.228  46.806  43.816  1.00  0.00           C
ATOM   2670  O   LEU X 172      26.905  47.200  42.842  1.00  0.00           O
ATOM   2671  N   SER X 173      25.001  47.255  43.939  1.00  0.00           N
ATOM   2672  H   SER X 173      24.474  46.682  44.583  1.00  0.00           H
ATOM   2673  CA  SER X 173      24.267  48.047  42.861  1.00  0.00           C
ATOM   2674  HA  SER X 173      24.313  47.373  42.005  1.00  0.00           H
ATOM   2675  CB  SER X 173      22.835  48.349  43.291  1.00  0.00           C
ATOM   2676  HB2 SER X 173      22.507  47.447  43.810  1.00  0.00           H
ATOM   2677  HB3 SER X 173      22.773  49.013  44.153  1.00  0.00           H
ATOM   2678  OG  SER X 173      21.991  48.726  42.274  1.00  0.00           O
ATOM   2679  HG  SER X 173      21.085  48.734  42.590  1.00  0.00           H
ATOM   2680  C   SER X 173      25.026  49.321  42.578  1.00  0.00           C
ATOM   2681  O   SER X 173      25.284  49.678  41.452  1.00  0.00           O
ATOM   2682  N   ARG X 174      25.512  49.949  43.720  1.00  0.00           N
ATOM   2683  H   ARG X 174      25.241  49.599  44.628  1.00  0.00           H
ATOM   2684  CA  ARG X 174      26.380  51.206  43.613  1.00  0.00           C
ATOM   2685  HA  ARG X 174      25.905  51.829  42.856  1.00  0.00           H
ATOM   2686  CB  ARG X 174      26.520  51.904  45.038  1.00  0.00           C
ATOM   2687  HB2 ARG X 174      25.546  52.273  45.361  1.00  0.00           H
ATOM   2688  HB3 ARG X 174      26.813  51.189  45.806  1.00  0.00           H
ATOM   2689  CG  ARG X 174      27.459  53.104  44.933  1.00  0.00           C
ATOM   2690  HG2 ARG X 174      28.487  52.763  44.807  1.00  0.00           H
ATOM   2691  HG3 ARG X 174      27.033  53.711  44.135  1.00  0.00           H
ATOM   2692  CD  ARG X 174      27.452  53.852  46.269  1.00  0.00           C
ATOM   2693  HD2 ARG X 174      26.463  54.258  46.482  1.00  0.00           H
ATOM   2694  HD3 ARG X 174      27.538  53.086  47.040  1.00  0.00           H
ATOM   2695  NE  ARG X 174      28.463  54.977  46.322  1.00  0.00           N
ATOM   2696  HE  ARG X 174      28.030  55.797  45.923  1.00  0.00           H
ATOM   2697  CZ  ARG X 174      29.690  54.999  46.759  1.00  0.00           C
ATOM   2698  NH1 ARG X 174      30.281  53.892  47.076  1.00  0.00           N
ATOM   2699 HH11 ARG X 174      29.942  52.974  46.823  1.00  0.00           H
ATOM   2700 HH12 ARG X 174      31.256  53.908  47.339  1.00  0.00           H
ATOM   2701  NH2 ARG X 174      30.352  56.145  46.876  1.00  0.00           N
ATOM   2702 HH21 ARG X 174      29.909  57.000  46.574  1.00  0.00           H
ATOM   2703 HH22 ARG X 174      31.258  56.186  47.322  1.00  0.00           H
ATOM   2704  C   ARG X 174      27.702  50.953  42.959  1.00  0.00           C
ATOM   2705  O   ARG X 174      28.049  51.673  41.962  1.00  0.00           O
ATOM   2706  N   THR X 175      28.384  49.866  43.309  1.00  0.00           N
ATOM   2707  H   THR X 175      28.073  49.549  44.216  1.00  0.00           H
ATOM   2708  CA  THR X 175      29.676  49.469  42.732  1.00  0.00           C
ATOM   2709  HA  THR X 175      30.483  50.188  42.876  1.00  0.00           H
ATOM   2710  CB  THR X 175      30.104  48.170  43.404  1.00  0.00           C
ATOM   2711  HB  THR X 175      29.240  47.506  43.365  1.00  0.00           H
ATOM   2712  CG2 THR X 175      31.246  47.457  42.697  1.00  0.00           C
ATOM   2713 HG21 THR X 175      30.890  46.961  41.794  1.00  0.00           H
ATOM   2714 HG22 THR X 175      32.011  48.178  42.410  1.00  0.00           H
ATOM   2715 HG23 THR X 175      31.601  46.699  43.395  1.00  0.00           H
ATOM   2716  OG1 THR X 175      30.324  48.321  44.828  1.00  0.00           O
ATOM   2717  HG1 THR X 175      30.497  47.468  45.233  1.00  0.00           H
ATOM   2718  C   THR X 175      29.520  49.310  41.245  1.00  0.00           C
ATOM   2719  O   THR X 175      30.233  50.020  40.536  1.00  0.00           O
ATOM   2720  N   PHE X 176      28.506  48.566  40.746  1.00  0.00           N
ATOM   2721  H   PHE X 176      28.042  47.966  41.413  1.00  0.00           H
ATOM   2722  CA  PHE X 176      28.493  48.435  39.307  1.00  0.00           C
ATOM   2723  HA  PHE X 176      29.543  48.360  39.021  1.00  0.00           H
ATOM   2724  CB  PHE X 176      27.770  47.112  38.894  1.00  0.00           C
ATOM   2725  HB2 PHE X 176      26.715  47.298  39.093  1.00  0.00           H
ATOM   2726  HB3 PHE X 176      27.937  46.969  37.827  1.00  0.00           H
ATOM   2727  CG  PHE X 176      28.249  45.898  39.606  1.00  0.00           C
ATOM   2728  CD1 PHE X 176      29.600  45.599  39.481  1.00  0.00           C
ATOM   2729  HD1 PHE X 176      30.132  46.233  38.787  1.00  0.00           H
ATOM   2730  CE1 PHE X 176      30.205  44.461  40.009  1.00  0.00           C
ATOM   2731  HE1 PHE X 176      31.214  44.192  39.731  1.00  0.00           H
ATOM   2732  CZ  PHE X 176      29.387  43.643  40.872  1.00  0.00           C
ATOM   2733  HZ  PHE X 176      29.795  42.791  41.396  1.00  0.00           H
ATOM   2734  CE2 PHE X 176      28.049  43.995  41.112  1.00  0.00           C
ATOM   2735  HE2 PHE X 176      27.479  43.375  41.788  1.00  0.00           H
ATOM   2736  CD2 PHE X 176      27.448  45.126  40.448  1.00  0.00           C
ATOM   2737  HD2 PHE X 176      26.405  45.360  40.602  1.00  0.00           H
ATOM   2738  C   PHE X 176      28.062  49.613  38.466  1.00  0.00           C
ATOM   2739  O   PHE X 176      28.652  49.800  37.406  1.00  0.00           O
ATOM   2740  N   LYS X 177      27.168  50.480  39.056  1.00  0.00           N
ATOM   2741  H   LYS X 177      26.735  50.217  39.929  1.00  0.00           H
ATOM   2742  CA  LYS X 177      26.804  51.782  38.525  1.00  0.00           C
ATOM   2743  HA  LYS X 177      26.503  51.590  37.495  1.00  0.00           H
ATOM   2744  CB  LYS X 177      25.666  52.360  39.325  1.00  0.00           C
ATOM   2745  HB2 LYS X 177      25.784  52.364  40.409  1.00  0.00           H
ATOM   2746  HB3 LYS X 177      25.514  53.367  38.936  1.00  0.00           H
ATOM   2747  CG  LYS X 177      24.349  51.599  39.029  1.00  0.00           C
ATOM   2748  HG2 LYS X 177      23.989  51.949  38.062  1.00  0.00           H
ATOM   2749  HG3 LYS X 177      24.501  50.520  39.041  1.00  0.00           H
ATOM   2750  CD  LYS X 177      23.323  51.869  40.120  1.00  0.00           C
ATOM   2751  HD2 LYS X 177      23.614  51.415  41.067  1.00  0.00           H
ATOM   2752  HD3 LYS X 177      23.258  52.931  40.357  1.00  0.00           H
ATOM   2753  CE  LYS X 177      21.960  51.367  39.705  1.00  0.00           C
ATOM   2754  HE2 LYS X 177      21.462  52.060  39.027  1.00  0.00           H
ATOM   2755  HE3 LYS X 177      22.035  50.489  39.063  1.00  0.00           H
ATOM   2756  NZ  LYS X 177      21.168  51.189  40.940  1.00  0.00           N
ATOM   2757  HZ1 LYS X 177      20.903  52.103  41.279  1.00  0.00           H
ATOM   2758  HZ2 LYS X 177      20.318  50.747  40.620  1.00  0.00           H
ATOM   2759  HZ3 LYS X 177      21.528  50.570  41.653  1.00  0.00           H
ATOM   2760  C   LYS X 177      27.941  52.816  38.524  1.00  0.00           C
ATOM   2761  O   LYS X 177      27.827  53.757  37.716  1.00  0.00           O
ATOM   2762  N   SER X 178      28.964  52.523  39.317  1.00  0.00           N
ATOM   2763  H   SER X 178      29.032  51.653  39.824  1.00  0.00           H
ATOM   2764  CA  SER X 178      30.226  53.298  39.356  1.00  0.00           C
ATOM   2765  HA  SER X 178      30.073  54.316  38.999  1.00  0.00           H
ATOM   2766  CB  SER X 178      30.781  53.355  40.729  1.00  0.00           C
ATOM   2767  HB2 SER X 178      31.346  52.449  40.951  1.00  0.00           H
ATOM   2768  HB3 SER X 178      31.428  54.231  40.763  1.00  0.00           H
ATOM   2769  OG  SER X 178      29.801  53.646  41.641  1.00  0.00           O
ATOM   2770  HG  SER X 178      29.211  52.889  41.640  1.00  0.00           H
ATOM   2771  C   SER X 178      31.283  52.655  38.421  1.00  0.00           C
ATOM   2772  O   SER X 178      32.295  53.408  38.142  1.00  0.00           O
ATOM   2773  N   LEU X 179      31.106  51.524  37.786  1.00  0.00           N
ATOM   2774  H   LEU X 179      30.314  50.952  38.041  1.00  0.00           H
ATOM   2775  CA  LEU X 179      32.163  50.905  36.978  1.00  0.00           C
ATOM   2776  HA  LEU X 179      33.064  51.517  36.997  1.00  0.00           H
ATOM   2777  CB  LEU X 179      32.524  49.501  37.531  1.00  0.00           C
ATOM   2778  HB2 LEU X 179      31.567  48.981  37.512  1.00  0.00           H
ATOM   2779  HB3 LEU X 179      33.173  49.028  36.794  1.00  0.00           H
ATOM   2780  CG  LEU X 179      33.180  49.443  38.977  1.00  0.00           C
ATOM   2781  HG  LEU X 179      32.697  50.125  39.677  1.00  0.00           H
ATOM   2782  CD1 LEU X 179      32.980  47.989  39.441  1.00  0.00           C
ATOM   2783 HD11 LEU X 179      33.623  47.643  40.250  1.00  0.00           H
ATOM   2784 HD12 LEU X 179      31.991  47.762  39.837  1.00  0.00           H
ATOM   2785 HD13 LEU X 179      33.083  47.201  38.694  1.00  0.00           H
ATOM   2786  CD2 LEU X 179      34.609  49.720  38.891  1.00  0.00           C
ATOM   2787 HD21 LEU X 179      34.688  50.770  38.610  1.00  0.00           H
ATOM   2788 HD22 LEU X 179      35.026  49.639  39.895  1.00  0.00           H
ATOM   2789 HD23 LEU X 179      35.114  49.066  38.180  1.00  0.00           H
ATOM   2790  C   LEU X 179      31.813  50.857  35.497  1.00  0.00           C
ATOM   2791  O   LEU X 179      32.685  51.061  34.561  1.00  0.00           O
ATOM   2792  N   PHE X 180      30.545  50.555  35.111  1.00  0.00           N
ATOM   2793  H   PHE X 180      29.910  50.184  35.803  1.00  0.00           H
ATOM   2794  CA  PHE X 180      30.117  50.492  33.744  1.00  0.00           C
ATOM   2795  HA  PHE X 180      30.863  50.225  32.996  1.00  0.00           H
ATOM   2796  CB  PHE X 180      29.044  49.372  33.648  1.00  0.00           C
ATOM   2797  HB2 PHE X 180      28.114  49.663  34.135  1.00  0.00           H
ATOM   2798  HB3 PHE X 180      28.821  49.300  32.583  1.00  0.00           H
ATOM   2799  CG  PHE X 180      29.507  48.012  34.135  1.00  0.00           C
ATOM   2800  CD1 PHE X 180      30.793  47.484  33.843  1.00  0.00           C
ATOM   2801  HD1 PHE X 180      31.446  48.063  33.206  1.00  0.00           H
ATOM   2802  CE1 PHE X 180      31.186  46.161  34.032  1.00  0.00           C
ATOM   2803  HE1 PHE X 180      32.079  45.737  33.597  1.00  0.00           H
ATOM   2804  CZ  PHE X 180      30.308  45.329  34.754  1.00  0.00           C
ATOM   2805  HZ  PHE X 180      30.646  44.321  34.945  1.00  0.00           H
ATOM   2806  CE2 PHE X 180      29.060  45.848  35.272  1.00  0.00           C
ATOM   2807  HE2 PHE X 180      28.346  45.215  35.777  1.00  0.00           H
ATOM   2808  CD2 PHE X 180      28.556  47.132  34.830  1.00  0.00           C
ATOM   2809  HD2 PHE X 180      27.580  47.496  35.115  1.00  0.00           H
ATOM   2810  C   PHE X 180      29.660  51.912  33.489  1.00  0.00           C
ATOM   2811  O   PHE X 180      28.445  52.204  33.577  1.00  0.00           O
ATOM   2812  N   ARG X 181      30.524  52.781  33.134  1.00  0.00           N
ATOM   2813  H   ARG X 181      31.444  52.382  33.251  1.00  0.00           H
ATOM   2814  CA  ARG X 181      30.271  54.124  32.593  1.00  0.00           C
ATOM   2815  HA  ARG X 181      29.199  54.217  32.417  1.00  0.00           H
ATOM   2816  CB  ARG X 181      30.689  55.144  33.685  1.00  0.00           C
ATOM   2817  HB2 ARG X 181      31.757  55.164  33.901  1.00  0.00           H
ATOM   2818  HB3 ARG X 181      30.369  56.161  33.457  1.00  0.00           H
ATOM   2819  CG  ARG X 181      29.942  54.822  34.987  1.00  0.00           C
ATOM   2820  HG2 ARG X 181      28.902  54.673  34.698  1.00  0.00           H
ATOM   2821  HG3 ARG X 181      30.438  53.981  35.471  1.00  0.00           H
ATOM   2822  CD  ARG X 181      29.945  55.921  36.056  1.00  0.00           C
ATOM   2823  HD2 ARG X 181      29.504  55.563  36.986  1.00  0.00           H
ATOM   2824  HD3 ARG X 181      30.985  56.232  36.150  1.00  0.00           H
ATOM   2825  NE  ARG X 181      29.113  57.112  35.567  1.00  0.00           N
ATOM   2826  HE  ARG X 181      29.567  57.986  35.347  1.00  0.00           H
ATOM   2827  CZ  ARG X 181      27.836  57.248  35.640  1.00  0.00           C
ATOM   2828  NH1 ARG X 181      27.079  56.308  36.058  1.00  0.00           N
ATOM   2829 HH11 ARG X 181      27.511  55.432  36.317  1.00  0.00           H
ATOM   2830 HH12 ARG X 181      26.086  56.491  36.078  1.00  0.00           H
ATOM   2831  NH2 ARG X 181      27.257  58.383  35.245  1.00  0.00           N
ATOM   2832 HH21 ARG X 181      27.967  59.082  35.080  1.00  0.00           H
ATOM   2833 HH22 ARG X 181      26.310  58.473  34.907  1.00  0.00           H
ATOM   2834  C   ARG X 181      30.960  54.429  31.286  1.00  0.00           C
ATOM   2835  O   ARG X 181      32.008  53.847  30.991  1.00  0.00           O
ATOM   2836  N   ALA X 182      30.436  55.376  30.551  1.00  0.00           N
ATOM   2837  H   ALA X 182      29.473  55.658  30.663  1.00  0.00           H
ATOM   2838  CA  ALA X 182      31.229  55.920  29.412  1.00  0.00           C
ATOM   2839  HA  ALA X 182      31.502  55.124  28.718  1.00  0.00           H
ATOM   2840  CB  ALA X 182      30.422  56.870  28.474  1.00  0.00           C
ATOM   2841  HB1 ALA X 182      30.406  57.841  28.969  1.00  0.00           H
ATOM   2842  HB2 ALA X 182      30.946  56.851  27.519  1.00  0.00           H
ATOM   2843  HB3 ALA X 182      29.499  56.329  28.266  1.00  0.00           H
ATOM   2844  C   ALA X 182      32.562  56.592  29.875  1.00  0.00           C
ATOM   2845  O   ALA X 182      32.621  56.881  31.087  1.00  0.00           O
ATOM   2846  N   SER X 183      33.565  56.758  29.021  1.00  0.00           N
ATOM   2847  H   SER X 183      33.485  56.429  28.070  1.00  0.00           H
ATOM   2848  CA  SER X 183      34.828  57.455  29.391  1.00  0.00           C
ATOM   2849  HA  SER X 183      35.221  57.064  30.329  1.00  0.00           H
ATOM   2850  CB  SER X 183      35.884  57.300  28.268  1.00  0.00           C
ATOM   2851  HB2 SER X 183      36.841  57.596  28.697  1.00  0.00           H
ATOM   2852  HB3 SER X 183      35.962  56.268  27.926  1.00  0.00           H
ATOM   2853  OG  SER X 183      35.532  58.117  27.184  1.00  0.00           O
ATOM   2854  HG  SER X 183      35.839  59.012  27.346  1.00  0.00           H
ATOM   2855  C   SER X 183      34.569  58.922  29.687  1.00  0.00           C
ATOM   2856  O   SER X 183      35.097  59.517  30.644  1.00  0.00           O
ATOM   2857  N   ASP X 184      33.598  59.514  28.943  1.00  0.00           N
ATOM   2858  H   ASP X 184      33.224  58.872  28.260  1.00  0.00           H
ATOM   2859  CA  ASP X 184      32.967  60.819  29.164  1.00  0.00           C
ATOM   2860  HA  ASP X 184      33.728  61.573  29.366  1.00  0.00           H
ATOM   2861  CB  ASP X 184      32.338  61.369  27.877  1.00  0.00           C
ATOM   2862  HB2 ASP X 184      31.478  60.776  27.564  1.00  0.00           H
ATOM   2863  HB3 ASP X 184      31.823  62.258  28.240  1.00  0.00           H
ATOM   2864  CG  ASP X 184      33.401  61.707  26.746  1.00  0.00           C
ATOM   2865  OD1 ASP X 184      33.469  60.972  25.770  1.00  0.00           O
ATOM   2866  OD2 ASP X 184      34.127  62.736  26.844  1.00  0.00           O
ATOM   2867  C   ASP X 184      32.040  60.936  30.408  1.00  0.00           C
ATOM   2868  O   ASP X 184      31.560  61.978  30.789  1.00  0.00           O
ATOM   2869  N   GLU X 185      31.741  59.790  31.067  1.00  0.00           N
ATOM   2870  H   GLU X 185      32.219  58.979  30.701  1.00  0.00           H
ATOM   2871  CA  GLU X 185      30.851  59.685  32.202  1.00  0.00           C
ATOM   2872  HA  GLU X 185      30.619  60.654  32.645  1.00  0.00           H
ATOM   2873  CB  GLU X 185      29.524  59.003  31.752  1.00  0.00           C
ATOM   2874  HB2 GLU X 185      29.726  57.999  31.381  1.00  0.00           H
ATOM   2875  HB3 GLU X 185      28.836  58.931  32.594  1.00  0.00           H
ATOM   2876  CG  GLU X 185      28.879  59.828  30.605  1.00  0.00           C
ATOM   2877  HG2 GLU X 185      28.664  60.816  31.014  1.00  0.00           H
ATOM   2878  HG3 GLU X 185      29.476  60.152  29.753  1.00  0.00           H
ATOM   2879  CD  GLU X 185      27.563  59.203  30.161  1.00  0.00           C
ATOM   2880  OE1 GLU X 185      26.603  59.913  29.833  1.00  0.00           O
ATOM   2881  OE2 GLU X 185      27.427  57.980  30.151  1.00  0.00           O
ATOM   2882  C   GLU X 185      31.599  58.954  33.359  1.00  0.00           C
ATOM   2883  O   GLU X 185      30.970  58.668  34.353  1.00  0.00           O
ATOM   2884  N   SER X 186      32.945  58.756  33.197  1.00  0.00           N
ATOM   2885  H   SER X 186      33.308  58.828  32.257  1.00  0.00           H
ATOM   2886  CA  SER X 186      33.702  57.980  34.198  1.00  0.00           C
ATOM   2887  HA  SER X 186      33.207  57.026  34.379  1.00  0.00           H
ATOM   2888  CB  SER X 186      35.134  57.661  33.650  1.00  0.00           C
ATOM   2889  HB2 SER X 186      35.114  57.132  32.697  1.00  0.00           H
ATOM   2890  HB3 SER X 186      35.602  58.630  33.484  1.00  0.00           H
ATOM   2891  OG  SER X 186      35.786  56.812  34.597  1.00  0.00           O
ATOM   2892  HG  SER X 186      36.539  57.336  34.881  1.00  0.00           H
ATOM   2893  C   SER X 186      33.850  58.735  35.520  1.00  0.00           C
ATOM   2894  O   SER X 186      34.035  59.948  35.629  1.00  0.00           O
ATOM   2895  N   VAL X 187      33.795  57.911  36.601  1.00  0.00           N
ATOM   2896  H   VAL X 187      33.523  56.950  36.450  1.00  0.00           H
ATOM   2897  CA  VAL X 187      33.785  58.368  37.953  1.00  0.00           C
ATOM   2898  HA  VAL X 187      34.093  59.413  37.943  1.00  0.00           H
ATOM   2899  CB  VAL X 187      32.342  58.305  38.481  1.00  0.00           C
ATOM   2900  HB  VAL X 187      31.684  58.503  37.635  1.00  0.00           H
ATOM   2901  CG1 VAL X 187      31.960  56.955  39.053  1.00  0.00           C
ATOM   2902 HG11 VAL X 187      30.990  57.000  39.549  1.00  0.00           H
ATOM   2903 HG12 VAL X 187      32.101  56.272  38.215  1.00  0.00           H
ATOM   2904 HG13 VAL X 187      32.730  56.684  39.775  1.00  0.00           H
ATOM   2905  CG2 VAL X 187      31.979  59.329  39.591  1.00  0.00           C
ATOM   2906 HG21 VAL X 187      32.485  60.254  39.314  1.00  0.00           H
ATOM   2907 HG22 VAL X 187      30.903  59.473  39.694  1.00  0.00           H
ATOM   2908 HG23 VAL X 187      32.372  59.086  40.578  1.00  0.00           H
ATOM   2909  C   VAL X 187      34.910  57.795  38.868  1.00  0.00           C
ATOM   2910  O   VAL X 187      34.924  58.203  40.033  1.00  0.00           O
ATOM   2911  N   LEU X 188      35.746  56.808  38.411  1.00  0.00           N
ATOM   2912  H   LEU X 188      35.516  56.517  37.471  1.00  0.00           H
ATOM   2913  CA  LEU X 188      36.838  56.247  39.189  1.00  0.00           C
ATOM   2914  HA  LEU X 188      36.508  55.567  39.975  1.00  0.00           H
ATOM   2915  CB  LEU X 188      37.619  55.300  38.280  1.00  0.00           C
ATOM   2916  HB2 LEU X 188      38.220  55.930  37.625  1.00  0.00           H
ATOM   2917  HB3 LEU X 188      38.175  54.665  38.970  1.00  0.00           H
ATOM   2918  CG  LEU X 188      36.806  54.349  37.365  1.00  0.00           C
ATOM   2919  HG  LEU X 188      36.266  54.976  36.656  1.00  0.00           H
ATOM   2920  CD1 LEU X 188      37.785  53.500  36.588  1.00  0.00           C
ATOM   2921 HD11 LEU X 188      38.637  54.137  36.349  1.00  0.00           H
ATOM   2922 HD12 LEU X 188      38.082  52.712  37.281  1.00  0.00           H
ATOM   2923 HD13 LEU X 188      37.379  53.058  35.679  1.00  0.00           H
ATOM   2924  CD2 LEU X 188      35.857  53.388  38.071  1.00  0.00           C
ATOM   2925 HD21 LEU X 188      35.456  52.709  37.319  1.00  0.00           H
ATOM   2926 HD22 LEU X 188      36.260  52.845  38.926  1.00  0.00           H
ATOM   2927 HD23 LEU X 188      35.028  54.019  38.392  1.00  0.00           H
ATOM   2928  C   LEU X 188      37.924  57.118  39.905  1.00  0.00           C
ATOM   2929  O   LEU X 188      38.086  58.316  39.588  1.00  0.00           O
ATOM   2930  N   SER X 189      38.593  56.486  40.838  1.00  0.00           N
ATOM   2931  H   SER X 189      38.366  55.518  41.015  1.00  0.00           H
ATOM   2932  CA  SER X 189      39.843  56.996  41.509  1.00  0.00           C
ATOM   2933  HA  SER X 189      40.271  57.839  40.967  1.00  0.00           H
ATOM   2934  CB  SER X 189      39.491  57.582  42.880  1.00  0.00           C
ATOM   2935  HB2 SER X 189      40.412  57.995  43.294  1.00  0.00           H
ATOM   2936  HB3 SER X 189      38.859  58.452  42.704  1.00  0.00           H
ATOM   2937  OG  SER X 189      38.777  56.598  43.666  1.00  0.00           O
ATOM   2938  HG  SER X 189      39.326  56.009  44.189  1.00  0.00           H
ATOM   2939  C   SER X 189      40.917  55.933  41.591  1.00  0.00           C
ATOM   2940  O   SER X 189      41.944  56.095  42.304  1.00  0.00           O
ATOM   2941  N   MET X 190      40.901  54.920  40.776  1.00  0.00           N
ATOM   2942  H   MET X 190      40.362  55.025  39.928  1.00  0.00           H
ATOM   2943  CA  MET X 190      41.774  53.756  40.852  1.00  0.00           C
ATOM   2944  HA  MET X 190      41.676  53.310  41.841  1.00  0.00           H
ATOM   2945  CB  MET X 190      41.255  52.772  39.764  1.00  0.00           C
ATOM   2946  HB2 MET X 190      41.767  51.813  39.838  1.00  0.00           H
ATOM   2947  HB3 MET X 190      40.174  52.659  39.846  1.00  0.00           H
ATOM   2948  CG  MET X 190      41.581  53.319  38.349  1.00  0.00           C
ATOM   2949  HG2 MET X 190      41.107  54.291  38.211  1.00  0.00           H
ATOM   2950  HG3 MET X 190      42.654  53.508  38.299  1.00  0.00           H
ATOM   2951  SD  MET X 190      41.090  52.185  37.081  1.00  0.00           S
ATOM   2952  CE  MET X 190      41.969  52.977  35.695  1.00  0.00           C
ATOM   2953  HE1 MET X 190      41.649  54.006  35.535  1.00  0.00           H
ATOM   2954  HE2 MET X 190      43.045  53.107  35.810  1.00  0.00           H
ATOM   2955  HE3 MET X 190      41.701  52.489  34.757  1.00  0.00           H
ATOM   2956  C   MET X 190      43.325  54.023  40.747  1.00  0.00           C
ATOM   2957  O   MET X 190      44.065  53.094  41.022  1.00  0.00           O
ATOM   2958  N   HIE X 191      43.743  55.176  40.239  1.00  0.00           N
ATOM   2959  H   HIE X 191      43.133  55.981  40.231  1.00  0.00           H
ATOM   2960  CA  HIE X 191      45.191  55.544  40.122  1.00  0.00           C
ATOM   2961  HA  HIE X 191      45.724  54.620  39.899  1.00  0.00           H
ATOM   2962  CB  HIE X 191      45.394  56.529  38.962  1.00  0.00           C
ATOM   2963  HB2 HIE X 191      46.446  56.701  38.736  1.00  0.00           H
ATOM   2964  HB3 HIE X 191      45.016  56.080  38.044  1.00  0.00           H
ATOM   2965  CG  HIE X 191      44.506  57.777  39.113  1.00  0.00           C
ATOM   2966  ND1 HIE X 191      43.133  57.811  38.987  1.00  0.00           N
ATOM   2967  CE1 HIE X 191      42.797  59.105  39.210  1.00  0.00           C
ATOM   2968  HE1 HIE X 191      41.758  59.383  39.311  1.00  0.00           H
ATOM   2969  NE2 HIE X 191      43.872  59.821  39.495  1.00  0.00           N
ATOM   2970  HE2 HIE X 191      43.825  60.828  39.556  1.00  0.00           H
ATOM   2971  CD2 HIE X 191      45.011  59.020  39.431  1.00  0.00           C
ATOM   2972  HD2 HIE X 191      46.037  59.356  39.397  1.00  0.00           H
ATOM   2973  C   HIE X 191      45.808  56.157  41.415  1.00  0.00           C
ATOM   2974  O   HIE X 191      47.013  56.481  41.527  1.00  0.00           O
ATOM   2975  N   LYS X 192      44.930  56.352  42.410  1.00  0.00           N
ATOM   2976  H   LYS X 192      43.981  56.098  42.175  1.00  0.00           H
ATOM   2977  CA  LYS X 192      45.273  56.916  43.768  1.00  0.00           C
ATOM   2978  HA  LYS X 192      46.260  56.548  44.049  1.00  0.00           H
ATOM   2979  CB  LYS X 192      45.462  58.425  43.695  1.00  0.00           C
ATOM   2980  HB2 LYS X 192      45.670  58.728  44.721  1.00  0.00           H
ATOM   2981  HB3 LYS X 192      46.292  58.692  43.042  1.00  0.00           H
ATOM   2982  CG  LYS X 192      44.189  59.091  43.160  1.00  0.00           C
ATOM   2983  HG2 LYS X 192      44.043  58.809  42.117  1.00  0.00           H
ATOM   2984  HG3 LYS X 192      43.360  58.816  43.811  1.00  0.00           H
ATOM   2985  CD  LYS X 192      44.427  60.627  43.167  1.00  0.00           C
ATOM   2986  HD2 LYS X 192      44.735  60.875  44.182  1.00  0.00           H
ATOM   2987  HD3 LYS X 192      45.269  60.910  42.535  1.00  0.00           H
ATOM   2988  CE  LYS X 192      43.176  61.391  42.793  1.00  0.00           C
ATOM   2989  HE2 LYS X 192      42.819  61.005  41.839  1.00  0.00           H
ATOM   2990  HE3 LYS X 192      42.287  61.124  43.365  1.00  0.00           H
ATOM   2991  NZ  LYS X 192      43.442  62.879  42.769  1.00  0.00           N
ATOM   2992  HZ1 LYS X 192      43.921  63.224  43.588  1.00  0.00           H
ATOM   2993  HZ2 LYS X 192      43.873  63.307  41.962  1.00  0.00           H
ATOM   2994  HZ3 LYS X 192      42.546  63.340  42.839  1.00  0.00           H
ATOM   2995  C   LYS X 192      44.317  56.395  44.866  1.00  0.00           C
ATOM   2996  O   LYS X 192      44.131  57.119  45.805  1.00  0.00           O
ATOM   2997  N   VAL X 193      43.863  55.141  44.768  1.00  0.00           N
ATOM   2998  H   VAL X 193      44.308  54.520  44.107  1.00  0.00           H
ATOM   2999  CA  VAL X 193      42.912  54.433  45.772  1.00  0.00           C
ATOM   3000  HA  VAL X 193      41.965  54.955  45.633  1.00  0.00           H
ATOM   3001  CB  VAL X 193      42.551  52.987  45.429  1.00  0.00           C
ATOM   3002  HB  VAL X 193      42.158  52.993  44.412  1.00  0.00           H
ATOM   3003  CG1 VAL X 193      43.712  52.079  45.318  1.00  0.00           C
ATOM   3004 HG11 VAL X 193      44.453  52.346  44.564  1.00  0.00           H
ATOM   3005 HG12 VAL X 193      44.243  52.104  46.269  1.00  0.00           H
ATOM   3006 HG13 VAL X 193      43.439  51.064  45.027  1.00  0.00           H
ATOM   3007  CG2 VAL X 193      41.527  52.323  46.332  1.00  0.00           C
ATOM   3008 HG21 VAL X 193      40.689  52.973  46.582  1.00  0.00           H
ATOM   3009 HG22 VAL X 193      41.116  51.397  45.929  1.00  0.00           H
ATOM   3010 HG23 VAL X 193      42.077  52.042  47.230  1.00  0.00           H
ATOM   3011  C   VAL X 193      43.380  54.560  47.190  1.00  0.00           C
ATOM   3012  O   VAL X 193      42.599  54.699  48.139  1.00  0.00           O
ATOM   3013  N   CYS X 194      44.692  54.495  47.444  1.00  0.00           N
ATOM   3014  H   CYS X 194      45.379  54.369  46.714  1.00  0.00           H
ATOM   3015  CA  CYS X 194      45.223  54.610  48.822  1.00  0.00           C
ATOM   3016  HA  CYS X 194      44.672  53.996  49.534  1.00  0.00           H
ATOM   3017  CB  CYS X 194      46.691  54.164  49.001  1.00  0.00           C
ATOM   3018  HB2 CYS X 194      47.391  54.934  48.679  1.00  0.00           H
ATOM   3019  HB3 CYS X 194      46.844  53.814  50.022  1.00  0.00           H
ATOM   3020  SG  CYS X 194      47.092  52.684  47.971  1.00  0.00           S
ATOM   3021  HG  CYS X 194      46.948  53.205  46.749  1.00  0.00           H
ATOM   3022  C   CYS X 194      45.087  56.008  49.438  1.00  0.00           C
ATOM   3023  O   CYS X 194      44.558  56.202  50.544  1.00  0.00           O
ATOM   3024  N   GLU X 195      45.450  56.996  48.605  1.00  0.00           N
ATOM   3025  H   GLU X 195      45.611  56.803  47.627  1.00  0.00           H
ATOM   3026  CA  GLU X 195      45.334  58.371  48.968  1.00  0.00           C
ATOM   3027  HA  GLU X 195      45.651  58.486  50.005  1.00  0.00           H
ATOM   3028  CB  GLU X 195      46.115  59.223  48.061  1.00  0.00           C
ATOM   3029  HB2 GLU X 195      47.155  58.903  48.132  1.00  0.00           H
ATOM   3030  HB3 GLU X 195      45.894  59.019  47.013  1.00  0.00           H
ATOM   3031  CG  GLU X 195      46.132  60.779  48.404  1.00  0.00           C
ATOM   3032  HG2 GLU X 195      46.588  61.361  47.603  1.00  0.00           H
ATOM   3033  HG3 GLU X 195      45.097  61.112  48.481  1.00  0.00           H
ATOM   3034  CD  GLU X 195      46.830  61.136  49.675  1.00  0.00           C
ATOM   3035  OE1 GLU X 195      48.090  61.001  49.800  1.00  0.00           O
ATOM   3036  OE2 GLU X 195      46.130  61.653  50.565  1.00  0.00           O
ATOM   3037  C   GLU X 195      43.857  58.823  48.970  1.00  0.00           C
ATOM   3038  O   GLU X 195      43.501  59.449  49.937  1.00  0.00           O
ATOM   3039  N   ALA X 196      43.107  58.459  47.968  1.00  0.00           N
ATOM   3040  H   ALA X 196      43.569  57.925  47.246  1.00  0.00           H
ATOM   3041  CA  ALA X 196      41.741  58.829  47.848  1.00  0.00           C
ATOM   3042  HA  ALA X 196      41.747  59.884  48.122  1.00  0.00           H
ATOM   3043  CB  ALA X 196      41.363  58.714  46.326  1.00  0.00           C
ATOM   3044  HB1 ALA X 196      42.010  59.320  45.693  1.00  0.00           H
ATOM   3045  HB2 ALA X 196      41.554  57.661  46.119  1.00  0.00           H
ATOM   3046  HB3 ALA X 196      40.293  58.855  46.177  1.00  0.00           H
ATOM   3047  C   ALA X 196      40.805  58.028  48.785  1.00  0.00           C
ATOM   3048  O   ALA X 196      39.679  58.444  49.032  1.00  0.00           O
ATOM   3049  N   GLY X 197      41.265  56.989  49.386  1.00  0.00           N
ATOM   3050  H   GLY X 197      42.135  56.546  49.127  1.00  0.00           H
ATOM   3051  CA  GLY X 197      40.367  56.257  50.296  1.00  0.00           C
ATOM   3052  HA2 GLY X 197      40.906  55.548  50.924  1.00  0.00           H
ATOM   3053  HA3 GLY X 197      40.021  56.987  51.029  1.00  0.00           H
ATOM   3054  C   GLY X 197      39.227  55.409  49.683  1.00  0.00           C
ATOM   3055  O   GLY X 197      38.206  55.029  50.286  1.00  0.00           O
ATOM   3056  N   GLY X 198      39.297  55.208  48.318  1.00  0.00           N
ATOM   3057  H   GLY X 198      40.128  55.611  47.909  1.00  0.00           H
ATOM   3058  CA  GLY X 198      38.206  54.690  47.518  1.00  0.00           C
ATOM   3059  HA2 GLY X 198      37.785  53.762  47.906  1.00  0.00           H
ATOM   3060  HA3 GLY X 198      37.432  55.456  47.485  1.00  0.00           H
ATOM   3061  C   GLY X 198      38.639  54.360  46.035  1.00  0.00           C
ATOM   3062  O   GLY X 198      39.578  54.920  45.516  1.00  0.00           O
ATOM   3063  N   LEU X 199      38.005  53.365  45.392  1.00  0.00           N
ATOM   3064  H   LEU X 199      37.182  52.992  45.843  1.00  0.00           H
ATOM   3065  CA  LEU X 199      38.203  53.086  43.962  1.00  0.00           C
ATOM   3066  HA  LEU X 199      39.270  53.165  43.749  1.00  0.00           H
ATOM   3067  CB  LEU X 199      37.705  51.561  43.664  1.00  0.00           C
ATOM   3068  HB2 LEU X 199      38.094  50.863  44.405  1.00  0.00           H
ATOM   3069  HB3 LEU X 199      36.620  51.504  43.585  1.00  0.00           H
ATOM   3070  CG  LEU X 199      38.182  51.010  42.306  1.00  0.00           C
ATOM   3071  HG  LEU X 199      38.047  51.746  41.513  1.00  0.00           H
ATOM   3072  CD1 LEU X 199      39.738  50.682  42.300  1.00  0.00           C
ATOM   3073 HD11 LEU X 199      39.828  49.781  42.907  1.00  0.00           H
ATOM   3074 HD12 LEU X 199      40.016  50.598  41.249  1.00  0.00           H
ATOM   3075 HD13 LEU X 199      40.363  51.473  42.714  1.00  0.00           H
ATOM   3076  CD2 LEU X 199      37.412  49.793  41.834  1.00  0.00           C
ATOM   3077 HD21 LEU X 199      37.243  49.294  42.788  1.00  0.00           H
ATOM   3078 HD22 LEU X 199      36.382  50.057  41.594  1.00  0.00           H
ATOM   3079 HD23 LEU X 199      37.953  49.219  41.081  1.00  0.00           H
ATOM   3080  C   LEU X 199      37.414  53.944  42.978  1.00  0.00           C
ATOM   3081  O   LEU X 199      37.754  54.141  41.808  1.00  0.00           O
ATOM   3082  N   PHE X 200      36.332  54.519  43.490  1.00  0.00           N
ATOM   3083  H   PHE X 200      36.115  54.269  44.444  1.00  0.00           H
ATOM   3084  CA  PHE X 200      35.399  55.446  42.813  1.00  0.00           C
ATOM   3085  HA  PHE X 200      36.107  56.020  42.216  1.00  0.00           H
ATOM   3086  CB  PHE X 200      34.348  54.708  41.905  1.00  0.00           C
ATOM   3087  HB2 PHE X 200      33.608  55.474  41.672  1.00  0.00           H
ATOM   3088  HB3 PHE X 200      34.855  54.310  41.026  1.00  0.00           H
ATOM   3089  CG  PHE X 200      33.625  53.510  42.608  1.00  0.00           C
ATOM   3090  CD1 PHE X 200      32.446  53.617  43.416  1.00  0.00           C
ATOM   3091  HD1 PHE X 200      31.868  54.527  43.486  1.00  0.00           H
ATOM   3092  CE1 PHE X 200      32.061  52.539  44.230  1.00  0.00           C
ATOM   3093  HE1 PHE X 200      31.221  52.585  44.907  1.00  0.00           H
ATOM   3094  CZ  PHE X 200      32.741  51.317  44.146  1.00  0.00           C
ATOM   3095  HZ  PHE X 200      32.485  50.510  44.818  1.00  0.00           H
ATOM   3096  CE2 PHE X 200      33.776  51.129  43.236  1.00  0.00           C
ATOM   3097  HE2 PHE X 200      34.170  50.134  43.087  1.00  0.00           H
ATOM   3098  CD2 PHE X 200      34.272  52.242  42.529  1.00  0.00           C
ATOM   3099  HD2 PHE X 200      35.179  52.128  41.955  1.00  0.00           H
ATOM   3100  C   PHE X 200      34.707  56.357  43.885  1.00  0.00           C
ATOM   3101  O   PHE X 200      33.481  56.413  44.057  1.00  0.00           O
ATOM   3102  N   VAL X 201      35.497  57.132  44.611  1.00  0.00           N
ATOM   3103  H   VAL X 201      36.395  57.329  44.191  1.00  0.00           H
ATOM   3104  CA  VAL X 201      35.038  57.870  45.808  1.00  0.00           C
ATOM   3105  HA  VAL X 201      34.509  57.113  46.387  1.00  0.00           H
ATOM   3106  CB  VAL X 201      36.321  58.191  46.639  1.00  0.00           C
ATOM   3107  HB  VAL X 201      36.910  57.285  46.784  1.00  0.00           H
ATOM   3108  CG1 VAL X 201      37.145  59.313  46.039  1.00  0.00           C
ATOM   3109 HG11 VAL X 201      36.462  60.161  45.982  1.00  0.00           H
ATOM   3110 HG12 VAL X 201      37.995  59.553  46.678  1.00  0.00           H
ATOM   3111 HG13 VAL X 201      37.411  59.043  45.017  1.00  0.00           H
ATOM   3112  CG2 VAL X 201      35.874  58.563  48.114  1.00  0.00           C
ATOM   3113 HG21 VAL X 201      35.506  59.589  48.110  1.00  0.00           H
ATOM   3114 HG22 VAL X 201      35.073  57.903  48.449  1.00  0.00           H
ATOM   3115 HG23 VAL X 201      36.740  58.456  48.767  1.00  0.00           H
ATOM   3116  C   VAL X 201      34.156  59.054  45.582  1.00  0.00           C
ATOM   3117  O   VAL X 201      33.470  59.513  46.499  1.00  0.00           O
ATOM   3118  N   ASN X 202      34.123  59.683  44.365  1.00  0.00           N
ATOM   3119  H   ASN X 202      34.778  59.370  43.663  1.00  0.00           H
ATOM   3120  CA  ASN X 202      33.230  60.837  43.998  1.00  0.00           C
ATOM   3121  HA  ASN X 202      33.186  61.483  44.874  1.00  0.00           H
ATOM   3122  CB  ASN X 202      34.018  61.607  42.818  1.00  0.00           C
ATOM   3123  HB2 ASN X 202      34.953  61.940  43.269  1.00  0.00           H
ATOM   3124  HB3 ASN X 202      34.287  60.864  42.067  1.00  0.00           H
ATOM   3125  CG  ASN X 202      33.377  62.827  42.177  1.00  0.00           C
ATOM   3126  OD1 ASN X 202      32.696  63.625  42.844  1.00  0.00           O
ATOM   3127  ND2 ASN X 202      33.258  62.803  40.894  1.00  0.00           N
ATOM   3128 HD21 ASN X 202      32.816  63.603  40.464  1.00  0.00           H
ATOM   3129 HD22 ASN X 202      33.915  62.268  40.344  1.00  0.00           H
ATOM   3130  C   ASN X 202      31.869  60.362  43.592  1.00  0.00           C
ATOM   3131  O   ASN X 202      30.964  61.122  43.435  1.00  0.00           O
ATOM   3132  N   SER X 203      31.707  59.048  43.363  1.00  0.00           N
ATOM   3133  H   SER X 203      32.342  58.424  43.841  1.00  0.00           H
ATOM   3134  CA  SER X 203      30.393  58.455  42.968  1.00  0.00           C
ATOM   3135  HA  SER X 203      30.171  58.873  41.986  1.00  0.00           H
ATOM   3136  CB  SER X 203      30.625  57.053  42.678  1.00  0.00           C
ATOM   3137  HB2 SER X 203      31.282  57.005  41.809  1.00  0.00           H
ATOM   3138  HB3 SER X 203      31.070  56.587  43.557  1.00  0.00           H
ATOM   3139  OG  SER X 203      29.475  56.300  42.262  1.00  0.00           O
ATOM   3140  HG  SER X 203      29.751  55.403  42.057  1.00  0.00           H
ATOM   3141  C   SER X 203      29.309  58.645  44.001  1.00  0.00           C
ATOM   3142  O   SER X 203      29.636  58.613  45.201  1.00  0.00           O
ATOM   3143  N   PRO X 204      28.152  59.024  43.525  1.00  0.00           N
ATOM   3144  CD  PRO X 204      27.936  59.715  42.271  1.00  0.00           C
ATOM   3145  HD2 PRO X 204      27.634  59.015  41.492  1.00  0.00           H
ATOM   3146  HD3 PRO X 204      28.730  60.352  41.879  1.00  0.00           H
ATOM   3147  CG  PRO X 204      26.717  60.602  42.498  1.00  0.00           C
ATOM   3148  HG2 PRO X 204      26.095  60.598  41.603  1.00  0.00           H
ATOM   3149  HG3 PRO X 204      26.922  61.575  42.945  1.00  0.00           H
ATOM   3150  CB  PRO X 204      25.888  59.887  43.579  1.00  0.00           C
ATOM   3151  HB2 PRO X 204      25.357  59.064  43.100  1.00  0.00           H
ATOM   3152  HB3 PRO X 204      25.272  60.503  44.233  1.00  0.00           H
ATOM   3153  CA  PRO X 204      27.036  59.384  44.443  1.00  0.00           C
ATOM   3154  HA  PRO X 204      27.357  60.194  45.099  1.00  0.00           H
ATOM   3155  C   PRO X 204      26.539  58.270  45.402  1.00  0.00           C
ATOM   3156  O   PRO X 204      27.069  57.202  45.421  1.00  0.00           O
ATOM   3157  N   GLU X 205      25.443  58.505  46.144  1.00  0.00           N
ATOM   3158  H   GLU X 205      25.099  59.453  46.077  1.00  0.00           H
ATOM   3159  CA  GLU X 205      24.768  57.410  46.859  1.00  0.00           C
ATOM   3160  HA  GLU X 205      25.484  56.810  47.421  1.00  0.00           H
ATOM   3161  CB  GLU X 205      23.746  58.021  47.883  1.00  0.00           C
ATOM   3162  HB2 GLU X 205      24.271  58.770  48.477  1.00  0.00           H
ATOM   3163  HB3 GLU X 205      22.999  58.675  47.433  1.00  0.00           H
ATOM   3164  CG  GLU X 205      23.177  56.911  48.747  1.00  0.00           C
ATOM   3165  HG2 GLU X 205      22.511  57.428  49.439  1.00  0.00           H
ATOM   3166  HG3 GLU X 205      22.553  56.347  48.054  1.00  0.00           H
ATOM   3167  CD  GLU X 205      24.242  56.027  49.463  1.00  0.00           C
ATOM   3168  OE1 GLU X 205      23.999  54.806  49.543  1.00  0.00           O
ATOM   3169  OE2 GLU X 205      25.157  56.558  50.139  1.00  0.00           O
ATOM   3170  C   GLU X 205      23.986  56.481  45.923  1.00  0.00           C
ATOM   3171  O   GLU X 205      24.085  55.278  46.206  1.00  0.00           O
ATOM   3172  N   GLU X 206      23.379  56.987  44.813  1.00  0.00           N
ATOM   3173  H   GLU X 206      23.333  57.987  44.679  1.00  0.00           H
ATOM   3174  CA  GLU X 206      22.693  56.261  43.755  1.00  0.00           C
ATOM   3175  HA  GLU X 206      22.911  55.204  43.912  1.00  0.00           H
ATOM   3176  CB  GLU X 206      21.182  56.459  43.978  1.00  0.00           C
ATOM   3177  HB2 GLU X 206      20.882  56.276  45.010  1.00  0.00           H
ATOM   3178  HB3 GLU X 206      20.978  57.513  43.786  1.00  0.00           H
ATOM   3179  CG  GLU X 206      20.284  55.557  43.034  1.00  0.00           C
ATOM   3180  HG2 GLU X 206      19.232  55.388  43.265  1.00  0.00           H
ATOM   3181  HG3 GLU X 206      20.226  56.203  42.158  1.00  0.00           H
ATOM   3182  CD  GLU X 206      20.794  54.167  42.618  1.00  0.00           C
ATOM   3183  OE1 GLU X 206      21.093  53.319  43.489  1.00  0.00           O
ATOM   3184  OE2 GLU X 206      20.798  53.880  41.411  1.00  0.00           O
ATOM   3185  C   GLU X 206      23.172  56.809  42.360  1.00  0.00           C
ATOM   3186  O   GLU X 206      22.463  57.634  41.803  1.00  0.00           O
ATOM   3187  N   PRO X 207      24.388  56.465  41.876  1.00  0.00           N
ATOM   3188  CD  PRO X 207      25.404  55.742  42.568  1.00  0.00           C
ATOM   3189  HD2 PRO X 207      25.066  54.825  43.051  1.00  0.00           H
ATOM   3190  HD3 PRO X 207      26.074  56.341  43.184  1.00  0.00           H
ATOM   3191  CG  PRO X 207      26.326  55.333  41.408  1.00  0.00           C
ATOM   3192  HG2 PRO X 207      25.932  54.386  41.037  1.00  0.00           H
ATOM   3193  HG3 PRO X 207      27.371  55.190  41.682  1.00  0.00           H
ATOM   3194  CB  PRO X 207      26.177  56.376  40.410  1.00  0.00           C
ATOM   3195  HB2 PRO X 207      26.382  55.883  39.459  1.00  0.00           H
ATOM   3196  HB3 PRO X 207      26.916  57.169  40.523  1.00  0.00           H
ATOM   3197  CA  PRO X 207      24.795  56.895  40.554  1.00  0.00           C
ATOM   3198  HA  PRO X 207      24.849  57.980  40.642  1.00  0.00           H
ATOM   3199  C   PRO X 207      23.789  56.559  39.450  1.00  0.00           C
ATOM   3200  O   PRO X 207      23.403  55.408  39.312  1.00  0.00           O
ATOM   3201  N   SER X 208      23.466  57.577  38.614  1.00  0.00           N
ATOM   3202  H   SER X 208      23.956  58.441  38.796  1.00  0.00           H
ATOM   3203  CA  SER X 208      22.534  57.440  37.444  1.00  0.00           C
ATOM   3204  HA  SER X 208      21.579  57.006  37.740  1.00  0.00           H
ATOM   3205  CB  SER X 208      22.233  58.784  36.829  1.00  0.00           C
ATOM   3206  HB2 SER X 208      21.901  59.438  37.635  1.00  0.00           H
ATOM   3207  HB3 SER X 208      23.213  59.202  36.600  1.00  0.00           H
ATOM   3208  OG  SER X 208      21.336  58.650  35.740  1.00  0.00           O
ATOM   3209  HG  SER X 208      20.465  58.410  36.064  1.00  0.00           H
ATOM   3210  C   SER X 208      23.157  56.352  36.412  1.00  0.00           C
ATOM   3211  O   SER X 208      24.366  56.190  36.293  1.00  0.00           O
ATOM   3212  N   LEU X 209      22.320  55.670  35.696  1.00  0.00           N
ATOM   3213  H   LEU X 209      21.360  55.980  35.739  1.00  0.00           H
ATOM   3214  CA  LEU X 209      22.726  54.632  34.690  1.00  0.00           C
ATOM   3215  HA  LEU X 209      23.315  53.864  35.192  1.00  0.00           H
ATOM   3216  CB  LEU X 209      21.397  53.914  34.219  1.00  0.00           C
ATOM   3217  HB2 LEU X 209      20.736  54.738  33.951  1.00  0.00           H
ATOM   3218  HB3 LEU X 209      21.700  53.286  33.381  1.00  0.00           H
ATOM   3219  CG  LEU X 209      20.636  53.151  35.309  1.00  0.00           C
ATOM   3220  HG  LEU X 209      20.537  53.774  36.198  1.00  0.00           H
ATOM   3221  CD1 LEU X 209      19.183  52.787  34.850  1.00  0.00           C
ATOM   3222 HD11 LEU X 209      19.229  52.337  33.858  1.00  0.00           H
ATOM   3223 HD12 LEU X 209      18.697  52.208  35.636  1.00  0.00           H
ATOM   3224 HD13 LEU X 209      18.689  53.758  34.858  1.00  0.00           H
ATOM   3225  CD2 LEU X 209      21.360  51.977  35.947  1.00  0.00           C
ATOM   3226 HD21 LEU X 209      22.235  52.428  36.416  1.00  0.00           H
ATOM   3227 HD22 LEU X 209      20.746  51.641  36.783  1.00  0.00           H
ATOM   3228 HD23 LEU X 209      21.592  51.215  35.203  1.00  0.00           H
ATOM   3229  C   LEU X 209      23.556  55.258  33.538  1.00  0.00           C
ATOM   3230  O   LEU X 209      23.184  56.402  33.149  1.00  0.00           O
ATOM   3231  N   SER X 210      24.654  54.681  33.149  1.00  0.00           N
ATOM   3232  H   SER X 210      25.018  53.898  33.673  1.00  0.00           H
ATOM   3233  CA  SER X 210      25.359  55.076  31.919  1.00  0.00           C
ATOM   3234  HA  SER X 210      25.097  56.124  31.774  1.00  0.00           H
ATOM   3235  CB  SER X 210      26.845  54.883  32.028  1.00  0.00           C
ATOM   3236  HB2 SER X 210      27.056  55.338  32.996  1.00  0.00           H
ATOM   3237  HB3 SER X 210      27.025  53.812  31.938  1.00  0.00           H
ATOM   3238  OG  SER X 210      27.447  55.476  30.960  1.00  0.00           O
ATOM   3239  HG  SER X 210      27.213  56.406  30.950  1.00  0.00           H
ATOM   3240  C   SER X 210      24.787  54.301  30.701  1.00  0.00           C
ATOM   3241  O   SER X 210      24.036  53.283  30.859  1.00  0.00           O
ATOM   3242  N   ARG X 211      25.136  54.736  29.457  1.00  0.00           N
ATOM   3243  H   ARG X 211      25.758  55.530  29.492  1.00  0.00           H
ATOM   3244  CA  ARG X 211      24.724  54.259  28.128  1.00  0.00           C
ATOM   3245  HA  ARG X 211      23.644  54.322  27.995  1.00  0.00           H
ATOM   3246  CB  ARG X 211      25.311  55.165  27.006  1.00  0.00           C
ATOM   3247  HB2 ARG X 211      24.914  54.868  26.035  1.00  0.00           H
ATOM   3248  HB3 ARG X 211      24.983  56.192  27.165  1.00  0.00           H
ATOM   3249  CG  ARG X 211      26.807  55.169  27.063  1.00  0.00           C
ATOM   3250  HG2 ARG X 211      27.169  55.541  28.022  1.00  0.00           H
ATOM   3251  HG3 ARG X 211      27.172  54.142  27.093  1.00  0.00           H
ATOM   3252  CD  ARG X 211      27.405  55.955  25.873  1.00  0.00           C
ATOM   3253  HD2 ARG X 211      26.836  55.676  24.987  1.00  0.00           H
ATOM   3254  HD3 ARG X 211      27.248  57.028  25.989  1.00  0.00           H
ATOM   3255  NE  ARG X 211      28.780  55.675  25.738  1.00  0.00           N
ATOM   3256  HE  ARG X 211      29.017  54.694  25.685  1.00  0.00           H
ATOM   3257  CZ  ARG X 211      29.772  56.483  25.363  1.00  0.00           C
ATOM   3258  NH1 ARG X 211      29.589  57.729  25.030  1.00  0.00           N
ATOM   3259 HH11 ARG X 211      28.723  58.158  25.322  1.00  0.00           H
ATOM   3260 HH12 ARG X 211      30.379  58.285  24.734  1.00  0.00           H
ATOM   3261  NH2 ARG X 211      30.940  55.946  25.233  1.00  0.00           N
ATOM   3262 HH21 ARG X 211      30.968  54.937  25.258  1.00  0.00           H
ATOM   3263 HH22 ARG X 211      31.732  56.438  24.846  1.00  0.00           H
ATOM   3264  C   ARG X 211      25.007  52.740  27.726  1.00  0.00           C
ATOM   3265  O   ARG X 211      24.901  52.298  26.522  1.00  0.00           O
ATOM   3266  N   MET X 212      25.381  51.958  28.725  1.00  0.00           N
ATOM   3267  H   MET X 212      25.160  52.317  29.643  1.00  0.00           H
ATOM   3268  CA  MET X 212      25.804  50.500  28.506  1.00  0.00           C
ATOM   3269  HA  MET X 212      25.536  50.195  27.494  1.00  0.00           H
ATOM   3270  CB  MET X 212      27.335  50.343  28.554  1.00  0.00           C
ATOM   3271  HB2 MET X 212      27.597  49.343  28.207  1.00  0.00           H
ATOM   3272  HB3 MET X 212      27.828  51.101  27.946  1.00  0.00           H
ATOM   3273  CG  MET X 212      27.899  50.513  29.970  1.00  0.00           C
ATOM   3274  HG2 MET X 212      27.512  51.457  30.354  1.00  0.00           H
ATOM   3275  HG3 MET X 212      27.599  49.685  30.612  1.00  0.00           H
ATOM   3276  SD  MET X 212      29.677  50.557  29.906  1.00  0.00           S
ATOM   3277  CE  MET X 212      30.105  51.901  28.703  1.00  0.00           C
ATOM   3278  HE1 MET X 212      29.473  52.770  28.886  1.00  0.00           H
ATOM   3279  HE2 MET X 212      31.151  52.186  28.816  1.00  0.00           H
ATOM   3280  HE3 MET X 212      29.942  51.480  27.711  1.00  0.00           H
ATOM   3281  C   MET X 212      25.092  49.473  29.325  1.00  0.00           C
ATOM   3282  O   MET X 212      25.267  48.273  29.229  1.00  0.00           O
ATOM   3283  N   VAL X 213      24.103  49.911  30.173  1.00  0.00           N
ATOM   3284  H   VAL X 213      23.892  50.899  30.173  1.00  0.00           H
ATOM   3285  CA  VAL X 213      23.339  49.105  31.218  1.00  0.00           C
ATOM   3286  HA  VAL X 213      23.322  48.157  30.680  1.00  0.00           H
ATOM   3287  CB  VAL X 213      24.023  49.025  32.616  1.00  0.00           C
ATOM   3288  HB  VAL X 213      23.422  48.424  33.299  1.00  0.00           H
ATOM   3289  CG1 VAL X 213      25.275  48.240  32.475  1.00  0.00           C
ATOM   3290 HG11 VAL X 213      25.731  47.875  33.395  1.00  0.00           H
ATOM   3291 HG12 VAL X 213      25.092  47.329  31.907  1.00  0.00           H
ATOM   3292 HG13 VAL X 213      26.030  48.837  31.963  1.00  0.00           H
ATOM   3293  CG2 VAL X 213      24.208  50.447  33.228  1.00  0.00           C
ATOM   3294 HG21 VAL X 213      23.325  51.083  33.290  1.00  0.00           H
ATOM   3295 HG22 VAL X 213      24.316  50.297  34.302  1.00  0.00           H
ATOM   3296 HG23 VAL X 213      25.053  50.951  32.757  1.00  0.00           H
ATOM   3297  C   VAL X 213      21.842  49.521  31.431  1.00  0.00           C
ATOM   3298  O   VAL X 213      21.388  50.621  31.033  1.00  0.00           O
ATOM   3299  N   THR X 214      21.052  48.624  32.097  1.00  0.00           N
ATOM   3300  H   THR X 214      21.437  47.728  32.362  1.00  0.00           H
ATOM   3301  CA  THR X 214      19.776  48.924  32.769  1.00  0.00           C
ATOM   3302  HA  THR X 214      19.514  49.982  32.757  1.00  0.00           H
ATOM   3303  CB  THR X 214      18.695  48.095  32.123  1.00  0.00           C
ATOM   3304  HB  THR X 214      17.778  48.429  32.610  1.00  0.00           H
ATOM   3305  CG2 THR X 214      18.566  48.469  30.693  1.00  0.00           C
ATOM   3306 HG21 THR X 214      19.550  48.589  30.240  1.00  0.00           H
ATOM   3307 HG22 THR X 214      17.935  47.895  30.015  1.00  0.00           H
ATOM   3308 HG23 THR X 214      18.033  49.419  30.713  1.00  0.00           H
ATOM   3309  OG1 THR X 214      18.794  46.695  32.266  1.00  0.00           O
ATOM   3310  HG1 THR X 214      19.191  46.284  31.494  1.00  0.00           H
ATOM   3311  C   THR X 214      19.794  48.596  34.277  1.00  0.00           C
ATOM   3312  O   THR X 214      20.785  48.007  34.686  1.00  0.00           O
ATOM   3313  N   GLU X 215      18.765  48.906  35.062  1.00  0.00           N
ATOM   3314  H   GLU X 215      18.016  49.464  34.678  1.00  0.00           H
ATOM   3315  CA  GLU X 215      18.738  48.403  36.379  1.00  0.00           C
ATOM   3316  HA  GLU X 215      19.572  48.750  36.989  1.00  0.00           H
ATOM   3317  CB  GLU X 215      17.558  49.055  37.058  1.00  0.00           C
ATOM   3318  HB2 GLU X 215      17.742  50.130  37.063  1.00  0.00           H
ATOM   3319  HB3 GLU X 215      16.637  48.837  36.517  1.00  0.00           H
ATOM   3320  CG  GLU X 215      17.226  48.804  38.553  1.00  0.00           C
ATOM   3321  HG2 GLU X 215      16.463  49.534  38.824  1.00  0.00           H
ATOM   3322  HG3 GLU X 215      16.856  47.782  38.640  1.00  0.00           H
ATOM   3323  CD  GLU X 215      18.338  48.953  39.600  1.00  0.00           C
ATOM   3324  OE1 GLU X 215      18.355  48.135  40.541  1.00  0.00           O
ATOM   3325  OE2 GLU X 215      18.970  50.027  39.601  1.00  0.00           O
ATOM   3326  C   GLU X 215      18.557  46.800  36.424  1.00  0.00           C
ATOM   3327  O   GLU X 215      19.207  46.222  37.309  1.00  0.00           O
ATOM   3328  N   GLU X 216      17.796  46.241  35.548  1.00  0.00           N
ATOM   3329  H   GLU X 216      17.230  46.743  34.879  1.00  0.00           H
ATOM   3330  CA  GLU X 216      17.579  44.849  35.744  1.00  0.00           C
ATOM   3331  HA  GLU X 216      17.325  44.718  36.796  1.00  0.00           H
ATOM   3332  CB  GLU X 216      16.337  44.497  34.889  1.00  0.00           C
ATOM   3333  HB2 GLU X 216      16.535  44.532  33.817  1.00  0.00           H
ATOM   3334  HB3 GLU X 216      16.047  43.473  35.123  1.00  0.00           H
ATOM   3335  CG  GLU X 216      15.128  45.394  35.089  1.00  0.00           C
ATOM   3336  HG2 GLU X 216      15.198  46.318  34.515  1.00  0.00           H
ATOM   3337  HG3 GLU X 216      14.254  44.917  34.645  1.00  0.00           H
ATOM   3338  CD  GLU X 216      14.923  45.790  36.569  1.00  0.00           C
ATOM   3339  OE1 GLU X 216      14.565  46.964  36.839  1.00  0.00           O
ATOM   3340  OE2 GLU X 216      15.000  44.912  37.448  1.00  0.00           O
ATOM   3341  C   GLU X 216      18.846  44.040  35.418  1.00  0.00           C
ATOM   3342  O   GLU X 216      18.983  42.930  35.939  1.00  0.00           O
ATOM   3343  N   GLU X 217      19.819  44.527  34.595  1.00  0.00           N
ATOM   3344  H   GLU X 217      19.479  45.301  34.043  1.00  0.00           H
ATOM   3345  CA  GLU X 217      21.156  44.055  34.320  1.00  0.00           C
ATOM   3346  HA  GLU X 217      20.984  42.982  34.234  1.00  0.00           H
ATOM   3347  CB  GLU X 217      21.612  44.729  32.975  1.00  0.00           C
ATOM   3348  HB2 GLU X 217      20.992  44.253  32.215  1.00  0.00           H
ATOM   3349  HB3 GLU X 217      21.409  45.800  33.011  1.00  0.00           H
ATOM   3350  CG  GLU X 217      23.085  44.489  32.567  1.00  0.00           C
ATOM   3351  HG2 GLU X 217      23.655  45.108  33.259  1.00  0.00           H
ATOM   3352  HG3 GLU X 217      23.385  43.468  32.804  1.00  0.00           H
ATOM   3353  CD  GLU X 217      23.460  44.751  31.122  1.00  0.00           C
ATOM   3354  OE1 GLU X 217      24.452  44.206  30.640  1.00  0.00           O
ATOM   3355  OE2 GLU X 217      22.761  45.495  30.363  1.00  0.00           O
ATOM   3356  C   GLU X 217      22.198  44.355  35.402  1.00  0.00           C
ATOM   3357  O   GLU X 217      22.996  43.503  35.727  1.00  0.00           O
ATOM   3358  N   ILE X 218      22.110  45.495  36.105  1.00  0.00           N
ATOM   3359  H   ILE X 218      21.356  46.129  35.882  1.00  0.00           H
ATOM   3360  CA  ILE X 218      22.818  45.761  37.341  1.00  0.00           C
ATOM   3361  HA  ILE X 218      23.888  45.630  37.183  1.00  0.00           H
ATOM   3362  CB  ILE X 218      22.668  47.207  37.777  1.00  0.00           C
ATOM   3363  HB  ILE X 218      21.633  47.547  37.787  1.00  0.00           H
ATOM   3364  CG2 ILE X 218      23.132  47.504  39.219  1.00  0.00           C
ATOM   3365 HG21 ILE X 218      22.340  47.231  39.917  1.00  0.00           H
ATOM   3366 HG22 ILE X 218      24.030  46.955  39.504  1.00  0.00           H
ATOM   3367 HG23 ILE X 218      23.240  48.583  39.324  1.00  0.00           H
ATOM   3368  CG1 ILE X 218      23.516  48.253  36.913  1.00  0.00           C
ATOM   3369 HG12 ILE X 218      23.180  48.109  35.886  1.00  0.00           H
ATOM   3370 HG13 ILE X 218      23.280  49.263  37.249  1.00  0.00           H
ATOM   3371  CD1 ILE X 218      24.989  48.096  36.906  1.00  0.00           C
ATOM   3372 HD11 ILE X 218      25.270  47.097  36.573  1.00  0.00           H
ATOM   3373 HD12 ILE X 218      25.447  48.873  36.294  1.00  0.00           H
ATOM   3374 HD13 ILE X 218      25.415  48.265  37.895  1.00  0.00           H
ATOM   3375  C   ILE X 218      22.328  44.750  38.407  1.00  0.00           C
ATOM   3376  O   ILE X 218      23.127  44.273  39.149  1.00  0.00           O
ATOM   3377  N   GLN X 219      21.021  44.429  38.420  1.00  0.00           N
ATOM   3378  H   GLN X 219      20.438  44.777  37.672  1.00  0.00           H
ATOM   3379  CA  GLN X 219      20.443  43.429  39.307  1.00  0.00           C
ATOM   3380  HA  GLN X 219      20.966  43.627  40.243  1.00  0.00           H
ATOM   3381  CB  GLN X 219      18.948  43.692  39.474  1.00  0.00           C
ATOM   3382  HB2 GLN X 219      18.524  43.846  38.482  1.00  0.00           H
ATOM   3383  HB3 GLN X 219      18.543  42.785  39.924  1.00  0.00           H
ATOM   3384  CG  GLN X 219      18.538  44.885  40.268  1.00  0.00           C
ATOM   3385  HG2 GLN X 219      19.156  45.678  39.848  1.00  0.00           H
ATOM   3386  HG3 GLN X 219      17.488  45.154  40.145  1.00  0.00           H
ATOM   3387  CD  GLN X 219      19.068  44.913  41.723  1.00  0.00           C
ATOM   3388  OE1 GLN X 219      19.226  43.927  42.401  1.00  0.00           O
ATOM   3389  NE2 GLN X 219      19.531  46.054  42.287  1.00  0.00           N
ATOM   3390 HE21 GLN X 219      19.918  46.069  43.220  1.00  0.00           H
ATOM   3391 HE22 GLN X 219      19.397  46.927  41.798  1.00  0.00           H
ATOM   3392  C   GLN X 219      20.778  41.919  39.037  1.00  0.00           C
ATOM   3393  O   GLN X 219      21.004  41.206  40.049  1.00  0.00           O
ATOM   3394  N   PHE X 220      21.053  41.575  37.792  1.00  0.00           N
ATOM   3395  H   PHE X 220      20.798  42.299  37.134  1.00  0.00           H
ATOM   3396  CA  PHE X 220      21.845  40.499  37.306  1.00  0.00           C
ATOM   3397  HA  PHE X 220      21.514  39.624  37.865  1.00  0.00           H
ATOM   3398  CB  PHE X 220      21.795  40.411  35.743  1.00  0.00           C
ATOM   3399  HB2 PHE X 220      20.755  40.191  35.500  1.00  0.00           H
ATOM   3400  HB3 PHE X 220      22.076  41.401  35.384  1.00  0.00           H
ATOM   3401  CG  PHE X 220      22.800  39.419  35.155  1.00  0.00           C
ATOM   3402  CD1 PHE X 220      22.561  38.039  35.279  1.00  0.00           C
ATOM   3403  HD1 PHE X 220      21.672  37.629  35.735  1.00  0.00           H
ATOM   3404  CE1 PHE X 220      23.557  37.110  34.834  1.00  0.00           C
ATOM   3405  HE1 PHE X 220      23.466  36.035  34.877  1.00  0.00           H
ATOM   3406  CZ  PHE X 220      24.746  37.623  34.402  1.00  0.00           C
ATOM   3407  HZ  PHE X 220      25.533  36.998  34.005  1.00  0.00           H
ATOM   3408  CE2 PHE X 220      24.980  38.978  34.355  1.00  0.00           C
ATOM   3409  HE2 PHE X 220      25.863  39.309  33.828  1.00  0.00           H
ATOM   3410  CD2 PHE X 220      24.003  39.902  34.666  1.00  0.00           C
ATOM   3411  HD2 PHE X 220      24.165  40.967  34.592  1.00  0.00           H
ATOM   3412  C   PHE X 220      23.266  40.555  37.894  1.00  0.00           C
ATOM   3413  O   PHE X 220      23.611  39.571  38.574  1.00  0.00           O
ATOM   3414  N   TYR X 221      24.072  41.582  37.782  1.00  0.00           N
ATOM   3415  H   TYR X 221      23.842  42.349  37.167  1.00  0.00           H
ATOM   3416  CA  TYR X 221      25.499  41.559  38.212  1.00  0.00           C
ATOM   3417  HA  TYR X 221      26.026  40.739  37.724  1.00  0.00           H
ATOM   3418  CB  TYR X 221      26.150  42.854  37.768  1.00  0.00           C
ATOM   3419  HB2 TYR X 221      25.465  43.701  37.738  1.00  0.00           H
ATOM   3420  HB3 TYR X 221      27.076  43.020  38.319  1.00  0.00           H
ATOM   3421  CG  TYR X 221      26.791  42.871  36.428  1.00  0.00           C
ATOM   3422  CD1 TYR X 221      27.887  41.996  36.203  1.00  0.00           C
ATOM   3423  HD1 TYR X 221      28.329  41.435  37.013  1.00  0.00           H
ATOM   3424  CE1 TYR X 221      28.420  41.915  34.927  1.00  0.00           C
ATOM   3425  HE1 TYR X 221      29.332  41.361  34.760  1.00  0.00           H
ATOM   3426  CZ  TYR X 221      27.852  42.503  33.832  1.00  0.00           C
ATOM   3427  OH  TYR X 221      28.465  42.312  32.614  1.00  0.00           O
ATOM   3428  HH  TYR X 221      28.107  42.840  31.897  1.00  0.00           H
ATOM   3429  CE2 TYR X 221      26.608  43.207  33.967  1.00  0.00           C
ATOM   3430  HE2 TYR X 221      26.037  43.515  33.103  1.00  0.00           H
ATOM   3431  CD2 TYR X 221      26.207  43.468  35.295  1.00  0.00           C
ATOM   3432  HD2 TYR X 221      25.338  44.077  35.498  1.00  0.00           H
ATOM   3433  C   TYR X 221      25.468  41.496  39.741  1.00  0.00           C
ATOM   3434  O   TYR X 221      26.223  40.727  40.334  1.00  0.00           O
ATOM   3435  N   VAL X 222      24.558  42.227  40.423  1.00  0.00           N
ATOM   3436  H   VAL X 222      23.969  42.865  39.908  1.00  0.00           H
ATOM   3437  CA  VAL X 222      24.390  42.057  41.888  1.00  0.00           C
ATOM   3438  HA  VAL X 222      25.225  42.389  42.504  1.00  0.00           H
ATOM   3439  CB  VAL X 222      23.198  42.899  42.316  1.00  0.00           C
ATOM   3440  HB  VAL X 222      22.425  42.618  41.600  1.00  0.00           H
ATOM   3441  CG1 VAL X 222      22.621  42.573  43.721  1.00  0.00           C
ATOM   3442 HG11 VAL X 222      21.940  41.724  43.655  1.00  0.00           H
ATOM   3443 HG12 VAL X 222      23.506  42.576  44.357  1.00  0.00           H
ATOM   3444 HG13 VAL X 222      21.921  43.321  44.091  1.00  0.00           H
ATOM   3445  CG2 VAL X 222      23.419  44.420  42.257  1.00  0.00           C
ATOM   3446 HG21 VAL X 222      23.994  44.657  41.362  1.00  0.00           H
ATOM   3447 HG22 VAL X 222      22.483  44.976  42.315  1.00  0.00           H
ATOM   3448 HG23 VAL X 222      24.046  44.687  43.108  1.00  0.00           H
ATOM   3449  C   VAL X 222      24.124  40.563  42.346  1.00  0.00           C
ATOM   3450  O   VAL X 222      24.696  40.133  43.344  1.00  0.00           O
ATOM   3451  N   GLN X 223      23.388  39.775  41.547  1.00  0.00           N
ATOM   3452  H   GLN X 223      23.166  40.165  40.643  1.00  0.00           H
ATOM   3453  CA  GLN X 223      23.010  38.359  41.799  1.00  0.00           C
ATOM   3454  HA  GLN X 223      22.959  38.243  42.882  1.00  0.00           H
ATOM   3455  CB  GLN X 223      21.662  38.021  41.051  1.00  0.00           C
ATOM   3456  HB2 GLN X 223      21.762  38.386  40.029  1.00  0.00           H
ATOM   3457  HB3 GLN X 223      21.574  36.936  41.000  1.00  0.00           H
ATOM   3458  CG  GLN X 223      20.312  38.482  41.693  1.00  0.00           C
ATOM   3459  HG2 GLN X 223      20.251  38.087  42.707  1.00  0.00           H
ATOM   3460  HG3 GLN X 223      20.258  39.569  41.742  1.00  0.00           H
ATOM   3461  CD  GLN X 223      19.072  37.873  40.894  1.00  0.00           C
ATOM   3462  OE1 GLN X 223      19.022  36.805  40.273  1.00  0.00           O
ATOM   3463  NE2 GLN X 223      18.008  38.627  40.831  1.00  0.00           N
ATOM   3464 HE21 GLN X 223      17.159  38.227  40.460  1.00  0.00           H
ATOM   3465 HE22 GLN X 223      17.927  39.507  41.321  1.00  0.00           H
ATOM   3466  C   GLN X 223      24.146  37.383  41.374  1.00  0.00           C
ATOM   3467  O   GLN X 223      24.349  36.374  42.060  1.00  0.00           O
ATOM   3468  N   GLN X 224      24.888  37.686  40.340  1.00  0.00           N
ATOM   3469  H   GLN X 224      24.588  38.446  39.746  1.00  0.00           H
ATOM   3470  CA  GLN X 224      26.116  36.929  39.960  1.00  0.00           C
ATOM   3471  HA  GLN X 224      25.852  35.892  39.749  1.00  0.00           H
ATOM   3472  CB  GLN X 224      26.798  37.586  38.735  1.00  0.00           C
ATOM   3473  HB2 GLN X 224      26.956  38.608  39.077  1.00  0.00           H
ATOM   3474  HB3 GLN X 224      27.809  37.198  38.610  1.00  0.00           H
ATOM   3475  CG  GLN X 224      25.944  37.497  37.415  1.00  0.00           C
ATOM   3476  HG2 GLN X 224      24.894  37.635  37.673  1.00  0.00           H
ATOM   3477  HG3 GLN X 224      26.368  38.152  36.653  1.00  0.00           H
ATOM   3478  CD  GLN X 224      26.075  36.054  36.863  1.00  0.00           C
ATOM   3479  OE1 GLN X 224      25.224  35.171  37.006  1.00  0.00           O
ATOM   3480  NE2 GLN X 224      27.172  35.806  36.201  1.00  0.00           N
ATOM   3481 HE21 GLN X 224      27.391  34.960  35.694  1.00  0.00           H
ATOM   3482 HE22 GLN X 224      27.881  36.525  36.221  1.00  0.00           H
ATOM   3483  C   GLN X 224      27.111  37.112  41.111  1.00  0.00           C
ATOM   3484  O   GLN X 224      27.692  36.089  41.469  1.00  0.00           O
ATOM   3485  N   PHE X 225      27.435  38.335  41.627  1.00  0.00           N
ATOM   3486  H   PHE X 225      27.011  39.182  41.275  1.00  0.00           H
ATOM   3487  CA  PHE X 225      28.272  38.487  42.778  1.00  0.00           C
ATOM   3488  HA  PHE X 225      29.128  37.821  42.667  1.00  0.00           H
ATOM   3489  CB  PHE X 225      28.900  39.919  42.917  1.00  0.00           C
ATOM   3490  HB2 PHE X 225      28.145  40.700  42.821  1.00  0.00           H
ATOM   3491  HB3 PHE X 225      29.252  39.953  43.948  1.00  0.00           H
ATOM   3492  CG  PHE X 225      30.040  40.002  41.970  1.00  0.00           C
ATOM   3493  CD1 PHE X 225      29.860  40.499  40.694  1.00  0.00           C
ATOM   3494  HD1 PHE X 225      28.850  40.703  40.372  1.00  0.00           H
ATOM   3495  CE1 PHE X 225      30.864  40.678  39.789  1.00  0.00           C
ATOM   3496  HE1 PHE X 225      30.670  41.064  38.799  1.00  0.00           H
ATOM   3497  CZ  PHE X 225      32.186  40.214  40.197  1.00  0.00           C
ATOM   3498  HZ  PHE X 225      33.049  40.313  39.555  1.00  0.00           H
ATOM   3499  CE2 PHE X 225      32.394  39.696  41.479  1.00  0.00           C
ATOM   3500  HE2 PHE X 225      33.380  39.346  41.748  1.00  0.00           H
ATOM   3501  CD2 PHE X 225      31.326  39.646  42.390  1.00  0.00           C
ATOM   3502  HD2 PHE X 225      31.429  39.359  43.426  1.00  0.00           H
ATOM   3503  C   PHE X 225      27.711  38.028  44.139  1.00  0.00           C
ATOM   3504  O   PHE X 225      28.432  37.507  44.984  1.00  0.00           O
ATOM   3505  N   LYS X 226      26.388  38.136  44.474  1.00  0.00           N
ATOM   3506  H   LYS X 226      25.707  38.647  43.930  1.00  0.00           H
ATOM   3507  CA  LYS X 226      25.667  37.464  45.587  1.00  0.00           C
ATOM   3508  HA  LYS X 226      26.038  37.678  46.589  1.00  0.00           H
ATOM   3509  CB  LYS X 226      24.233  37.830  45.709  1.00  0.00           C
ATOM   3510  HB2 LYS X 226      23.818  37.861  44.701  1.00  0.00           H
ATOM   3511  HB3 LYS X 226      23.798  37.048  46.332  1.00  0.00           H
ATOM   3512  CG  LYS X 226      24.048  39.196  46.343  1.00  0.00           C
ATOM   3513  HG2 LYS X 226      24.322  39.248  47.397  1.00  0.00           H
ATOM   3514  HG3 LYS X 226      24.520  39.972  45.739  1.00  0.00           H
ATOM   3515  CD  LYS X 226      22.568  39.605  46.173  1.00  0.00           C
ATOM   3516  HD2 LYS X 226      22.226  39.693  45.142  1.00  0.00           H
ATOM   3517  HD3 LYS X 226      22.002  38.843  46.708  1.00  0.00           H
ATOM   3518  CE  LYS X 226      22.311  41.005  46.763  1.00  0.00           C
ATOM   3519  HE2 LYS X 226      22.867  40.924  47.697  1.00  0.00           H
ATOM   3520  HE3 LYS X 226      22.645  41.837  46.143  1.00  0.00           H
ATOM   3521  NZ  LYS X 226      20.870  41.294  46.964  1.00  0.00           N
ATOM   3522  HZ1 LYS X 226      20.808  42.296  47.081  1.00  0.00           H
ATOM   3523  HZ2 LYS X 226      20.362  41.056  46.124  1.00  0.00           H
ATOM   3524  HZ3 LYS X 226      20.369  40.782  47.676  1.00  0.00           H
ATOM   3525  C   LYS X 226      25.851  35.918  45.465  1.00  0.00           C
ATOM   3526  O   LYS X 226      25.784  35.181  46.413  1.00  0.00           O
ATOM   3527  N   LYS X 227      26.107  35.401  44.281  1.00  0.00           N
ATOM   3528  H   LYS X 227      25.862  35.973  43.486  1.00  0.00           H
ATOM   3529  CA  LYS X 227      26.447  33.986  44.051  1.00  0.00           C
ATOM   3530  HA  LYS X 227      25.914  33.419  44.814  1.00  0.00           H
ATOM   3531  CB  LYS X 227      25.899  33.489  42.686  1.00  0.00           C
ATOM   3532  HB2 LYS X 227      24.828  33.693  42.675  1.00  0.00           H
ATOM   3533  HB3 LYS X 227      26.292  34.061  41.845  1.00  0.00           H
ATOM   3534  CG  LYS X 227      26.147  32.040  42.426  1.00  0.00           C
ATOM   3535  HG2 LYS X 227      27.179  31.896  42.105  1.00  0.00           H
ATOM   3536  HG3 LYS X 227      26.092  31.405  43.310  1.00  0.00           H
ATOM   3537  CD  LYS X 227      25.274  31.266  41.403  1.00  0.00           C
ATOM   3538  HD2 LYS X 227      25.415  31.727  40.426  1.00  0.00           H
ATOM   3539  HD3 LYS X 227      25.522  30.221  41.215  1.00  0.00           H
ATOM   3540  CE  LYS X 227      23.761  31.422  41.757  1.00  0.00           C
ATOM   3541  HE2 LYS X 227      23.599  31.124  42.792  1.00  0.00           H
ATOM   3542  HE3 LYS X 227      23.561  32.473  41.547  1.00  0.00           H
ATOM   3543  NZ  LYS X 227      22.822  30.577  40.869  1.00  0.00           N
ATOM   3544  HZ1 LYS X 227      22.990  30.912  39.931  1.00  0.00           H
ATOM   3545  HZ2 LYS X 227      23.087  29.606  40.785  1.00  0.00           H
ATOM   3546  HZ3 LYS X 227      21.855  30.607  41.159  1.00  0.00           H
ATOM   3547  C   LYS X 227      27.861  33.537  44.225  1.00  0.00           C
ATOM   3548  O   LYS X 227      28.133  32.601  44.923  1.00  0.00           O
ATOM   3549  N   SER X 228      28.768  34.168  43.481  1.00  0.00           N
ATOM   3550  H   SER X 228      28.400  34.880  42.866  1.00  0.00           H
ATOM   3551  CA  SER X 228      30.216  33.761  43.476  1.00  0.00           C
ATOM   3552  HA  SER X 228      30.337  32.690  43.639  1.00  0.00           H
ATOM   3553  CB  SER X 228      30.928  34.178  42.187  1.00  0.00           C
ATOM   3554  HB2 SER X 228      31.936  33.763  42.225  1.00  0.00           H
ATOM   3555  HB3 SER X 228      30.249  33.853  41.399  1.00  0.00           H
ATOM   3556  OG  SER X 228      31.078  35.564  41.927  1.00  0.00           O
ATOM   3557  HG  SER X 228      31.549  35.924  42.682  1.00  0.00           H
ATOM   3558  C   SER X 228      31.034  34.505  44.580  1.00  0.00           C
ATOM   3559  O   SER X 228      32.040  34.028  44.997  1.00  0.00           O
ATOM   3560  N   GLY X 229      30.602  35.696  45.038  1.00  0.00           N
ATOM   3561  H   GLY X 229      29.828  36.080  44.516  1.00  0.00           H
ATOM   3562  CA  GLY X 229      31.396  36.538  45.913  1.00  0.00           C
ATOM   3563  HA2 GLY X 229      30.741  37.356  46.211  1.00  0.00           H
ATOM   3564  HA3 GLY X 229      31.780  35.939  46.739  1.00  0.00           H
ATOM   3565  C   GLY X 229      32.508  37.199  45.113  1.00  0.00           C
ATOM   3566  O   GLY X 229      32.862  36.803  43.983  1.00  0.00           O
ATOM   3567  N   PHE X 230      32.968  38.335  45.602  1.00  0.00           N
ATOM   3568  H   PHE X 230      32.684  38.509  46.556  1.00  0.00           H
ATOM   3569  CA  PHE X 230      33.997  39.129  44.953  1.00  0.00           C
ATOM   3570  HA  PHE X 230      33.669  39.073  43.916  1.00  0.00           H
ATOM   3571  CB  PHE X 230      33.932  40.616  45.448  1.00  0.00           C
ATOM   3572  HB2 PHE X 230      33.126  40.732  46.172  1.00  0.00           H
ATOM   3573  HB3 PHE X 230      34.865  40.851  45.960  1.00  0.00           H
ATOM   3574  CG  PHE X 230      33.724  41.658  44.407  1.00  0.00           C
ATOM   3575  CD1 PHE X 230      32.560  42.447  44.390  1.00  0.00           C
ATOM   3576  HD1 PHE X 230      31.751  42.109  45.021  1.00  0.00           H
ATOM   3577  CE1 PHE X 230      32.358  43.459  43.383  1.00  0.00           C
ATOM   3578  HE1 PHE X 230      31.428  43.999  43.291  1.00  0.00           H
ATOM   3579  CZ  PHE X 230      33.419  43.755  42.527  1.00  0.00           C
ATOM   3580  HZ  PHE X 230      33.290  44.630  41.907  1.00  0.00           H
ATOM   3581  CE2 PHE X 230      34.606  43.040  42.567  1.00  0.00           C
ATOM   3582  HE2 PHE X 230      35.418  43.304  41.905  1.00  0.00           H
ATOM   3583  CD2 PHE X 230      34.818  42.008  43.570  1.00  0.00           C
ATOM   3584  HD2 PHE X 230      35.768  41.514  43.711  1.00  0.00           H
ATOM   3585  C   PHE X 230      35.459  38.578  44.976  1.00  0.00           C
ATOM   3586  O   PHE X 230      36.296  39.054  44.177  1.00  0.00           O
ATOM   3587  N   ARG X 231      35.742  37.692  45.935  1.00  0.00           N
ATOM   3588  H   ARG X 231      35.046  37.381  46.598  1.00  0.00           H
ATOM   3589  CA  ARG X 231      37.157  37.158  46.110  1.00  0.00           C
ATOM   3590  HA  ARG X 231      37.836  37.983  46.328  1.00  0.00           H
ATOM   3591  CB  ARG X 231      37.014  36.202  47.320  1.00  0.00           C
ATOM   3592  HB2 ARG X 231      36.718  36.763  48.206  1.00  0.00           H
ATOM   3593  HB3 ARG X 231      36.278  35.400  47.251  1.00  0.00           H
ATOM   3594  CG  ARG X 231      38.357  35.469  47.592  1.00  0.00           C
ATOM   3595  HG2 ARG X 231      38.629  34.929  46.685  1.00  0.00           H
ATOM   3596  HG3 ARG X 231      39.094  36.233  47.842  1.00  0.00           H
ATOM   3597  CD  ARG X 231      38.107  34.475  48.778  1.00  0.00           C
ATOM   3598  HD2 ARG X 231      37.784  34.971  49.694  1.00  0.00           H
ATOM   3599  HD3 ARG X 231      37.241  33.863  48.529  1.00  0.00           H
ATOM   3600  NE  ARG X 231      39.271  33.579  48.986  1.00  0.00           N
ATOM   3601  HE  ARG X 231      39.124  32.600  48.785  1.00  0.00           H
ATOM   3602  CZ  ARG X 231      40.522  33.869  49.474  1.00  0.00           C
ATOM   3603  NH1 ARG X 231      40.958  35.045  49.689  1.00  0.00           N
ATOM   3604 HH11 ARG X 231      40.304  35.814  49.722  1.00  0.00           H
ATOM   3605 HH12 ARG X 231      41.935  34.981  49.935  1.00  0.00           H
ATOM   3606  NH2 ARG X 231      41.341  32.869  49.695  1.00  0.00           N
ATOM   3607 HH21 ARG X 231      41.119  31.935  49.381  1.00  0.00           H
ATOM   3608 HH22 ARG X 231      42.260  33.109  50.038  1.00  0.00           H
ATOM   3609  C   ARG X 231      37.763  36.476  44.853  1.00  0.00           C
ATOM   3610  O   ARG X 231      38.718  36.943  44.333  1.00  0.00           O
ATOM   3611  N   GLY X 232      37.008  35.566  44.273  1.00  0.00           N
ATOM   3612  H   GLY X 232      36.293  35.273  44.922  1.00  0.00           H
ATOM   3613  CA  GLY X 232      37.324  34.704  43.111  1.00  0.00           C
ATOM   3614  HA2 GLY X 232      38.148  34.047  43.388  1.00  0.00           H
ATOM   3615  HA3 GLY X 232      36.460  34.136  42.765  1.00  0.00           H
ATOM   3616  C   GLY X 232      37.801  35.540  41.903  1.00  0.00           C
ATOM   3617  O   GLY X 232      38.863  35.292  41.416  1.00  0.00           O
ATOM   3618  N   PRO X 233      36.966  36.538  41.516  1.00  0.00           N
ATOM   3619  CD  PRO X 233      35.504  36.580  41.707  1.00  0.00           C
ATOM   3620  HD2 PRO X 233      35.268  37.193  42.577  1.00  0.00           H
ATOM   3621  HD3 PRO X 233      35.063  35.585  41.754  1.00  0.00           H
ATOM   3622  CG  PRO X 233      35.030  37.316  40.473  1.00  0.00           C
ATOM   3623  HG2 PRO X 233      34.094  37.857  40.609  1.00  0.00           H
ATOM   3624  HG3 PRO X 233      34.928  36.570  39.685  1.00  0.00           H
ATOM   3625  CB  PRO X 233      36.171  38.294  40.232  1.00  0.00           C
ATOM   3626  HB2 PRO X 233      36.116  38.985  41.073  1.00  0.00           H
ATOM   3627  HB3 PRO X 233      35.981  38.731  39.252  1.00  0.00           H
ATOM   3628  CA  PRO X 233      37.409  37.477  40.511  1.00  0.00           C
ATOM   3629  HA  PRO X 233      37.595  36.926  39.589  1.00  0.00           H
ATOM   3630  C   PRO X 233      38.662  38.308  40.927  1.00  0.00           C
ATOM   3631  O   PRO X 233      39.593  38.402  40.153  1.00  0.00           O
ATOM   3632  N   LEU X 234      38.787  38.841  42.151  1.00  0.00           N
ATOM   3633  H   LEU X 234      38.022  38.620  42.772  1.00  0.00           H
ATOM   3634  CA  LEU X 234      40.006  39.633  42.549  1.00  0.00           C
ATOM   3635  HA  LEU X 234      40.229  40.422  41.831  1.00  0.00           H
ATOM   3636  CB  LEU X 234      39.739  40.256  43.897  1.00  0.00           C
ATOM   3637  HB2 LEU X 234      39.286  39.517  44.558  1.00  0.00           H
ATOM   3638  HB3 LEU X 234      40.731  40.427  44.316  1.00  0.00           H
ATOM   3639  CG  LEU X 234      38.863  41.564  43.903  1.00  0.00           C
ATOM   3640  HG  LEU X 234      37.931  41.465  43.346  1.00  0.00           H
ATOM   3641  CD1 LEU X 234      38.564  41.929  45.296  1.00  0.00           C
ATOM   3642 HD11 LEU X 234      39.448  41.939  45.933  1.00  0.00           H
ATOM   3643 HD12 LEU X 234      37.891  42.779  45.403  1.00  0.00           H
ATOM   3644 HD13 LEU X 234      38.085  41.050  45.728  1.00  0.00           H
ATOM   3645  CD2 LEU X 234      39.550  42.782  43.279  1.00  0.00           C
ATOM   3646 HD21 LEU X 234      39.853  43.480  44.059  1.00  0.00           H
ATOM   3647 HD22 LEU X 234      40.359  42.451  42.627  1.00  0.00           H
ATOM   3648 HD23 LEU X 234      38.792  43.375  42.768  1.00  0.00           H
ATOM   3649  C   LEU X 234      41.236  38.728  42.515  1.00  0.00           C
ATOM   3650  O   LEU X 234      42.283  39.248  42.301  1.00  0.00           O
ATOM   3651  N   ASN X 235      41.149  37.404  42.749  1.00  0.00           N
ATOM   3652  H   ASN X 235      40.209  37.126  42.992  1.00  0.00           H
ATOM   3653  CA  ASN X 235      42.182  36.399  42.739  1.00  0.00           C
ATOM   3654  HA  ASN X 235      42.964  36.805  43.381  1.00  0.00           H
ATOM   3655  CB  ASN X 235      41.738  34.979  43.264  1.00  0.00           C
ATOM   3656  HB2 ASN X 235      40.882  34.646  42.677  1.00  0.00           H
ATOM   3657  HB3 ASN X 235      42.523  34.232  43.151  1.00  0.00           H
ATOM   3658  CG  ASN X 235      41.399  34.970  44.700  1.00  0.00           C
ATOM   3659  OD1 ASN X 235      41.643  35.888  45.520  1.00  0.00           O
ATOM   3660  ND2 ASN X 235      40.802  33.959  45.276  1.00  0.00           N
ATOM   3661 HD21 ASN X 235      40.485  33.902  46.234  1.00  0.00           H
ATOM   3662 HD22 ASN X 235      40.367  33.320  44.626  1.00  0.00           H
ATOM   3663  C   ASN X 235      42.790  36.227  41.389  1.00  0.00           C
ATOM   3664  O   ASN X 235      43.909  35.778  41.243  1.00  0.00           O
ATOM   3665  N   TRP X 236      42.188  36.724  40.322  1.00  0.00           N
ATOM   3666  H   TRP X 236      41.274  37.122  40.485  1.00  0.00           H
ATOM   3667  CA  TRP X 236      42.877  36.797  39.022  1.00  0.00           C
ATOM   3668  HA  TRP X 236      43.235  35.793  38.795  1.00  0.00           H
ATOM   3669  CB  TRP X 236      41.834  37.274  37.943  1.00  0.00           C
ATOM   3670  HB2 TRP X 236      41.333  38.186  38.266  1.00  0.00           H
ATOM   3671  HB3 TRP X 236      42.509  37.319  37.088  1.00  0.00           H
ATOM   3672  CG  TRP X 236      40.744  36.239  37.575  1.00  0.00           C
ATOM   3673  CD1 TRP X 236      40.024  35.435  38.367  1.00  0.00           C
ATOM   3674  HD1 TRP X 236      40.193  35.335  39.429  1.00  0.00           H
ATOM   3675  NE1 TRP X 236      39.243  34.616  37.677  1.00  0.00           N
ATOM   3676  HE1 TRP X 236      38.491  34.045  38.037  1.00  0.00           H
ATOM   3677  CE2 TRP X 236      39.663  34.599  36.358  1.00  0.00           C
ATOM   3678  CZ2 TRP X 236      39.150  33.901  35.247  1.00  0.00           C
ATOM   3679  HZ2 TRP X 236      38.336  33.208  35.404  1.00  0.00           H
ATOM   3680  CH2 TRP X 236      39.531  34.310  33.954  1.00  0.00           C
ATOM   3681  HH2 TRP X 236      39.140  33.683  33.167  1.00  0.00           H
ATOM   3682  CZ3 TRP X 236      40.494  35.318  33.802  1.00  0.00           C
ATOM   3683  HZ3 TRP X 236      40.743  35.609  32.792  1.00  0.00           H
ATOM   3684  CE3 TRP X 236      40.954  35.996  34.925  1.00  0.00           C
ATOM   3685  HE3 TRP X 236      41.583  36.831  34.652  1.00  0.00           H
ATOM   3686  CD2 TRP X 236      40.443  35.766  36.233  1.00  0.00           C
ATOM   3687  C   TRP X 236      44.076  37.767  39.053  1.00  0.00           C
ATOM   3688  O   TRP X 236      45.212  37.412  38.665  1.00  0.00           O
ATOM   3689  N   TYR X 237      43.954  38.885  39.707  1.00  0.00           N
ATOM   3690  H   TYR X 237      43.125  39.062  40.256  1.00  0.00           H
ATOM   3691  CA  TYR X 237      45.093  39.784  39.994  1.00  0.00           C
ATOM   3692  HA  TYR X 237      45.651  39.924  39.068  1.00  0.00           H
ATOM   3693  CB  TYR X 237      44.693  41.134  40.441  1.00  0.00           C
ATOM   3694  HB2 TYR X 237      44.213  41.073  41.418  1.00  0.00           H
ATOM   3695  HB3 TYR X 237      45.519  41.825  40.609  1.00  0.00           H
ATOM   3696  CG  TYR X 237      43.778  41.801  39.464  1.00  0.00           C
ATOM   3697  CD1 TYR X 237      42.439  41.935  39.793  1.00  0.00           C
ATOM   3698  HD1 TYR X 237      41.928  41.464  40.619  1.00  0.00           H
ATOM   3699  CE1 TYR X 237      41.636  42.680  38.897  1.00  0.00           C
ATOM   3700  HE1 TYR X 237      40.576  42.804  39.068  1.00  0.00           H
ATOM   3701  CZ  TYR X 237      42.151  43.231  37.697  1.00  0.00           C
ATOM   3702  OH  TYR X 237      41.239  43.878  36.845  1.00  0.00           O
ATOM   3703  HH  TYR X 237      41.678  44.147  36.035  1.00  0.00           H
ATOM   3704  CE2 TYR X 237      43.549  43.062  37.454  1.00  0.00           C
ATOM   3705  HE2 TYR X 237      44.072  43.650  36.715  1.00  0.00           H
ATOM   3706  CD2 TYR X 237      44.327  42.374  38.326  1.00  0.00           C
ATOM   3707  HD2 TYR X 237      45.396  42.434  38.181  1.00  0.00           H
ATOM   3708  C   TYR X 237      46.080  39.220  41.012  1.00  0.00           C
ATOM   3709  O   TYR X 237      47.281  39.510  41.037  1.00  0.00           O
ATOM   3710  N   ARG X 238      45.618  38.378  41.904  1.00  0.00           N
ATOM   3711  H   ARG X 238      44.620  38.231  41.936  1.00  0.00           H
ATOM   3712  CA  ARG X 238      46.536  37.834  42.960  1.00  0.00           C
ATOM   3713  HA  ARG X 238      47.168  38.594  43.419  1.00  0.00           H
ATOM   3714  CB  ARG X 238      45.750  37.267  44.188  1.00  0.00           C
ATOM   3715  HB2 ARG X 238      44.989  36.611  43.764  1.00  0.00           H
ATOM   3716  HB3 ARG X 238      46.330  36.597  44.823  1.00  0.00           H
ATOM   3717  CG  ARG X 238      45.116  38.466  44.929  1.00  0.00           C
ATOM   3718  HG2 ARG X 238      45.931  39.046  45.362  1.00  0.00           H
ATOM   3719  HG3 ARG X 238      44.672  39.126  44.184  1.00  0.00           H
ATOM   3720  CD  ARG X 238      44.090  38.025  45.895  1.00  0.00           C
ATOM   3721  HD2 ARG X 238      43.444  37.348  45.335  1.00  0.00           H
ATOM   3722  HD3 ARG X 238      44.600  37.611  46.764  1.00  0.00           H
ATOM   3723  NE  ARG X 238      43.342  39.223  46.407  1.00  0.00           N
ATOM   3724  HE  ARG X 238      43.922  40.024  46.611  1.00  0.00           H
ATOM   3725  CZ  ARG X 238      42.164  39.340  46.964  1.00  0.00           C
ATOM   3726  NH1 ARG X 238      41.341  38.397  47.054  1.00  0.00           N
ATOM   3727 HH11 ARG X 238      41.574  37.471  46.726  1.00  0.00           H
ATOM   3728 HH12 ARG X 238      40.414  38.609  47.394  1.00  0.00           H
ATOM   3729  NH2 ARG X 238      41.849  40.436  47.499  1.00  0.00           N
ATOM   3730 HH21 ARG X 238      42.428  41.235  47.281  1.00  0.00           H
ATOM   3731 HH22 ARG X 238      40.899  40.561  47.820  1.00  0.00           H
ATOM   3732  C   ARG X 238      47.579  36.822  42.496  1.00  0.00           C
ATOM   3733  O   ARG X 238      48.452  36.491  43.191  1.00  0.00           O
ATOM   3734  N   ASN X 239      47.419  36.374  41.204  1.00  0.00           N
ATOM   3735  H   ASN X 239      46.563  36.516  40.687  1.00  0.00           H
ATOM   3736  CA  ASN X 239      48.374  35.537  40.571  1.00  0.00           C
ATOM   3737  HA  ASN X 239      48.982  35.053  41.335  1.00  0.00           H
ATOM   3738  CB  ASN X 239      47.502  34.457  39.803  1.00  0.00           C
ATOM   3739  HB2 ASN X 239      46.676  34.968  39.308  1.00  0.00           H
ATOM   3740  HB3 ASN X 239      48.102  33.868  39.110  1.00  0.00           H
ATOM   3741  CG  ASN X 239      46.869  33.415  40.721  1.00  0.00           C
ATOM   3742  OD1 ASN X 239      47.453  32.449  41.146  1.00  0.00           O
ATOM   3743  ND2 ASN X 239      45.635  33.656  41.087  1.00  0.00           N
ATOM   3744 HD21 ASN X 239      45.366  33.044  41.845  1.00  0.00           H
ATOM   3745 HD22 ASN X 239      45.236  34.577  40.975  1.00  0.00           H
ATOM   3746  C   ASN X 239      49.302  36.200  39.554  1.00  0.00           C
ATOM   3747  O   ASN X 239      50.035  35.517  38.813  1.00  0.00           O
ATOM   3748  N   MET X 240      49.526  37.488  39.514  1.00  0.00           N
ATOM   3749  H   MET X 240      49.292  38.008  40.348  1.00  0.00           H
ATOM   3750  CA  MET X 240      50.091  38.131  38.384  1.00  0.00           C
ATOM   3751  HA  MET X 240      49.639  37.716  37.483  1.00  0.00           H
ATOM   3752  CB  MET X 240      49.636  39.572  38.384  1.00  0.00           C
ATOM   3753  HB2 MET X 240      49.958  40.035  37.451  1.00  0.00           H
ATOM   3754  HB3 MET X 240      48.557  39.688  38.495  1.00  0.00           H
ATOM   3755  CG  MET X 240      50.256  40.521  39.489  1.00  0.00           C
ATOM   3756  HG2 MET X 240      49.738  40.412  40.441  1.00  0.00           H
ATOM   3757  HG3 MET X 240      51.295  40.210  39.601  1.00  0.00           H
ATOM   3758  SD  MET X 240      50.173  42.322  39.130  1.00  0.00           S
ATOM   3759  CE  MET X 240      48.412  42.573  38.996  1.00  0.00           C
ATOM   3760  HE1 MET X 240      48.235  43.518  38.484  1.00  0.00           H
ATOM   3761  HE2 MET X 240      47.920  41.852  38.343  1.00  0.00           H
ATOM   3762  HE3 MET X 240      47.934  42.693  39.969  1.00  0.00           H
ATOM   3763  C   MET X 240      51.580  37.903  38.277  1.00  0.00           C
ATOM   3764  O   MET X 240      52.114  38.025  37.196  1.00  0.00           O
ATOM   3765  N   GLU X 241      52.219  37.619  39.384  1.00  0.00           N
ATOM   3766  H   GLU X 241      51.754  37.653  40.280  1.00  0.00           H
ATOM   3767  CA  GLU X 241      53.620  37.125  39.318  1.00  0.00           C
ATOM   3768  HA  GLU X 241      54.043  37.708  38.501  1.00  0.00           H
ATOM   3769  CB  GLU X 241      54.347  37.529  40.580  1.00  0.00           C
ATOM   3770  HB2 GLU X 241      54.119  38.561  40.847  1.00  0.00           H
ATOM   3771  HB3 GLU X 241      53.954  36.875  41.358  1.00  0.00           H
ATOM   3772  CG  GLU X 241      55.824  37.343  40.295  1.00  0.00           C
ATOM   3773  HG2 GLU X 241      56.016  36.277  40.173  1.00  0.00           H
ATOM   3774  HG3 GLU X 241      56.044  37.834  39.346  1.00  0.00           H
ATOM   3775  CD  GLU X 241      56.701  37.885  41.390  1.00  0.00           C
ATOM   3776  OE1 GLU X 241      57.242  39.005  41.205  1.00  0.00           O
ATOM   3777  OE2 GLU X 241      56.941  37.238  42.455  1.00  0.00           O
ATOM   3778  C   GLU X 241      53.874  35.698  38.991  1.00  0.00           C
ATOM   3779  O   GLU X 241      54.737  35.323  38.251  1.00  0.00           O
ATOM   3780  N   ARG X 242      52.903  34.895  39.470  1.00  0.00           N
ATOM   3781  H   ARG X 242      52.249  35.278  40.138  1.00  0.00           H
ATOM   3782  CA  ARG X 242      52.960  33.428  39.231  1.00  0.00           C
ATOM   3783  HA  ARG X 242      53.915  33.094  39.637  1.00  0.00           H
ATOM   3784  CB  ARG X 242      51.847  32.650  40.011  1.00  0.00           C
ATOM   3785  HB2 ARG X 242      50.926  33.224  39.915  1.00  0.00           H
ATOM   3786  HB3 ARG X 242      51.736  31.707  39.476  1.00  0.00           H
ATOM   3787  CG  ARG X 242      52.068  32.449  41.557  1.00  0.00           C
ATOM   3788  HG2 ARG X 242      52.874  31.736  41.732  1.00  0.00           H
ATOM   3789  HG3 ARG X 242      52.109  33.407  42.074  1.00  0.00           H
ATOM   3790  CD  ARG X 242      50.834  31.777  42.062  1.00  0.00           C
ATOM   3791  HD2 ARG X 242      50.012  32.477  41.918  1.00  0.00           H
ATOM   3792  HD3 ARG X 242      50.726  30.892  41.434  1.00  0.00           H
ATOM   3793  NE  ARG X 242      51.000  31.404  43.487  1.00  0.00           N
ATOM   3794  HE  ARG X 242      50.749  32.093  44.181  1.00  0.00           H
ATOM   3795  CZ  ARG X 242      50.874  30.146  43.968  1.00  0.00           C
ATOM   3796  NH1 ARG X 242      51.063  29.115  43.206  1.00  0.00           N
ATOM   3797 HH11 ARG X 242      51.509  29.104  42.300  1.00  0.00           H
ATOM   3798 HH12 ARG X 242      50.905  28.181  43.556  1.00  0.00           H
ATOM   3799  NH2 ARG X 242      50.424  29.814  45.185  1.00  0.00           N
ATOM   3800 HH21 ARG X 242      50.373  30.552  45.874  1.00  0.00           H
ATOM   3801 HH22 ARG X 242      50.329  28.830  45.393  1.00  0.00           H
ATOM   3802  C   ARG X 242      52.784  33.146  37.726  1.00  0.00           C
ATOM   3803  O   ARG X 242      53.512  32.301  37.180  1.00  0.00           O
ATOM   3804  N   ASN X 243      51.911  33.871  37.101  1.00  0.00           N
ATOM   3805  H   ASN X 243      51.461  34.535  37.715  1.00  0.00           H
ATOM   3806  CA  ASN X 243      51.739  33.959  35.672  1.00  0.00           C
ATOM   3807  HA  ASN X 243      51.446  32.958  35.356  1.00  0.00           H
ATOM   3808  CB  ASN X 243      50.588  35.000  35.390  1.00  0.00           C
ATOM   3809  HB2 ASN X 243      50.856  35.961  35.829  1.00  0.00           H
ATOM   3810  HB3 ASN X 243      50.601  35.145  34.310  1.00  0.00           H
ATOM   3811  CG  ASN X 243      49.256  34.696  35.946  1.00  0.00           C
ATOM   3812  OD1 ASN X 243      49.043  33.584  36.360  1.00  0.00           O
ATOM   3813  ND2 ASN X 243      48.341  35.636  36.032  1.00  0.00           N
ATOM   3814 HD21 ASN X 243      47.453  35.410  36.456  1.00  0.00           H
ATOM   3815 HD22 ASN X 243      48.498  36.473  35.489  1.00  0.00           H
ATOM   3816  C   ASN X 243      53.098  34.294  34.913  1.00  0.00           C
ATOM   3817  O   ASN X 243      53.512  33.652  33.975  1.00  0.00           O
ATOM   3818  N   TRP X 244      53.863  35.169  35.577  1.00  0.00           N
ATOM   3819  H   TRP X 244      53.487  35.665  36.372  1.00  0.00           H
ATOM   3820  CA  TRP X 244      55.126  35.717  35.103  1.00  0.00           C
ATOM   3821  HA  TRP X 244      54.984  35.802  34.025  1.00  0.00           H
ATOM   3822  CB  TRP X 244      55.405  37.127  35.621  1.00  0.00           C
ATOM   3823  HB2 TRP X 244      54.668  37.812  35.204  1.00  0.00           H
ATOM   3824  HB3 TRP X 244      55.196  37.129  36.690  1.00  0.00           H
ATOM   3825  CG  TRP X 244      56.812  37.598  35.510  1.00  0.00           C
ATOM   3826  CD1 TRP X 244      57.362  38.244  34.501  1.00  0.00           C
ATOM   3827  HD1 TRP X 244      56.915  38.566  33.572  1.00  0.00           H
ATOM   3828  NE1 TRP X 244      58.623  38.567  34.849  1.00  0.00           N
ATOM   3829  HE1 TRP X 244      59.263  39.167  34.348  1.00  0.00           H
ATOM   3830  CE2 TRP X 244      58.884  38.191  36.188  1.00  0.00           C
ATOM   3831  CZ2 TRP X 244      59.973  38.504  37.069  1.00  0.00           C
ATOM   3832  HZ2 TRP X 244      60.701  39.221  36.720  1.00  0.00           H
ATOM   3833  CH2 TRP X 244      59.869  38.024  38.348  1.00  0.00           C
ATOM   3834  HH2 TRP X 244      60.617  38.388  39.035  1.00  0.00           H
ATOM   3835  CZ3 TRP X 244      58.876  37.114  38.754  1.00  0.00           C
ATOM   3836  HZ3 TRP X 244      58.890  36.693  39.748  1.00  0.00           H
ATOM   3837  CE3 TRP X 244      57.822  36.848  37.864  1.00  0.00           C
ATOM   3838  HE3 TRP X 244      57.095  36.115  38.181  1.00  0.00           H
ATOM   3839  CD2 TRP X 244      57.800  37.470  36.589  1.00  0.00           C
ATOM   3840  C   TRP X 244      56.274  34.772  35.332  1.00  0.00           C
ATOM   3841  O   TRP X 244      56.890  34.490  34.302  1.00  0.00           O
ATOM   3842  N   LYS X 245      56.458  34.056  36.460  1.00  0.00           N
ATOM   3843  H   LYS X 245      55.822  34.286  37.211  1.00  0.00           H
ATOM   3844  CA  LYS X 245      57.523  33.142  36.733  1.00  0.00           C
ATOM   3845  HA  LYS X 245      58.450  33.514  36.298  1.00  0.00           H
ATOM   3846  CB  LYS X 245      57.709  33.020  38.306  1.00  0.00           C
ATOM   3847  HB2 LYS X 245      57.509  33.984  38.774  1.00  0.00           H
ATOM   3848  HB3 LYS X 245      56.959  32.390  38.785  1.00  0.00           H
ATOM   3849  CG  LYS X 245      59.131  32.729  38.652  1.00  0.00           C
ATOM   3850  HG2 LYS X 245      59.271  31.664  38.471  1.00  0.00           H
ATOM   3851  HG3 LYS X 245      59.809  33.430  38.164  1.00  0.00           H
ATOM   3852  CD  LYS X 245      59.473  32.897  40.139  1.00  0.00           C
ATOM   3853  HD2 LYS X 245      59.255  33.912  40.470  1.00  0.00           H
ATOM   3854  HD3 LYS X 245      58.923  32.200  40.773  1.00  0.00           H
ATOM   3855  CE  LYS X 245      61.004  32.667  40.277  1.00  0.00           C
ATOM   3856  HE2 LYS X 245      61.254  31.627  40.065  1.00  0.00           H
ATOM   3857  HE3 LYS X 245      61.546  33.303  39.577  1.00  0.00           H
ATOM   3858  NZ  LYS X 245      61.473  33.134  41.639  1.00  0.00           N
ATOM   3859  HZ1 LYS X 245      61.262  34.114  41.768  1.00  0.00           H
ATOM   3860  HZ2 LYS X 245      61.250  32.498  42.391  1.00  0.00           H
ATOM   3861  HZ3 LYS X 245      62.478  33.216  41.681  1.00  0.00           H
ATOM   3862  C   LYS X 245      57.188  31.813  36.028  1.00  0.00           C
ATOM   3863  O   LYS X 245      58.167  31.196  35.570  1.00  0.00           O
ATOM   3864  N   TRP X 246      55.952  31.551  35.627  1.00  0.00           N
ATOM   3865  H   TRP X 246      55.214  32.208  35.837  1.00  0.00           H
ATOM   3866  CA  TRP X 246      55.676  30.493  34.611  1.00  0.00           C
ATOM   3867  HA  TRP X 246      56.125  29.513  34.777  1.00  0.00           H
ATOM   3868  CB  TRP X 246      54.137  30.317  34.640  1.00  0.00           C
ATOM   3869  HB2 TRP X 246      53.884  29.866  35.599  1.00  0.00           H
ATOM   3870  HB3 TRP X 246      53.578  31.252  34.621  1.00  0.00           H
ATOM   3871  CG  TRP X 246      53.575  29.435  33.655  1.00  0.00           C
ATOM   3872  CD1 TRP X 246      54.157  28.242  33.406  1.00  0.00           C
ATOM   3873  HD1 TRP X 246      54.971  27.776  33.940  1.00  0.00           H
ATOM   3874  NE1 TRP X 246      53.622  27.785  32.217  1.00  0.00           N
ATOM   3875  HE1 TRP X 246      53.817  26.914  31.745  1.00  0.00           H
ATOM   3876  CE2 TRP X 246      52.578  28.537  31.761  1.00  0.00           C
ATOM   3877  CZ2 TRP X 246      51.701  28.368  30.677  1.00  0.00           C
ATOM   3878  HZ2 TRP X 246      51.585  27.510  30.032  1.00  0.00           H
ATOM   3879  CH2 TRP X 246      50.769  29.432  30.408  1.00  0.00           C
ATOM   3880  HH2 TRP X 246      50.020  29.316  29.638  1.00  0.00           H
ATOM   3881  CZ3 TRP X 246      50.761  30.515  31.337  1.00  0.00           C
ATOM   3882  HZ3 TRP X 246      50.170  31.390  31.110  1.00  0.00           H
ATOM   3883  CE3 TRP X 246      51.660  30.716  32.355  1.00  0.00           C
ATOM   3884  HE3 TRP X 246      51.726  31.611  32.956  1.00  0.00           H
ATOM   3885  CD2 TRP X 246      52.515  29.665  32.631  1.00  0.00           C
ATOM   3886  C   TRP X 246      56.116  30.986  33.213  1.00  0.00           C
ATOM   3887  O   TRP X 246      56.969  30.300  32.657  1.00  0.00           O
ATOM   3888  N   ALA X 247      55.658  32.077  32.676  1.00  0.00           N
ATOM   3889  H   ALA X 247      55.325  32.738  33.364  1.00  0.00           H
ATOM   3890  CA  ALA X 247      55.761  32.365  31.248  1.00  0.00           C
ATOM   3891  HA  ALA X 247      55.596  31.423  30.727  1.00  0.00           H
ATOM   3892  CB  ALA X 247      54.591  33.297  30.993  1.00  0.00           C
ATOM   3893  HB1 ALA X 247      54.548  33.542  29.932  1.00  0.00           H
ATOM   3894  HB2 ALA X 247      53.705  32.705  31.222  1.00  0.00           H
ATOM   3895  HB3 ALA X 247      54.558  34.201  31.600  1.00  0.00           H
ATOM   3896  C   ALA X 247      57.177  32.756  30.810  1.00  0.00           C
ATOM   3897  O   ALA X 247      57.494  32.659  29.587  1.00  0.00           O
ATOM   3898  N   CYS X 248      58.033  33.137  31.777  1.00  0.00           N
ATOM   3899  H   CYS X 248      57.654  33.301  32.699  1.00  0.00           H
ATOM   3900  CA  CYS X 248      59.443  33.378  31.564  1.00  0.00           C
ATOM   3901  HA  CYS X 248      59.496  34.177  30.824  1.00  0.00           H
ATOM   3902  CB  CYS X 248      60.074  33.883  32.836  1.00  0.00           C
ATOM   3903  HB2 CYS X 248      59.794  33.353  33.746  1.00  0.00           H
ATOM   3904  HB3 CYS X 248      61.163  33.919  32.805  1.00  0.00           H
ATOM   3905  SG  CYS X 248      59.457  35.579  33.133  1.00  0.00           S
ATOM   3906  HG  CYS X 248      58.298  35.266  33.719  1.00  0.00           H
ATOM   3907  C   CYS X 248      60.178  32.131  31.076  1.00  0.00           C
ATOM   3908  O   CYS X 248      61.248  32.228  30.511  1.00  0.00           O
ATOM   3909  N   LYS X 249      59.601  30.868  31.234  1.00  0.00           N
ATOM   3910  H   LYS X 249      58.762  30.855  31.797  1.00  0.00           H
ATOM   3911  CA  LYS X 249      60.151  29.630  30.745  1.00  0.00           C
ATOM   3912  HA  LYS X 249      61.235  29.696  30.838  1.00  0.00           H
ATOM   3913  CB  LYS X 249      59.746  28.479  31.735  1.00  0.00           C
ATOM   3914  HB2 LYS X 249      58.704  28.180  31.848  1.00  0.00           H
ATOM   3915  HB3 LYS X 249      60.339  27.578  31.580  1.00  0.00           H
ATOM   3916  CG  LYS X 249      60.174  28.788  33.212  1.00  0.00           C
ATOM   3917  HG2 LYS X 249      61.257  28.720  33.321  1.00  0.00           H
ATOM   3918  HG3 LYS X 249      59.691  29.752  33.376  1.00  0.00           H
ATOM   3919  CD  LYS X 249      59.591  27.608  34.114  1.00  0.00           C
ATOM   3920  HD2 LYS X 249      58.502  27.632  34.155  1.00  0.00           H
ATOM   3921  HD3 LYS X 249      59.943  26.633  33.778  1.00  0.00           H
ATOM   3922  CE  LYS X 249      60.003  27.718  35.600  1.00  0.00           C
ATOM   3923  HE2 LYS X 249      59.735  26.807  36.135  1.00  0.00           H
ATOM   3924  HE3 LYS X 249      61.085  27.842  35.625  1.00  0.00           H
ATOM   3925  NZ  LYS X 249      59.366  28.881  36.339  1.00  0.00           N
ATOM   3926  HZ1 LYS X 249      58.373  28.826  36.514  1.00  0.00           H
ATOM   3927  HZ2 LYS X 249      59.860  29.190  37.164  1.00  0.00           H
ATOM   3928  HZ3 LYS X 249      59.533  29.692  35.762  1.00  0.00           H
ATOM   3929  C   LYS X 249      59.906  29.309  29.277  1.00  0.00           C
ATOM   3930  O   LYS X 249      60.463  28.323  28.732  1.00  0.00           O
ATOM   3931  N   SER X 250      59.072  30.115  28.620  1.00  0.00           N
ATOM   3932  H   SER X 250      58.520  30.782  29.140  1.00  0.00           H
ATOM   3933  CA  SER X 250      58.616  29.871  27.215  1.00  0.00           C
ATOM   3934  HA  SER X 250      59.363  29.225  26.753  1.00  0.00           H
ATOM   3935  CB  SER X 250      57.303  29.069  27.290  1.00  0.00           C
ATOM   3936  HB2 SER X 250      56.534  29.695  27.742  1.00  0.00           H
ATOM   3937  HB3 SER X 250      56.978  28.813  26.282  1.00  0.00           H
ATOM   3938  OG  SER X 250      57.429  27.909  28.083  1.00  0.00           O
ATOM   3939  HG  SER X 250      57.185  28.214  28.960  1.00  0.00           H
ATOM   3940  C   SER X 250      58.449  31.154  26.377  1.00  0.00           C
ATOM   3941  O   SER X 250      57.439  31.413  25.715  1.00  0.00           O
ATOM   3942  N   LEU X 251      59.433  32.031  26.541  1.00  0.00           N
ATOM   3943  H   LEU X 251      60.169  31.790  27.189  1.00  0.00           H
ATOM   3944  CA  LEU X 251      59.460  33.356  25.854  1.00  0.00           C
ATOM   3945  HA  LEU X 251      58.524  33.876  26.059  1.00  0.00           H
ATOM   3946  CB  LEU X 251      60.667  34.191  26.498  1.00  0.00           C
ATOM   3947  HB2 LEU X 251      61.536  33.546  26.370  1.00  0.00           H
ATOM   3948  HB3 LEU X 251      60.813  35.058  25.853  1.00  0.00           H
ATOM   3949  CG  LEU X 251      60.723  34.482  28.008  1.00  0.00           C
ATOM   3950  HG  LEU X 251      60.637  33.533  28.537  1.00  0.00           H
ATOM   3951  CD1 LEU X 251      62.072  35.069  28.498  1.00  0.00           C
ATOM   3952 HD11 LEU X 251      62.132  35.177  29.581  1.00  0.00           H
ATOM   3953 HD12 LEU X 251      62.970  34.478  28.318  1.00  0.00           H
ATOM   3954 HD13 LEU X 251      62.329  35.978  27.955  1.00  0.00           H
ATOM   3955  CD2 LEU X 251      59.488  35.284  28.386  1.00  0.00           C
ATOM   3956 HD21 LEU X 251      59.775  35.820  29.290  1.00  0.00           H
ATOM   3957 HD22 LEU X 251      59.219  36.019  27.627  1.00  0.00           H
ATOM   3958 HD23 LEU X 251      58.593  34.668  28.481  1.00  0.00           H
ATOM   3959  C   LEU X 251      59.660  33.127  24.384  1.00  0.00           C
ATOM   3960  O   LEU X 251      59.219  33.942  23.530  1.00  0.00           O
ATOM   3961  N   GLY X 252      60.316  32.134  23.880  1.00  0.00           N
ATOM   3962  H   GLY X 252      60.610  31.411  24.521  1.00  0.00           H
ATOM   3963  CA  GLY X 252      60.664  31.928  22.429  1.00  0.00           C
ATOM   3964  HA2 GLY X 252      61.052  32.830  21.957  1.00  0.00           H
ATOM   3965  HA3 GLY X 252      61.303  31.050  22.338  1.00  0.00           H
ATOM   3966  C   GLY X 252      59.569  31.432  21.472  1.00  0.00           C
ATOM   3967  O   GLY X 252      59.772  31.591  20.240  1.00  0.00           O
ATOM   3968  N   ARG X 253      58.384  31.146  21.979  1.00  0.00           N
ATOM   3969  H   ARG X 253      58.353  31.144  22.988  1.00  0.00           H
ATOM   3970  CA  ARG X 253      57.146  30.788  21.256  1.00  0.00           C
ATOM   3971  HA  ARG X 253      57.343  29.949  20.588  1.00  0.00           H
ATOM   3972  CB  ARG X 253      56.055  30.189  22.207  1.00  0.00           C
ATOM   3973  HB2 ARG X 253      55.770  31.000  22.878  1.00  0.00           H
ATOM   3974  HB3 ARG X 253      55.164  29.861  21.672  1.00  0.00           H
ATOM   3975  CG  ARG X 253      56.624  29.007  23.015  1.00  0.00           C
ATOM   3976  HG2 ARG X 253      57.248  28.304  22.463  1.00  0.00           H
ATOM   3977  HG3 ARG X 253      57.202  29.464  23.819  1.00  0.00           H
ATOM   3978  CD  ARG X 253      55.487  28.213  23.703  1.00  0.00           C
ATOM   3979  HD2 ARG X 253      55.801  27.601  24.549  1.00  0.00           H
ATOM   3980  HD3 ARG X 253      54.852  28.912  24.248  1.00  0.00           H
ATOM   3981  NE  ARG X 253      54.611  27.505  22.743  1.00  0.00           N
ATOM   3982  HE  ARG X 253      54.410  27.996  21.883  1.00  0.00           H
ATOM   3983  CZ  ARG X 253      53.952  26.366  22.949  1.00  0.00           C
ATOM   3984  NH1 ARG X 253      53.199  25.953  22.000  1.00  0.00           N
ATOM   3985 HH11 ARG X 253      53.165  26.473  21.135  1.00  0.00           H
ATOM   3986 HH12 ARG X 253      52.648  25.120  22.147  1.00  0.00           H
ATOM   3987  NH2 ARG X 253      54.104  25.560  23.977  1.00  0.00           N
ATOM   3988 HH21 ARG X 253      54.694  25.805  24.760  1.00  0.00           H
ATOM   3989 HH22 ARG X 253      53.673  24.647  23.995  1.00  0.00           H
ATOM   3990  C   ARG X 253      56.686  31.960  20.431  1.00  0.00           C
ATOM   3991  O   ARG X 253      57.177  33.051  20.545  1.00  0.00           O
ATOM   3992  N   LYS X 254      55.810  31.736  19.440  1.00  0.00           N
ATOM   3993  H   LYS X 254      55.474  30.787  19.355  1.00  0.00           H
ATOM   3994  CA  LYS X 254      55.221  32.664  18.459  1.00  0.00           C
ATOM   3995  HA  LYS X 254      55.366  33.713  18.716  1.00  0.00           H
ATOM   3996  CB  LYS X 254      55.961  32.423  17.120  1.00  0.00           C
ATOM   3997  HB2 LYS X 254      55.934  31.364  16.864  1.00  0.00           H
ATOM   3998  HB3 LYS X 254      55.423  32.953  16.334  1.00  0.00           H
ATOM   3999  CG  LYS X 254      57.426  32.765  17.085  1.00  0.00           C
ATOM   4000  HG2 LYS X 254      57.932  32.245  17.900  1.00  0.00           H
ATOM   4001  HG3 LYS X 254      57.771  32.477  16.092  1.00  0.00           H
ATOM   4002  CD  LYS X 254      57.556  34.293  17.371  1.00  0.00           C
ATOM   4003  HD2 LYS X 254      57.168  34.954  16.597  1.00  0.00           H
ATOM   4004  HD3 LYS X 254      57.224  34.534  18.381  1.00  0.00           H
ATOM   4005  CE  LYS X 254      59.044  34.676  17.341  1.00  0.00           C
ATOM   4006  HE2 LYS X 254      59.405  34.621  16.314  1.00  0.00           H
ATOM   4007  HE3 LYS X 254      59.296  35.686  17.664  1.00  0.00           H
ATOM   4008  NZ  LYS X 254      59.963  33.719  18.033  1.00  0.00           N
ATOM   4009  HZ1 LYS X 254      59.671  33.504  18.976  1.00  0.00           H
ATOM   4010  HZ2 LYS X 254      60.137  32.836  17.576  1.00  0.00           H
ATOM   4011  HZ3 LYS X 254      60.872  34.147  18.140  1.00  0.00           H
ATOM   4012  C   LYS X 254      53.705  32.409  18.253  1.00  0.00           C
ATOM   4013  O   LYS X 254      53.333  31.286  18.521  1.00  0.00           O
ATOM   4014  N   ILE X 255      52.933  33.369  17.761  1.00  0.00           N
ATOM   4015  H   ILE X 255      53.327  34.288  17.625  1.00  0.00           H
ATOM   4016  CA  ILE X 255      51.473  33.169  17.426  1.00  0.00           C
ATOM   4017  HA  ILE X 255      51.147  32.180  17.750  1.00  0.00           H
ATOM   4018  CB  ILE X 255      50.541  34.153  18.215  1.00  0.00           C
ATOM   4019  HB  ILE X 255      50.959  35.126  17.954  1.00  0.00           H
ATOM   4020  CG2 ILE X 255      49.006  33.999  17.825  1.00  0.00           C
ATOM   4021 HG21 ILE X 255      48.572  33.328  18.566  1.00  0.00           H
ATOM   4022 HG22 ILE X 255      48.626  35.021  17.799  1.00  0.00           H
ATOM   4023 HG23 ILE X 255      48.893  33.425  16.905  1.00  0.00           H
ATOM   4024  CG1 ILE X 255      50.777  33.885  19.714  1.00  0.00           C
ATOM   4025 HG12 ILE X 255      50.687  32.814  19.895  1.00  0.00           H
ATOM   4026 HG13 ILE X 255      51.744  34.335  19.940  1.00  0.00           H
ATOM   4027  CD1 ILE X 255      49.791  34.576  20.667  1.00  0.00           C
ATOM   4028 HD11 ILE X 255      50.061  34.257  21.673  1.00  0.00           H
ATOM   4029 HD12 ILE X 255      49.819  35.661  20.563  1.00  0.00           H
ATOM   4030 HD13 ILE X 255      48.763  34.262  20.485  1.00  0.00           H
ATOM   4031  C   ILE X 255      51.183  33.301  15.971  1.00  0.00           C
ATOM   4032  O   ILE X 255      51.607  34.274  15.341  1.00  0.00           O
ATOM   4033  N   LEU X 256      50.715  32.211  15.338  1.00  0.00           N
ATOM   4034  H   LEU X 256      50.226  31.510  15.875  1.00  0.00           H
ATOM   4035  CA  LEU X 256      50.860  31.983  13.885  1.00  0.00           C
ATOM   4036  HA  LEU X 256      51.261  32.917  13.491  1.00  0.00           H
ATOM   4037  CB  LEU X 256      51.677  30.685  13.639  1.00  0.00           C
ATOM   4038  HB2 LEU X 256      51.037  29.980  14.169  1.00  0.00           H
ATOM   4039  HB3 LEU X 256      51.670  30.351  12.602  1.00  0.00           H
ATOM   4040  CG  LEU X 256      53.071  30.652  14.294  1.00  0.00           C
ATOM   4041  HG  LEU X 256      53.150  30.830  15.366  1.00  0.00           H
ATOM   4042  CD1 LEU X 256      53.750  29.285  14.128  1.00  0.00           C
ATOM   4043 HD11 LEU X 256      54.694  29.364  14.666  1.00  0.00           H
ATOM   4044 HD12 LEU X 256      53.157  28.526  14.638  1.00  0.00           H
ATOM   4045 HD13 LEU X 256      53.948  29.005  13.094  1.00  0.00           H
ATOM   4046  CD2 LEU X 256      53.941  31.602  13.502  1.00  0.00           C
ATOM   4047 HD21 LEU X 256      54.054  31.269  12.470  1.00  0.00           H
ATOM   4048 HD22 LEU X 256      53.432  32.546  13.699  1.00  0.00           H
ATOM   4049 HD23 LEU X 256      54.902  31.603  14.016  1.00  0.00           H
ATOM   4050  C   LEU X 256      49.579  32.131  13.106  1.00  0.00           C
ATOM   4051  O   LEU X 256      49.494  32.435  11.904  1.00  0.00           O
ATOM   4052  N   ILE X 257      48.530  31.775  13.783  1.00  0.00           N
ATOM   4053  H   ILE X 257      48.647  31.431  14.725  1.00  0.00           H
ATOM   4054  CA  ILE X 257      47.199  31.809  13.237  1.00  0.00           C
ATOM   4055  HA  ILE X 257      47.017  31.201  12.351  1.00  0.00           H
ATOM   4056  CB  ILE X 257      46.303  31.053  14.280  1.00  0.00           C
ATOM   4057  HB  ILE X 257      45.322  30.862  13.847  1.00  0.00           H
ATOM   4058  CG2 ILE X 257      46.815  29.567  14.334  1.00  0.00           C
ATOM   4059 HG21 ILE X 257      47.717  29.623  14.943  1.00  0.00           H
ATOM   4060 HG22 ILE X 257      46.137  28.921  14.891  1.00  0.00           H
ATOM   4061 HG23 ILE X 257      46.980  29.157  13.337  1.00  0.00           H
ATOM   4062  CG1 ILE X 257      46.018  31.787  15.624  1.00  0.00           C
ATOM   4063 HG12 ILE X 257      46.915  32.214  16.072  1.00  0.00           H
ATOM   4064 HG13 ILE X 257      45.388  32.668  15.503  1.00  0.00           H
ATOM   4065  CD1 ILE X 257      45.180  30.956  16.599  1.00  0.00           C
ATOM   4066 HD11 ILE X 257      45.842  30.249  17.100  1.00  0.00           H
ATOM   4067 HD12 ILE X 257      44.893  31.537  17.476  1.00  0.00           H
ATOM   4068 HD13 ILE X 257      44.288  30.480  16.191  1.00  0.00           H
ATOM   4069  C   ILE X 257      46.674  33.233  13.025  1.00  0.00           C
ATOM   4070  O   ILE X 257      47.252  34.208  13.544  1.00  0.00           O
ATOM   4071  N   PRO X 258      45.607  33.395  12.228  1.00  0.00           N
ATOM   4072  CD  PRO X 258      44.793  32.385  11.558  1.00  0.00           C
ATOM   4073  HD2 PRO X 258      44.188  31.871  12.304  1.00  0.00           H
ATOM   4074  HD3 PRO X 258      45.282  31.574  11.018  1.00  0.00           H
ATOM   4075  CG  PRO X 258      44.056  33.072  10.471  1.00  0.00           C
ATOM   4076  HG2 PRO X 258      43.084  32.612  10.291  1.00  0.00           H
ATOM   4077  HG3 PRO X 258      44.685  33.286   9.607  1.00  0.00           H
ATOM   4078  CB  PRO X 258      43.769  34.374  11.218  1.00  0.00           C
ATOM   4079  HB2 PRO X 258      43.002  34.269  11.985  1.00  0.00           H
ATOM   4080  HB3 PRO X 258      43.598  35.270  10.621  1.00  0.00           H
ATOM   4081  CA  PRO X 258      44.955  34.701  12.057  1.00  0.00           C
ATOM   4082  HA  PRO X 258      45.668  35.331  11.524  1.00  0.00           H
ATOM   4083  C   PRO X 258      44.605  35.303  13.470  1.00  0.00           C
ATOM   4084  O   PRO X 258      44.152  34.553  14.339  1.00  0.00           O
ATOM   4085  N   ALA X 259      44.808  36.640  13.610  1.00  0.00           N
ATOM   4086  H   ALA X 259      45.248  37.140  12.850  1.00  0.00           H
ATOM   4087  CA  ALA X 259      44.729  37.364  14.821  1.00  0.00           C
ATOM   4088  HA  ALA X 259      44.182  36.789  15.569  1.00  0.00           H
ATOM   4089  CB  ALA X 259      46.257  37.520  15.255  1.00  0.00           C
ATOM   4090  HB1 ALA X 259      46.933  37.976  14.533  1.00  0.00           H
ATOM   4091  HB2 ALA X 259      46.271  37.939  16.262  1.00  0.00           H
ATOM   4092  HB3 ALA X 259      46.710  36.547  15.444  1.00  0.00           H
ATOM   4093  C   ALA X 259      44.301  38.852  14.634  1.00  0.00           C
ATOM   4094  O   ALA X 259      44.619  39.553  13.692  1.00  0.00           O
ATOM   4095  N   LEU X 260      43.599  39.326  15.663  1.00  0.00           N
ATOM   4096  H   LEU X 260      43.486  38.807  16.522  1.00  0.00           H
ATOM   4097  CA  LEU X 260      42.973  40.616  15.614  1.00  0.00           C
ATOM   4098  HA  LEU X 260      43.479  41.190  14.838  1.00  0.00           H
ATOM   4099  CB  LEU X 260      41.507  40.377  15.080  1.00  0.00           C
ATOM   4100  HB2 LEU X 260      41.429  40.118  14.024  1.00  0.00           H
ATOM   4101  HB3 LEU X 260      41.060  39.558  15.643  1.00  0.00           H
ATOM   4102  CG  LEU X 260      40.540  41.519  15.350  1.00  0.00           C
ATOM   4103  HG  LEU X 260      40.767  42.062  16.268  1.00  0.00           H
ATOM   4104  CD1 LEU X 260      40.703  42.632  14.360  1.00  0.00           C
ATOM   4105 HD11 LEU X 260      40.092  43.518  14.533  1.00  0.00           H
ATOM   4106 HD12 LEU X 260      41.685  43.106  14.358  1.00  0.00           H
ATOM   4107 HD13 LEU X 260      40.396  42.300  13.368  1.00  0.00           H
ATOM   4108  CD2 LEU X 260      39.153  40.980  15.142  1.00  0.00           C
ATOM   4109 HD21 LEU X 260      38.470  41.802  15.356  1.00  0.00           H
ATOM   4110 HD22 LEU X 260      38.910  40.659  14.129  1.00  0.00           H
ATOM   4111 HD23 LEU X 260      38.879  40.272  15.925  1.00  0.00           H
ATOM   4112  C   LEU X 260      42.972  41.338  16.963  1.00  0.00           C
ATOM   4113  O   LEU X 260      42.608  40.727  17.940  1.00  0.00           O
ATOM   4114  N   MET X 261      43.232  42.647  16.921  1.00  0.00           N
ATOM   4115  H   MET X 261      43.483  43.010  16.012  1.00  0.00           H
ATOM   4116  CA  MET X 261      43.177  43.597  18.072  1.00  0.00           C
ATOM   4117  HA  MET X 261      43.015  43.060  19.006  1.00  0.00           H
ATOM   4118  CB  MET X 261      44.508  44.229  18.280  1.00  0.00           C
ATOM   4119  HB2 MET X 261      45.109  44.189  17.371  1.00  0.00           H
ATOM   4120  HB3 MET X 261      44.386  45.295  18.472  1.00  0.00           H
ATOM   4121  CG  MET X 261      45.402  43.584  19.334  1.00  0.00           C
ATOM   4122  HG2 MET X 261      45.787  42.605  19.046  1.00  0.00           H
ATOM   4123  HG3 MET X 261      46.232  44.279  19.458  1.00  0.00           H
ATOM   4124  SD  MET X 261      44.784  43.537  21.008  1.00  0.00           S
ATOM   4125  CE  MET X 261      44.454  45.325  21.257  1.00  0.00           C
ATOM   4126  HE1 MET X 261      45.305  45.961  21.015  1.00  0.00           H
ATOM   4127  HE2 MET X 261      43.485  45.666  20.893  1.00  0.00           H
ATOM   4128  HE3 MET X 261      44.397  45.347  22.345  1.00  0.00           H
ATOM   4129  C   MET X 261      42.088  44.638  17.747  1.00  0.00           C
ATOM   4130  O   MET X 261      42.151  45.210  16.693  1.00  0.00           O
ATOM   4131  N   VAL X 262      41.169  44.904  18.655  1.00  0.00           N
ATOM   4132  H   VAL X 262      41.286  44.451  19.550  1.00  0.00           H
ATOM   4133  CA  VAL X 262      40.197  46.067  18.624  1.00  0.00           C
ATOM   4134  HA  VAL X 262      40.275  46.668  17.718  1.00  0.00           H
ATOM   4135  CB  VAL X 262      38.699  45.626  18.659  1.00  0.00           C
ATOM   4136  HB  VAL X 262      38.522  45.044  19.563  1.00  0.00           H
ATOM   4137  CG1 VAL X 262      37.726  46.833  18.753  1.00  0.00           C
ATOM   4138 HG11 VAL X 262      37.890  47.424  17.851  1.00  0.00           H
ATOM   4139 HG12 VAL X 262      36.682  46.528  18.820  1.00  0.00           H
ATOM   4140 HG13 VAL X 262      37.953  47.492  19.590  1.00  0.00           H
ATOM   4141  CG2 VAL X 262      38.477  44.648  17.488  1.00  0.00           C
ATOM   4142 HG21 VAL X 262      38.532  45.151  16.523  1.00  0.00           H
ATOM   4143 HG22 VAL X 262      39.172  43.817  17.373  1.00  0.00           H
ATOM   4144 HG23 VAL X 262      37.443  44.304  17.505  1.00  0.00           H
ATOM   4145  C   VAL X 262      40.455  46.947  19.780  1.00  0.00           C
ATOM   4146  O   VAL X 262      40.245  46.623  20.966  1.00  0.00           O
ATOM   4147  N   THR X 263      40.954  48.199  19.513  1.00  0.00           N
ATOM   4148  H   THR X 263      41.111  48.501  18.562  1.00  0.00           H
ATOM   4149  CA  THR X 263      41.109  49.270  20.538  1.00  0.00           C
ATOM   4150  HA  THR X 263      41.120  48.913  21.567  1.00  0.00           H
ATOM   4151  CB  THR X 263      42.521  49.860  20.262  1.00  0.00           C
ATOM   4152  HB  THR X 263      42.692  50.788  20.807  1.00  0.00           H
ATOM   4153  CG2 THR X 263      43.701  48.964  20.808  1.00  0.00           C
ATOM   4154 HG21 THR X 263      44.678  49.440  20.883  1.00  0.00           H
ATOM   4155 HG22 THR X 263      43.428  48.525  21.768  1.00  0.00           H
ATOM   4156 HG23 THR X 263      43.817  48.051  20.223  1.00  0.00           H
ATOM   4157  OG1 THR X 263      42.670  50.082  18.892  1.00  0.00           O
ATOM   4158  HG1 THR X 263      42.270  50.943  18.750  1.00  0.00           H
ATOM   4159  C   THR X 263      40.074  50.345  20.267  1.00  0.00           C
ATOM   4160  O   THR X 263      39.331  50.450  19.248  1.00  0.00           O
ATOM   4161  N   ALA X 264      39.928  51.253  21.202  1.00  0.00           N
ATOM   4162  H   ALA X 264      40.479  51.182  22.045  1.00  0.00           H
ATOM   4163  CA  ALA X 264      38.916  52.389  21.250  1.00  0.00           C
ATOM   4164  HA  ALA X 264      38.693  52.595  20.203  1.00  0.00           H
ATOM   4165  CB  ALA X 264      37.703  51.900  22.007  1.00  0.00           C
ATOM   4166  HB1 ALA X 264      37.162  51.176  21.397  1.00  0.00           H
ATOM   4167  HB2 ALA X 264      38.030  51.454  22.946  1.00  0.00           H
ATOM   4168  HB3 ALA X 264      36.994  52.709  22.188  1.00  0.00           H
ATOM   4169  C   ALA X 264      39.382  53.711  21.820  1.00  0.00           C
ATOM   4170  O   ALA X 264      40.158  53.716  22.753  1.00  0.00           O
ATOM   4171  N   GLU X 265      38.990  54.786  21.167  1.00  0.00           N
ATOM   4172  H   GLU X 265      38.372  54.629  20.384  1.00  0.00           H
ATOM   4173  CA  GLU X 265      39.568  56.118  21.299  1.00  0.00           C
ATOM   4174  HA  GLU X 265      40.541  56.187  20.812  1.00  0.00           H
ATOM   4175  CB  GLU X 265      38.609  57.159  20.598  1.00  0.00           C
ATOM   4176  HB2 GLU X 265      38.393  56.741  19.615  1.00  0.00           H
ATOM   4177  HB3 GLU X 265      37.665  57.120  21.141  1.00  0.00           H
ATOM   4178  CG  GLU X 265      39.257  58.545  20.453  1.00  0.00           C
ATOM   4179  HG2 GLU X 265      39.308  59.026  21.430  1.00  0.00           H
ATOM   4180  HG3 GLU X 265      40.261  58.541  20.029  1.00  0.00           H
ATOM   4181  CD  GLU X 265      38.570  59.518  19.483  1.00  0.00           C
ATOM   4182  OE1 GLU X 265      37.324  59.488  19.445  1.00  0.00           O
ATOM   4183  OE2 GLU X 265      39.201  60.154  18.604  1.00  0.00           O
ATOM   4184  C   GLU X 265      39.873  56.638  22.715  1.00  0.00           C
ATOM   4185  O   GLU X 265      40.833  57.395  22.784  1.00  0.00           O
ATOM   4186  N   LYS X 266      39.044  56.305  23.721  1.00  0.00           N
ATOM   4187  H   LYS X 266      38.363  55.578  23.553  1.00  0.00           H
ATOM   4188  CA  LYS X 266      39.138  56.902  25.079  1.00  0.00           C
ATOM   4189  HA  LYS X 266      40.057  57.481  25.172  1.00  0.00           H
ATOM   4190  CB  LYS X 266      37.982  57.828  25.267  1.00  0.00           C
ATOM   4191  HB2 LYS X 266      37.107  57.192  25.397  1.00  0.00           H
ATOM   4192  HB3 LYS X 266      38.163  58.460  26.137  1.00  0.00           H
ATOM   4193  CG  LYS X 266      37.813  58.817  24.150  1.00  0.00           C
ATOM   4194  HG2 LYS X 266      38.733  59.390  24.034  1.00  0.00           H
ATOM   4195  HG3 LYS X 266      37.550  58.247  23.258  1.00  0.00           H
ATOM   4196  CD  LYS X 266      36.590  59.739  24.448  1.00  0.00           C
ATOM   4197  HD2 LYS X 266      35.731  59.097  24.641  1.00  0.00           H
ATOM   4198  HD3 LYS X 266      36.956  60.287  25.316  1.00  0.00           H
ATOM   4199  CE  LYS X 266      36.364  60.719  23.274  1.00  0.00           C
ATOM   4200  HE2 LYS X 266      37.267  61.313  23.137  1.00  0.00           H
ATOM   4201  HE3 LYS X 266      36.075  60.091  22.431  1.00  0.00           H
ATOM   4202  NZ  LYS X 266      35.255  61.615  23.596  1.00  0.00           N
ATOM   4203  HZ1 LYS X 266      34.386  61.102  23.651  1.00  0.00           H
ATOM   4204  HZ2 LYS X 266      35.320  61.911  24.559  1.00  0.00           H
ATOM   4205  HZ3 LYS X 266      35.205  62.406  22.970  1.00  0.00           H
ATOM   4206  C   LYS X 266      39.346  55.922  26.216  1.00  0.00           C
ATOM   4207  O   LYS X 266      38.853  56.139  27.371  1.00  0.00           O
ATOM   4208  N   ASP X 267      39.921  54.732  25.880  1.00  0.00           N
ATOM   4209  H   ASP X 267      40.068  54.481  24.913  1.00  0.00           H
ATOM   4210  CA  ASP X 267      40.240  53.730  26.898  1.00  0.00           C
ATOM   4211  HA  ASP X 267      39.438  53.791  27.633  1.00  0.00           H
ATOM   4212  CB  ASP X 267      40.364  52.376  26.110  1.00  0.00           C
ATOM   4213  HB2 ASP X 267      39.491  52.260  25.468  1.00  0.00           H
ATOM   4214  HB3 ASP X 267      41.238  52.469  25.466  1.00  0.00           H
ATOM   4215  CG  ASP X 267      40.696  51.223  27.110  1.00  0.00           C
ATOM   4216  OD1 ASP X 267      40.536  51.475  28.284  1.00  0.00           O
ATOM   4217  OD2 ASP X 267      40.947  50.098  26.662  1.00  0.00           O
ATOM   4218  C   ASP X 267      41.493  54.193  27.679  1.00  0.00           C
ATOM   4219  O   ASP X 267      42.636  53.997  27.184  1.00  0.00           O
ATOM   4220  N   PHE X 268      41.334  54.858  28.839  1.00  0.00           N
ATOM   4221  H   PHE X 268      40.431  55.015  29.263  1.00  0.00           H
ATOM   4222  CA  PHE X 268      42.435  55.266  29.769  1.00  0.00           C
ATOM   4223  HA  PHE X 268      43.165  55.798  29.160  1.00  0.00           H
ATOM   4224  CB  PHE X 268      41.800  56.257  30.725  1.00  0.00           C
ATOM   4225  HB2 PHE X 268      42.470  56.530  31.541  1.00  0.00           H
ATOM   4226  HB3 PHE X 268      41.583  57.142  30.128  1.00  0.00           H
ATOM   4227  CG  PHE X 268      40.571  55.728  31.376  1.00  0.00           C
ATOM   4228  CD1 PHE X 268      39.254  56.056  30.954  1.00  0.00           C
ATOM   4229  HD1 PHE X 268      39.007  56.730  30.148  1.00  0.00           H
ATOM   4230  CE1 PHE X 268      38.091  55.518  31.680  1.00  0.00           C
ATOM   4231  HE1 PHE X 268      37.068  55.778  31.449  1.00  0.00           H
ATOM   4232  CZ  PHE X 268      38.297  54.712  32.825  1.00  0.00           C
ATOM   4233  HZ  PHE X 268      37.439  54.308  33.342  1.00  0.00           H
ATOM   4234  CE2 PHE X 268      39.592  54.392  33.212  1.00  0.00           C
ATOM   4235  HE2 PHE X 268      39.705  53.794  34.104  1.00  0.00           H
ATOM   4236  CD2 PHE X 268      40.746  54.931  32.541  1.00  0.00           C
ATOM   4237  HD2 PHE X 268      41.717  54.801  32.996  1.00  0.00           H
ATOM   4238  C   PHE X 268      43.221  54.102  30.431  1.00  0.00           C
ATOM   4239  O   PHE X 268      44.142  54.366  31.205  1.00  0.00           O
ATOM   4240  N   VAL X 269      42.912  52.846  30.101  1.00  0.00           N
ATOM   4241  H   VAL X 269      42.192  52.863  29.393  1.00  0.00           H
ATOM   4242  CA  VAL X 269      43.578  51.611  30.507  1.00  0.00           C
ATOM   4243  HA  VAL X 269      44.102  51.848  31.432  1.00  0.00           H
ATOM   4244  CB  VAL X 269      42.540  50.444  30.773  1.00  0.00           C
ATOM   4245  HB  VAL X 269      41.989  50.126  29.887  1.00  0.00           H
ATOM   4246  CG1 VAL X 269      43.262  49.278  31.389  1.00  0.00           C
ATOM   4247 HG11 VAL X 269      42.536  48.520  31.685  1.00  0.00           H
ATOM   4248 HG12 VAL X 269      43.864  48.767  30.638  1.00  0.00           H
ATOM   4249 HG13 VAL X 269      43.901  49.580  32.219  1.00  0.00           H
ATOM   4250  CG2 VAL X 269      41.441  50.874  31.853  1.00  0.00           C
ATOM   4251 HG21 VAL X 269      41.087  51.892  31.693  1.00  0.00           H
ATOM   4252 HG22 VAL X 269      40.577  50.211  31.892  1.00  0.00           H
ATOM   4253 HG23 VAL X 269      41.894  50.778  32.839  1.00  0.00           H
ATOM   4254  C   VAL X 269      44.824  51.218  29.605  1.00  0.00           C
ATOM   4255  O   VAL X 269      45.881  50.773  30.082  1.00  0.00           O
ATOM   4256  N   LEU X 270      44.708  51.508  28.306  1.00  0.00           N
ATOM   4257  H   LEU X 270      43.897  52.044  28.035  1.00  0.00           H
ATOM   4258  CA  LEU X 270      45.658  51.271  27.279  1.00  0.00           C
ATOM   4259  HA  LEU X 270      46.480  50.757  27.778  1.00  0.00           H
ATOM   4260  CB  LEU X 270      44.989  50.226  26.302  1.00  0.00           C
ATOM   4261  HB2 LEU X 270      44.329  49.544  26.838  1.00  0.00           H
ATOM   4262  HB3 LEU X 270      44.299  50.631  25.562  1.00  0.00           H
ATOM   4263  CG  LEU X 270      45.939  49.327  25.537  1.00  0.00           C
ATOM   4264  HG  LEU X 270      46.779  49.867  25.099  1.00  0.00           H
ATOM   4265  CD1 LEU X 270      46.570  48.246  26.426  1.00  0.00           C
ATOM   4266 HD11 LEU X 270      47.148  48.656  27.254  1.00  0.00           H
ATOM   4267 HD12 LEU X 270      45.691  47.704  26.776  1.00  0.00           H
ATOM   4268 HD13 LEU X 270      47.294  47.637  25.885  1.00  0.00           H
ATOM   4269  CD2 LEU X 270      45.251  48.602  24.380  1.00  0.00           C
ATOM   4270 HD21 LEU X 270      45.927  48.123  23.671  1.00  0.00           H
ATOM   4271 HD22 LEU X 270      44.504  47.899  24.748  1.00  0.00           H
ATOM   4272 HD23 LEU X 270      44.691  49.328  23.790  1.00  0.00           H
ATOM   4273  C   LEU X 270      46.132  52.546  26.623  1.00  0.00           C
ATOM   4274  O   LEU X 270      45.747  53.647  27.011  1.00  0.00           O
ATOM   4275  N   VAL X 271      46.957  52.414  25.556  1.00  0.00           N
ATOM   4276  H   VAL X 271      47.203  51.490  25.231  1.00  0.00           H
ATOM   4277  CA  VAL X 271      47.286  53.390  24.523  1.00  0.00           C
ATOM   4278  HA  VAL X 271      46.431  54.066  24.496  1.00  0.00           H
ATOM   4279  CB  VAL X 271      48.592  54.184  24.914  1.00  0.00           C
ATOM   4280  HB  VAL X 271      48.465  54.501  25.949  1.00  0.00           H
ATOM   4281  CG1 VAL X 271      49.955  53.448  24.778  1.00  0.00           C
ATOM   4282 HG11 VAL X 271      50.035  53.031  23.774  1.00  0.00           H
ATOM   4283 HG12 VAL X 271      50.702  54.242  24.779  1.00  0.00           H
ATOM   4284 HG13 VAL X 271      50.047  52.674  25.541  1.00  0.00           H
ATOM   4285  CG2 VAL X 271      48.706  55.486  24.081  1.00  0.00           C
ATOM   4286 HG21 VAL X 271      47.753  56.006  23.978  1.00  0.00           H
ATOM   4287 HG22 VAL X 271      49.532  56.038  24.529  1.00  0.00           H
ATOM   4288 HG23 VAL X 271      48.944  55.225  23.050  1.00  0.00           H
ATOM   4289  C   VAL X 271      47.389  52.697  23.201  1.00  0.00           C
ATOM   4290  O   VAL X 271      47.998  51.620  23.215  1.00  0.00           O
ATOM   4291  N   PRO X 272      46.745  53.189  22.078  1.00  0.00           N
ATOM   4292  CD  PRO X 272      45.660  54.150  22.117  1.00  0.00           C
ATOM   4293  HD2 PRO X 272      45.922  55.133  22.508  1.00  0.00           H
ATOM   4294  HD3 PRO X 272      44.879  53.808  22.796  1.00  0.00           H
ATOM   4295  CG  PRO X 272      45.110  54.281  20.780  1.00  0.00           C
ATOM   4296  HG2 PRO X 272      45.063  55.325  20.471  1.00  0.00           H
ATOM   4297  HG3 PRO X 272      44.038  54.103  20.706  1.00  0.00           H
ATOM   4298  CB  PRO X 272      45.956  53.461  19.888  1.00  0.00           C
ATOM   4299  HB2 PRO X 272      46.750  54.087  19.479  1.00  0.00           H
ATOM   4300  HB3 PRO X 272      45.327  53.014  19.118  1.00  0.00           H
ATOM   4301  CA  PRO X 272      46.634  52.415  20.798  1.00  0.00           C
ATOM   4302  HA  PRO X 272      46.023  51.518  20.896  1.00  0.00           H
ATOM   4303  C   PRO X 272      47.974  51.913  20.229  1.00  0.00           C
ATOM   4304  O   PRO X 272      48.001  50.822  19.682  1.00  0.00           O
ATOM   4305  N   GLN X 273      49.069  52.637  20.493  1.00  0.00           N
ATOM   4306  H   GLN X 273      48.906  53.533  20.930  1.00  0.00           H
ATOM   4307  CA  GLN X 273      50.421  52.152  20.155  1.00  0.00           C
ATOM   4308  HA  GLN X 273      50.601  52.102  19.081  1.00  0.00           H
ATOM   4309  CB  GLN X 273      51.341  53.183  20.869  1.00  0.00           C
ATOM   4310  HB2 GLN X 273      51.067  54.190  20.553  1.00  0.00           H
ATOM   4311  HB3 GLN X 273      51.195  53.178  21.949  1.00  0.00           H
ATOM   4312  CG  GLN X 273      52.799  53.025  20.536  1.00  0.00           C
ATOM   4313  HG2 GLN X 273      53.062  51.977  20.679  1.00  0.00           H
ATOM   4314  HG3 GLN X 273      52.928  53.379  19.513  1.00  0.00           H
ATOM   4315  CD  GLN X 273      53.686  53.854  21.526  1.00  0.00           C
ATOM   4316  OE1 GLN X 273      53.266  54.387  22.561  1.00  0.00           O
ATOM   4317  NE2 GLN X 273      54.972  53.873  21.324  1.00  0.00           N
ATOM   4318 HE21 GLN X 273      55.430  54.671  21.742  1.00  0.00           H
ATOM   4319 HE22 GLN X 273      55.406  53.565  20.465  1.00  0.00           H
ATOM   4320  C   GLN X 273      50.721  50.732  20.622  1.00  0.00           C
ATOM   4321  O   GLN X 273      51.432  49.965  19.968  1.00  0.00           O
ATOM   4322  N   MET X 274      50.043  50.290  21.747  1.00  0.00           N
ATOM   4323  H   MET X 274      49.344  50.894  22.155  1.00  0.00           H
ATOM   4324  CA  MET X 274      50.250  48.930  22.287  1.00  0.00           C
ATOM   4325  HA  MET X 274      51.309  48.676  22.335  1.00  0.00           H
ATOM   4326  CB  MET X 274      49.599  48.810  23.635  1.00  0.00           C
ATOM   4327  HB2 MET X 274      48.538  49.057  23.672  1.00  0.00           H
ATOM   4328  HB3 MET X 274      49.776  47.805  24.018  1.00  0.00           H
ATOM   4329  CG  MET X 274      50.309  49.802  24.551  1.00  0.00           C
ATOM   4330  HG2 MET X 274      51.366  49.554  24.642  1.00  0.00           H
ATOM   4331  HG3 MET X 274      50.417  50.762  24.046  1.00  0.00           H
ATOM   4332  SD  MET X 274      49.586  49.807  26.239  1.00  0.00           S
ATOM   4333  CE  MET X 274      50.532  48.411  26.932  1.00  0.00           C
ATOM   4334  HE1 MET X 274      51.610  48.561  26.868  1.00  0.00           H
ATOM   4335  HE2 MET X 274      50.335  48.359  28.002  1.00  0.00           H
ATOM   4336  HE3 MET X 274      50.241  47.482  26.440  1.00  0.00           H
ATOM   4337  C   MET X 274      49.657  47.857  21.351  1.00  0.00           C
ATOM   4338  O   MET X 274      49.906  46.621  21.461  1.00  0.00           O
ATOM   4339  N   SER X 275      48.688  48.222  20.490  1.00  0.00           N
ATOM   4340  H   SER X 275      48.396  49.185  20.571  1.00  0.00           H
ATOM   4341  CA  SER X 275      48.292  47.332  19.401  1.00  0.00           C
ATOM   4342  HA  SER X 275      48.361  46.353  19.874  1.00  0.00           H
ATOM   4343  CB  SER X 275      46.842  47.742  18.902  1.00  0.00           C
ATOM   4344  HB2 SER X 275      46.189  47.720  19.774  1.00  0.00           H
ATOM   4345  HB3 SER X 275      46.836  48.715  18.410  1.00  0.00           H
ATOM   4346  OG  SER X 275      46.367  46.805  18.038  1.00  0.00           O
ATOM   4347  HG  SER X 275      45.438  47.001  17.897  1.00  0.00           H
ATOM   4348  C   SER X 275      49.192  47.358  18.111  1.00  0.00           C
ATOM   4349  O   SER X 275      49.467  46.325  17.540  1.00  0.00           O
ATOM   4350  N   GLN X 276      49.856  48.496  17.774  1.00  0.00           N
ATOM   4351  H   GLN X 276      49.414  49.313  18.171  1.00  0.00           H
ATOM   4352  CA  GLN X 276      50.939  48.571  16.806  1.00  0.00           C
ATOM   4353  HA  GLN X 276      50.528  48.105  15.910  1.00  0.00           H
ATOM   4354  CB  GLN X 276      51.211  50.053  16.428  1.00  0.00           C
ATOM   4355  HB2 GLN X 276      50.203  50.423  16.242  1.00  0.00           H
ATOM   4356  HB3 GLN X 276      51.609  50.540  17.318  1.00  0.00           H
ATOM   4357  CG  GLN X 276      52.068  50.174  15.178  1.00  0.00           C
ATOM   4358  HG2 GLN X 276      53.105  50.114  15.508  1.00  0.00           H
ATOM   4359  HG3 GLN X 276      51.822  49.249  14.658  1.00  0.00           H
ATOM   4360  CD  GLN X 276      51.898  51.351  14.193  1.00  0.00           C
ATOM   4361  OE1 GLN X 276      50.845  51.963  14.141  1.00  0.00           O
ATOM   4362  NE2 GLN X 276      52.710  51.489  13.210  1.00  0.00           N
ATOM   4363 HE21 GLN X 276      52.478  52.298  12.651  1.00  0.00           H
ATOM   4364 HE22 GLN X 276      53.432  50.834  12.947  1.00  0.00           H
ATOM   4365  C   GLN X 276      52.205  47.909  17.242  1.00  0.00           C
ATOM   4366  O   GLN X 276      52.805  47.206  16.499  1.00  0.00           O
ATOM   4367  N   HIE X 277      52.615  48.044  18.476  1.00  0.00           N
ATOM   4368  H   HIE X 277      52.008  48.545  19.109  1.00  0.00           H
ATOM   4369  CA  HIE X 277      53.675  47.228  18.990  1.00  0.00           C
ATOM   4370  HA  HIE X 277      54.526  47.400  18.330  1.00  0.00           H
ATOM   4371  CB  HIE X 277      53.884  47.749  20.380  1.00  0.00           C
ATOM   4372  HB2 HIE X 277      53.812  48.832  20.487  1.00  0.00           H
ATOM   4373  HB3 HIE X 277      53.116  47.287  21.000  1.00  0.00           H
ATOM   4374  CG  HIE X 277      55.247  47.335  21.041  1.00  0.00           C
ATOM   4375  ND1 HIE X 277      56.540  47.750  20.604  1.00  0.00           N
ATOM   4376  CE1 HIE X 277      57.432  47.273  21.439  1.00  0.00           C
ATOM   4377  HE1 HIE X 277      58.508  47.344  21.370  1.00  0.00           H
ATOM   4378  NE2 HIE X 277      56.802  46.638  22.505  1.00  0.00           N
ATOM   4379  HE2 HIE X 277      57.174  46.146  23.305  1.00  0.00           H
ATOM   4380  CD2 HIE X 277      55.421  46.733  22.248  1.00  0.00           C
ATOM   4381  HD2 HIE X 277      54.599  46.286  22.788  1.00  0.00           H
ATOM   4382  C   HIE X 277      53.403  45.720  19.015  1.00  0.00           C
ATOM   4383  O   HIE X 277      54.299  44.916  18.846  1.00  0.00           O
ATOM   4384  N   MET X 278      52.101  45.352  19.121  1.00  0.00           N
ATOM   4385  H   MET X 278      51.337  46.012  19.140  1.00  0.00           H
ATOM   4386  CA  MET X 278      51.683  43.926  18.948  1.00  0.00           C
ATOM   4387  HA  MET X 278      52.368  43.354  19.574  1.00  0.00           H
ATOM   4388  CB  MET X 278      50.263  43.675  19.441  1.00  0.00           C
ATOM   4389  HB2 MET X 278      50.102  44.214  20.374  1.00  0.00           H
ATOM   4390  HB3 MET X 278      49.540  44.068  18.725  1.00  0.00           H
ATOM   4391  CG  MET X 278      49.997  42.193  19.791  1.00  0.00           C
ATOM   4392  HG2 MET X 278      49.827  41.779  18.797  1.00  0.00           H
ATOM   4393  HG3 MET X 278      50.855  41.762  20.308  1.00  0.00           H
ATOM   4394  SD  MET X 278      48.483  41.929  20.626  1.00  0.00           S
ATOM   4395  CE  MET X 278      48.692  40.147  20.743  1.00  0.00           C
ATOM   4396  HE1 MET X 278      48.177  39.912  21.675  1.00  0.00           H
ATOM   4397  HE2 MET X 278      48.147  39.583  19.986  1.00  0.00           H
ATOM   4398  HE3 MET X 278      49.717  39.795  20.854  1.00  0.00           H
ATOM   4399  C   MET X 278      51.969  43.411  17.517  1.00  0.00           C
ATOM   4400  O   MET X 278      52.293  42.288  17.404  1.00  0.00           O
ATOM   4401  N   GLU X 279      51.798  44.287  16.468  1.00  0.00           N
ATOM   4402  H   GLU X 279      51.517  45.242  16.638  1.00  0.00           H
ATOM   4403  CA  GLU X 279      52.074  43.916  15.069  1.00  0.00           C
ATOM   4404  HA  GLU X 279      51.503  43.012  14.854  1.00  0.00           H
ATOM   4405  CB  GLU X 279      51.442  44.848  14.073  1.00  0.00           C
ATOM   4406  HB2 GLU X 279      50.363  44.745  14.192  1.00  0.00           H
ATOM   4407  HB3 GLU X 279      51.842  45.848  14.241  1.00  0.00           H
ATOM   4408  CG  GLU X 279      51.796  44.516  12.650  1.00  0.00           C
ATOM   4409  HG2 GLU X 279      52.840  44.787  12.489  1.00  0.00           H
ATOM   4410  HG3 GLU X 279      51.697  43.464  12.386  1.00  0.00           H
ATOM   4411  CD  GLU X 279      50.975  45.353  11.606  1.00  0.00           C
ATOM   4412  OE1 GLU X 279      50.750  44.910  10.477  1.00  0.00           O
ATOM   4413  OE2 GLU X 279      50.657  46.529  11.907  1.00  0.00           O
ATOM   4414  C   GLU X 279      53.593  43.749  14.825  1.00  0.00           C
ATOM   4415  O   GLU X 279      54.061  42.951  14.036  1.00  0.00           O
ATOM   4416  N   ASP X 280      54.422  44.468  15.642  1.00  0.00           N
ATOM   4417  H   ASP X 280      54.120  45.216  16.250  1.00  0.00           H
ATOM   4418  CA  ASP X 280      55.893  44.251  15.578  1.00  0.00           C
ATOM   4419  HA  ASP X 280      56.177  44.338  14.529  1.00  0.00           H
ATOM   4420  CB  ASP X 280      56.535  45.287  16.430  1.00  0.00           C
ATOM   4421  HB2 ASP X 280      55.925  46.185  16.333  1.00  0.00           H
ATOM   4422  HB3 ASP X 280      56.571  45.030  17.488  1.00  0.00           H
ATOM   4423  CG  ASP X 280      57.998  45.530  15.973  1.00  0.00           C
ATOM   4424  OD1 ASP X 280      58.394  45.136  14.853  1.00  0.00           O
ATOM   4425  OD2 ASP X 280      58.710  45.919  16.865  1.00  0.00           O
ATOM   4426  C   ASP X 280      56.290  42.846  16.106  1.00  0.00           C
ATOM   4427  O   ASP X 280      57.464  42.453  15.992  1.00  0.00           O
ATOM   4428  N   TRP X 281      55.380  42.039  16.702  1.00  0.00           N
ATOM   4429  H   TRP X 281      54.442  42.405  16.792  1.00  0.00           H
ATOM   4430  CA  TRP X 281      55.678  40.640  17.070  1.00  0.00           C
ATOM   4431  HA  TRP X 281      56.718  40.434  16.813  1.00  0.00           H
ATOM   4432  CB  TRP X 281      55.694  40.498  18.629  1.00  0.00           C
ATOM   4433  HB2 TRP X 281      56.563  41.090  18.916  1.00  0.00           H
ATOM   4434  HB3 TRP X 281      54.735  40.821  19.033  1.00  0.00           H
ATOM   4435  CG  TRP X 281      56.024  39.184  19.158  1.00  0.00           C
ATOM   4436  CD1 TRP X 281      57.157  38.482  19.063  1.00  0.00           C
ATOM   4437  HD1 TRP X 281      58.049  38.929  18.649  1.00  0.00           H
ATOM   4438  NE1 TRP X 281      57.086  37.299  19.751  1.00  0.00           N
ATOM   4439  HE1 TRP X 281      57.802  36.590  19.823  1.00  0.00           H
ATOM   4440  CE2 TRP X 281      55.819  37.120  20.233  1.00  0.00           C
ATOM   4441  CZ2 TRP X 281      55.185  36.057  20.922  1.00  0.00           C
ATOM   4442  HZ2 TRP X 281      55.806  35.187  21.079  1.00  0.00           H
ATOM   4443  CH2 TRP X 281      53.855  36.260  21.427  1.00  0.00           C
ATOM   4444  HH2 TRP X 281      53.315  35.451  21.897  1.00  0.00           H
ATOM   4445  CZ3 TRP X 281      53.200  37.485  21.112  1.00  0.00           C
ATOM   4446  HZ3 TRP X 281      52.155  37.519  21.383  1.00  0.00           H
ATOM   4447  CE3 TRP X 281      53.864  38.502  20.397  1.00  0.00           C
ATOM   4448  HE3 TRP X 281      53.364  39.434  20.180  1.00  0.00           H
ATOM   4449  CD2 TRP X 281      55.132  38.351  19.921  1.00  0.00           C
ATOM   4450  C   TRP X 281      54.744  39.510  16.413  1.00  0.00           C
ATOM   4451  O   TRP X 281      54.965  38.304  16.453  1.00  0.00           O
ATOM   4452  N   ILE X 282      53.621  39.948  15.773  1.00  0.00           N
ATOM   4453  H   ILE X 282      53.437  40.937  15.869  1.00  0.00           H
ATOM   4454  CA  ILE X 282      52.702  39.170  14.875  1.00  0.00           C
ATOM   4455  HA  ILE X 282      53.160  38.204  14.664  1.00  0.00           H
ATOM   4456  CB  ILE X 282      51.338  38.888  15.665  1.00  0.00           C
ATOM   4457  HB  ILE X 282      50.951  39.878  15.905  1.00  0.00           H
ATOM   4458  CG2 ILE X 282      50.349  38.101  14.793  1.00  0.00           C
ATOM   4459 HG21 ILE X 282      50.340  38.551  13.800  1.00  0.00           H
ATOM   4460 HG22 ILE X 282      50.624  37.053  14.673  1.00  0.00           H
ATOM   4461 HG23 ILE X 282      49.356  38.193  15.233  1.00  0.00           H
ATOM   4462  CG1 ILE X 282      51.458  38.123  17.042  1.00  0.00           C
ATOM   4463 HG12 ILE X 282      51.788  37.123  16.760  1.00  0.00           H
ATOM   4464 HG13 ILE X 282      52.366  38.399  17.578  1.00  0.00           H
ATOM   4465  CD1 ILE X 282      50.371  37.960  18.049  1.00  0.00           C
ATOM   4466 HD11 ILE X 282      49.972  38.898  18.436  1.00  0.00           H
ATOM   4467 HD12 ILE X 282      49.525  37.385  17.671  1.00  0.00           H
ATOM   4468 HD13 ILE X 282      50.759  37.393  18.895  1.00  0.00           H
ATOM   4469  C   ILE X 282      52.525  40.027  13.602  1.00  0.00           C
ATOM   4470  O   ILE X 282      51.670  40.918  13.617  1.00  0.00           O
ATOM   4471  N   PRO X 283      53.300  39.736  12.499  1.00  0.00           N
ATOM   4472  CD  PRO X 283      54.410  38.773  12.422  1.00  0.00           C
ATOM   4473  HD2 PRO X 283      53.966  37.830  12.102  1.00  0.00           H
ATOM   4474  HD3 PRO X 283      54.917  38.716  13.386  1.00  0.00           H
ATOM   4475  CG  PRO X 283      55.405  39.300  11.321  1.00  0.00           C
ATOM   4476  HG2 PRO X 283      55.990  38.511  10.848  1.00  0.00           H
ATOM   4477  HG3 PRO X 283      55.986  40.096  11.786  1.00  0.00           H
ATOM   4478  CB  PRO X 283      54.380  39.889  10.352  1.00  0.00           C
ATOM   4479  HB2 PRO X 283      53.896  39.096   9.783  1.00  0.00           H
ATOM   4480  HB3 PRO X 283      54.891  40.595   9.698  1.00  0.00           H
ATOM   4481  CA  PRO X 283      53.327  40.471  11.273  1.00  0.00           C
ATOM   4482  HA  PRO X 283      53.623  41.456  11.633  1.00  0.00           H
ATOM   4483  C   PRO X 283      51.959  40.661  10.625  1.00  0.00           C
ATOM   4484  O   PRO X 283      51.637  41.687  10.018  1.00  0.00           O
ATOM   4485  N   HIE X 284      51.083  39.681  10.858  1.00  0.00           N
ATOM   4486  H   HIE X 284      51.415  38.916  11.429  1.00  0.00           H
ATOM   4487  CA  HIE X 284      49.792  39.575  10.209  1.00  0.00           C
ATOM   4488  HA  HIE X 284      49.822  40.298   9.394  1.00  0.00           H
ATOM   4489  CB  HIE X 284      49.590  38.139   9.722  1.00  0.00           C
ATOM   4490  HB2 HIE X 284      48.546  38.134   9.410  1.00  0.00           H
ATOM   4491  HB3 HIE X 284      50.317  37.945   8.933  1.00  0.00           H
ATOM   4492  CG  HIE X 284      49.781  37.140  10.809  1.00  0.00           C
ATOM   4493  ND1 HIE X 284      51.003  36.563  11.168  1.00  0.00           N
ATOM   4494  CE1 HIE X 284      50.703  35.747  12.181  1.00  0.00           C
ATOM   4495  HE1 HIE X 284      51.399  35.099  12.692  1.00  0.00           H
ATOM   4496  NE2 HIE X 284      49.412  35.840  12.492  1.00  0.00           N
ATOM   4497  HE2 HIE X 284      48.886  35.360  13.208  1.00  0.00           H
ATOM   4498  CD2 HIE X 284      48.862  36.659  11.578  1.00  0.00           C
ATOM   4499  HD2 HIE X 284      47.816  36.890  11.445  1.00  0.00           H
ATOM   4500  C   HIE X 284      48.613  39.965  11.138  1.00  0.00           C
ATOM   4501  O   HIE X 284      47.494  39.796  10.712  1.00  0.00           O
ATOM   4502  N   LEU X 285      48.876  40.525  12.318  1.00  0.00           N
ATOM   4503  H   LEU X 285      49.852  40.703  12.506  1.00  0.00           H
ATOM   4504  CA  LEU X 285      47.808  41.042  13.145  1.00  0.00           C
ATOM   4505  HA  LEU X 285      47.128  40.241  13.434  1.00  0.00           H
ATOM   4506  CB  LEU X 285      48.546  41.532  14.426  1.00  0.00           C
ATOM   4507  HB2 LEU X 285      49.022  40.688  14.925  1.00  0.00           H
ATOM   4508  HB3 LEU X 285      49.422  42.156  14.250  1.00  0.00           H
ATOM   4509  CG  LEU X 285      47.663  42.297  15.435  1.00  0.00           C
ATOM   4510  HG  LEU X 285      47.019  43.007  14.916  1.00  0.00           H
ATOM   4511  CD1 LEU X 285      46.849  41.304  16.266  1.00  0.00           C
ATOM   4512 HD11 LEU X 285      46.554  40.400  15.734  1.00  0.00           H
ATOM   4513 HD12 LEU X 285      47.243  41.079  17.257  1.00  0.00           H
ATOM   4514 HD13 LEU X 285      45.922  41.808  16.541  1.00  0.00           H
ATOM   4515  CD2 LEU X 285      48.566  43.191  16.316  1.00  0.00           C
ATOM   4516 HD21 LEU X 285      47.844  43.681  16.971  1.00  0.00           H
ATOM   4517 HD22 LEU X 285      49.253  42.699  17.005  1.00  0.00           H
ATOM   4518 HD23 LEU X 285      49.062  43.894  15.646  1.00  0.00           H
ATOM   4519  C   LEU X 285      46.996  42.260  12.627  1.00  0.00           C
ATOM   4520  O   LEU X 285      47.502  43.356  12.310  1.00  0.00           O
ATOM   4521  N   LYS X 286      45.698  42.005  12.657  1.00  0.00           N
ATOM   4522  H   LYS X 286      45.456  41.080  12.984  1.00  0.00           H
ATOM   4523  CA  LYS X 286      44.719  43.012  12.261  1.00  0.00           C
ATOM   4524  HA  LYS X 286      45.094  43.638  11.451  1.00  0.00           H
ATOM   4525  CB  LYS X 286      43.495  42.319  11.734  1.00  0.00           C
ATOM   4526  HB2 LYS X 286      43.823  41.720  10.884  1.00  0.00           H
ATOM   4527  HB3 LYS X 286      43.185  41.562  12.454  1.00  0.00           H
ATOM   4528  CG  LYS X 286      42.329  43.137  11.186  1.00  0.00           C
ATOM   4529  HG2 LYS X 286      41.983  43.844  11.940  1.00  0.00           H
ATOM   4530  HG3 LYS X 286      42.637  43.773  10.356  1.00  0.00           H
ATOM   4531  CD  LYS X 286      41.223  42.044  10.648  1.00  0.00           C
ATOM   4532  HD2 LYS X 286      41.819  41.303  10.115  1.00  0.00           H
ATOM   4533  HD3 LYS X 286      40.626  41.627  11.459  1.00  0.00           H
ATOM   4534  CE  LYS X 286      40.456  42.749   9.506  1.00  0.00           C
ATOM   4535  HE2 LYS X 286      39.970  43.562  10.044  1.00  0.00           H
ATOM   4536  HE3 LYS X 286      41.054  43.236   8.736  1.00  0.00           H
ATOM   4537  NZ  LYS X 286      39.360  42.015   8.912  1.00  0.00           N
ATOM   4538  HZ1 LYS X 286      38.562  42.023   9.532  1.00  0.00           H
ATOM   4539  HZ2 LYS X 286      39.113  42.520   8.073  1.00  0.00           H
ATOM   4540  HZ3 LYS X 286      39.633  41.051   8.788  1.00  0.00           H
ATOM   4541  C   LYS X 286      44.306  43.927  13.387  1.00  0.00           C
ATOM   4542  O   LYS X 286      44.062  43.445  14.465  1.00  0.00           O
ATOM   4543  N   ARG X 287      44.379  45.199  13.127  1.00  0.00           N
ATOM   4544  H   ARG X 287      44.495  45.434  12.152  1.00  0.00           H
ATOM   4545  CA  ARG X 287      44.254  46.295  14.145  1.00  0.00           C
ATOM   4546  HA  ARG X 287      44.028  45.769  15.072  1.00  0.00           H
ATOM   4547  CB  ARG X 287      45.580  47.087  14.415  1.00  0.00           C
ATOM   4548  HB2 ARG X 287      45.813  47.601  13.482  1.00  0.00           H
ATOM   4549  HB3 ARG X 287      45.621  47.796  15.242  1.00  0.00           H
ATOM   4550  CG  ARG X 287      46.679  46.065  14.626  1.00  0.00           C
ATOM   4551  HG2 ARG X 287      46.344  45.371  15.396  1.00  0.00           H
ATOM   4552  HG3 ARG X 287      46.844  45.455  13.738  1.00  0.00           H
ATOM   4553  CD  ARG X 287      48.034  46.708  14.963  1.00  0.00           C
ATOM   4554  HD2 ARG X 287      47.796  47.448  15.727  1.00  0.00           H
ATOM   4555  HD3 ARG X 287      48.704  45.943  15.356  1.00  0.00           H
ATOM   4556  NE  ARG X 287      48.586  47.406  13.807  1.00  0.00           N
ATOM   4557  HE  ARG X 287      49.089  46.752  13.224  1.00  0.00           H
ATOM   4558  CZ  ARG X 287      48.612  48.611  13.335  1.00  0.00           C
ATOM   4559  NH1 ARG X 287      48.049  49.587  13.947  1.00  0.00           N
ATOM   4560 HH11 ARG X 287      47.651  49.361  14.848  1.00  0.00           H
ATOM   4561 HH12 ARG X 287      48.081  50.514  13.548  1.00  0.00           H
ATOM   4562  NH2 ARG X 287      49.183  48.892  12.237  1.00  0.00           N
ATOM   4563 HH21 ARG X 287      49.829  48.240  11.815  1.00  0.00           H
ATOM   4564 HH22 ARG X 287      48.960  49.756  11.764  1.00  0.00           H
ATOM   4565  C   ARG X 287      43.100  47.099  13.801  1.00  0.00           C
ATOM   4566  O   ARG X 287      43.195  48.024  12.990  1.00  0.00           O
ATOM   4567  N   GLY X 288      41.874  46.701  14.263  1.00  0.00           N
ATOM   4568  H   GLY X 288      41.967  46.026  15.008  1.00  0.00           H
ATOM   4569  CA  GLY X 288      40.753  47.550  14.153  1.00  0.00           C
ATOM   4570  HA2 GLY X 288      40.874  48.153  13.254  1.00  0.00           H
ATOM   4571  HA3 GLY X 288      39.860  46.938  14.023  1.00  0.00           H
ATOM   4572  C   GLY X 288      40.698  48.517  15.378  1.00  0.00           C
ATOM   4573  O   GLY X 288      41.332  48.291  16.447  1.00  0.00           O
ATOM   4574  N   HIE X 289      40.138  49.739  15.173  1.00  0.00           N
ATOM   4575  H   HIE X 289      39.947  49.991  14.214  1.00  0.00           H
ATOM   4576  CA  HIE X 289      40.111  50.825  16.144  1.00  0.00           C
ATOM   4577  HA  HIE X 289      40.153  50.444  17.164  1.00  0.00           H
ATOM   4578  CB  HIE X 289      41.261  51.819  15.871  1.00  0.00           C
ATOM   4579  HB2 HIE X 289      42.184  51.279  16.084  1.00  0.00           H
ATOM   4580  HB3 HIE X 289      41.297  52.240  14.866  1.00  0.00           H
ATOM   4581  CG  HIE X 289      41.304  52.912  16.897  1.00  0.00           C
ATOM   4582  ND1 HIE X 289      41.897  52.865  18.224  1.00  0.00           N
ATOM   4583  CE1 HIE X 289      41.596  54.065  18.785  1.00  0.00           C
ATOM   4584  HE1 HIE X 289      41.875  54.393  19.775  1.00  0.00           H
ATOM   4585  NE2 HIE X 289      41.116  54.909  17.845  1.00  0.00           N
ATOM   4586  HE2 HIE X 289      40.708  55.797  18.100  1.00  0.00           H
ATOM   4587  CD2 HIE X 289      40.778  54.200  16.696  1.00  0.00           C
ATOM   4588  HD2 HIE X 289      40.357  54.544  15.763  1.00  0.00           H
ATOM   4589  C   HIE X 289      38.785  51.590  16.058  1.00  0.00           C
ATOM   4590  O   HIE X 289      38.317  51.921  14.953  1.00  0.00           O
ATOM   4591  N   ILE X 290      38.177  51.987  17.193  1.00  0.00           N
ATOM   4592  H   ILE X 290      38.496  51.466  17.997  1.00  0.00           H
ATOM   4593  CA  ILE X 290      36.756  52.449  17.336  1.00  0.00           C
ATOM   4594  HA  ILE X 290      36.406  52.550  16.309  1.00  0.00           H
ATOM   4595  CB  ILE X 290      35.888  51.430  18.105  1.00  0.00           C
ATOM   4596  HB  ILE X 290      36.270  51.129  19.081  1.00  0.00           H
ATOM   4597  CG2 ILE X 290      34.523  52.145  18.447  1.00  0.00           C
ATOM   4598 HG21 ILE X 290      33.944  51.412  19.008  1.00  0.00           H
ATOM   4599 HG22 ILE X 290      34.826  52.947  19.119  1.00  0.00           H
ATOM   4600 HG23 ILE X 290      34.043  52.497  17.534  1.00  0.00           H
ATOM   4601  CG1 ILE X 290      35.756  50.138  17.309  1.00  0.00           C
ATOM   4602 HG12 ILE X 290      35.044  50.278  16.495  1.00  0.00           H
ATOM   4603 HG13 ILE X 290      36.733  49.734  17.042  1.00  0.00           H
ATOM   4604  CD1 ILE X 290      35.291  48.925  18.170  1.00  0.00           C
ATOM   4605 HD11 ILE X 290      35.818  48.812  19.117  1.00  0.00           H
ATOM   4606 HD12 ILE X 290      34.224  49.051  18.354  1.00  0.00           H
ATOM   4607 HD13 ILE X 290      35.494  48.029  17.582  1.00  0.00           H
ATOM   4608  C   ILE X 290      36.759  53.889  17.865  1.00  0.00           C
ATOM   4609  O   ILE X 290      37.517  54.149  18.780  1.00  0.00           O
ATOM   4610  N   GLU X 291      36.007  54.807  17.213  1.00  0.00           N
ATOM   4611  H   GLU X 291      35.405  54.552  16.443  1.00  0.00           H
ATOM   4612  CA  GLU X 291      36.017  56.221  17.521  1.00  0.00           C
ATOM   4613  HA  GLU X 291      37.051  56.399  17.815  1.00  0.00           H
ATOM   4614  CB  GLU X 291      35.737  56.945  16.168  1.00  0.00           C
ATOM   4615  HB2 GLU X 291      35.893  58.016  16.301  1.00  0.00           H
ATOM   4616  HB3 GLU X 291      36.468  56.603  15.435  1.00  0.00           H
ATOM   4617  CG  GLU X 291      34.359  56.828  15.568  1.00  0.00           C
ATOM   4618  HG2 GLU X 291      33.606  57.169  16.278  1.00  0.00           H
ATOM   4619  HG3 GLU X 291      34.341  57.548  14.750  1.00  0.00           H
ATOM   4620  CD  GLU X 291      33.840  55.469  15.046  1.00  0.00           C
ATOM   4621  OE1 GLU X 291      34.649  54.773  14.422  1.00  0.00           O
ATOM   4622  OE2 GLU X 291      32.641  55.153  15.194  1.00  0.00           O
ATOM   4623  C   GLU X 291      34.937  56.537  18.650  1.00  0.00           C
ATOM   4624  O   GLU X 291      33.842  55.927  18.610  1.00  0.00           O
ATOM   4625  N   ASP X 292      35.144  57.534  19.527  1.00  0.00           N
ATOM   4626  H   ASP X 292      35.998  58.065  19.437  1.00  0.00           H
ATOM   4627  CA  ASP X 292      34.261  57.969  20.666  1.00  0.00           C
ATOM   4628  HA  ASP X 292      35.050  58.471  21.226  1.00  0.00           H
ATOM   4629  CB  ASP X 292      33.160  58.973  20.283  1.00  0.00           C
ATOM   4630  HB2 ASP X 292      33.474  59.657  19.495  1.00  0.00           H
ATOM   4631  HB3 ASP X 292      32.281  58.424  19.947  1.00  0.00           H
ATOM   4632  CG  ASP X 292      32.755  59.856  21.495  1.00  0.00           C
ATOM   4633  OD1 ASP X 292      33.444  59.725  22.548  1.00  0.00           O
ATOM   4634  OD2 ASP X 292      31.766  60.598  21.498  1.00  0.00           O
ATOM   4635  C   ASP X 292      33.758  56.783  21.540  1.00  0.00           C
ATOM   4636  O   ASP X 292      32.540  56.596  21.735  1.00  0.00           O
ATOM   4637  N   CYS X 293      34.649  55.947  22.082  1.00  0.00           N
ATOM   4638  H   CYS X 293      35.579  56.180  21.764  1.00  0.00           H
ATOM   4639  CA  CYS X 293      34.309  54.626  22.711  1.00  0.00           C
ATOM   4640  HA  CYS X 293      33.374  54.704  23.267  1.00  0.00           H
ATOM   4641  CB  CYS X 293      34.031  53.570  21.634  1.00  0.00           C
ATOM   4642  HB2 CYS X 293      33.322  54.055  20.963  1.00  0.00           H
ATOM   4643  HB3 CYS X 293      34.921  53.404  21.027  1.00  0.00           H
ATOM   4644  SG  CYS X 293      33.485  52.003  22.439  1.00  0.00           S
ATOM   4645  HG  CYS X 293      33.490  52.428  23.706  1.00  0.00           H
ATOM   4646  C   CYS X 293      35.546  54.291  23.639  1.00  0.00           C
ATOM   4647  O   CYS X 293      36.662  54.651  23.301  1.00  0.00           O
ATOM   4648  N   GLY X 294      35.329  53.572  24.772  1.00  0.00           N
ATOM   4649  H   GLY X 294      34.420  53.237  25.060  1.00  0.00           H
ATOM   4650  CA  GLY X 294      36.360  53.317  25.739  1.00  0.00           C
ATOM   4651  HA2 GLY X 294      37.339  53.659  25.406  1.00  0.00           H
ATOM   4652  HA3 GLY X 294      36.046  53.874  26.622  1.00  0.00           H
ATOM   4653  C   GLY X 294      36.609  51.884  26.202  1.00  0.00           C
ATOM   4654  O   GLY X 294      36.813  51.029  25.362  1.00  0.00           O
ATOM   4655  N   HIP X 295      36.730  51.631  27.467  1.00  0.00           N
ATOM   4656  H   HIP X 295      36.742  52.408  28.111  1.00  0.00           H
ATOM   4657  CA  HIP X 295      37.000  50.265  27.974  1.00  0.00           C
ATOM   4658  HA  HIP X 295      37.915  49.868  27.535  1.00  0.00           H
ATOM   4659  CB  HIP X 295      37.289  50.368  29.523  1.00  0.00           C
ATOM   4660  HB2 HIP X 295      37.770  51.284  29.865  1.00  0.00           H
ATOM   4661  HB3 HIP X 295      36.339  50.397  30.057  1.00  0.00           H
ATOM   4662  CG  HIP X 295      38.268  49.275  30.061  1.00  0.00           C
ATOM   4663  ND1 HIP X 295      39.610  49.204  29.683  1.00  0.00           N
ATOM   4664  HD1 HIP X 295      40.082  50.014  29.306  1.00  0.00           H
ATOM   4665  CE1 HIP X 295      40.120  48.020  30.130  1.00  0.00           C
ATOM   4666  HE1 HIP X 295      41.143  47.764  29.899  1.00  0.00           H
ATOM   4667  NE2 HIP X 295      39.154  47.322  30.737  1.00  0.00           N
ATOM   4668  HE2 HIP X 295      39.197  46.405  31.157  1.00  0.00           H
ATOM   4669  CD2 HIP X 295      37.956  48.051  30.656  1.00  0.00           C
ATOM   4670  HD2 HIP X 295      36.946  47.752  30.897  1.00  0.00           H
ATOM   4671  C   HIP X 295      35.967  49.201  27.738  1.00  0.00           C
ATOM   4672  O   HIP X 295      36.310  48.026  27.669  1.00  0.00           O
ATOM   4673  N   TRP X 296      34.671  49.446  27.670  1.00  0.00           N
ATOM   4674  H   TRP X 296      34.425  50.425  27.696  1.00  0.00           H
ATOM   4675  CA  TRP X 296      33.596  48.526  27.641  1.00  0.00           C
ATOM   4676  HA  TRP X 296      33.964  47.549  27.957  1.00  0.00           H
ATOM   4677  CB  TRP X 296      32.569  49.001  28.723  1.00  0.00           C
ATOM   4678  HB2 TRP X 296      32.126  49.946  28.407  1.00  0.00           H
ATOM   4679  HB3 TRP X 296      31.679  48.374  28.658  1.00  0.00           H
ATOM   4680  CG  TRP X 296      33.056  49.179  30.079  1.00  0.00           C
ATOM   4681  CD1 TRP X 296      33.081  50.475  30.648  1.00  0.00           C
ATOM   4682  HD1 TRP X 296      32.658  51.408  30.305  1.00  0.00           H
ATOM   4683  NE1 TRP X 296      33.598  50.421  31.941  1.00  0.00           N
ATOM   4684  HE1 TRP X 296      33.559  51.210  32.571  1.00  0.00           H
ATOM   4685  CE2 TRP X 296      34.047  49.092  32.199  1.00  0.00           C
ATOM   4686  CZ2 TRP X 296      34.528  48.513  33.396  1.00  0.00           C
ATOM   4687  HZ2 TRP X 296      34.691  49.123  34.272  1.00  0.00           H
ATOM   4688  CH2 TRP X 296      34.940  47.204  33.341  1.00  0.00           C
ATOM   4689  HH2 TRP X 296      35.338  46.730  34.227  1.00  0.00           H
ATOM   4690  CZ3 TRP X 296      34.717  46.385  32.189  1.00  0.00           C
ATOM   4691  HZ3 TRP X 296      34.953  45.331  32.211  1.00  0.00           H
ATOM   4692  CE3 TRP X 296      34.066  46.958  31.087  1.00  0.00           C
ATOM   4693  HE3 TRP X 296      33.685  46.246  30.370  1.00  0.00           H
ATOM   4694  CD2 TRP X 296      33.750  48.288  31.000  1.00  0.00           C
ATOM   4695  C   TRP X 296      33.013  48.225  26.248  1.00  0.00           C
ATOM   4696  O   TRP X 296      31.768  47.931  26.127  1.00  0.00           O
ATOM   4697  N   THR X 297      33.888  48.140  25.267  1.00  0.00           N
ATOM   4698  H   THR X 297      34.830  47.966  25.586  1.00  0.00           H
ATOM   4699  CA  THR X 297      33.584  48.233  23.813  1.00  0.00           C
ATOM   4700  HA  THR X 297      33.271  49.266  23.659  1.00  0.00           H
ATOM   4701  CB  THR X 297      34.784  47.978  22.957  1.00  0.00           C
ATOM   4702  HB  THR X 297      34.391  47.871  21.946  1.00  0.00           H
ATOM   4703  CG2 THR X 297      35.874  49.061  22.860  1.00  0.00           C
ATOM   4704 HG21 THR X 297      36.388  49.163  23.816  1.00  0.00           H
ATOM   4705 HG22 THR X 297      36.620  48.775  22.119  1.00  0.00           H
ATOM   4706 HG23 THR X 297      35.405  50.012  22.607  1.00  0.00           H
ATOM   4707  OG1 THR X 297      35.458  46.795  23.316  1.00  0.00           O
ATOM   4708  HG1 THR X 297      36.229  47.021  23.841  1.00  0.00           H
ATOM   4709  C   THR X 297      32.336  47.380  23.344  1.00  0.00           C
ATOM   4710  O   THR X 297      31.552  47.998  22.564  1.00  0.00           O
ATOM   4711  N   GLN X 298      32.242  46.104  23.762  1.00  0.00           N
ATOM   4712  H   GLN X 298      32.902  45.779  24.455  1.00  0.00           H
ATOM   4713  CA  GLN X 298      31.181  45.247  23.351  1.00  0.00           C
ATOM   4714  HA  GLN X 298      31.245  45.043  22.282  1.00  0.00           H
ATOM   4715  CB  GLN X 298      31.545  43.858  23.803  1.00  0.00           C
ATOM   4716  HB2 GLN X 298      30.861  43.148  23.338  1.00  0.00           H
ATOM   4717  HB3 GLN X 298      32.581  43.602  23.581  1.00  0.00           H
ATOM   4718  CG  GLN X 298      31.378  43.534  25.312  1.00  0.00           C
ATOM   4719  HG2 GLN X 298      30.366  43.740  25.658  1.00  0.00           H
ATOM   4720  HG3 GLN X 298      31.527  42.455  25.345  1.00  0.00           H
ATOM   4721  CD  GLN X 298      32.416  44.030  26.351  1.00  0.00           C
ATOM   4722  OE1 GLN X 298      33.347  44.820  26.116  1.00  0.00           O
ATOM   4723  NE2 GLN X 298      32.333  43.515  27.538  1.00  0.00           N
ATOM   4724 HE21 GLN X 298      32.974  43.759  28.279  1.00  0.00           H
ATOM   4725 HE22 GLN X 298      31.706  42.742  27.708  1.00  0.00           H
ATOM   4726  C   GLN X 298      29.802  45.687  23.745  1.00  0.00           C
ATOM   4727  O   GLN X 298      28.865  45.519  22.911  1.00  0.00           O
ATOM   4728  N   MET X 299      29.696  46.279  24.945  1.00  0.00           N
ATOM   4729  H   MET X 299      30.572  46.468  25.410  1.00  0.00           H
ATOM   4730  CA  MET X 299      28.440  46.977  25.487  1.00  0.00           C
ATOM   4731  HA  MET X 299      27.615  46.483  24.974  1.00  0.00           H
ATOM   4732  CB  MET X 299      28.063  46.523  26.955  1.00  0.00           C
ATOM   4733  HB2 MET X 299      27.127  46.932  27.335  1.00  0.00           H
ATOM   4734  HB3 MET X 299      27.926  45.442  26.964  1.00  0.00           H
ATOM   4735  CG  MET X 299      29.130  46.767  27.998  1.00  0.00           C
ATOM   4736  HG2 MET X 299      29.922  46.087  27.686  1.00  0.00           H
ATOM   4737  HG3 MET X 299      29.516  47.786  27.963  1.00  0.00           H
ATOM   4738  SD  MET X 299      28.600  46.343  29.680  1.00  0.00           S
ATOM   4739  CE  MET X 299      30.274  46.110  30.303  1.00  0.00           C
ATOM   4740  HE1 MET X 299      30.298  45.808  31.350  1.00  0.00           H
ATOM   4741  HE2 MET X 299      30.584  45.248  29.713  1.00  0.00           H
ATOM   4742  HE3 MET X 299      30.885  47.007  30.195  1.00  0.00           H
ATOM   4743  C   MET X 299      28.410  48.526  25.306  1.00  0.00           C
ATOM   4744  O   MET X 299      27.374  49.071  25.384  1.00  0.00           O
ATOM   4745  N   ASP X 300      29.520  49.227  24.984  1.00  0.00           N
ATOM   4746  H   ASP X 300      30.372  48.689  24.916  1.00  0.00           H
ATOM   4747  CA  ASP X 300      29.563  50.712  24.902  1.00  0.00           C
ATOM   4748  HA  ASP X 300      28.836  51.166  25.575  1.00  0.00           H
ATOM   4749  CB  ASP X 300      31.022  51.097  25.292  1.00  0.00           C
ATOM   4750  HB2 ASP X 300      31.414  50.697  26.228  1.00  0.00           H
ATOM   4751  HB3 ASP X 300      31.693  50.688  24.537  1.00  0.00           H
ATOM   4752  CG  ASP X 300      31.266  52.593  25.313  1.00  0.00           C
ATOM   4753  OD1 ASP X 300      32.418  53.008  25.114  1.00  0.00           O
ATOM   4754  OD2 ASP X 300      30.342  53.332  25.682  1.00  0.00           O
ATOM   4755  C   ASP X 300      29.203  51.236  23.483  1.00  0.00           C
ATOM   4756  O   ASP X 300      28.374  52.163  23.393  1.00  0.00           O
ATOM   4757  N   LYS X 301      29.611  50.566  22.371  1.00  0.00           N
ATOM   4758  H   LYS X 301      30.310  49.861  22.559  1.00  0.00           H
ATOM   4759  CA  LYS X 301      29.256  51.033  21.023  1.00  0.00           C
ATOM   4760  HA  LYS X 301      28.213  51.347  20.969  1.00  0.00           H
ATOM   4761  CB  LYS X 301      30.264  52.133  20.559  1.00  0.00           C
ATOM   4762  HB2 LYS X 301      30.351  52.919  21.309  1.00  0.00           H
ATOM   4763  HB3 LYS X 301      31.236  51.707  20.313  1.00  0.00           H
ATOM   4764  CG  LYS X 301      29.854  52.947  19.375  1.00  0.00           C
ATOM   4765  HG2 LYS X 301      29.546  52.329  18.532  1.00  0.00           H
ATOM   4766  HG3 LYS X 301      29.049  53.608  19.695  1.00  0.00           H
ATOM   4767  CD  LYS X 301      30.948  53.872  18.856  1.00  0.00           C
ATOM   4768  HD2 LYS X 301      31.455  54.381  19.676  1.00  0.00           H
ATOM   4769  HD3 LYS X 301      31.657  53.314  18.245  1.00  0.00           H
ATOM   4770  CE  LYS X 301      30.288  54.947  17.948  1.00  0.00           C
ATOM   4771  HE2 LYS X 301      29.846  54.403  17.114  1.00  0.00           H
ATOM   4772  HE3 LYS X 301      29.484  55.494  18.442  1.00  0.00           H
ATOM   4773  NZ  LYS X 301      31.333  55.843  17.493  1.00  0.00           N
ATOM   4774  HZ1 LYS X 301      31.890  55.517  16.717  1.00  0.00           H
ATOM   4775  HZ2 LYS X 301      30.965  56.753  17.253  1.00  0.00           H
ATOM   4776  HZ3 LYS X 301      32.028  55.887  18.224  1.00  0.00           H
ATOM   4777  C   LYS X 301      29.131  49.818  20.092  1.00  0.00           C
ATOM   4778  O   LYS X 301      29.902  49.668  19.125  1.00  0.00           O
ATOM   4779  N   PRO X 302      28.204  48.951  20.454  1.00  0.00           N
ATOM   4780  CD  PRO X 302      27.216  49.097  21.514  1.00  0.00           C
ATOM   4781  HD2 PRO X 302      26.765  50.070  21.710  1.00  0.00           H
ATOM   4782  HD3 PRO X 302      27.724  48.781  22.425  1.00  0.00           H
ATOM   4783  CG  PRO X 302      26.157  48.091  21.214  1.00  0.00           C
ATOM   4784  HG2 PRO X 302      25.335  48.401  20.569  1.00  0.00           H
ATOM   4785  HG3 PRO X 302      25.722  47.702  22.135  1.00  0.00           H
ATOM   4786  CB  PRO X 302      26.816  46.965  20.470  1.00  0.00           C
ATOM   4787  HB2 PRO X 302      26.090  46.641  19.724  1.00  0.00           H
ATOM   4788  HB3 PRO X 302      27.035  46.042  21.006  1.00  0.00           H
ATOM   4789  CA  PRO X 302      28.108  47.629  19.853  1.00  0.00           C
ATOM   4790  HA  PRO X 302      28.927  47.046  20.275  1.00  0.00           H
ATOM   4791  C   PRO X 302      28.165  47.603  18.334  1.00  0.00           C
ATOM   4792  O   PRO X 302      28.697  46.569  17.859  1.00  0.00           O
ATOM   4793  N   THR X 303      27.556  48.547  17.617  1.00  0.00           N
ATOM   4794  H   THR X 303      27.011  49.285  18.039  1.00  0.00           H
ATOM   4795  CA  THR X 303      27.488  48.385  16.112  1.00  0.00           C
ATOM   4796  HA  THR X 303      27.102  47.388  15.898  1.00  0.00           H
ATOM   4797  CB  THR X 303      26.615  49.458  15.425  1.00  0.00           C
ATOM   4798  HB  THR X 303      26.903  50.502  15.553  1.00  0.00           H
ATOM   4799  CG2 THR X 303      26.479  49.142  13.927  1.00  0.00           C
ATOM   4800 HG21 THR X 303      25.822  49.914  13.524  1.00  0.00           H
ATOM   4801 HG22 THR X 303      27.449  49.031  13.444  1.00  0.00           H
ATOM   4802 HG23 THR X 303      25.943  48.205  13.780  1.00  0.00           H
ATOM   4803  OG1 THR X 303      25.359  49.327  16.078  1.00  0.00           O
ATOM   4804  HG1 THR X 303      24.763  49.838  15.525  1.00  0.00           H
ATOM   4805  C   THR X 303      28.950  48.460  15.549  1.00  0.00           C
ATOM   4806  O   THR X 303      29.291  47.766  14.582  1.00  0.00           O
ATOM   4807  N   GLU X 304      29.778  49.357  16.144  1.00  0.00           N
ATOM   4808  H   GLU X 304      29.354  50.008  16.790  1.00  0.00           H
ATOM   4809  CA  GLU X 304      31.139  49.507  15.633  1.00  0.00           C
ATOM   4810  HA  GLU X 304      31.155  49.539  14.544  1.00  0.00           H
ATOM   4811  CB  GLU X 304      31.683  50.861  16.201  1.00  0.00           C
ATOM   4812  HB2 GLU X 304      31.637  50.786  17.287  1.00  0.00           H
ATOM   4813  HB3 GLU X 304      32.752  51.020  16.057  1.00  0.00           H
ATOM   4814  CG  GLU X 304      30.992  52.078  15.529  1.00  0.00           C
ATOM   4815  HG2 GLU X 304      29.915  52.091  15.699  1.00  0.00           H
ATOM   4816  HG3 GLU X 304      31.400  53.006  15.929  1.00  0.00           H
ATOM   4817  CD  GLU X 304      31.246  52.061  13.980  1.00  0.00           C
ATOM   4818  OE1 GLU X 304      30.337  52.411  13.199  1.00  0.00           O
ATOM   4819  OE2 GLU X 304      32.367  51.687  13.557  1.00  0.00           O
ATOM   4820  C   GLU X 304      32.000  48.300  16.006  1.00  0.00           C
ATOM   4821  O   GLU X 304      32.831  47.865  15.240  1.00  0.00           O
ATOM   4822  N   VAL X 305      31.731  47.583  17.100  1.00  0.00           N
ATOM   4823  H   VAL X 305      30.997  47.935  17.698  1.00  0.00           H
ATOM   4824  CA  VAL X 305      32.293  46.199  17.338  1.00  0.00           C
ATOM   4825  HA  VAL X 305      33.361  46.252  17.126  1.00  0.00           H
ATOM   4826  CB  VAL X 305      31.983  45.847  18.838  1.00  0.00           C
ATOM   4827  HB  VAL X 305      30.998  46.186  19.162  1.00  0.00           H
ATOM   4828  CG1 VAL X 305      31.963  44.340  18.971  1.00  0.00           C
ATOM   4829 HG11 VAL X 305      31.779  44.156  20.029  1.00  0.00           H
ATOM   4830 HG12 VAL X 305      31.144  43.932  18.378  1.00  0.00           H
ATOM   4831 HG13 VAL X 305      32.869  43.839  18.631  1.00  0.00           H
ATOM   4832  CG2 VAL X 305      33.020  46.306  19.793  1.00  0.00           C
ATOM   4833 HG21 VAL X 305      32.736  46.029  20.808  1.00  0.00           H
ATOM   4834 HG22 VAL X 305      33.967  45.770  19.729  1.00  0.00           H
ATOM   4835 HG23 VAL X 305      33.409  47.321  19.721  1.00  0.00           H
ATOM   4836  C   VAL X 305      31.779  45.152  16.348  1.00  0.00           C
ATOM   4837  O   VAL X 305      32.590  44.478  15.655  1.00  0.00           O
ATOM   4838  N   ASN X 306      30.505  45.034  16.129  1.00  0.00           N
ATOM   4839  H   ASN X 306      29.871  45.616  16.659  1.00  0.00           H
ATOM   4840  CA  ASN X 306      29.926  43.956  15.269  1.00  0.00           C
ATOM   4841  HA  ASN X 306      30.219  42.984  15.664  1.00  0.00           H
ATOM   4842  CB  ASN X 306      28.406  43.978  15.291  1.00  0.00           C
ATOM   4843  HB2 ASN X 306      28.094  44.930  14.862  1.00  0.00           H
ATOM   4844  HB3 ASN X 306      28.082  43.252  14.545  1.00  0.00           H
ATOM   4845  CG  ASN X 306      27.772  43.615  16.599  1.00  0.00           C
ATOM   4846  OD1 ASN X 306      28.392  43.203  17.561  1.00  0.00           O
ATOM   4847  ND2 ASN X 306      26.473  43.678  16.656  1.00  0.00           N
ATOM   4848 HD21 ASN X 306      26.056  43.465  17.552  1.00  0.00           H
ATOM   4849 HD22 ASN X 306      25.992  44.275  15.999  1.00  0.00           H
ATOM   4850  C   ASN X 306      30.488  44.126  13.810  1.00  0.00           C
ATOM   4851  O   ASN X 306      30.964  43.140  13.217  1.00  0.00           O
ATOM   4852  N   GLN X 307      30.573  45.406  13.305  1.00  0.00           N
ATOM   4853  H   GLN X 307      30.119  46.135  13.837  1.00  0.00           H
ATOM   4854  CA  GLN X 307      31.078  45.665  11.946  1.00  0.00           C
ATOM   4855  HA  GLN X 307      30.452  44.983  11.370  1.00  0.00           H
ATOM   4856  CB  GLN X 307      30.819  47.116  11.465  1.00  0.00           C
ATOM   4857  HB2 GLN X 307      31.173  47.740  12.285  1.00  0.00           H
ATOM   4858  HB3 GLN X 307      31.358  47.262  10.529  1.00  0.00           H
ATOM   4859  CG  GLN X 307      29.442  47.694  11.314  1.00  0.00           C
ATOM   4860  HG2 GLN X 307      28.810  47.266  12.091  1.00  0.00           H
ATOM   4861  HG3 GLN X 307      29.444  48.764  11.523  1.00  0.00           H
ATOM   4862  CD  GLN X 307      28.905  47.414   9.901  1.00  0.00           C
ATOM   4863  OE1 GLN X 307      29.263  46.480   9.195  1.00  0.00           O
ATOM   4864  NE2 GLN X 307      27.904  48.015   9.412  1.00  0.00           N
ATOM   4865 HE21 GLN X 307      27.786  47.767   8.440  1.00  0.00           H
ATOM   4866 HE22 GLN X 307      27.417  48.751   9.905  1.00  0.00           H
ATOM   4867  C   GLN X 307      32.485  45.118  11.691  1.00  0.00           C
ATOM   4868  O   GLN X 307      32.807  44.812  10.553  1.00  0.00           O
ATOM   4869  N   ILE X 308      33.311  45.022  12.705  1.00  0.00           N
ATOM   4870  H   ILE X 308      33.030  45.409  13.595  1.00  0.00           H
ATOM   4871  CA  ILE X 308      34.695  44.411  12.740  1.00  0.00           C
ATOM   4872  HA  ILE X 308      35.010  44.757  11.755  1.00  0.00           H
ATOM   4873  CB  ILE X 308      35.683  45.003  13.817  1.00  0.00           C
ATOM   4874  HB  ILE X 308      35.239  44.767  14.784  1.00  0.00           H
ATOM   4875  CG2 ILE X 308      37.115  44.457  13.814  1.00  0.00           C
ATOM   4876 HG21 ILE X 308      37.648  44.705  12.896  1.00  0.00           H
ATOM   4877 HG22 ILE X 308      37.620  44.808  14.714  1.00  0.00           H
ATOM   4878 HG23 ILE X 308      37.187  43.373  13.899  1.00  0.00           H
ATOM   4879  CG1 ILE X 308      35.818  46.579  13.712  1.00  0.00           C
ATOM   4880 HG12 ILE X 308      36.372  46.697  12.781  1.00  0.00           H
ATOM   4881 HG13 ILE X 308      34.871  47.096  13.553  1.00  0.00           H
ATOM   4882  CD1 ILE X 308      36.426  47.262  14.960  1.00  0.00           C
ATOM   4883 HD11 ILE X 308      37.515  47.273  15.000  1.00  0.00           H
ATOM   4884 HD12 ILE X 308      36.147  48.315  14.958  1.00  0.00           H
ATOM   4885 HD13 ILE X 308      36.065  46.731  15.841  1.00  0.00           H
ATOM   4886  C   ILE X 308      34.737  42.884  12.881  1.00  0.00           C
ATOM   4887  O   ILE X 308      35.414  42.157  12.168  1.00  0.00           O
ATOM   4888  N   LEU X 309      34.026  42.408  13.878  1.00  0.00           N
ATOM   4889  H   LEU X 309      33.530  43.090  14.433  1.00  0.00           H
ATOM   4890  CA  LEU X 309      34.144  41.001  14.255  1.00  0.00           C
ATOM   4891  HA  LEU X 309      35.201  40.756  14.353  1.00  0.00           H
ATOM   4892  CB  LEU X 309      33.592  40.941  15.709  1.00  0.00           C
ATOM   4893  HB2 LEU X 309      32.562  41.295  15.698  1.00  0.00           H
ATOM   4894  HB3 LEU X 309      33.696  39.889  15.976  1.00  0.00           H
ATOM   4895  CG  LEU X 309      34.460  41.574  16.819  1.00  0.00           C
ATOM   4896  HG  LEU X 309      34.399  42.658  16.722  1.00  0.00           H
ATOM   4897  CD1 LEU X 309      33.892  41.125  18.239  1.00  0.00           C
ATOM   4898 HD11 LEU X 309      32.834  41.384  18.262  1.00  0.00           H
ATOM   4899 HD12 LEU X 309      34.002  40.058  18.434  1.00  0.00           H
ATOM   4900 HD13 LEU X 309      34.446  41.732  18.956  1.00  0.00           H
ATOM   4901  CD2 LEU X 309      35.958  41.126  16.769  1.00  0.00           C
ATOM   4902 HD21 LEU X 309      36.465  41.341  15.829  1.00  0.00           H
ATOM   4903 HD22 LEU X 309      36.534  41.589  17.570  1.00  0.00           H
ATOM   4904 HD23 LEU X 309      35.998  40.046  16.911  1.00  0.00           H
ATOM   4905  C   LEU X 309      33.366  40.034  13.353  1.00  0.00           C
ATOM   4906  O   LEU X 309      33.796  38.909  13.260  1.00  0.00           O
ATOM   4907  N   ILE X 310      32.358  40.459  12.587  1.00  0.00           N
ATOM   4908  H   ILE X 310      32.081  41.426  12.676  1.00  0.00           H
ATOM   4909  CA  ILE X 310      31.585  39.665  11.659  1.00  0.00           C
ATOM   4910  HA  ILE X 310      31.505  38.691  12.141  1.00  0.00           H
ATOM   4911  CB  ILE X 310      30.270  40.294  11.325  1.00  0.00           C
ATOM   4912  HB  ILE X 310      30.385  41.321  10.980  1.00  0.00           H
ATOM   4913  CG2 ILE X 310      29.452  39.559  10.307  1.00  0.00           C
ATOM   4914 HG21 ILE X 310      29.024  38.641  10.709  1.00  0.00           H
ATOM   4915 HG22 ILE X 310      28.704  40.133   9.760  1.00  0.00           H
ATOM   4916 HG23 ILE X 310      30.108  39.146   9.541  1.00  0.00           H
ATOM   4917  CG1 ILE X 310      29.512  40.279  12.645  1.00  0.00           C
ATOM   4918 HG12 ILE X 310      29.198  39.239  12.736  1.00  0.00           H
ATOM   4919 HG13 ILE X 310      30.029  40.652  13.529  1.00  0.00           H
ATOM   4920  CD1 ILE X 310      28.242  41.148  12.496  1.00  0.00           C
ATOM   4921 HD11 ILE X 310      27.470  40.910  13.228  1.00  0.00           H
ATOM   4922 HD12 ILE X 310      28.544  42.179  12.677  1.00  0.00           H
ATOM   4923 HD13 ILE X 310      27.772  41.055  11.516  1.00  0.00           H
ATOM   4924  C   ILE X 310      32.391  39.399  10.419  1.00  0.00           C
ATOM   4925  O   ILE X 310      32.480  38.218   9.967  1.00  0.00           O
ATOM   4926  N   LYS X 311      33.102  40.380   9.857  1.00  0.00           N
ATOM   4927  H   LYS X 311      33.069  41.258  10.355  1.00  0.00           H
ATOM   4928  CA  LYS X 311      33.955  40.352   8.680  1.00  0.00           C
ATOM   4929  HA  LYS X 311      33.375  39.825   7.922  1.00  0.00           H
ATOM   4930  CB  LYS X 311      34.351  41.806   8.149  1.00  0.00           C
ATOM   4931  HB2 LYS X 311      34.717  42.475   8.928  1.00  0.00           H
ATOM   4932  HB3 LYS X 311      35.236  41.794   7.513  1.00  0.00           H
ATOM   4933  CG  LYS X 311      33.088  42.384   7.461  1.00  0.00           C
ATOM   4934  HG2 LYS X 311      32.365  41.649   7.107  1.00  0.00           H
ATOM   4935  HG3 LYS X 311      32.591  42.948   8.251  1.00  0.00           H
ATOM   4936  CD  LYS X 311      33.388  43.382   6.380  1.00  0.00           C
ATOM   4937  HD2 LYS X 311      33.967  44.293   6.529  1.00  0.00           H
ATOM   4938  HD3 LYS X 311      33.943  42.816   5.632  1.00  0.00           H
ATOM   4939  CE  LYS X 311      32.068  43.788   5.745  1.00  0.00           C
ATOM   4940  HE2 LYS X 311      31.340  43.052   5.402  1.00  0.00           H
ATOM   4941  HE3 LYS X 311      31.537  44.505   6.371  1.00  0.00           H
ATOM   4942  NZ  LYS X 311      32.322  44.454   4.447  1.00  0.00           N
ATOM   4943  HZ1 LYS X 311      31.446  44.789   4.072  1.00  0.00           H
ATOM   4944  HZ2 LYS X 311      32.945  45.247   4.495  1.00  0.00           H
ATOM   4945  HZ3 LYS X 311      32.681  43.745   3.824  1.00  0.00           H
ATOM   4946  C   LYS X 311      35.251  39.555   8.899  1.00  0.00           C
ATOM   4947  O   LYS X 311      35.672  38.901   8.000  1.00  0.00           O
ATOM   4948  N   TRP X 312      35.821  39.631  10.095  1.00  0.00           N
ATOM   4949  H   TRP X 312      35.592  40.403  10.705  1.00  0.00           H
ATOM   4950  CA  TRP X 312      36.996  38.873  10.498  1.00  0.00           C
ATOM   4951  HA  TRP X 312      37.713  38.933   9.679  1.00  0.00           H
ATOM   4952  CB  TRP X 312      37.646  39.506  11.757  1.00  0.00           C
ATOM   4953  HB2 TRP X 312      38.115  40.468  11.551  1.00  0.00           H
ATOM   4954  HB3 TRP X 312      36.915  39.473  12.565  1.00  0.00           H
ATOM   4955  CG  TRP X 312      38.708  38.621  12.280  1.00  0.00           C
ATOM   4956  CD1 TRP X 312      39.959  38.713  11.822  1.00  0.00           C
ATOM   4957  HD1 TRP X 312      40.407  39.448  11.170  1.00  0.00           H
ATOM   4958  NE1 TRP X 312      40.681  37.648  12.386  1.00  0.00           N
ATOM   4959  HE1 TRP X 312      41.690  37.617  12.364  1.00  0.00           H
ATOM   4960  CE2 TRP X 312      39.921  37.005  13.360  1.00  0.00           C
ATOM   4961  CZ2 TRP X 312      40.063  35.993  14.327  1.00  0.00           C
ATOM   4962  HZ2 TRP X 312      41.055  35.598  14.491  1.00  0.00           H
ATOM   4963  CH2 TRP X 312      39.029  35.554  15.155  1.00  0.00           C
ATOM   4964  HH2 TRP X 312      39.198  34.729  15.832  1.00  0.00           H
ATOM   4965  CZ3 TRP X 312      37.748  36.118  14.959  1.00  0.00           C
ATOM   4966  HZ3 TRP X 312      36.953  35.817  15.626  1.00  0.00           H
ATOM   4967  CE3 TRP X 312      37.588  37.227  14.159  1.00  0.00           C
ATOM   4968  HE3 TRP X 312      36.571  37.586  14.107  1.00  0.00           H
ATOM   4969  CD2 TRP X 312      38.642  37.648  13.315  1.00  0.00           C
ATOM   4970  C   TRP X 312      36.746  37.351  10.675  1.00  0.00           C
ATOM   4971  O   TRP X 312      37.571  36.506  10.282  1.00  0.00           O
ATOM   4972  N   LEU X 313      35.485  36.876  10.912  1.00  0.00           N
ATOM   4973  H   LEU X 313      34.869  37.630  11.179  1.00  0.00           H
ATOM   4974  CA  LEU X 313      35.035  35.492  11.007  1.00  0.00           C
ATOM   4975  HA  LEU X 313      35.772  34.766  11.349  1.00  0.00           H
ATOM   4976  CB  LEU X 313      33.773  35.509  11.829  1.00  0.00           C
ATOM   4977  HB2 LEU X 313      33.523  36.564  11.937  1.00  0.00           H
ATOM   4978  HB3 LEU X 313      32.916  35.077  11.312  1.00  0.00           H
ATOM   4979  CG  LEU X 313      33.746  35.019  13.286  1.00  0.00           C
ATOM   4980  HG  LEU X 313      34.190  35.871  13.801  1.00  0.00           H
ATOM   4981  CD1 LEU X 313      32.266  34.728  13.705  1.00  0.00           C
ATOM   4982 HD11 LEU X 313      31.754  33.992  13.085  1.00  0.00           H
ATOM   4983 HD12 LEU X 313      32.259  34.402  14.745  1.00  0.00           H
ATOM   4984 HD13 LEU X 313      31.739  35.675  13.586  1.00  0.00           H
ATOM   4985  CD2 LEU X 313      34.549  33.755  13.582  1.00  0.00           C
ATOM   4986 HD21 LEU X 313      35.579  33.800  13.228  1.00  0.00           H
ATOM   4987 HD22 LEU X 313      34.452  33.538  14.646  1.00  0.00           H
ATOM   4988 HD23 LEU X 313      34.091  32.913  13.063  1.00  0.00           H
ATOM   4989  C   LEU X 313      34.538  35.108   9.589  1.00  0.00           C
ATOM   4990  O   LEU X 313      34.768  33.915   9.204  1.00  0.00           O
ATOM   4991  N   ASP X 314      33.950  36.010   8.781  1.00  0.00           N
ATOM   4992  H   ASP X 314      33.686  36.891   9.199  1.00  0.00           H
ATOM   4993  CA  ASP X 314      33.507  35.727   7.438  1.00  0.00           C
ATOM   4994  HA  ASP X 314      32.901  34.825   7.513  1.00  0.00           H
ATOM   4995  CB  ASP X 314      32.587  36.847   6.987  1.00  0.00           C
ATOM   4996  HB2 ASP X 314      31.875  36.924   7.809  1.00  0.00           H
ATOM   4997  HB3 ASP X 314      33.100  37.788   6.791  1.00  0.00           H
ATOM   4998  CG  ASP X 314      31.664  36.492   5.876  1.00  0.00           C
ATOM   4999  OD1 ASP X 314      31.129  37.339   5.071  1.00  0.00           O
ATOM   5000  OD2 ASP X 314      31.353  35.285   5.751  1.00  0.00           O
ATOM   5001  C   ASP X 314      34.685  35.550   6.382  1.00  0.00           C
ATOM   5002  O   ASP X 314      34.345  35.169   5.251  1.00  0.00           O
ATOM   5003  N   SER X 315      35.950  35.732   6.774  1.00  0.00           N
ATOM   5004  H   SER X 315      36.028  36.071   7.722  1.00  0.00           H
ATOM   5005  CA  SER X 315      37.051  35.428   5.938  1.00  0.00           C
ATOM   5006  HA  SER X 315      36.843  34.475   5.452  1.00  0.00           H
ATOM   5007  CB  SER X 315      37.096  36.410   4.777  1.00  0.00           C
ATOM   5008  HB2 SER X 315      37.884  36.092   4.095  1.00  0.00           H
ATOM   5009  HB3 SER X 315      36.227  36.542   4.131  1.00  0.00           H
ATOM   5010  OG  SER X 315      37.534  37.686   5.152  1.00  0.00           O
ATOM   5011  HG  SER X 315      38.390  37.813   4.738  1.00  0.00           H
ATOM   5012  C   SER X 315      38.383  35.276   6.588  1.00  0.00           C
ATOM   5013  O   SER X 315      39.113  34.359   6.140  1.00  0.00           O
ATOM   5014  N   ASP X 316      38.751  36.069   7.553  1.00  0.00           N
ATOM   5015  H   ASP X 316      38.098  36.660   8.047  1.00  0.00           H
ATOM   5016  CA  ASP X 316      40.091  36.029   8.103  1.00  0.00           C
ATOM   5017  HA  ASP X 316      40.824  35.974   7.297  1.00  0.00           H
ATOM   5018  CB  ASP X 316      40.281  37.369   8.900  1.00  0.00           C
ATOM   5019  HB2 ASP X 316      39.412  37.741   9.443  1.00  0.00           H
ATOM   5020  HB3 ASP X 316      40.997  37.297   9.718  1.00  0.00           H
ATOM   5021  CG  ASP X 316      40.751  38.477   7.994  1.00  0.00           C
ATOM   5022  OD1 ASP X 316      41.295  38.311   6.868  1.00  0.00           O
ATOM   5023  OD2 ASP X 316      40.606  39.642   8.449  1.00  0.00           O
ATOM   5024  C   ASP X 316      40.311  34.795   9.026  1.00  0.00           C
ATOM   5025  O   ASP X 316      41.429  34.253   9.074  1.00  0.00           O
ATOM   5026  N   ALA X 317      39.273  34.207   9.616  1.00  0.00           N
ATOM   5027  H   ALA X 317      38.419  34.743   9.571  1.00  0.00           H
ATOM   5028  CA  ALA X 317      39.299  33.003  10.458  1.00  0.00           C
ATOM   5029  HA  ALA X 317      40.197  32.946  11.074  1.00  0.00           H
ATOM   5030  CB  ALA X 317      38.102  33.161  11.374  1.00  0.00           C
ATOM   5031  HB1 ALA X 317      37.235  33.124  10.715  1.00  0.00           H
ATOM   5032  HB2 ALA X 317      38.010  32.355  12.103  1.00  0.00           H
ATOM   5033  HB3 ALA X 317      38.269  34.162  11.770  1.00  0.00           H
ATOM   5034  C   ALA X 317      39.265  31.749   9.621  1.00  0.00           C
ATOM   5035  O   ALA X 317      39.317  30.593  10.161  1.00  0.00           O
ATOM   5036  N   ARG X 318      39.042  31.812   8.372  1.00  0.00           N
ATOM   5037  H   ARG X 318      39.071  32.725   7.940  1.00  0.00           H
ATOM   5038  CA  ARG X 318      38.868  30.704   7.462  1.00  0.00           C
ATOM   5039  HA  ARG X 318      38.400  29.875   7.992  1.00  0.00           H
ATOM   5040  CB  ARG X 318      37.907  31.114   6.297  1.00  0.00           C
ATOM   5041  HB2 ARG X 318      38.257  31.921   5.653  1.00  0.00           H
ATOM   5042  HB3 ARG X 318      37.718  30.227   5.693  1.00  0.00           H
ATOM   5043  CG  ARG X 318      36.489  31.595   6.767  1.00  0.00           C
ATOM   5044  HG2 ARG X 318      35.997  30.842   7.383  1.00  0.00           H
ATOM   5045  HG3 ARG X 318      36.423  32.600   7.184  1.00  0.00           H
ATOM   5046  CD  ARG X 318      35.623  31.654   5.446  1.00  0.00           C
ATOM   5047  HD2 ARG X 318      36.249  32.268   4.798  1.00  0.00           H
ATOM   5048  HD3 ARG X 318      35.494  30.703   4.930  1.00  0.00           H
ATOM   5049  NE  ARG X 318      34.329  32.352   5.667  1.00  0.00           N
ATOM   5050  HE  ARG X 318      34.130  33.273   5.303  1.00  0.00           H
ATOM   5051  CZ  ARG X 318      33.273  31.897   6.333  1.00  0.00           C
ATOM   5052  NH1 ARG X 318      33.253  30.718   6.947  1.00  0.00           N
ATOM   5053 HH11 ARG X 318      34.013  30.069   6.805  1.00  0.00           H
ATOM   5054 HH12 ARG X 318      32.542  30.374   7.577  1.00  0.00           H
ATOM   5055  NH2 ARG X 318      32.226  32.600   6.523  1.00  0.00           N
ATOM   5056 HH21 ARG X 318      32.150  33.551   6.190  1.00  0.00           H
ATOM   5057 HH22 ARG X 318      31.365  32.205   6.873  1.00  0.00           H
ATOM   5058  C   ARG X 318      40.198  30.080   6.981  1.00  0.00           C
ATOM   5059  O   ARG X 318      40.825  30.656   6.086  1.00  0.00           O
ATOM   5060  OXT ARG X 318      40.489  29.005   7.602  1.00  0.00           O
ATOM   5061  C22 INH X 319      37.555  50.648  33.529  1.00  0.00           C
ATOM   5062  H28 INH X 319      38.486  51.215  33.402  1.00  0.00           H
[truncated: 4,824 more chars]
