# Supplementary material for: Synthesis, In Vitro Profiling, and In Vivo Evaluation of Benzohomoadamantane-Based Ureas for Visceral Pain: A New Indication for Soluble Epoxide Hydrolase Inhibitors
Source: J Med Chem. 2022 Oct 12;65(20):13660–80. doi: 10.1021/acs.jmedchem.2c00515 (PMC9620236; doi:10.1021/acs.jmedchem.2c00515)
Supplement: Supplementary file 8 — jm2c00515_si_008.csv [file jm2c00515_si_008.csv]

Compound	Smiles	Human sEH IC50	Murine sEH IC50
9	O=C(NC1CCN(C(CC)=O)CC1)NC2(C3)CC4(C)CC3C5=CC=CC=C5C(C4)C2	1	10
10	O=C(NC1CCN(C(C2CCOCC2)=O)CC1)NC3(C4)CC5(C)CC4C6=CC=CC=C6C(C5)C3	1	2.5
11	O=C(NC1(C2)CC3(C)CC2C4=CC=CC=C4C(C3)C1)NC5CCN(S(=O)(C(C)C)=O)CC5	0.4	6.3
12	O=C(NC1CCN(C(C2CC2)=O)CC1)NC3(C4)CC5(C)CC4C6=CC=CC=C6C(C5)C3	0.4	0.4
13	O=C(NC1(C2)CC3(Cl)CC2C4=CC=CC=C4C(C3)C1)NC5CCN(C(C)=O)CC5	1.6	0.8
14	O=C(NC1CCN(C(CC)=O)CC1)NC2(C3)CC4(Cl)CC3C5=CC=CC=C5C(C4)C2	0.6	1.0
15	O=C(NC1CCN(C(C2CCOCC2)=O)CC1)NC3(C4)CC5(Cl)CC4C6=CC=CC=C6C(C5)C3	0.4	1.0
16	O=C(NC1CCN(S(=O)(C(C)C)=O)CC1)NC2(C3)CC4(Cl)CC3C5=CC=CC=C5C(C4)C2	0.6	1.1
17	O=C(NC1CCN(C(C2CC2)=O)CC1)NC3(C4)CC5(Cl)CC4C6=CC=CC=C6C(C5)C3	0.4	0.4
18	O=C(NC1CCN(C(C(F)(F)F)=O)CC1)NC2(C3)CC4(Cl)CC3C5=CC=CC=C5C(C4)C2	0.4	0.4
19	O=C(NC1CCN(C(C2(F)CC2)=O)CC1)NC3(C4)CC5(Cl)CC4C6=CC=CC=C6C(C5)C3	0.6	0.8
20	O=C(NC1(C2)CC3(F)CC2C4=CC=CC=C4C(C3)C1)NC5CCN(C(C)=O)CC5	9	23
21	O=C(NC1CCN(C(C2CCOCC2)=O)CC1)NC3(C4)CC5(F)CC4C6=CC=CC=C6C(C5)C3	0.4	0.5
22	O=C(NC1CCN(C(C2CC2)=O)CC1)NC3(C4)CC5(F)CC4C6=CC=CC=C6C(C5)C3	0.4	0.4
23	O=C(NC1(C2)CC3(O)CC2C4=CC=CC=C4C(C3)C1)NC5CCN(C(C)=O)CC5	207	248
24	O=C(NC1(C2)CC3(OC)CC2C4=CC=CC=C4C(C3)C1)NC5CCN(C(C)=O)CC5	48	1.0
25	O=C(NC1CCN(C(C2CCOCC2)=O)CC1)NC3(C4)CC5([2H])CC4C6=CC=CC=C6C(C5)C3	0.4	0.4
28	O=C(NC1(C2)CC3(Cl)CC2C4=CC=CC=C4C(C3)C1)NC5CCN(C(CCC6(CCC#C)N=N6)=O)CC5	0.5	0.4
